# Supplementary material for: Long-term cold, freezing and drought: overlapping and specific regulatory mechanisms and signal transduction in tea plant (Camellia sinensis (L.) Kuntze)
Source: Front Plant Sci. 2023 May 10;14:1145793. doi: 10.3389/fpls.2023.1145793 (PMC10206121; doi:10.3389/fpls.2023.1145793)
Supplement: Supplementary Table 1 — RPKM per treatment. [file Table_1.xlsx]

## Sheet: Overlapping All
Gene code	Relative elevation above control			Expression range			NCBI ID	Gene function	blue color - enzymes coding genes
	Cold14d	Frost3d	Drought14d	Cold14d	Frost3d	Drought14d			green color - transcription factors	CS_BIOLOGICAL_PROCESS	CS_MOLECULAR_FUNCTION
TEAK000064	24.2331	10.4186	3.54449	3	3	4	LOC114261866	late embryogenesis abundant protein Lea14-A	LEA14-A	Response to water deprivation, Response to abiotic stimulus
TEAK000069	4.19617	2.53109	3.24329	4	5	4	LOC114261861	WRKY transcription factor 22	WRKY22	Regulation of transcription, dna-templated, Multicellular organism development, Response to abiotic stimulus, Regulation of gene expression, Response to oxygen levels	Transcription regulatory region sequence-specific dna binding, Regulatory region nucleic acid binding, DNA binding
TEAK001196	5.94209	3.86524	3.17591	4	4	4	LOC114322652	protein ALTERED XYLOGLUCAN 4-like	AXY4	Cell wall polysaccharide metabolic process, Hemicellulose metabolic process, Xyloglucan metabolic process, Cell wall organization or biogenesis	Catalytic activity, O-acyltransferase activity, Acetyltransferase activity, Transferase activity, transferring acyl groups other than amino-acyl groups
TEAK001366	2.44787	2.47504	4.88925	5	5	4	LOC114295007	UPF0613 protein PB24D3.06c		tRNA metabolic process, Regulation of translational fidelity, Cellular aromatic compound metabolic process, Cellular amino acid catabolic process, Organic acid catabolic process	aminoacyl-tRNA editing activity, Catalytic activity, Hydrolase activity, acting on ester bonds, Cation binding, D-aminoacyl-tRNA deacylase activity, Carboxylic ester hydrolase activity, Catalytic activity, acting on trna
TEAK001567	4.49084	2.68941	3.3539	4	5	4	LOC114288985	xyloglucan-specific galacturonosyltransferase 1	GT16 (RHS8, XUT1)	Protein glycosylation, Glycoprotein biosynthetic process, Cell wall metabolism	Catalytic activity, Transferase activity, transferring glycosyl groups
TEAK002240	3.36667	2.87297	2.17507	4	5	5	LOC114299769	serine carboxypeptidase II-2	CBP2	Proteolysis	Catalytic activity, Serine-type carboxypeptidase activity, Exopeptidase activity, Serine hydrolase activity
TEAK002450	13.686	3.86232	4.00443	3	4	4	LOC114323656	cycloartenol Synthase-like	CAS	Lipid biosynthetic process, Terpenoid biosynthetic process, Brassinosteroid metabolism	Lanosterol synthase activity, Catalytic activity, Isomerase activity, Intramolecular transferase activity, Oxidosqualene cyclase activity, Beta-amyrin synthase activity
TEAK002675	192.225	82.0265	91.5371	1	2	2	LOC114266916	GRF1-interacting factor 1	GIF1	Regulation of transcription, dna-templated by rna polymerase ii, Multicellular organism development, Positive regulation of biosynthetic process, Organs development	Transcription coregulator activity, Transcription coactivator activity, Molecular function regulator
TEAK002727	22.4343	11.3316	17.1055	3	3	3	LOC114299720	early nodulin-like protein 2	ENODL2	Response to abscisic acid, response to light stimulus, response to salt stress, response to temperature stimulus, response to water deprivation, Electron transport chain, Oxidation-reduction process, cell wal protein
TEAK002753	3.13895	2.83949	3.27103	4	5	4	LOC114288093	aldehyde dehydrogenase family 2 member C4-like	ALDH2C4	Phenylpropanoid biosynthetic process, Secondary metabolic process, Oxidation-reduction process, Aldehyde scavenging	Catalytic activity, Aldehyde dehydrogenase [nad(p)+] activity, Oxidoreductase activity
TEAK002758	2.99772	2.93906	3.22698	4	5	4	LOC114282324	aldehyde dehydrogenase family 2 member C4-like	ALDH2C4	Phenylpropanoid biosynthetic process, Secondary metabolic process, Oxidation-reduction process, Aldehyde scavenging	Catalytic activity, Aldehyde dehydrogenase [nad(p)+] activity, Oxidoreductase activity
TEAK002865	961.836	80.2085	9.72209	1	2	4	LOC114290463	late embryogenesis abundant protein ECP63-like	ECP63	Maturation and desiccation tolerance of seeds
TEAK002999	2.9212	2.66234	2.67594	5	5	5	LOC114308423	chaperone protein dnaJ 11, chloroplastic	ATJ11	Protein folding, Response to stress	Heat shock protein binding, Cation binding, Unfolded protein binding
TEAK003040	23.4738	6.75769	2.80736	3	4	5	LOC114319769	SEC14 cytosolic factor-like	SEC14	Defense response to other organism, hormone-mediated signaling pathway, response to abscisic acid, response to water deprivation
TEAK003056	3.55018	2.84513	2.09827	4	5	5	LOC114316781	protein TIC 20-v, chloroplastic	TIC20-V	Protein transport, Amide transport
TEAK003147	30.4633	5.27258	79.4324	3	4	2	LOC114280104	glucan endo-1,3-beta-glucosidase 12-like	4g29360	pathogenesis
TEAK003268	5.1929	2.44639	3.34681	4	5	4	LOC114316527	probable ubiquitin-conjugating enzyme E2 24	UBC24	Protein polyubiquitination, Protein modification by small protein conjugation	Nucleotide binding, Catalytic activity, Ubiquitin-protein transferase activity, ATP binding, Ribonucleotide binding, Anion binding
TEAK003286	31.1468	12.3526	19.9255	3	3	3	LOC114289677	early nodulin-like protein 2	ENODL2	Response to abscisic acid, response to light stimulus, response to salt stress, response to temperature stimulus, response to water deprivation, Electron transport chain, Oxidation-reduction process, cell wal protein	Catalytic activity, Electron transfer activity, Oxidoreductase activity
TEAK003315	7.343	5.88721	9.12429	4	4	4	LOC114279226	F-box/LRR-repeat protein At3g48880-like	At3g48880	Defense response, Response to external biotic stimulus, Interspecies interaction between organisms	Protein-containing complex binding, SCF ubiquitin ligase complex binding
TEAK003357	26.2807	6.27979	4.98212	3	4	4	LOC114312473	protein GRAVITROPIC IN THE LIGHT 1-like	GIL1	Tropism, Response to abiotic stimulus, Response to red or far red light
TEAK003378	6.79422	8.71747	6.04548	4	4	4	LOC114284054	IAA-amino acid hydrolase ILR1-like 6	ILR1	Regulation of immune system process, Regulation of response to biotic stimulus, Jasmonic acid metabolic process, Auxin metabolic process, Regulation of hormone levels	Catalytic activity, IAA-amino acid conjugate hydrolase activity, Hydrolase activity, acting on carbon-nitrogen (but not peptide) bonds, jasmonyl-Ile conjugate hydrolase activity
TEAK003901	4.01712	2.1597	2.57597	4	5	5	LOC114274553	small nuclear ribonucleoprotein-associated protein B-like	SNRPB	RNA splicing, via transesterification reactions, mRNA splicing, via spliceosome, mRNA processing, Cellular aromatic compound metabolic process, Gene expression	Nucleic acid binding, RNA binding
TEAK003903	2.54329	2.16272	2.11136	5	5	5	LOC114274551	GABA transporter 1-like	GAT1	Amino acid transmembrane transport, Monocarboxylic acid transport, Gamma-aminobutyric acid transport, Organic acid transport	Organic acid transmembrane transporter activity, Monocarboxylic acid transmembrane transporter activity, Amino acid transmembrane transporter activity, Gamma-aminobutyric acid transmembrane transporter activity
TEAK004123	4.93905	2.56378	2.21737	4	5	5	LOC114268619	protein CHUP1, chloroplastic	CHUP1	Chloroplast organisation, relocation
TEAK004304	40.4153	14.8299	30.5286	3	3	3	LOC114287094	sugar transport protein 13-like	STP13	Response to osmotic stress, Hexose transmembrane transport, Response to abscisic acid, Response to lipid, Glucose import, Inorganic cation transmembrane transport	Monovalent inorganic cation transmembrane transporter activity, Carbohydrate transmembrane transporter activity, Monosaccharide transmembrane transporter activity, Hexose transmembrane transporter activity, Symporter activity
TEAK004370	3.8674	3.51339	3.96741	4	4	4	LOC114279999	protein ENHANCED DISEASE RESISTANCE 2-like	EDR2	negative regulation of leaf senescence, regulation of defense response to fungus, response to ethylene, response to salicylic acid
TEAK004689	3.82117	5.0186	4.96367	4	4	4	LOC114311808	late embryogenesis abundant protein D-29-like	LEA29	hormone-mediated signaling pathway, response to lipid, seed development
TEAK004958	62.8894	21.9797	20.6004	2	3	3	LOC114316284	high affinity nitrate transporter 2.7	NRT2.7	Nitrate transport, Nitrate assimilation, Oxoacid metabolic process, Transmembrane transport, Cellular response to reactive nitrogen species	Transporter activity, Nitrate transmembrane transporter activity
TEAK004959	7.27442	8.78092	12.1296	4	4	3	LOC114316282	probable galactinol--sucrose galactosyltransferase 5	RFS5 (RS5)	Carbohydrate metabolic process, biosynthesis of raffinose	Catalytic activity, Transferase activity, transferring glycosyl groups, Transferase activity, transferring hexosyl groups,
TEAK005001	40.3014	11.3719	8.91156	3	3	4	LOC114274295	probable carboxylesterase 11	CXE11	Metabolic process, Catabolic process, JA response	Catalytic activity, Hydrolase activity, acting on ester bonds, Carboxylic ester hydrolase activity, Methyl indole-3-acetate esterase activity
TEAK005149	7.57579	2.56882	3.62594	4	5	4		RNA 3'-terminal phosphate cyclase [archaeon AArc-Sl]	RCL	RNA maturation
TEAK005158	5.49385	3.47121	2.30214	4	4	5	LOC114319100	long chain acyl-CoA synthetase 8	LACS8	Fatty acid metabolism activation
TEAK005550	2.70009	2.41226	2.18697	5	5	5	LOC114266251	monogalactosyldiacylglycerol synthase 2, chloroplastic-like	MGD2	Fatty acid metabolic process, Response to stress, Cell communication, Lipid biosynthetic process, Glycolipid biosynthetic process, Membrane lipid biosynthetic process	Catalytic activity, UDP-glycosyltransferase activity, Transferase activity, transferring glycosyl groups, Transferase activity, transferring hexosyl groups
TEAK005559	5.70392	2.35111	2.48278	4	5	5	LOC114294221	protein IWS1 homolog 1-like	IWC1	Regulation of gene expression, Regulation of biological process, Regulation of rna metabolic process	RNA polymerase II transcription factor binding, Basal transcription machinery binding, Transcription factor binding, RNA polymerase core enzyme binding
TEAK006090	6.29938	4.09024	16.5695	4	4	3		Transmembrane channel-like protein 1 OS
TEAK006095	8.50902	4.28116	4.48948	4	4	4	LOC114272043	ADP,ATP carrier protein 3, mitochondrial-like	AAC3	Transport, Lipid transport	Binding, Lipid binding, Ion binding, Cation binding
TEAK006523	13.1659	6.61415	9.70221	3	4	4	LOC114300004	phosphoglycerate mutase-like protein 1	PGM1	stomatal movement	Catalytic activity, Isomerase activity, Intramolecular transferase activity
TEAK006579	14.219	5.15484	2.77304	3	4	5	LOC114317880	uncharacterized
TEAK006919	12.9207	6.69289	95.4286	3	4	2	LOC114283015	uncharacterized
TEAK007000	2.61682	2.10917	6.40267	5	5	4	LOC114321793	aspartate aminotransferase, cytoplasmic	GOT1	Organic acid metabolic process, 2-oxoglutarate metabolic process, Aspartate metabolic process, Glutamate metabolic process ,Amino acid biosynthesis	Catalytic activity, L-aspartate:2-oxoglutarate aminotransferase activity, Transferase activity, transferring nitrogenous groups, Vitamin binding, Pyridoxal phosphate binding, Anion binding, Vitamin b6 binding
TEAK007338	3.44406	2.28554	21.874	4	5	3	LOC114280399	NAC domain-containing protein 72-like (NAC30?)	NAC	Regulation of transcription, dna-templated, Regulation of gene expression, Regulation of cellular biosynthetic process	Nucleic acid binding, DNA binding
TEAK007567	5.54976	2.28889	2.97155	4	5	5	LOC114308734	protein transport protein Sec61 subunit beta-like	sec61bl	Pathogen tolerance, Retrotranslocation of toxins in cytosole
TEAK007695	13.4648	9.55066	3.45107	3	4	4	LOC114279860	pathogen-associated molecular patterns-induced protein A70-like	PAMP Induced A70	Defense response, Response to biotic stimulus, Response to wounding, Response to hormone
TEAK008026	2.8718	2.69031	2.46795	5	5	5	LOC114320632	zinc transporter 6, chloroplastic-like	ZIP6	Zinc ion transmembrane transport	Zinc ion transmembrane transporter activity
TEAK008131	20.2939	25.4628	5.56627	3	3	4	LOC114276284	D-inositol 3-phosphate glycosyltransferase 1	AAur_0690	Organic substance biosynthetic process	Catalytic activity, Transferase activity, transferring glycosyl groups, transferring hexosyl groups
TEAK008240	2.81426	2.20762	2.04082	5	5	5	LOC114260417	probable histone H2B.1	H2B.1	DNA packaging, Chromatin organization, Chromatin assembly or disassembly	Nucleic acid binding, DNA binding, Protein binding, Protein heterodimerization activity
TEAK008364	2.82481	4.20716	3.29271	5	4	4	LOC114271644	glucose-1-phosphate adenylyltransferase large subunit, chloroplastic/amyloplastic-like	AGPS1	Polysaccharide biosynthetic process, Glucan biosynthetic , Starch biosynthesis, Energy derivation by oxidation of organic compounds, Oxidation-reduction process	Nucleotide binding, Catalytic activity, ATP binding, glucose-1-phosphate adenylyltransferase activity, Transferase activity, transferring phosphorus-containing groups, RNA binding
TEAK008447	4.64223	2.13489	2.16088	4	5	5	LOC114298925	probable trehalase	TRE	Trehalose catabolic process, Oligosaccharide catabolic process, Disaccharide catabolic process	Catalytic activity, Hydrolase activity, hydrolyzing o-glycosyl compounds, Trehalase activity
TEAK008451	5.52442	2.15327	4.12362	4	5	4	LOC114301497	luminal-binding protein 5	BIP5	Ubiquitin-dependent protein catabolic process, Response to stress, Signal transduction, Proteasomal protein catabolic process, Response to topologically incorrect protein, De novo posttranslational protein folding	Nucleotide binding, Catalytic activity, Protein binding, ATP binding, Pyrophosphatase activity, Hydrolase activity, acting on acid anhydrides, ATPase activity, Heat shock protein binding, Ribonucleotide binding, Anion binding, Protein folding chaperone, Unfolded protein binding, Misfolded protein binding
TEAK008891	6.7127	2.69802	4.00947	4	5	4	LOC114285595	U-box domain-containing protein 1-like	PUB1	Response to biotic stimulus, Protein ubiquitination, Protein modification by small protein conjugation	Catalytic activity, Ubiquitin-protein transferase activity, Transferase activity, Catalytic activity, acting on a protein
TEAK008908	20.9153	5.06761	14.344	3	4	3	LOC114308723	tonoplast dicarboxylate transporter	TDT	Dicarboxylic acid transport, Regulation of ph, Organic anion transport, C4-dicarboxylate transport, Cellular cation homeostasis, Carboxylic acid transport, Malate transmembrane transport	Transporter activity, Carboxylic acid transmembrane transporter activity, Malate transmembrane transporter activity
TEAK009018	41.4162	5.98139	95.5236	3	4	2	LOC114277696	UDP-glycosyltransferase 74B1-like	UGT74B1	Cellular aromatic compound metabolic process, biosynthesis of sulforaphane antioxidant, Carboxylic acid metabolic process, Detoxification	Catalytic activity, UDP-glycosyltransferase activity, Transferase activity, transferring glycosyl groups, Transferase activity, transferring hexosyl groups
TEAK009019	191.364	34.7014	306.862	1	3	1	LOC114277696	UDP-glycosyltransferase 74B1-like	UGT74B1	Cellular aromatic compound metabolic process, biosynthesis of sulforaphane antioxidant, Carboxylic acid metabolic process, Detoxification	Catalytic activity, UDP-glycosyltransferase activity, Transferase activity, transferring glycosyl groups, Transferase activity, transferring hexosyl groups
TEAK009463	7.01606	7.87984	11.6189	4	4	3	LOC114263304	Dehydrin 2	DHN2	Response to acid chemical, Response to temperature stimulus, Response to cold, Response to water deprivation, Cold acclimation, Response to abscisic acid	Phosphatidylserine binding, Copper ion binding, Phospholipid binding, Cytoskeletal protein binding, Nickel cation binding, Phosphatidylcholine binding, Modified amino acid binding
TEAK009609	2.22023	2.35665	2.51096	5	5	5	LOC114280917	probable NADH dehydrogenase [ubiquinone] 1 alpha subcomplex subunit 5, mitochondrial	Y94H6A.8	response to oxidative stress, mitochondrial respiratory chain complex I assembly
TEAK009735	3.7402	2.05065	3.41323	4	5	4	LOC114313249	calnexin homolog	CNX1	Protein folding, Response to stress, Cell communication, Signal transduction, Cellular process, Endoplasmic reticulum unfolded protein response	Binding, Calcium ion binding, Protein binding, Carbohydrate binding, Cation binding, Unfolded protein binding
TEAK010321	2.29924	2.14839	3.33932	5	5	4	LOC114303862	protein GID8 homolog	GID8	Cellular aromatic compound metabolic process, Nucleobase catabolic process, Oxidation-reduction process	Nucleotide binding, Nucleobase binding, Catalytic activity, Oxidoreductase activity, NADP binding, Iron-sulfur cluster binding
TEAK010557	19.5805	4.39156	3.53442	3	4	4	LOC114311908	protein DETOXIFICATION 14-like		Xenobiotic transport, Transmembrane transport	Secondary active transmembrane transporter activity, Antiporter activity, Active transmembrane transporter activity, Xenobiotic transmembrane transporter activity
TEAK010560	33.1189	15.1511	7.94017	3	3	4	LOC114274009	putative lipid phosphate phosphatase 3, chloroplastic	LPP3	Phospholipid metabolic process, Phosphorus metabolic process, Dephosphorylation of lipids	Catalytic activity, Phosphatidate phosphatase activity, Hydrolase activity, acting on ester bonds, Phosphoric ester hydrolase activity
TEAK010562	4.77805	5.36561	4.67676	4	4	4	LOC114274008	uncharacterized
TEAK010756	5.11866	6.04726	6.17801	4	4	4	LOC114273226	U-box domain-containing protein 19-like	PUB19	Protein ubiquitination, Protein modification by small protein conjugation, Regulation of multicellular organismal process	Catalytic activity, Ubiquitin-like protein transferase activity
TEAK011036	7.95027	3.83783	38.2107	4	4	3	LOC114281955	flavonoid 3'-monooxygenase-like	F3'H	Metabolic process, Oxidation-reduction process, biosynthesis of secondary metabolites	Catalytic activity, Monooxygenase activity, Oxidoreductase activity, acting on paired donors, Cation binding
TEAK011506	2.91644	2.16174	2.98263	5	5	5	LOC114308280	isocitrate dehydrogenase [NAD] regulatory subunit 1, mitochondrial	IDH1	Generation of precursor metabolites and energy, Tricarboxylic acid cycle, Isocitrate metabolic process, Energy derivation by oxidation of organic compounds, Oxidation-reduction process	Catalytic activity, Isocitrate dehydrogenase (nad+) activity, Oxidoreductase activity, acting on ch-oh group of donors, Cation binding
TEAK011851	16.1264	2.43446	9.44245	3	5	4	LOC114260975	putative glycerol-3-phosphate transporter 1	At3g47420	Carbohydrate transport, Phosphate ion homeostasis, Anion homeostasis, Monovalent inorganic anion homeostasis, Transmembrane transport	Transporter activity, Transmembrane transporter activity
TEAK011898	66.6838	13.5716	9.06411	2	3	4	LOC114298279	F-box/kelch-repeat protein SKIP25-like	SKIP25	Response to abiotic stimulus, Protein ubiquitination, Protein modification by small protein conjugation, Response to karrikin
TEAK012137	9.10163	2.11695	4.48789	4	5	4	LOC114274532	uncharacterized
TEAK012335	4.22134	2.8076	2.07282	4	5	5	LOC114321044	UDP-glucuronate 4-epimerase 3	GAE3	Carbohydrate metabolic process, cell wall metabolism	Catalytic activity, Isomerase activity, Racemase and epimerase activity, acting on carbohydrates and derivatives, UDP-glucuronate 4-epimerase activity
TEAK012426	6.40164	7.03418	7.88377	4	4	4	LOC114310487	flavonoid 3'-monooxygenase	F3'H	Flavonoid biosynthetic process, Oxidation-reduction process, Organic substance biosynthetic process	Catalytic activity, Monooxygenase activity, Oxidoreductase activity, Cation binding
TEAK012525	3.09559	3.07754	3.29943	4	4	4	LOC114320560	rhamnogalacturonan I rhamnosyltransferase 1-like	RRT1	Pectin biosynthetic process, Cell wall organization or biogenesis	Catalytic activity, Transferase activity, transferring glycosyl groups
TEAK012526	4.51875	2.55343	3.7132	4	5	4	LOC114320559	transcription factor BIM2-like	bHLH	Regulation of transcription, dna-templated, Aromatic compound biosynthetic process, Regulation of rna biosynthetic process	Nucleic acid binding, DNA binding, Protein binding, Protein dimerization activity, Organic cyclic compound binding
TEAK012657	6.56698	5.03079	6.27422	4	4	4	LOC114324124	flavonoid 3',5'-hydroxylase-like	F3′5′H	Response to hormone, Response to auxin, Flavonoid biosynthetic process, Oxidation-reduction process	Catalytic activity, Iron ion binding, Oxidoreductase activity, Flavonoid 3-monooxygenase activity, Cation binding
TEAK012668	4.2392	3.57416	2.20193	4	4	5	LOC114324124	flavonoid 3',5'-hydroxylase-like	F3′5′H	Response to hormone, Response to auxin, Flavonoid biosynthetic process, Oxidation-reduction process	Catalytic activity, Iron ion binding, Oxidoreductase activity, Flavonoid 3-monooxygenase activity, Cation binding
TEAK012910	2.17931	2.40841	2.46	5	5	5	LOC114278841	F-box/kelch-repeat protein At1g55270-like	At1g55270	Regulation of secondary metabolic process, Regulation of phenylpropanoid metabolic process
TEAK013115	7.28895	2.30599	6.69836	4	5	4	LOC114263695	luminal-binding protein 5-like	BIP5	Protein folding, Proteolysis, Ubiquitin-dependent protein catabolic process, Response to stress, Cell communication, Signal transduction	Nucleotide binding, Catalytic activity, ATP binding, Pyrophosphatase activity, Hydrolase activity, acting on acid anhydrides, ATPase activity, Heat shock protein binding, Ribonucleotide binding, Misfolded protein binding
TEAK013116	3.82772	2.04419	2.06145	4	5	5	LOC114263694	glutamine-dependent NAD(+) synthetase	NADSYN	Nucleotide biosynthetic process, NAD biosynthetic process, Aromatic compound biosynthetic process, Organophosphate biosynthetic process	Nucleotide binding, Catalytic activity, NAD+ synthase (glutamine-hydrolyzing) activity, ATP binding, Hydrolase activity, acting on carbon-nitrogen (but not peptide) bonds, Ligase activity, forming carbon-nitrogen bonds, Ribonucleotide binding
TEAK013321	8.00097	6.7644	39.1322	4	4	3	LOC114281461	uncharacterized
TEAK013606	26.7458	6.07356	8.60851	3	4	4	LOC114312256	protein RETICULATA-RELATED 4, chloroplastic-like	RER4	Leaf reticulation
TEAK013632	6.31203	2.3158	2.21193	4	5	5		zinc transporter 8-like [Camellia sinensis]	ZIP8	Zinc ion transmembrane transport	Transporter activity, Zinc ion transmembrane transporter activity
TEAK014303	11.0705	4.25828	3.881	3	4	4	LOC114262289	UDP-glycosyltransferase 73B4-like	UGT73B4	Metabolic process, Organic substance metabolic process, detoxification	Catalytic activity, UDP-glycosyltransferase activity, Transferase activity, transferring glycosyl groups
TEAK014305	11.3744	4.77263	5.45005	3	4	4	LOC114262289	UDP-glycosyltransferase 73B4-like	UGT73B4	Metabolic process, Organic substance metabolic process, detoxification	Catalytic activity, UDP-glycosyltransferase activity, transferring glycosyl groups
TEAK014987	16.9226	3.8	6.53625	3	4	4	LOC114310326	U-box domain-containing protein 45-like	PUB45	Protein ubiquitination, Protein modification by small protein conjugation	Ubiquitin-like protein transferase activity, Catalytic activity, acting on a protein
TEAK015133	12.4375	5.69874	6.22772	3	4	4	LOC114282008	36.4 kDa proline-rich protein-like	PRP-F1	Cell wall remodelling, Response to ethylene signal
TEAK015306	4.42563	2.23312	2.76462	4	5	5	LOC114314843	protein NPG1-like	NPG1	Glycerolipid metabolic process, Lipid phosphorylation, Phosphatidylinositol phosphorylation, Protein localization to plasma membrane	Protein binding, Calmodulin binding
TEAK015307	46.2479	15.5704	32.2298	3	3	3	LOC114314876	sugar transport protein 13-like	STP13	Cation transport, Response to osmotic stress, Hexose transmembrane transport, Response to abscisic acid, Response to lipid, Glucose import	Carbohydrate:proton symporter activity, Glucose transmembrane transporter activity, Active transmembrane transporter activity, Inorganic cation transmembrane transporter activity
TEAK015308	68.8402	19.7118	44.5728	2	3	3	LOC114314873	sugar transport protein 13-like	STP13	Response to osmotic stress, Hexose transmembrane transport, Response to abscisic acid, Response to lipid, Glucose import, Inorganic cation transmembrane transport, Response to oxygen-containing compound	Monovalent inorganic cation transmembrane transporter activity, Monosaccharide transmembrane transporter activity, Symporter activity
TEAK015400	6.81765	5.63254	2.91739	4	4	5	LOC114318371	glucan endo-1,3-beta-glucosidase 8-like		Carbohydrate metabolic process, Response to stress, Defense response, Plant-type cell wall organization	Catalytic activity, Beta-glucosidase activity, Hydrolase activity, acting on glycosyl bonds
TEAK015470	20.7335	5.30068	6.63199	3	4	4	LOC114291884	putative boron transporter 5	BOR5	Borate transmembrane transport, Borate transport	Antiporter activity, Active ion transmembrane transporter activity, Borate efflux transmembrane transporter activity
TEAK015517	4.21999	3.28103	12.9977	4	4	3	LOC114289270	uncharacterized
TEAK015988	6.06692	2.99353	22.185	4	5	3	LOC114320807	protein LURP-one-related 17-like	At5g41590	Dehydration-responsive elements and drought-inducible elements containing genes, response to osmotic stress, defense against pathogens
TEAK016153	3.01847	2.89615	3.40024	4	5	4	LOC114262909	glycerophosphodiester phosphodiesterase GDPD6-like	GDPD6	Carbohydrate metabolic process, Glycerol metabolic process, Lipid metabolic process, Polyol metabolic process	Catalytic activity, Glycerophosphodiester phosphodiesterase activity, Phosphoric ester hydrolase activity
TEAK016306	14.5671	14.9229	2.69306	3	3	5	LOC114269868	alpha carbonic anhydrase 1, chloroplastic-like	ACA1	One-carbon metabolic process, Cellular metabolic process, Small molecule metabolic process	Catalytic activity, Carbonate dehydratase activity, Zinc ion binding, Carbon-oxygen lyase activity, Hydro-lyase activity, Transition metal ion binding
TEAK016445	3.81168	2.32062	4.99184	4	5	4	LOC114290474	cytidine deaminase 1-like	CDA1	Cytidine deamination, catalyzes the deamination of cytidine to uridine and ammonia in the catabolic route of C nucleotides	Catalytic activity, Cytidine deaminase activity, Zinc ion binding, Hydrolase activity, acting on carbon-nitrogen (but not peptide) bonds, Cation binding
TEAK016462	2.7306	2.09118	4.5832	5	5	4	LOC114312832	uncharacterized
TEAK016520	5.01031	3.83589	3.5227	4	4	4	LOC114273226	U-box domain-containing protein 19-like	AP2	Regulation of transcription, dna-templated, Ethylene-activated signaling pathway, Regulation of gene expression	Nucleic acid binding, DNA-binding transcription factor activity, Molecular function regulator, Transcription regulator activity
TEAK016576	20.1283	3.31115	6.5509	3	4	4	LOC114296775	ACT domain-containing protein ACR9	ACR9
TEAK016663	3.03678	2.00764	2.39855	4	5	5	LOC114269477	NPL4-like protein 1	NPL4	Proteolysis, Ubiquitin-dependent protein catabolic process, Proteasomal protein catabolic process	Enzyme binding, Ubiquitin protein ligase binding, Ubiquitin-like protein binding
TEAK016701	18.3407	2.8151	115.924	3	5	1	LOC114270160	EID1-like F-box protein 3, mRNA	EID1	Response to osmotic stress, Signal transduction, Response to abiotic stimulus, Abscisic acid-activated signaling pathway, Regulation of multicellular organismal development	Ubiquitin-protein transferase activity, Cation binding, Catalytic activity, acting on a protein
TEAK016718	9.69682	2.26191	4.45155	4	5	4		PhzF family phenazine biosynthesis protein [Chroococcidiopsis thermalis]	PhzF	Metabolic process, Biosynthetic process, Phenazine biosynthesis	Catalytic activity, Isomerase activity
TEAK016865	9.54533	2.63511	4.33419	4	5	4		beta-glucosidase [Haliangium ochraceum]	BGLU	Polysaccharide catabolic process, Glucan catabolic process	Catalytic activity, Beta-glucosidase activity, Hydrolase activity, acting on glycosyl bonds, Scopolin beta-glucosidase activity
TEAK016901	32.1419	11.6403	12.4121	3	3	3	LOC114284758	probable aquaporin PIP-type 7a	PIP7a	Response to water deprivation, Fluid transport, Transmembrane transport	Transporter activity, Water transmembrane transporter activity, Passive transmembrane transporter activity
TEAK016937	2.68105	2.2985	2.15536	5	5	5	LOC114283441	pyruvate kinase, cytosolic isozyme	PK	Generation of precursor metabolites and energy, Glycolytic process, Nucleoside diphosphate phosphorylation, Cellular aromatic compound metabolic process, ATP generation from ADP, Carbohydrate catabolic process	Nucleotide binding, Catalytic activity, Pyruvate kinase activity, ATP binding, Transferase activity, transferring phosphorus-containing groups, ribonucleotide binding, Anion binding, Cation binding, Organic cyclic compound binding
TEAK017968	50.3372	19.8335	20.4591	2	3	3	LOC114275178	uncharacterized
TEAK018271	4.9574	2.04329	2.36135	4	5	5	LOC114288953	26S proteasome regulatory subunit 7	RPN7	Protein catabolic process	Nucleotide binding, Catalytic activity, ATP binding, Hydrolase activity, Ribonucleotide binding, Anion binding
TEAK018624	3.21582	3.2975	2.23793	4	4	5	LOC114309935	cryptochrome-1-like	CRY1	Response to reactive oxygen species, Protein phosphorylation, Cellular aromatic compound metabolic process, Circadian rhythm, Response to high light intensity, Flavonoid metabolic process, Hormone transport, Photoprotection, Stomatal movement, Regulation of hydrogen peroxide metabolic process, Circadian regulation of calcium ion oscillation, Signaling, Positive regulation of ion transmembrane tra…	Nucleotide binding, Catalytic activity, Protein kinase activity, Protein binding, ATP binding, Photoreceptor activity, Transferase activity, transferring phosphorus-containing groups, Ribonucleotide binding, Signaling receptor activity, Identical protein binding, Anion binding, Cation binding, Flavin adenine dinucleotide binding, FAD binding, Organic cyclic compound binding
TEAK018684	24.6122	18.8056	4.57273	3	3	4	LOC114320546	fructose-1,6-bisphosphatase, chloroplastic-like	FBP	Gluconeogenesis, Response to abiotic stimulus, Photosynthetic electron transport in photosystem i, Carbon fixation, Dephosphorylation, Disaccharide biosynthetic process, Monosaccharide biosynthetic process	Catalytic activity, Binding, Hydrolase activity, acting on ester bonds, Phosphatase activity, Phosphoric ester hydrolase activity, Ion binding, Cation binding, Sugar-phosphatase activity
TEAK018998	2.24185	2.13584	2.76231	5	5	5	LOC114308478	CBL-interacting serine/threonine-protein kinase 12-like	CIPK12	Protein phosphorylation, Phosphorus metabolic process, Nitrogen compound metabolic process, Cell communication, Signal transduction, Regulation of biological process, Cellular response to stimulus, Ca signaling	Nucleotide binding, Catalytic activity, Protein kinase activity, Protein serine/threonine kinase activity, Binding, ATP binding, Kinase activity, Transferase activity, transferring phosphorus-containing groups, Ribonucleotide binding
TEAK019050	6.49814	3.75388	10.3086	4	4	3	LOC114313740	uncharacterized
TEAK019073	12.9117	4.78445	3.03145	3	4	4	LOC114317404	uncharacterized		Positive regulation of cellular amide metabolic process, Amide biosynthetic process, Positive regulation of translational initiation, Positive regulation of protein metabolic process	Nucleic acid binding, RNA helicase activity, Catalytic activity, ATP binding, Pyrophosphatase activity, Hydrolase activity, acting on acid anhydrides, ATPase activity, Ribonucleotide binding, Anion binding
TEAK019218	2.40249	2.23771	5.58564	5	5	4	LOC114270287	plastid lipid-associated protein 3, chloroplastic-like	PAP3	Response to stress, Response to abiotic stimulus
TEAK019529	11.1752	4.46879	2.80261	3	4	5	LOC114268550	remorin-like		Cell communication, Cell-cell signaling	Monocarboxylic acid binding, Anion binding, Organic acid binding, Monosaccharide binding
TEAK019745	6.99252	3.12943	2.26022	4	4	5	LOC114296518	cystathionine gamma-synthase 1, chloroplastic-like	CGS1	Sulfur amino acid biosynthetic process, Oxoacid metabolic process, Carboxylic acid biosynthetic process, methionine biosynthesis	Catalytic activity, Cystathionine gamma-synthase activity, Transferase activity, transferring alkyl or aryl (other than methyl) groups, Vitamin binding
TEAK019954	6.05763	2.12848	5.47173	4	5	4	LOC114270235	chalcone synthase 1	CHS1	Flavonoid biosynthetic process	Catalytic activity, Naringenin-chalcone synthase activity
TEAK020207	5.60947	3.36353	16.5128	4	4	3	LOC114300128	galactinol synthase 2-like	GOLS2	Monosaccharide metabolic process, Galactose metabolic process, biosynthesis of raffinose	Catalytic activity, UDP-glycosyltransferase activity, Transferase activity, transferring hexosyl groups, Cation binding
TEAK020404	32.3186	5.85794	10.4757	3	4	3	LOC114323109	aspartyl protease family protein 2-like	APF2	Proteolysis	Catalytic activity, Aspartic-type endopeptidase activity, Hydrolase activity.
TEAK020464	3.42398	2.28326	2.53976	4	5	5	LOC114315759	ferritin-3, chloroplastic-like	FER3	Iron-storage, keeping iron in a soluble and non-toxic form
TEAK020729	6.28325	2.48275	4.93219	4	5	4	LOC114275161	TOM1-like protein 2	TOL2	Intracellular protein transport, Peptide transport, Amide transport, Establishment of protein localization	Binding, Protein binding, Ubiquitin-like protein binding
TEAK020777	31.244	5.19832	4.6352	3	4	4	LOC114295174	ABC transporter C family member 5-like	ABCC5	abscisic acid-activated signaling pathway involved in stomatal movement, cellular potassium ion homeostasis, response to salt stress, stomatal opening, Transmembrane transport	Catalytic activity, ATP binding, Primary active transmembrane transporter activity, Pyrophosphatase activity, Hydrolase activity, acting on acid anhydrides, ATPase activity, Nucleoside-triphosphatase activity, Ribonucleotide binding, Anion binding
TEAK020897	28.3972	15.1448	4.54751	3	3	4	LOC114265985	chloroplast envelope quinone oxidoreductase homolog	CEQORH	Metabolic process, Oxidation-reduction process, LOX activity	Catalytic activity, Oxidoreductase activity
TEAK021018	9.66979	4.41371	5.25226	4	4	4	LOC114278871	protein PELPK1-like	PELP1	Facilitates chromatin modifications via interactions with several enzymes
TEAK021109	5.82888	2.00372	2.94617	4	5	5	LOC114298300	bifunctional dTDP-4-dehydrorhamnose 3,5-epimerase/dTDP-4-dehydrorhamnose reductase	rfbC	Nucleotide-sugar biosynthetic process, UDP-rhamnose biosynthetic process, Aromatic compound biosynthetic process, Oxidation-reduction process, Cell wall organization or biogenesis	Catalytic activity, Oxidoreductase activity, Isomerase activity
TEAK021180	5.49364	2.41403	2.87956	4	5	5	LOC114261766	calreticulin-like	CRT	Protein folding, Cellular process, Ca storage	Calcium ion binding, Protein binding, Carbohydrate binding, Cation binding, Unfolded protein binding
TEAK021418	3.14524	4.55821	3.20404	4	4	4	LOC114317503	arogenate dehydratase/prephenate dehydratase 1, chloroplastic-like	ADT1	L-phenylalanine biosynthetic
TEAK021465	76.6595	18.5326	5.74354	2	3	4	LOC114315236	Dehydrin COR47	DHN1	Response to acid chemical, Response to temperature stimulus, Response to water deprivation, Cold acclimation, Response to abscisic acid	Phosphatidylserine binding, Copper ion binding, Phospholipid binding, Cytoskeletal protein binding, Nickel cation binding, Phosphatidylcholine binding
TEAK021467	169.73	52.5194	16.2724	1	2	3		Dehydrin	DHN	Response to abiotic stimulus, Cold acclimation, Response to endogenous stimulus, Response to abscisic acid, Response to lipid	Phosphatidylserine binding, Protein binding, Phospholipid binding, Cytoskeletal protein binding, Phosphatidylcholine binding, Anion binding, Cation binding
TEAK021471	40.8006	5.61234	2.46333	3	4	5		ATP-dependent zinc metalloprotease FTSH, chloroplastic	FTSH	Plastid membrane organization, Regulation of photosynthesis, Photoinhibition, PSII associated light-harvesting complex II catabolic process, Protein catabolic process	Nucleotide binding, Catalytic activity, ATP binding, Metallopeptidase activity, Pyrophosphatase activity, Hydrolase activity, acting on acid anhydrides, ATPase activity, Ribonucleotide binding, Anion binding, Cation binding, Organic cyclic compound binding
TEAK021652	2.94927	2.05876	2.53303	5	5	5	LOC114256970	amino-acid permease BAT1 homolog	BAT1	Amino acid transmembrane transport, Organic acid transmembrane transport, Carboxylic acid transmembrane transport	Amino acid transmembrane transporter activity, Carboxylic acid transmembrane transporter activity
TEAK021733	4.61169	2.57712	3.08493	4	5	4	LOC114298715	endoplasmic reticulum oxidoreductin-1-like		Protein folding, Protein folding in endoplasmic reticulum, Oxidation-reduction process	Protein disulfide isomerase activity, Catalytic activity, Protein disulfide oxidoreductase activity
TEAK022050	3.38129	2.17567	2.61792	4	5	5	LOC114260653	mannan endo-1,4-beta-mannosidase 2-like	MAN2	Carbohydrate metabolic process, Organic substance metabolic process	Catalytic activity, Hydrolase activity, hydrolyzing o-glycosyl compounds, Beta-mannosidase activity
TEAK022055	47.41	21.5415	6.67337	3	3	4	LOC114296094	uncharacterized
TEAK022076	10.2251	9.39467	6.55406	3	4	4	LOC114307352	probable aminotransferase TAT2	TAT2	Organic acid metabolic process, Cellular amino acid metabolic process, Carboxylic acid metabolic process, Oxoacid metabolic process, Tyrosine biosynthesis	Catalytic activity, Transferase activity, transferring nitrogenous groups, Vitamin binding, Pyridoxal phosphate binding, Anion binding
TEAK022249	6.43985	3.71182	4.55729	4	4	4	LOC114317120	uncharacterized
TEAK022253	5.66066	3.79421	4.68608	4	4	4	LOC114280141	beta-glucuronosyltransferase GlcAT14A	GlcAT14A	Cell wal metabolism
TEAK022553	3.80264	2.05135	2.83686	4	5	5	LOC114294408	probable arabinose 5-phosphate isomerase	API	Carbohydrate derivative metabolic process, cell wall biosynthesis	Nucleotide binding, Catalytic activity, ATP binding, Isomerase activity, Intramolecular oxidoreductase activity, interconverting aldoses and ketoses
TEAK022632	2.3062	4.33989	4.38375	5	4	4	LOC114300679	pentatricopeptide repeat-containing protein At1g07590, mitochondrial	At1g07590	Response to cadmium ion	Binding
TEAK022796	6.33777	5.22425	3.15372	4	4	4	LOC114322925	pectinesterase-like	PPME	Cell wall modification, Negative regulation of catalytic activity, Pectin catabolic process, cell wall biosynthesis	Catalytic activity, Enzyme inhibitor activity, Hydrolase activity, acting on ester bonds, Pectinesterase inhibitor activity
TEAK023035	8.97633	7.02992	3.89267	4	4	4	LOC114274459	potassium transporter 6-like		Potassium ion transmembrane transport	Potassium ion transmembrane transporter activity
TEAK023258	19.4849	3.50772	5.68222	3	4	4	LOC114259529	hydroxyproline O-galactosyltransferase GALT6-like	GALT6	Proteoglycan metabolic process, Protein o-linked glycosylation, Multicellular organism development, Glycoprotein biosynthetic process, Cell wall macromolecule metabolic process	Catalytic activity, Transferase activity, transferring hexosyl groups, Carbohydrate binding, Hydroxyproline o-galactosyltransferase activity
TEAK023638	1921.71	423.56	153.352	1	1	1	LOC114270515	early light-induced protein 1, chloroplastic-like	ELIP1	Response to abiotic stimulus, Photoprotection, Regulation of chlorophyll biosynthetic process, Regulation of multicellular organismal development, Binds chlorophyll and absorb solar energy
TEAK023639	284.156	28.1898	15.8392	1	3	3	_	clone Cs213 putative cold-inducible protein		Response to abiotic stimulus, Response to high light intensity, Regulation of chlorophyll biosynthetic process, Positive regulation of multicellular organismal process, Regulation of tetrapyrrole biosynthetic process
TEAK023889	14.8124	11.8543	2.14628	3	3	5	LOC114322961	glycine-rich protein A3-like	GRP	cold-shock protein, RNA-binding protein, plant defense, signal transduction
TEAK024013	2.52976	4.27892	4.98699	5	4	4	LOC114266685	RING-H2 finger protein ATL13-like	ALT13	Protein ubiquitination, Protein modification by small protein conjugation	Catalytic activity, Protein binding, Transferase activity, Ubiquitin protein ligase binding, Cation binding
TEAK024245	2.20318	2.11598	3.10941	5	5	4	LOC114300007	low-temperature-induced cysteine proteinase-like		Proteolysis, Protein catabolic process	Catalytic activity, Cysteine-type peptidase activity, Hydrolase activity
TEAK024322	4.58663	2.43947	4.90742	4	5	4	LOC114276984	ABC transporter F family member 1-like	ABCF1	cellular component biogenesis, embryo development, negative regulation of gene expression, response to inorganic substance, response to light stimulus, seed development	Catalytic activity, ATP binding, Pyrophosphatase activity, Hydrolase activity, acting on acid anhydrides, ATPase activity, Ribonucleotide binding, Anion binding
TEAK025261	2.29932	2.79473	2.58188	5	5	5	LOC114298843	uncharacterized
TEAK025352	3.74627	2.11706	2.42373	4	5	5	LOC114291882	serine-threonine kinase receptor-associated protein-like	Strap	Negative regulation of cell communication, Negative regulation of transmembrane receptor protein serine/threonine kinase signaling pathway, Ca signaling	Signaling receptor binding, Binding, Protein binding
TEAK025736	4.49035	2.28155	2.16497	4	5	5	LOC114261227	uncharacterized
TEAK025837	9.556	2.02527	2.65107	4	5	5		protein NUCLEAR FUSION DEFECTIVE 4-like isoform X1	NFD4	Polar nucleus fusion, response to salt stress
TEAK025860	4.41833	3.85422	10.9088	4	4	3	LOC114298779	RING-H2 finger protein ATL51-like	ATL51	Protein ubiquitination, Transferase activity, Metal ion binding, Membrane activity, response to hypoxia
TEAK025911	6.96455	2.84342	6.41994	4	5	4	LOC114323200	probable xyloglucan endotransglucosylase/hydrolase protein 30	XTH30	Xyloglucan metabolic process, Cellular component organization, Cell wall biogenesis	Catalytic activity, Hydrolase activity, hydrolyzing o-glycosyl compounds, Transferase activity, transferring glycosyl groups, Transferase activity, transferring hexosyl groups, Xyloglucan:xyloglucosyl transferase activity
TEAK025979	4.57436	2.43595	2.83762	4	5	5	LOC114298282	protein WVD2-like 1	WVD2	Anatomical structure morphogenesis, Anatomical structure development	Microtubule binding, Cytoskeletal protein binding, Tubulin binding
TEAK026063	4.27116	2.6037	2.83291	4	5	5	LOC114289831	probable galacturonosyltransferase-like 7	GATL7	Polysaccharide biosynthetic process, Pectin biosynthetic process, Cell wall organization or biogenesis	Catalytic activity, Transferase activity, transferring glycosyl groups, Transferase activity, transferring hexosyl groups
TEAK026126	5.3683	2.36662	2.74478	4	5	5	LOC114268312	succinate--CoA ligase [ADP-forming] subunit alpha-1, mitochondrial	SUCLG1	Tricarboxylic acid cycle, Energy derivation by oxidation of organic compounds, Cellular respiration, Oxidation-reduction process	Nucleotide binding, Catalytic activity, succinate-CoA ligase activity, Ligase activity, forming carbon-sulfur bonds, Acid-thiol ligase activity
TEAK026178	6.25143	2.13835	2.64304	4	5	5	LOC114275082	reticulocalbin-2	RCN2	Post-translational protein modification	Calcium ion binding
TEAK026305	17.7014	3.23108	2.08609	3	4	5	LOC114299351	U-box domain-containing protein 14	PUB14	Protein ubiquitination, Protein modification by small protein conjugation	Catalytic activity, Ubiquitin-like protein transferase activity
TEAK026841	3.86373	2.81445	3.26729	4	5	4	LOC114321665	scarecrow-like protein 8	GRAS	Regulation of transcription, dna-templated, Regulation of gene expression, Regulation of rna metabolic process	Nucleic acid binding, DNA-binding transcription factor activity, Sequence-specific dna binding, Transcription regulator activity
TEAK026871	2.85661	2.65555	2.63743	5	5	5	LOC114309922	transmembrane 9 superfamily member 11	TM9SF1	Protein localization to membrane
TEAK026876	2.61788	3.84798	4.52477	5	4	4	LOC114305741	uncharacterized
TEAK026962	3.51765	2.26449	2.92789	4	5	5	LOC114317598	uncharacterized		Regulation of plasma membrane bounded cell projection assembly	Ion binding, Cation binding
TEAK027140	10.3606	7.52967	2.33194	3	4	5	LOC114282301	delta(12)-fatty-acid desaturase FAD2	FAD2	Unsaturated fatty acid biosynthetic process, Oxidation-reduction process, Monocarboxylic acid biosynthetic process	Catalytic activity, Oxidoreductase activity, acting on paired donors, with oxidation of a pair of donors resulting in the reduction of molecular oxygen to two molecules of water
TEAK027477	7.34726	3.51809	6.44129	4	4	4	LOC114279494	type I inositol polyphosphate 5-phosphatase 2	INPP5A2	Cell communication, Signal transduction, Multicellular organism development, Abscisic acid-activated signaling pathway, Lipid modification, Phosphorylated carbohydrate dephosphorylation, Inositol phosphate dephosphorylation, Phosphatidylinositol dephosphorylation	Catalytic activity, phosphatidylinositol-4,5-bisphosphate 5-phosphatase activity, Hydrolase activity, acting on ester bonds, Phosphatase activity, Inositol phosphate phosphatase activity
TEAK027932	5.1085	2.35016	5.58191	4	5	4	LOC114269785	sarcoplasmic reticulum histidine-rich calcium-binding protein-like	HRC
TEAK028038	19.5558	6.84449	8.11107	3	4	4	LOC114286616	leucine-rich repeat receptor-like protein kinase PXL1	PXL1	Protein phosphorylation, ROS signallimg, MAPK signalling	Nucleotide binding, Catalytic activity, Protein kinase activity, ATP binding, Transferase activity, transferring phosphorus-containing groups, Ribonucleotide binding, Anion binding, Organic cyclic compound binding
TEAK028131	3.28442	2.12912	2.39212	4	5	5	LOC114301827	inactive TPR repeat-containing thioredoxin TTL3-like	TTL3	Response to osmotic stress, Cell communication, Signal transduction, Hormone-mediated signaling pathway, Response to lipid, Regulation of biological process	Catalytic activity, Oxidoreductase activity, Oxidoreductase activity, acting on a sulfur group of donors
TEAK028195	5.55869	2.14243	2.96952	4	5	5		coproporphyrinogen III oxidase [Pimelobacter simplex] cgoX		mRNA processing, Protein phosphorylation, Cellular aromatic compound metabolic process, RNA splicing	Nucleotide binding, Catalytic activity, Protein serine/threonine kinase activity, ATP binding, Transferase activity, transferring phosphorus-containing groups, Ribonucleotide binding
TEAK028328	9.72833	4.57525	5.85249	4	4	4	LOC114283676	BTB/POZ domain and ankyrin repeat-containing protein NOOT2		Positive regulation of response to biotic stimulus, Induced systemic resistance, Response to jasmonic acid, Hormone-mediated signaling pathway, Positive regulation of innate immune response	Binding
TEAK028489	2.43612	2.65323	2.73216	5	5	5	LOC114289987	uncharacterized protein At5g39570-like	At5g39570	anatomical structure maturation, developmental growth, monocarboxylic acid metabolic process, response to abscisic acid, response to salt stress, response to water deprivation, root morphogenesis, tissue development	mRNA binding, phosphatidic acid binding
TEAK028605	3.31959	2.38444	3.28788	4	5	4	LOC114280943	potassium transporter 8-like		Potassium ion transmembrane transport	Potassium ion transmembrane transporter activity
TEAK028625	6.40261	2.71898	2.66746	4	5	5	LOC114315636	UDP-arabinose 4-epimerase 1-like	UEL-1	Polysaccharide biosynthetic process, Nucleotide-sugar biosynthetic process, Aromatic compound biosynthetic process, UDP-L-arabinose biosynthetic process, Cellular polysaccharide biosynthetic process	Catalytic activity, UDP-glucose 4-epimerase activity, Isomerase activity, Racemase and epimerase activity, acting on carbohydrates and derivatives
TEAK028829	13.0701	3.65067	11.7457	3	4	3	LOC114262787	dnaJ protein ERDJ3B-like	ERDJ3B	Protein folding, Cellular process	Binding, Protein binding, Unfolded protein binding
TEAK028901	9.35563	2.9328	4.82783	4	5	4	LOC114283525	UDP-glucuronic acid decarboxylase 2-like	UXS2	Nucleotide-sugar biosynthetic process, Aromatic compound biosynthetic process, UDP-D-xylose biosynthetic process, cell wall biosynthesis	Nucleotide binding, Catalytic activity, Lyase activity, Anion binding, UDP-glucuronate decarboxylase activity, NAD binding, NAD+ binding
TEAK028973	6.40181	2.27151	2.37027	4	5	5	LOC114268049	ferric reduction oxidase 2-like	FRO2	Ion transport, Metabolic process, Oxidation-reduction process, Fe metabolism	Ferric-chelate reductase activity, Catalytic activity, Oxidoreductase activity, oxidizing metal ions, Cation binding
TEAK028974	24.6683	9.85816	4.53053	3	4	4	LOC114269866	putative UDP-rhamnose:rhamnosyltransferase 1	URT1	RNA 3' uridylation, mRNA processing, negative regulation of post-transcriptional gene silencing by RNA, nuclear-transcribed mRNA poly(A) tail shortening	Catalytic activity, UDP-glycosyltransferase activity, Transferase activity, transferring glycosyl groups, Transferase activity, transferring hexosyl groups
TEAK029131	81.7959	16.059	57.1509	2	3	2	LOC114258160	uncharacterized
TEAK029296	2.28467	2.14341	5.21163	5	5	4	LOC114319131	ethylene-responsive transcription factor ERF016-like	ERF
TEAK029647	30.794	13.468	4.98545	3	3	4	LOC114285657	protein ASPARTIC PROTEASE IN GUARD CELL 1	ASPG1	Proteolysis, Protein metabolic process	Catalytic activity, Endopeptidase activity, Hydrolase activity
TEAK030120	55.0704	28.1706	78.7457	2	3	2		hypothetical protein HYC85_006129
TEAK030344	9.44424	6.7069	11.7178	4	4	3	LOC114313877	serine/threonine-protein kinase SAPK3-like	SAPK3	Protein phosphorylation, Cell communication, Signal transduction, ABA-activated protein kinase	Nucleotide binding, Catalytic activity, Protein serine/threonine kinase activity, ATP binding, Transferase activity, transferring phosphorus-containing groups, Ribonucleotide binding
TEAK030487	4.21439	3.23435	6.10217	4	4	4	LOC114310983	uncharacterized
TEAK030864	5.1357	3.09101	3.03866	4	4	4	LOC114261034	CBL-interacting serine/threonine-protein kinase 6-like	CIPK6	Protein phosphorylation, Cell communication, Signal transduction, Cellular response to stimulus, Ca signaling	Nucleotide binding, Catalytic activity, Protein kinase activity, Protein serine/threonine kinase activity, ATP binding, Transferase activity, transferring phosphorus-containing groups, Ribonucleotide binding
TEAK031016	9.05419	2.85679	4.52616	4	5	4		peroxidase 12-like [Camellia sinensis]	PER12	Response to oxidative stress, Hydrogen peroxide catabolic process, Oxidation-reduction process, Detoxification	Catalytic activity, Peroxidase activity, Binding, Antioxidant activity, Oxidoreductase activity, acting on peroxide as acceptor
TEAK031036	16.3501	3.01064	2.54695	3	4	5	LOC114300661	anthocyanidin 3-O-glucosyltransferase 2-like	GT2	Regulation of biological process, Anthocyanidin biosynthesis	Catalytic activity, UDP-glycosyltransferase activity, Transferase activity, transferring glycosyl groups
TEAK031145	2.47645	2.33806	3.75235	5	5	4	LOC114268790	WASH complex subunit 3-like		Induces the formation of branched actin networks, Actin polymerization
TEAK031448	13.56	7.90688	119.645	3	4	1	LOC114256342	probable protein phosphatase 2C 24, mRNA	2g29380	Protein dephosphorylation	Catalytic activity, Phosphoprotein phosphatase activity, Magnesium-dependent protein serine/threonine phosphatase activity, Hydrolase activity, acting on ester bonds, Cation binding
TEAK031683	28.4612	8.5486	4.20605	3	4	4	LOC114280048	senescence/dehydration-associated protein At4g35985, chloroplastic-like		Stress inducible expression
TEAK031714	49.6126	10.7078	5.71976	3	3	4	LOC114309915	anthocyanidin 3-O-glucosyltransferase 2-like	GT2	Cellular metabolic process, Regulation of biological process, Anthocyanidin biosynthesis	Catalytic activity, UDP-glycosyltransferase activity, Transferase activity, Transferase activity, transferring glycosyl groups
TEAK031760	20.1237	9.89054	5.25061	3	4	4	LOC114320825	zinc finger protein ZAT10-like	ZAT10	Regulation of transcription, dna-templated, Response to osmotic stress, Response to abscisic acid, Negative regulation of gene expression, Response to lipid	Nucleic acid binding, DNA binding, Cation binding
TEAK032317	2.6012	2.04415	2.56771	5	5	5	LOC114288986	probable phospholipid hydroperoxide glutathione peroxidase	PHGPX	Response to oxidative stress, Oxidation-reduction process, Cellular oxidant detoxification	Catalytic activity, Glutathione peroxidase activity, Antioxidant activity, Oxidoreductase activity, acting on peroxide as acceptor
TEAK032432	2.87343	3.89215	5.08457	5	4	4	LOC114311808	late embryogenesis abundant protein D-29-like	LEA	re-establishment of desiccation tolerance
TEAK032489	1692.49	25.9828	376.461	1	3	1	LOC114313845	uncharacterized		Transmembrane transport	Transmembrane transporter activity
TEAK033009	21.0299	4.3528	6.83241	3	4	4		UDP-glucuronic acid decarboxylase 4-like	UXS4	Nucleotide-sugar biosynthetic process, Pentose metabolic process, Aromatic compound biosynthetic process, UDP-D-xylose biosynthetic process	Nucleotide binding, Catalytic activity, Lyase activity, Anion binding, UDP-glucuronate decarboxylase activity, NAD binding, NAD+ binding
TEAK033517	4.24003	4.818	4.08352	4	4	4	LOC114300052	dehydrin 3	DHN3
TEAK033550	3.23479	2.08199	2.56376	4	5	5	LOC114304644	uncharacterized		Cellular process	Protein binding, Enzyme binding
TEAK033743	146.757	49.6589	39.6803	1	3	3	LOC114278802	glucan endo-1,3-beta-glucosidase 11-like		Defense response, Cell wall organization or biogenesis, degrade fungal cell wall polysaccharides	Catalytic activity, Hydrolase activity, hydrolyzing o-glycosyl compounds, Beta-glucosidase activity
TEAK033801	9.47167	5.74076	31.9181	4	4	3	LOC114313443	cytokinin riboside 5'-monophosphate phosphoribohydrolase LOG3-like	LOG3	Cellular aromatic compound metabolic process, Cytokinin biosynthetic process, Regulation of hormone levels	Catalytic activity, Hydrolase activity, acting on glycosyl bonds
TEAK033852	12.9895	3.28598	3.82577	3	4	4	LOC114292870	protein DETOXIFICATION 21-like		Xenobiotic transport, Transmembrane transport	Secondary active transmembrane transporter activity, Antiporter activity, Xenobiotic transmembrane transporter activity
TEAK033895	36.401	5.96266	43.5114	3	4	3	LOC114301528	FT-interacting protein 3	FTIP1	Regulation of cell communication, Calcium-ion regulated exocytosis, Regulation of signaling, Response to stimulus, Regulation of transport, Protein-containing complex assembly	Calcium ion binding, Protein binding, Calmodulin binding, Phospholipid binding, Diacylglycerol binding, Anion binding, Cation binding
TEAK034001	56.5453	8.66952	2.90203	2	4	5	LOC114268395	ultraviolet-B receptor UVR8-like	UVR8	response to UV-B, Regulator of chromosome condensation (RCC1) family protein	Protein binding, Enzyme binding
TEAK034104	4.62277	2.14982	2.21562	4	5	5	LOC114323355	histone H3.3-like	H3.3	Regulates gene body DNA methylation
TEAK034385	2.97133	2.37201	3.17358	5	5	4	LOC114300215	autophagy-related protein 18a-like	ATG18A	Autophagosome assembly, Autophagy of mitochondrion, Protein lipidation, Mitochondrion organization, Vacuole organization, Lipoprotein biosynthetic process	Phospholipid binding, Anion binding, Phosphatidylinositol bisphosphate binding
TEAK034437	5.98364	4.0943	4.11373	4	4	4	LOC114291819	gibberellin receptor GID1C-like	GID1C	Multicellular organism development, Positive regulation of gibberellic acid mediated signaling pathway, Raffinose family oligosaccharide biosynthetic process, Positive regulation of cell communication, Response to lipid	Catalytic activity, Lipid binding, Gibberellin binding, Hydrolase activity, Isoprenoid binding, Carboxylic acid binding, Hormone binding, Anion binding
TEAK034576	2.57752	2.56015	2.83764	5	5	5	LOC114268604	uncharacterized		Protein glycosylation, Glycoprotein biosynthetic process	Catalytic activity, Transferase activity, transferring glycosyl groups, Transferase activity, transferring hexosyl groups
TEAK034673	2.96184	2.34824	2.224	5	5	5	LOC114296287	TPR repeat-containing thioredoxin TTL1-like	TTL1	Response to osmotic stress, Cell communication, Signal transduction, Hormone-mediated signaling pathway, Response to lipid	Catalytic activity, Oxidoreductase activity, acting on a sulfur group of donors
TEAK035064	8.89309	2.7812	2.52213	4	5	5	LOC114316137	4-coumarate--CoA ligase-like 9	4CL	Fatty acid biosynthetic process, Lipid biosynthetic process, Jasmonic acid biosynthetic process, Oxylipin biosynthetic process	Catalytic activity, ATP binding, CoA-ligase activity, forming carbon-sulfur bonds, Ribonucleotide binding, Anion binding
TEAK035310	7.40205	2.0218	2.51068	4	5	5	LOC114324045	uncharacterized
TEAK035949	4.76419	2.80951	2.50564	4	5	5	LOC114294092	protein trichome birefringence-like 23	TBL32	Cell wal biosynthesis, pathogen resistance, freezing tolerance, cellulose biosynthesis
TEAK036044	26.8531	9.6269	92.8145	3	4	2	LOC114260341	11S globulin seed storage protein 2-like			Nutrient reservoir activity
TEAK036411	7.09971	2.36239	4.81029	4	5	4	LOC114295407	glycine-rich protein A3-like	GRP	cold-shock protein, RNA-binding protein, plant defense, flowering, cell elongation, signal transduction
TEAK036654	7.14984	5.94363	3.61526	4	4	4	LOC114293251	protein STRICTOSIDINE SYNTHASE-LIKE 5-like	SSL5	Metabolic process, Biosynthetic process, JA response	Catalytic activity, Lyase activity, Carbon-nitrogen lyase activity, Amine-lyase activity, Strictosidine synthase activity
TEAK036727	3.30098	3.72067	5.0347	4	4	4	LOC114262800	glucan endo-1,3-beta-glucosidase 7-like		Carbohydrate metabolic process, Cell wall organization or biogenesis, Pathogen defense	Catalytic activity, Hydrolase activity, hydrolyzing o-glycosyl compounds, Beta-glucosidase activity
TEAK036810	5.59672	2.18931	2.80036	4	5	5	LOC114274825	uncharacterized
TEAK036950	6.36064	2.30139	4.76624	4	5	4	LOC114300819	ABC transporter C family member 3-like	ABCC3	Xenobiotic transport, Transmembrane transport	Catalytic activity, Transporter activity, ATP binding, ATPase-coupled xenobiotic transmembrane transporter activity, Primary active transmembrane transporter activity, Pyrophosphatase activity, Hydrolase activity, acting on acid anhydrides, Ribonucleotide binding
TEAK036956	3.48192	3.15709	2.98878	4	4	5	LOC114260154	uncharacterized		Protein o-linked glycosylation, Glycoprotein biosynthetic process	Catalytic activity, Galactosyltransferase activity, Transferase activity, transferring glycosyl groups
TEAK037330	2.62501	2.72612	2.45982	5	5	5	LOC114306313	CST complex subunit TEN1-like	TEN1	Phosphatidic acid biosynthetic process, Phospholipid biosynthetic process, Phospholipid catabolic process, Signaling, Multicellular organismal process, Glycerolipid biosynthetic process, Organophosphate catabolic process, Inositol lipid-mediated signaling	Catalytic activity, Phospholipase activity, Phosphoric diester hydrolase activity, Phosphoric ester hydrolase activity, N-acylphosphatidylethanolamine-specific phospholipase D activity
TEAK037382	21.6755	9.81908	5.52565	3	4	4	LOC114285730	ABC transporter C family member 14-like	ABCC13	Xenobiotic transport, Transmembrane transport, meristem development	Nucleotide binding, Catalytic activity, ATP binding, ATPase-coupled xenobiotic transmembrane transporter activity, Pyrophosphatase activity, Hydrolase activity, acting on acid anhydrides, Active transmembrane transporter activity, Ribonucleotide binding, Anion binding
TEAK037506	8.92559	3.43968	2.04827	4	4	5		probable ethanolamine kinase isoform X3	ETNK3	Phosphatidylethanolamine biosynthetic process, Phospholipid biosynthetic process, Phosphorylation, Glycerolipid biosynthetic process	Nucleotide binding, Catalytic activity, Ethanolamine kinase activity, ATP binding, Transferase activity, transferring phosphorus-containing groups, Ribonucleotide binding
TEAK038417	3.24549	3.04736	3.89295	4	4	4	LOC114287077	uncharacterized
TEAK039177	3.67153	2.4513	2.35169	4	5	5	LOC114296262	internal alternative NAD(P)H-ubiquinone oxidoreductase A1, mitochondrial-like	NDA1	Metabolic process, Oxidation-reduction process, NADH oxidation	Catalytic activity, Oxidoreductase activity, acting on nad(p)h
TEAK039255	2.62581	2.37115	2.6997	5	5	5	LOC114278505	uncharacterized
TEAK039298	4.80513	2.41337	2.94638	4	5	5	LOC114263723	gastric triacylglycerol lipase-like	SDP1	Lipid catabolic process	Catalytic activity, Hydrolase activity, acting on ester bonds
TEAK039414	67.5532	40.7315	15.343	2	3	3	LOC114265413	protein NRT1/ PTR FAMILY 1.2-like	NRT1	Cation transport, Monovalent inorganic cation transport, Oligopeptide transmembrane transport, Amide transport, nitrate transport	Cation transmembrane transporter activity, Symporter activity, Oligopeptide transmembrane transporter activity, Amide transmembrane transporter activity
TEAK039441	2.60319	2.32417	3.8798	5	5	4	LOC114260620	ultraviolet-B receptor UVR8	UVR8	response to UV-B, Regulator of chromosome condensation (RCC1) family protein
TEAK040119	2.06081	2.88536	10.951	5	5	3	LOC114309295	CTP synthase-like	CTPS	Pyrimidine nucleotide biosynthetic process, CTP biosynthetic process, Cellular aromatic compound metabolic process, Phospholipid biosynthetic process, Nucleoside triphosphate biosynthetic process, Ribonucleotide biosynthetic process	Nucleotide binding, Catalytic activity, CTP synthase activity, Protein binding, ATP binding, Ligase activity, Ribonucleotide binding, Anion binding
TEAK040452	2.36015	2.2625	6.50939	5	5	4	LOC114320851	DIBOA-glucoside dioxygenase BX6-like	BX6	Metabolic process, Oxidation-reduction process, insect defense, Benzoxazinoids biosynthesis	Catalytic activity, Oxidoreductase activity, Cation binding, Dioxygenase activity
TEAK040578	3.31049	2.5639	3.05876	4	5	4	LOC114282054	probable plastidic glucose transporter 2	At1g67300	Carbohydrate transport, Transmembrane transport	Transmembrane transporter activity
TEAK040615	4.12781	3.10242	2.15205	4	4	5	LOC114308863	taxadien-5-alpha-ol O-acetyltransferase	TAT	Lipid biosynthetic process, Terpenoid biosynthetic process	Catalytic activity, Transferase activity, transferring acyl groups other than amino-acyl groups
TEAK040629	3.68286	2.01026	2.288	4	5	5	LOC114295577	probable translation initiation factor eIF-2B subunit delta	tif224	Immune response-regulating signaling pathway, Cell surface receptor signaling pathway, Regulation of gene expression, Multicellular organismal process, Peptide biosynthetic process	Nucleic acid binding, RNA binding, Translation initiation factor activity, Translation regulator activity
TEAK040678	21.6106	2.94335	6.42099	3	5	4	LOC114262926	probable UDP-arabinopyranose mutase 2	UDP-Arap	Nucleobase-containing compound metabolic process, Cellular aromatic compound metabolic process, Plant-type cell wall biogenesis, UDP-L-arabinose metabolic process	Catalytic activity, Isomerase activity, Intramolecular transferase activity, UDP-arabinopyranose mutase activity
TEAK040900	10.8879	8.37863	3.92531	3	4	4	LOC114285336	prohibitin-1, mitochondrial-like	PHB1	Autophagy of mitochondrion, Catabolic process, Mitochondrion disassembly	Identical protein binding, Protein homodimerization activity
TEAK040974	3.43939	2.47245	2.16344	4	5	5	LOC114287272	non-lysosomal glucosylceramidase	GBA	Multicellular organism development, Regulation of actin polymerization or depolymerization, Glycoside catabolic process, Glycolipid catabolic process, Regulation of organelle organization, Membrane lipid catabolic process	Catalytic activity, Glucosylceramidase activity, Hydrolase activity, Transferase activity, Glucosyltransferase activity, Steryl-beta-glucosidase activity
TEAK041183	16.6021	5.18422	2.8073	3	4	5		alpha/beta hydrolase	ABHD	Fatty acid hydrolysis	Catalytic activity, Hydrolase activity
TEAK041186	5.20078	2.13649	2.45226	4	5	5	LOC114322443	ABC transporter C family member 8	ABCC8	Xenobiotic transport, Transmembrane transport	Nucleotide binding, Catalytic activity, ATP binding, ATPase-coupled xenobiotic transmembrane transporter activity, Pyrophosphatase activity, Hydrolase activity, acting on acid anhydrides, ATPase activity, Active transmembrane transporter activity, Ribonucleotide binding, Anion binding
TEAK041213	3.38988	2.1009	3.7017	4	5	4	LOC114274575	cold-regulated 413 plasma membrane protein 1-like	COR413PM1	Response to organic substance, Response to chemical, Response to stimulus, Response to oxygen-containing compound, response to cold, response to water deprivation

## Sheet: blast_Overlapp_string
qseqid		sseqid	pident	bitscore	evalue	qcovs
TEAK034437	Abhydrolase_3 domain-containing protein (346 aa)	542762.A0A4S4ERS3	100	358	4.03e-126	99
TEAK034437	Abhydrolase_3 domain-containing protein (346 aa)	542762.A0A4S4ERS3	100	30.8	0.5	99
TEAK004959	Uncharacterized protein (784 aa)	542762.A0A4S4D5F6	100	197	1.65e-55	99
TEAK004959	Uncharacterized protein (784 aa)	542762.A0A4S4D5F6	100	111	5.86e-26	99
TEAK006579	Uncharacterized protein (581 aa)	542762.A0A4S4D1Z4	100	477	4.4e-165	99
TEAK006579	Uncharacterized protein (581 aa)	542762.A0A4S4D1Z4	100	379	1.38e-126	99
TEAK012335	Epimerase domain-containing protein (438 aa)	542762.A0A4S4CWK6	100	518	0	99
TEAK013321	Uncharacterized protein (332 aa)	542762.A0A4S4E1I1	100	465	4.47e-166	99
TEAK014303	Glycosyltransferase; Belongs to the UDP-glycosyltransferase family. (520 aa)	542762.A0A4V3WQH7	100	105	2.8e-24	99
TEAK015517	Uncharacterized protein (125 aa)	542762.A0A4S4E894	100	217	1.42e-74	99
TEAK018684	Uncharacterized protein (561 aa)	542762.A0A4S4D0F0	100	95.5	8.04e-22	99
TEAK018684	Uncharacterized protein (561 aa)	542762.A0A4S4D0F0	100	49.7	1.48e-06	99
TEAK020404	Peptidase A1 domain-containing protein; Belongs to the peptidase A1 family. (270 aa)	542762.A0A4S4F370	100	481	3.94e-174	99
TEAK022055	Uncharacterized protein (144 aa)	542762.A0A4S4DDR1	100	267	9.43e-94	99
TEAK023638	Uncharacterized protein (175 aa)	542762.A0A4S4EFX1	100	355	7.96e-128	99
TEAK024013	RING-type domain-containing protein (512 aa)	542762.A0A4S4ELH4	100	741	0	99
TEAK025352	WD_REPEATS_REGION domain-containing protein (345 aa)	542762.A0A4S4DLT2	100	712	0	99
TEAK028605	Potassium transporter; Potassium transporter; Belongs to the HAK/KUP transporter (TC 2.A.72.3) family. (767 aa)	542762.A0A4S4E2A9	100	32.7	0.8	99
TEAK030487	Uncharacterized protein (147 aa)	542762.A0A4S4DH23	100	303	3.87e-108	99
TEAK033743	Uncharacterized protein; Belongs to the glycosyl hydrolase 17 family. (399 aa)	542762.A0A4S4E5P3	100	43.5	9.24e-05	99
TEAK003378	M20_dimer domain-containing protein (486 aa)	542762.A0A4S4DY24	100	923	0	99
TEAK008364	Glucose-1-phosphate adenylyltransferase; This protein plays a role in synthesis of starch. It catalyzes the synthesis of the activated glycosyl donor, ADP-glucose from Glc-1-P and ATP. (525 aa)	542762.A0A4S4EEN6	100	68.9	2.08e-12	99
TEAK034673	TPR_REGION domain-containing protein (695 aa)	542762.A0A4S4DFV1	100	105	7.5e-24	98
TEAK008451	Uncharacterized protein; Belongs to the heat shock protein 70 family. (722 aa)	542762.A0A4S4CX49	100	1318	0	97
TEAK023035	Uncharacterized protein (691 aa)	542762.A0A4S4ECQ0	100	346	1.88e-111	97
TEAK012525	Uncharacterized protein (514 aa)	542762.A0A4S4CYK9	100	1030	0	96
TEAK005149	Uncharacterized protein (919 aa)	542762.A0A4S4CZH3	100	53.5	5.53e-07	96
TEAK004958	MFS domain-containing protein (500 aa)	542762.A0A4V6RY24	100	536	0	92
TEAK005559	TFIIS N-terminal domain-containing protein (722 aa)	542762.A0A4S4DIX6	100	120	3.16e-28	90
TEAK021465	Uncharacterized protein; Belongs to the plant dehydrin family. (252 aa)	542762.A0A4S4D750	100	95.9	4.73e-24	89
TEAK021465	Uncharacterized protein; Belongs to the plant dehydrin family. (252 aa)	542762.A0A4S4D750	100	71.2	5.75e-15	89
TEAK016663	MPN domain-containing protein (411 aa)	542762.A0A4S4EIB1	100	164	1.2e-45	87
TEAK012526	BHLH domain-containing protein (626 aa)	542762.A0A4S4CXB7	100	77	6.6e-69	86
TEAK029647	Peptidase A1 domain-containing protein; Belongs to the peptidase A1 family. (413 aa)	542762.A0A4V3WM74	100	516	0	85
TEAK029647	Peptidase A1 domain-containing protein; Belongs to the peptidase A1 family. (413 aa)	542762.A0A4V3WM74	100	211	1.6e-63	85
TEAK021467	Uncharacterized protein; Belongs to the plant dehydrin family. (307 aa)	542762.A0A4S4D5Y2	100	83.2	1.61e-18	83
TEAK016937	Pyruvate kinase; Belongs to the pyruvate kinase family. (635 aa)	542762.A0A4S4DYW0	100	110	1.47e-25	83
TEAK011036	Uncharacterized protein (386 aa)	542762.A0A4S4E0Q5	100	545	0	79
TEAK021018	Uncharacterized protein (430 aa)	542762.A0A4S4E5F6	100	466	2.19e-163	75
TEAK021018	Uncharacterized protein (430 aa)	542762.A0A4S4E5F6	100	80.9	2.14e-16	75
TEAK026178	Uncharacterized protein (350 aa)	542762.A0A4S4EAI3	100	61.2	2.41e-10	75
TEAK003286	Phytocyanin domain-containing protein (364 aa)	542762.A0A4S4DRT9	100	27.7	9.8	65
TEAK008240	Histone H2B; Belongs to the histone H2B family. (150 aa)	542762.A0A4S4E3A4	100	191	1.18e-63	62
TEAK012910	F-box domain-containing protein (297 aa)	542762.A0A4S4E743	100	351	6.34e-119	61
TEAK039298	Abhydro_lipase domain-containing protein (716 aa)	542762.A0A4S4EPD1	99.86	1398	0	99
TEAK003268	UBIQUITIN_CONJUGAT_2 domain-containing protein (800 aa)	542762.A0A4S4D3Q2	99.836	1239	0	99
TEAK026871	Transmembrane 9 superfamily member; Belongs to the nonaspanin (TM9SF) (TC 9.A.2) family. (657 aa)	542762.A0A4S4DHT7	99.826	1173	0	99
TEAK028974	Uncharacterized protein (452 aa)	542762.A0A4S4EHS7	99.779	813	0	96
TEAK005550	Uncharacterized protein (538 aa)	542762.A0A4S4EME4	99.772	909	0	96
TEAK019954	Uncharacterized protein; Belongs to the thiolase-like superfamily. Chalcone/stilbene synthases family. (389 aa)	542762.A0A4S4EG72	99.743	775	0	99
TEAK037382	Uncharacterized protein (1575 aa)	542762.A0A4S4DVR1	99.743	780	0	99
TEAK023035	Uncharacterized protein (691 aa)	542762.A0A4S4ECQ0	99.718	730	0	97
TEAK018624	Photolyase/cryptochrome alpha/beta domain-containing protein (728 aa)	542762.A0A4S4DMH4	99.716	1424	0	97
TEAK022632	Uncharacterized protein (540 aa)	542762.A0A4S4D1G0	99.63	1037	0	99
TEAK033895	Uncharacterized protein (987 aa)	542762.A0A4S4CWZ0	99.595	1840	0	99
TEAK024245	Uncharacterized protein; Belongs to the peptidase C1 family. (468 aa)	542762.A0A4V3WJG9	99.564	875	0	80
TEAK040615	AAA_lid_2 domain-containing protein (527 aa)	542762.A0A4V3WL61	99.541	905	0	94
TEAK003056	Uncharacterized protein (215 aa)	542762.A0A4S4D2W6	99.535	354	5.69e-126	99
TEAK008447	Trehalase (400 aa)	542762.A0A4S4D6U4	99.5	836	0	99
TEAK039414	Uncharacterized protein (586 aa)	542762.A0A4V3WPT7	99.488	1177	0	99
TEAK027140	Uncharacterized protein (383 aa)	542762.A0A4S4E0B8	99.465	771	0	87
TEAK010557	Protein DETOXIFICATION; Belongs to the multi antimicrobial extrusion (MATE) (TC 2.A.66.1) family. (573 aa)	542762.A0A4S4DCB3	99.458	974	0	99
TEAK031016	Peroxidase; Removal of H(2)O(2), oxidation of toxic reductants, biosynthesis and degradation of lignin, suberization, auxin catabolism, response to environmental stresses such as wounding, pathogen attack and oxidative stress. (361 aa)	542762.A0A4S4E1P3	99.446	684	0	99
TEAK011851	MFS domain-containing protein (516 aa)	542762.A0A4S4EUE2	99.419	964	0	99
TEAK003357	DUF641 domain-containing protein (505 aa)	542762.A0A4S4DAX6	99.406	1013	0	99
TEAK002999	J domain-containing protein (164 aa)	542762.A0A4S4DM35	99.39	304	7.23e-108	99
TEAK001366	Uncharacterized protein (231 aa)	542762.A0A4S4CXS8	99.39	332	7.33e-118	98
TEAK016663	MPN domain-containing protein (411 aa)	542762.A0A4S4EIB1	99.388	644	0	87
TEAK029131	Uncharacterized protein (321 aa)	542762.A0A4S4EWW3	99.377	550	0	99
TEAK013116	Glutamine-dependent NAD(+) synthetase; In the C-terminal section; belongs to the NAD synthetase family. (730 aa)	542762.A0A4S4EPE6	99.315	1474	0	99
TEAK026841	GRAS domain-containing protein; Belongs to the GRAS family. (562 aa)	542762.A0A4S4CX11	99.291	978	0	99
TEAK006095	Uncharacterized protein (749 aa)	542762.A0A4V3WKL5	99.265	716	0	99
TEAK008131	Glyco_trans_4-like_N domain-containing protein (672 aa)	542762.A0A4S4E9E7	99.233	1247	0	99
TEAK036044	Uncharacterized protein (350 aa)	542762.A0A4S4ETM0	99.143	671	0	99
TEAK036956	Uncharacterized protein (472 aa)	542762.A0A4S4EVJ2	99.134	814	0	89
TEAK008891	RING-type E3 ubiquitin transferase (684 aa)	542762.A0A4S4DXR1	99.123	1318	0	99
TEAK015306	TPR_REGION domain-containing protein (727 aa)	542762.A0A4S4D979	99.073	1235	0	96
TEAK009735	Uncharacterized protein (545 aa)	542762.A0A4S4D9I0	99.067	887	0	98
TEAK004123	Uncharacterized protein (595 aa)	542762.A0A4V3WPF6	99.06	986	0	99
TEAK003901	Small nuclear ribonucleoprotein-associated protein (269 aa)	542762.A0A4S4ECL8	99.057	271	1.26e-91	79
TEAK028195	Uncharacterized protein (210 aa)	542762.A0A4S4E2B1	99.048	333	1.04e-117	99
TEAK027932	Uncharacterized protein (330 aa)	542762.A0A4S4EGU5	99.038	414	1.09e-145	94
TEAK016445	Uncharacterized protein (311 aa)	542762.A0A4S4DNJ1	99.035	542	0	99
TEAK041213	Uncharacterized protein (205 aa)	542762.A0A4S4ECP2	99.024	325	8.92e-115	99
TEAK033852	Protein DETOXIFICATION; Belongs to the multi antimicrobial extrusion (MATE) (TC 2.A.66.1) family. (492 aa)	542762.A0A4S4DLI7	99.01	205	1.24e-61	99
TEAK013115	Uncharacterized protein; Belongs to the heat shock protein 70 family. (742 aa)	542762.A0A4S4ER11	99.01	1377	0	89
TEAK022553	Uncharacterized protein; Belongs to the SIS family. GutQ/KpsF subfamily. (343 aa)	542762.A0A4S4DHD1	98.973	593	0	68
TEAK018684	Uncharacterized protein (561 aa)	542762.A0A4S4D0F0	98.969	402	1.88e-138	99
TEAK031036	Glycosyltransferase; Belongs to the UDP-glycosyltransferase family. (479 aa)	542762.A0A4S4D4D4	98.956	959	0	99
TEAK022249	Uncharacterized protein (494 aa)	542762.A0A4S4D2D7	98.925	530	0	91
TEAK001567	Exostosin domain-containing protein; Belongs to the glycosyltransferase 47 family. (650 aa)	542762.A0A4S4DR74	98.925	1239	0	71
TEAK022796	Pectinesterase; Acts in the modification of cell walls via demethylesterification of cell wall pectin. ; In the C-terminal section; belongs to the pectinesterase family. (557 aa)	542762.A0A4S4F1Y2	98.923	1048	0	99
TEAK030864	Non-specific serine/threonine protein kinase; Belongs to the protein kinase superfamily. (432 aa)	542762.A0A4S4ESP0	98.901	533	0	96
TEAK009019	Glycosyltransferase; Belongs to the UDP-glycosyltransferase family. (471 aa)	542762.A0A4S4E790	98.775	762	0	75
TEAK028901	NAD(P)-bd_dom domain-containing protein (401 aa)	542762.A0A4S4DYR3	98.773	300	2.91e-101	74
TEAK040452	Fe2OG dioxygenase domain-containing protein; Belongs to the iron/ascorbate-dependent oxidoreductase family. (323 aa)	542762.A0A4S4CY66	98.762	503	0	99
TEAK023258	Galectin domain-containing protein (678 aa)	542762.A0A4S4EW64	98.724	774	0	93
TEAK019073	Helicase C-terminal domain-containing protein (1019 aa)	542762.A0A4S4DE11	98.696	482	3.5e-165	99
TEAK034001	Uncharacterized protein (489 aa)	542762.A0A4S4EIH8	98.658	310	3.35e-99	78
TEAK012426	Uncharacterized protein; Belongs to the cytochrome P450 family. (518 aa)	542762.A0A4S4DGE0	98.625	527	0	99
TEAK014987	RING-type E3 ubiquitin transferase (775 aa)	542762.A0A4S4DJ50	98.581	1477	0	99
TEAK016937	Pyruvate kinase; Belongs to the pyruvate kinase family. (635 aa)	542762.A0A4S4DYW0	98.526	820	0	83
TEAK032489	Nodulin-like domain-containing protein (607 aa)	542762.A0A4S4DB00	98.517	1111	0	99
TEAK004959	Uncharacterized protein (784 aa)	542762.A0A4S4D5F6	98.494	688	0	99
TEAK033743	Uncharacterized protein; Belongs to the glycosyl hydrolase 17 family. (399 aa)	542762.A0A4S4E5P3	98.473	529	0	99
TEAK007338	NAC domain-containing protein (348 aa)	542762.A0A4V6RYF7	98.428	556	0	95
TEAK003286	Phytocyanin domain-containing protein (364 aa)	542762.A0A4S4DRT9	98.425	246	1.07e-80	65
TEAK015988	Uncharacterized protein (214 aa)	542762.A0A4S4CWX1	98.352	342	3.28e-121	87
TEAK021180	Calreticulin (453 aa)	542762.A0A4S4ERW7	98.299	501	1.79e-178	97
TEAK025736	Uncharacterized protein (550 aa)	542762.A0A4S4ESF0	98.298	749	0	94
TEAK030120	Uncharacterized protein (159 aa)	542762.A0A4S4EQV5	98.113	327	8.71e-117	99
TEAK031683	Senescence domain-containing protein (364 aa)	542762.A0A4S4EG69	98.082	686	0	99
TEAK000064	WHy domain-containing protein (153 aa)	542762.A0A4S4ERP8	98.039	269	2.92e-94	99
TEAK010562	PB1 domain-containing protein (539 aa)	542762.A0A4S4EBV9	97.967	894	0	99
TEAK005559	TFIIS N-terminal domain-containing protein (722 aa)	542762.A0A4S4DIX6	97.942	756	0	90
TEAK034385	Uncharacterized protein (1013 aa)	542762.A0A4S4D392	97.895	504	4.54e-173	99
TEAK020729	Uncharacterized protein (492 aa)	542762.A0A4S4EAF8	97.764	964	0	85
TEAK028973	FAD-binding FR-type domain-containing protein (798 aa)	542762.A0A4S4EKC7	97.724	1390	0	97
TEAK025837	Nodulin-like domain-containing protein (559 aa)	542762.A0A4S4D7A6	97.674	983	0	99
TEAK028328	Uncharacterized protein (495 aa)	542762.A0A4S4E015	97.609	845	0	96
TEAK012526	BHLH domain-containing protein (626 aa)	542762.A0A4S4CXB7	97.6	203	6.6e-69	86
TEAK026305	RING-type E3 ubiquitin transferase (627 aa)	542762.A0A4S4D5K4	97.6	752	0	84
TEAK010756	RING-type E3 ubiquitin transferase (688 aa)	542762.A0A4S4EEE2	97.529	1337	0	99
TEAK028131	Uncharacterized protein (712 aa)	542762.A0A4S4F478	97.458	806	0	99
TEAK036950	Uncharacterized protein (1460 aa)	542762.A0A4S4D0T6	97.436	78.6	2.66e-14	94
TEAK010560	acidPPc domain-containing protein (350 aa)	542762.A0A4S4EBW5	97.429	668	0	67
TEAK002865	Uncharacterized protein (341 aa)	542762.A0A4V3WLF8	97.361	404	1.11e-141	99
TEAK014305	Glycosyltransferase; Belongs to the UDP-glycosyltransferase family. (523 aa)	542762.A0A4S4EVF5	97.319	640	0	99
TEAK006090	Uncharacterized protein (185 aa)	542762.A0A4V3WLI7	97.297	370	3.23e-133	99
TEAK021180	Calreticulin (453 aa)	542762.A0A4S4ERW7	97.143	75.1	7.57e-15	97
TEAK021467	Uncharacterized protein; Belongs to the plant dehydrin family. (307 aa)	542762.A0A4S4D5Y2	97.076	180	2.79e-55	83
TEAK037382	Uncharacterized protein (1575 aa)	542762.A0A4S4DVR1	96.627	1768	0	99
TEAK009018	Glycosyltransferase; Belongs to the UDP-glycosyltransferase family. (471 aa)	542762.A0A4S4E790	96.507	863	0	99
TEAK011898	Uncharacterized protein (426 aa)	542762.A0A4S4D8T6	96.479	694	0	99
TEAK015400	X8 domain-containing protein; Belongs to the glycosyl hydrolase 17 family. (484 aa)	542762.A0A4V3WJ70	96.364	860	0	94
TEAK028901	NAD(P)-bd_dom domain-containing protein (401 aa)	542762.A0A4S4DYR3	96.296	52.4	9.36e-08	74
TEAK011506	Iso_dh domain-containing protein (376 aa)	542762.A0A4S4DMC1	96.277	369	1.06e-129	96
TEAK035064	Uncharacterized protein (375 aa)	542762.A0A4S4D3B7	96.267	638	0	67
TEAK003147	X8 domain-containing protein; Belongs to the glycosyl hydrolase 17 family. (485 aa)	542762.A0A4S4E3R4	96.2	779	0	81
TEAK002758	Aldedh domain-containing protein; Belongs to the aldehyde dehydrogenase family. (491 aa)	542762.A0A4V3WMM3	96.146	914	0	97
TEAK016865	Uncharacterized protein (872 aa)	542762.A0A4S4D9R0	96.123	1123	0	99
TEAK002675	Uncharacterized protein (221 aa)	542762.A0A4S4EK10	95.862	102	3.2e-27	75
TEAK016718	Uncharacterized protein (435 aa)	542762.A0A4S4EAT8	95.681	568	0	99
TEAK002450	SQHop_cyclase_N domain-containing protein (685 aa)	542762.A0A4S4F151	95.639	637	0	96
TEAK021471	AAA domain-containing protein; Belongs to the AAA ATPase family. (672 aa)	542762.A0A4V3WJQ1	95.578	1197	0	99
TEAK040578	MFS domain-containing protein; Belongs to the major facilitator superfamily. Sugar transporter (TC 2.A.1.1) family. (523 aa)	542762.A0A4V3WMN7	95.522	132	1.87e-34	62
TEAK032317	Glutathione peroxidase; Belongs to the glutathione peroxidase family. (289 aa)	542762.A0A4S4DRH2	95.506	173	8.18e-55	68
TEAK028038	LRRNT_2 domain-containing protein (362 aa)	542762.A0A4S4DVH4	95.41	588	0	97
TEAK015307	MFS domain-containing protein; Belongs to the major facilitator superfamily. Sugar transporter (TC 2.A.1.1) family. (438 aa)	542762.A0A4S4D6J2	95.402	332	1.3e-113	89
TEAK016701	Uncharacterized protein (301 aa)	542762.A0A4S4EGB5	95.38	521	0	99
TEAK021652	Uncharacterized protein (499 aa)	542762.A0A4S4F0E0	95.376	964	0	99
TEAK034576	Uncharacterized protein (546 aa)	542762.A0A4V3WPG6	95.322	1012	0	99
TEAK028605	Potassium transporter; Potassium transporter; Belongs to the HAK/KUP transporter (TC 2.A.72.3) family. (767 aa)	542762.A0A4S4E2A9	95.304	708	0	99
TEAK014303	Glycosyltransferase; Belongs to the UDP-glycosyltransferase family. (520 aa)	542762.A0A4V3WQH7	95.128	562	0	99
TEAK034673	TPR_REGION domain-containing protein (695 aa)	542762.A0A4S4DFV1	95.1	669	0	98
TEAK025911	Xyloglucan endotransglucosylase/hydrolase; Catalyzes xyloglucan endohydrolysis (XEH) and/or endotransglycosylation (XET). Cleaves and religates xyloglucan polymers, an essential constituent of the primary cell wall, and thereby participates in cell wall construction of growing tissues. ; Belongs to the glycosyl hydrolase 16 family. (341 aa)	542762.A0A4S4D9B3	94.901	697	0	99
TEAK037506	Uncharacterized protein (346 aa)	542762.A0A4S4E750	94.675	589	0	92
TEAK016576	ACT domain-containing protein (409 aa)	542762.A0A4S4E6H7	94.621	795	0	96
TEAK027477	IPPc domain-containing protein (602 aa)	542762.A0A4S4E4R0	94.518	1044	0	99
TEAK020777	Uncharacterized protein (1551 aa)	542762.A0A4S4DFK9	94.474	2061	0	92
TEAK015308	MFS domain-containing protein; Belongs to the major facilitator superfamily. Sugar transporter (TC 2.A.1.1) family. (438 aa)	542762.A0A4S4D6J2	94.286	76.3	2.11e-15	96
TEAK008908	Uncharacterized protein (515 aa)	542762.A0A4S4DL48	94.15	886	0	99
TEAK015307	MFS domain-containing protein; Belongs to the major facilitator superfamily. Sugar transporter (TC 2.A.1.1) family. (438 aa)	542762.A0A4S4D6J2	94.118	72.8	6.83e-15	89
TEAK012910	F-box domain-containing protein (297 aa)	542762.A0A4S4E743	94.074	238	5.09e-75	61
TEAK033550	ANK_REP_REGION domain-containing protein (1164 aa)	542762.A0A4S4EDJ2	93.937	2118	0	99
TEAK010321	DHO_dh domain-containing protein (422 aa)	542762.A0A4S4DZD1	93.778	865	0	99
TEAK036950	Uncharacterized protein (1460 aa)	542762.A0A4S4D0T6	93.706	2394	0	94
TEAK025261	Uncharacterized protein (949 aa)	542762.A0A4S4D868	93.467	1677	0	99
TEAK040578	MFS domain-containing protein; Belongs to the major facilitator superfamily. Sugar transporter (TC 2.A.1.1) family. (523 aa)	542762.A0A4V3WMN7	93.464	198	3.39e-59	62
TEAK008364	Glucose-1-phosphate adenylyltransferase; This protein plays a role in synthesis of starch. It catalyzes the synthesis of the activated glycosyl donor, ADP-glucose from Glc-1-P and ATP. (525 aa)	542762.A0A4S4EEN6	93.349	837	0	99
TEAK030344	Protein kinase domain-containing protein (283 aa)	542762.A0A4S4D8F8	93.286	535	0	99
TEAK025979	TPX2 domain-containing protein (384 aa)	542762.A0A4S4E535	93.229	607	0	89
TEAK006095	Uncharacterized protein (749 aa)	542762.A0A4V3WKL5	93.04	505	3.45e-170	99
TEAK040974	Non-lysosomal glucosylceramidase; Non-lysosomal glucosylceramidase that catalyzes the hydrolysis of glucosylceramide (GlcCer) to free glucose and ceramide. (906 aa)	542762.A0A4S4DTK1	92.986	1617	0	99
TEAK022076	Aminotran_1_2 domain-containing protein (400 aa)	542762.A0A4S4DR68	92.965	742	0	99
TEAK021109	RmlD_sub_bind domain-containing protein (297 aa)	542762.A0A4V3WM93	92.606	552	0	95
TEAK026126	Succinate--CoA ligase [ADP-forming] subunit alpha, mitochondrial; Succinyl-CoA synthetase functions in the citric acid cycle (TCA), coupling the hydrolysis of succinyl-CoA to the synthesis of ATP and thus represents the only step of substrate-level phosphorylation in the TCA. The alpha subunit of the enzyme binds the substrates coenzyme A and phosphate, while succinate binding and nucleotide spec…	542762.A0A4S4EJZ8	92.576	354	1.28e-123	97
TEAK028489	Uncharacterized protein (377 aa)	542762.A0A4S4DPC5	92.218	323	8.23e-108	92
TEAK015306	TPR_REGION domain-containing protein (727 aa)	542762.A0A4S4D979	92	45.4	0.00013	96
TEAK005149	Uncharacterized protein (919 aa)	542762.A0A4S4CZH3	91.918	1394	0	96
TEAK019745	Uncharacterized protein (533 aa)	542762.A0A4S4DD02	91.76	917	0	99
TEAK004304	MFS domain-containing protein; Belongs to the major facilitator superfamily. Sugar transporter (TC 2.A.1.1) family. (438 aa)	542762.A0A4S4D6J2	91.667	75.5	3.34e-16	93
TEAK006523	Uncharacterized protein (271 aa)	542762.A0A4S4D3H4	91.513	504	0	99
TEAK001196	PMR5N domain-containing protein (455 aa)	542762.A0A4S4F3Y4	91.384	619	0	98
TEAK020777	Uncharacterized protein (1551 aa)	542762.A0A4S4DFK9	91.071	378	4.44e-108	92
TEAK008026	Uncharacterized protein (303 aa)	542762.A0A4S4D0D3	90.719	539	0	86
TEAK026178	Uncharacterized protein (350 aa)	542762.A0A4S4EAI3	90.661	474	1.26e-168	75
TEAK040678	Uncharacterized protein (344 aa)	542762.A0A4S4EVM9	90.533	326	1.5e-112	72
TEAK016520	Uncharacterized protein (455 aa)	542762.A0A4S4F355	90.456	427	6.1e-148	85
TEAK015470	Uncharacterized protein (1174 aa)	542762.A0A4S4DLT4	90.303	1092	0	97
TEAK035310	DUF1336 domain-containing protein (532 aa)	542762.A0A4V3WR44	90.069	738	0	80
TEAK003903	Aa_trans domain-containing protein (537 aa)	542762.A0A4S4EC58	89.955	778	0	83
TEAK021733	Uncharacterized protein (478 aa)	542762.A0A4S4D790	89.934	773	0	88
TEAK007000	Aspartate aminotransferase (450 aa)	542762.A0A4S4E0B0	89.691	522	0	63
TEAK034001	Uncharacterized protein (489 aa)	542762.A0A4S4EIH8	89.655	412	1.23e-138	78
TEAK036654	Str_synth domain-containing protein (424 aa)	542762.A0A4V3WL26	89.524	731	0	99
TEAK028829	J domain-containing protein (338 aa)	542762.A0A4S4ERH4	89.349	602	0	99
TEAK028489	Uncharacterized protein (377 aa)	542762.A0A4S4DPC5	89.27	262	6.03e-84	92
TEAK016306	Alpha-carbonic anhydrase domain-containing protein (272 aa)	542762.A0A4S4EL64	89.256	434	1.12e-155	92
TEAK018271	AAA domain-containing protein; Belongs to the AAA ATPase family. (426 aa)	542762.A0A4S4DRC8	88.935	850	0	99
TEAK002753	Aldedh domain-containing protein; Belongs to the aldehyde dehydrogenase family. (491 aa)	542762.A0A4V3WMM3	88.865	800	0	97
TEAK028625	NAD(P)-bd_dom domain-containing protein (417 aa)	542762.A0A4S4D500	88.729	712	0	99
TEAK033801	Cytokinin riboside 5'-monophosphate phosphoribohydrolase; Cytokinin-activating enzyme working in the direct activation pathway. Phosphoribohydrolase that converts inactive cytokinin nucleotides to the biologically active free-base forms. (276 aa)"]	542762.A0A4S4EMM1	88.701	287	6.48e-99	85
TEAK020897	PKS_ER domain-containing protein (422 aa)	542762.A0A4S4EM75	88.393	509	0	83
TEAK026063	Hexosyltransferase; Belongs to the glycosyltransferase 8 family. (494 aa)	542762.A0A4S4ES62	88.321	270	7.9e-87	99
TEAK020777	Uncharacterized protein (1551 aa)	542762.A0A4S4DFK9	88.235	206	2.84e-53	92
TEAK016901	Uncharacterized protein; Belongs to the MIP/aquaporin (TC 1.A.8) family. (287 aa)	542762.A0A4S4DAS0	88.144	344	3.5e-121	98
TEAK031714	Glycosyltransferase; Belongs to the UDP-glycosyltransferase family. (493 aa)	542762.A0A4S4E4Z6	88.075	827	0	99
TEAK015470	Uncharacterized protein (1174 aa)	542762.A0A4S4DLT4	86.667	132	1.42e-31	97
TEAK016462	Saposin B-type domain-containing protein (332 aa)	542762.A0A4S4DBS0	86.446	500	1.39e-180	99
TEAK026063	Hexosyltransferase; Belongs to the glycosyltransferase 8 family. (494 aa)	542762.A0A4S4ES62	85.976	584	0	99
TEAK022249	Uncharacterized protein (494 aa)	542762.A0A4S4D2D7	85.542	98.6	2.75e-22	91
TEAK012526	BHLH domain-containing protein (626 aa)	542762.A0A4S4CXB7	85.411	633	0	86
TEAK031145	Uncharacterized protein (198 aa)	542762.A0A4S4EI27	85.405	230	9.19e-78	99
TEAK013632	Uncharacterized protein (485 aa)	542762.A0A4V3WP53	85.119	420	3.15e-146	93
TEAK024322	ABC transporter domain-containing protein (501 aa)	542762.A0A4S4ELK9	84.954	726	0	95
TEAK020207	Hexosyltransferase; Belongs to the glycosyltransferase 8 family. (327 aa)	542762.A0A4S4D383	84.709	528	0	99
TEAK007695	DUF4408 domain-containing protein (341 aa)	542762.A0A4S4E436	84.527	432	6.19e-153	99
TEAK017968	Uncharacterized protein (378 aa)	542762.A0A4V3WPB9	84.091	195	8.28e-61	96
TEAK000069	WRKY domain-containing protein (328 aa)	542762.A0A4S4ESW8	84.062	333	8.38e-115	97
TEAK016520	Uncharacterized protein (455 aa)	542762.A0A4S4F355	84.043	214	4.23e-65	85
TEAK040900	Prohibitin (288 aa)	542762.A0A4S4DW81	83.764	416	1.1e-147	82
TEAK033009	NAD(P)-bd_dom domain-containing protein (401 aa)	542762.A0A4S4DYR3	83.74	387	3.47e-135	86
TEAK037330	Phospholipase (1121 aa)	542762.A0A4S4EPL4	83.589	1447	0	88
TEAK024322	ABC transporter domain-containing protein (501 aa)	542762.A0A4S4ELK9	83.333	53.5	2.49e-07	95
TEAK039177	Pyr_redox_2 domain-containing protein (546 aa)	542762.A0A4V3WIV7	82.234	907	0	99
TEAK019529	Uncharacterized protein (196 aa)	542762.A0A4V3WPG3	82.051	240	5.7e-81	99
TEAK040119	CTP synthase; Catalyzes the ATP-dependent amination of UTP to CTP with either L-glutamine or ammonia as the source of nitrogen. (551 aa)	542762.A0A4S4DKB1	81.27	965	0	99
TEAK023639	Uncharacterized protein (175 aa)	542762.A0A4S4EFX1	80.628	291	3.51e-102	99
TEAK016865	Uncharacterized protein (872 aa)	542762.A0A4S4D9R0	80.435	145	3.35e-36	99
TEAK033852	Protein DETOXIFICATION; Belongs to the multi antimicrobial extrusion (MATE) (TC 2.A.66.1) family. (492 aa)	542762.A0A4S4DLI7	80.062	493	4.1e-174	99
TEAK005001	Abhydrolase_3 domain-containing protein (464 aa)	542762.A0A4S4EUA2	80.043	713	0	92
TEAK018998	Non-specific serine/threonine protein kinase; Belongs to the protein kinase superfamily. (490 aa)	542762.A0A4S4EYV2	80	47	7.16e-06	94
TEAK002450	SQHop_cyclase_N domain-containing protein (685 aa)	542762.A0A4S4F151	79.897	307	9.24e-97	96
TEAK012137	Uncharacterized protein (624 aa)	542762.A0A4S4ECB7	79.625	590	0	99
TEAK015308	MFS domain-containing protein; Belongs to the major facilitator superfamily. Sugar transporter (TC 2.A.1.1) family. (438 aa)	542762.A0A4S4D6J2	79.225	424	7.47e-149	96
TEAK028605	Potassium transporter; Potassium transporter; Belongs to the HAK/KUP transporter (TC 2.A.72.3) family. (767 aa)	542762.A0A4S4E2A9	78	375	7.79e-121	99
TEAK026962	FYVE-type domain-containing protein (699 aa)	542762.A0A4S4ELY6	76.889	722	0	78
TEAK019050	Uncharacterized protein (377 aa)	542762.A0A4S4EBX8	76.705	287	1.35e-97	90
TEAK012668	Uncharacterized protein; Belongs to the cytochrome P450 family. (532 aa)	542762.A0A4S4D9F7	76.19	38.9	0.01	78
TEAK022050	Cellulase domain-containing protein; Belongs to the glycosyl hydrolase 5 (cellulase A) family. (537 aa)	542762.A0A4S4EU22	76.072	607	0	99
TEAK040629	Uncharacterized protein; Belongs to the eIF-2B alpha/beta/delta subunits family. (540 aa)	542762.A0A4V3WLU3	75	696	0	73
TEAK036727	X8 domain-containing protein; Belongs to the glycosyl hydrolase 17 family. (568 aa)	542762.A0A4S4F289	74.501	672	0	98
TEAK031448	PPM-type phosphatase domain-containing protein (424 aa)	542762.A0A4S4F122	73.558	523	0	88
TEAK012426	Uncharacterized protein; Belongs to the cytochrome P450 family. (518 aa)	542762.A0A4S4DGE0	73.267	149	1.42e-40	99
TEAK036950	Uncharacterized protein (1460 aa)	542762.A0A4S4D0T6	73.171	58.9	2.33e-08	94
TEAK036810	EXPERA domain-containing protein (190 aa)	542762.A0A4S4DGW1	70.787	177	1.62e-57	99
TEAK012668	Uncharacterized protein; Belongs to the cytochrome P450 family. (532 aa)	542762.A0A4S4D9F7	70.543	202	4.19e-58	78
TEAK038417	Uncharacterized protein (597 aa)	542762.A0A4S4EDQ0	69.103	711	0	99
TEAK025736	Uncharacterized protein (550 aa)	542762.A0A4S4ESF0	66.957	148	1.06e-38	94
TEAK003315	Uncharacterized protein (290 aa)	542762.A0A4S4DAU8	65.428	376	2.31e-132	94
TEAK004304	MFS domain-containing protein; Belongs to the major facilitator superfamily. Sugar transporter (TC 2.A.1.1) family. (438 aa)	542762.A0A4S4D6J2	65.079	200	6.25e-63	93
TEAK041186	Uncharacterized protein (1406 aa)	542762.A0A4S4DEF5	63.852	441	1.18e-139	75
TEAK016153	GP-PDE domain-containing protein (383 aa)	542762.A0A4S4CXX5	62.963	441	2.15e-154	81
TEAK031760	Uncharacterized protein (231 aa)	542762.A0A4S4F297	60.515	208	1.23e-67	91
TEAK019218	PAP_fibrillin domain-containing protein (367 aa)	542762.A0A4S4DWK8	60.372	389	1.82e-134	93
TEAK002240	Carboxypeptidase; Belongs to the peptidase S10 family. (456 aa)	542762.A0A4S4CZ30	60.22	570	0	96
TEAK018998	Non-specific serine/threonine protein kinase; Belongs to the protein kinase superfamily. (490 aa)	542762.A0A4S4EYV2	60.153	227	2.88e-71	94
TEAK041183	AB hydrolase-1 domain-containing protein (317 aa)	542762.A0A4S4EAX2	60	395	6.99e-138	87
TEAK039255		542762.A0A4S4DMT8	59.07	245	6.07e-81	76
TEAK012668		542762.A0A4S4D9F7	58.519	309	1.06e-98	78
TEAK028973		542762.A0A4S4EKC7	57.895	37.7	0.033	97
TEAK018684		542762.A0A4S4D0F0	57.806	250	3.95e-79	99
TEAK041186		542762.A0A4S4DEF5	57.746	140	2.96e-34	75
TEAK025860		542762.A0A4V3WR88	56.798	278	2.21e-92	95
TEAK003040		542762.A0A4S4E2Z0	55.99	423	2.18e-148	99
TEAK026876		542762.A0A4S4EHE0	55.882	108	4.44e-31	86
TEAK012657		542762.A0A4S4D9F7	54.217	169	1.45e-50	98
TEAK012668		542762.A0A4S4D9F7	51.515	34.3	0.25	78
TEAK028131		542762.A0A4S4F478	47.619	96.7	6.83e-21	99
TEAK028038		542762.A0A4S4DVH4	36.508	43.1	0.000208	97
TEAK028038		542762.A0A4S4DVH4	35.071	107	7.94e-26	97
TEAK034001		542762.A0A4S4EIH8	31.138	63.9	1.52e-10	78
TEAK021418		542762.A0A4S4EVP0	31	31.2	0.13	84
TEAK034673		542762.A0A4S4DFV1	29.688	35.8	0.078	98
TEAK028131		542762.A0A4S4F478	29.412	39.7	0.005	99
TEAK039441		542762.A0A4S4D881	29.231	102	1.62e-22	72
TEAK005158		542762.A0A4V6RYL7	28.894	159	2.47e-42	78
TEAK034001		542762.A0A4S4EIH8	28.767	30.8	3.4	78
TEAK039441		542762.A0A4S4D881	26.781	79.7	2.81e-15	72
TEAK039441		542762.A0A4S4D881	26.277	63.2	3.59e-10	72
TEAK024322		542762.A0A4S4ELK9	25.514	54.7	1.15e-07	95
TEAK041186		542762.A0A4S4DEF5	25.49	37	0.046	75
TEAK020777		542762.A0A4S4DFK9	24.554	60.1	1.39e-08	92
TEAK037382		542762.A0A4S4DVR1	23.144	65.1	2.92e-10	99
TEAK036950		542762.A0A4S4D0T6	22.358	67.8	5.11e-11	94
TEAK009609		542762.A0A4S4EE11	99.048	208	8.53e-69	57
TEAK022253		542762.A0A4S4E5A3	98.844	366	7.46e-129	51
TEAK029296		542762.A0A4S4E0R0	56	74.7	1.38e-17	51
TEAK020464		542762.A0A4S4D4W5	100	220	1.61e-71	46
TEAK032432		542762.A0A4S4DCI4	80.672	73.9	1.44e-15	45
TEAK004370		542762.A0A4S4DHU5	84.848	125	1.26e-34	44
TEAK004689		542762.A0A4S4DCI4	87.387	65.9	1.07e-12	42
TEAK035949		542762.A0A4S4DI58	99.225	516	0	41
TEAK015133		542762.A0A4S4E0P1	96.591	132	1.96e-37	38
TEAK023889		542762.A0A4V3WIX9	87.755	61.2	4.41e-12	38
TEAK023889		542762.A0A4V3WIX9	78.947	34.3	0.02	38
TEAK007567		542762.A0A4S4EFS6	37.143	29.6	0.17	36
TEAK034104		542762.A0A4S4DZK7	97.17	213	3.55e-69	31
TEAK013606		542762.A0A4S4DBA9	98.75	127	2.12e-35	29
TEAK033517		542762.A0A4S4ECT9	45.833	26.2	5.9	23
TEAK009463		542762.A0A4S4DL01	46.875	30.4	0.63	21
TEAK009463		542762.A0A4S4DL01	48.148	28.9	2.7	21
TEAK006919		542762.A0A4S4CZ29	55.056	109	4.05e-26	19
TEAK002727		542762.A0A4S4E4I1	100	104	4.76e-25	18
TEAK036411		542762.A0A4S4E642	100	57.4	1.61e-10	14

## Sheet: Overlapping Cold-Frost
Gene code	Relative elevation above control			Gene range
	Cold14d	Frost3d	Drought14d	Cold14d	Frost3d	Drought14d
TEAK038679	782.7	97.6929	1	1	2	6
TEAK024815	716.351	138.332	1	1	1	6
TEAK038538	157.318	43.4694	1	1	3	6
TEAK005516	133.913	49.6219	1	1	3	6
TEAK023873	106.863	20.1815	1	1	3	6
TEAK005515	101.111	22.4596	1	1	3	6
TEAK006646	94.2881	33.0329	1	2	3	6		419	232
TEAK020111	67.5046	88.9163	1	2	2	6
TEAK033730	67.3474	81.4748	1	2	2	6
TEAK038077	52.2688	39.9241	1	2	3	6
TEAK040669	46.3433	34.9393	1	3	3	6
TEAK031645	45.5684	54.1658	1	3	2	6
TEAK000766	44.8111	38.9506	1	3	3	6
TEAK014296	43.2237	19.7865	1	3	3	6
TEAK035284	41.1125	10.3952	1	3	3	6
TEAK034619	40.9563	7.77928	1	3	4	6
TEAK026793	37.3917	65.5281	1	3	2	6
TEAK000543	37.1468	31.7599	1	3	3	6
TEAK021880	36.8053	3.20235	1	3	4	6
TEAK018307	36.5676	10.993	1	3	3	6
TEAK015471	35.781	9.2437	1	3	4	6
TEAK025414	33.7727	7.9274	1	3	4	6
TEAK014965	32.4152	21.5393	1	3	3	6
TEAK005257	31.212	3.34735	1	3	4	6
TEAK009679	30.5206	23.0612	1	3	3	6
TEAK020241	29.0195	4.47383	1	3	4	6
TEAK008332	28.6867	16.3341	1	3	3	6
TEAK019872	27.7205	30.4747	1	3	3	6
TEAK018959	27.5627	5.42496	1	3	4	6
TEAK001786	26.6132	9.2925	1	3	4	6
TEAK040010	26.463	11.6547	1	3	3	6
TEAK037372	25.5843	16.1377	1	3	3	6
TEAK037381	24.7572	8.41359	1	3	4	6
TEAK036974	24.0483	6.45469	1	3	4	6
TEAK026122	22.0755	5.59354	1	3	4	6
TEAK013628	21.6925	4.41637	1	3	4	6
TEAK024912	20.4619	5.27637	1	3	4	6
TEAK025113	20.1005	14.0453	1	3	3	6
TEAK026242	19.8967	4.88375	1	3	4	6
TEAK011503	19.5998	10.9166	1	3	3	6
TEAK027030	18.8589	14.3949	1	3	3	6
TEAK007735	18.6885	14.8914	1	3	3	6
TEAK010618	18.5742	9.91881	1	3	4	6
TEAK027975	18.5726	18.7061	1	3	3	6
TEAK008048	18.1729	4.18068	1	3	4	6
TEAK000665	17.891	37.8665	1	3	3	6
TEAK005049	17.6965	8.6979	1	3	4	6
TEAK030869	16.8278	16.6419	1	3	3	6
TEAK029863	16.4679	11.9653	1	3	3	6
TEAK016114	16.2764	9.09154	1	3	4	6
TEAK030980	16.1141	3.34117	1	3	4	6
TEAK030619	15.2692	11.5082	1	3	3	6
TEAK007734	14.7233	12.1605	1	3	3	6
TEAK027502	14.6366	4.35359	1	3	4	6
TEAK017232	14.5974	2.3211	1	3	5	6
TEAK026717	14.3364	7.7039	1	3	4	6
TEAK001110	14.2143	2.27159	1	3	5	6
TEAK000400	14.0959	3.83221	1	3	4	6
TEAK018940	13.6052	22.1472	1	3	3	6
TEAK026113	13.4438	4.13773	1	3	4	6
TEAK018649	13.1985	3.21537	1	3	4	6
TEAK006123	13.19	7.0117	1	3	4	6
TEAK021667	13.1267	5.55372	1	3	4	6
TEAK003647	12.788	3.6244	1	3	4	6
TEAK019811	12.7343	26.1321	1	3	3	6
TEAK033346	12.6021	4.94757	1	3	4	6
TEAK030186	12.4922	4.3759	1	3	4	6
TEAK021462	12.002	17.9855	1	3	3	6
TEAK036511	11.9346	2.00054	1	3	5	6
TEAK039188	11.8277	11.3993	1	3	3	6
TEAK026491	11.5466	5.91365	1	3	4	6
TEAK027139	11.3221	22.7063	1	3	3	6
TEAK026055	10.9963	5.23379	1	3	4	6
TEAK004125	10.9699	2.79906	1	3	5	6
TEAK004483	10.9224	2.2727	1	3	5	6
TEAK016589	10.7876	6.94834	1	3	4	6
TEAK020280	10.7773	6.84978	1	3	4	6
TEAK023267	10.7254	4.2784	1	3	4	6
TEAK006220	10.7093	7.08091	1	3	4	6
TEAK039352	10.6243	5.17285	1	3	4	6
TEAK025661	10.4931	5.7914	1	3	4	6
TEAK000542	10.4105	2.69316	1	3	5	6
TEAK005963	10.4098	5.08261	1	3	4	6
TEAK003888	10.34	8.37688	1	3	4	6
TEAK026473	10.1659	4.90401	1	3	4	6
TEAK012522	10.1456	4.12995	1	3	4	6
TEAK026794	10.0783	13.6183	1	3	3	6
TEAK008162	10.0391	9.41205	1	3	4	6
TEAK029261	9.97955	11.6245	1	4	3	6
TEAK036155	9.95801	2.38484	1	4	5	6	LOC114303348	uncharacterized LOC114303348
TEAK036079	9.86531	2.93281	1	4	5	6	LOC114296731	remorin-like
TEAK008088	9.77209	3.77789	1	4	4	6	LOC114290399	transcription factor DIVARICATA-like
TEAK026716	9.74832	4.52897	1	4	4	6	LOC114305194	ADP-ribosylation factor 2-B-like
TEAK026760	9.73105	2.56396	1	4	5	6	LOC114314850	protein NUCLEAR FUSION DEFECTIVE 4-like
TEAK004503	9.67754	8.79403	1	4	4	6	LOC114302756	potassium channel SKOR-like
TEAK000833	9.58125	2.71369	1	4	5	6	LOC114320072	condensin complex subunit 2-like
TEAK005485	9.57626	2.65251	1	4	5	6	LOC114306604)	heat stress transcription factor A-3
TEAK009320	9.36693	3.30106	1	4	4	6	LOC114289372	glutamate receptor 2.7-like
TEAK009452	9.26465	8.5656	1	4	4	6
TEAK019461	8.69192	2.30382	1	4	5	6	LOC114306191	low-temperature-induced cysteine proteinase-like
TEAK026820	8.68252	12.3337	1	4	3	6
TEAK038420	8.51892	3.49636	1	4	4	6	LOC114296917	oxalate--CoA ligase
TEAK009007	8.51265	4.58775	1	4	4	6	LOC114299442	anthocyanidin 3-O-glucosyltransferase 2-like
TEAK025467	8.47043	3.40996	1	4	4	6	LOC114312909	protein BIC1-like
TEAK002431	8.36308	2.02549	1	4	5	6	LOC114313942	uncharacterized LOC114313942
TEAK031037	8.33257	2.57971	1	4	5	6	LOC114300661	anthocyanidin 3-O-glucosyltransferase 2-like
TEAK000241	8.2483	6.2551	1	4	4	6	LOC114324099	cold-regulated 413 plasma membrane protein 1-like
TEAK006583	8.22058	10.2383	1	4	3	6
TEAK006037	8.21368	15.3585	1	4	3	6
TEAK009006	8.17344	3.91386	1	4	4	6	LOC114299442	anthocyanidin 3-O-glucosyltransferase 2-like
TEAK013576	8.16637	3.18643	1	4	4	6	LOC114295528	derlin-2.2
TEAK021728	8.09876	2.0546	1	4	5	6	LOC114311824	probable glutathione S-transferase
TEAK033925	8.08519	3.53585	1	4	4	6	LOC114274905	probable sugar phosphate/phosphate translocator At3g11320
TEAK023347	8.0565	3.73829	1	4	4	6	LOC114292383	protein GPR107-like
TEAK033851	8.02413	2.36621	1	4	5	6	LOC114292872)	protein DETOXIFICATION 21-like
TEAK002996	7.9899	3.53388	1	4	4	6	LOC114308421	probable amino acid permease 7
TEAK009239	7.92689	2.67006	1	4	5	6	LOC114308980	cytochrome P450 71A6-like
TEAK036157	7.8883	2.26897	1	4	5	6	LOC114291080	uncharacterized MFS-type transporter YwfA-like
TEAK008250	7.86116	13.5827	1	4	3	6
TEAK021206	7.81653	3.32704	1	4	4	6	LOC114265149	transcription factor bHLH149-like
TEAK018902	7.78675	6.3144	1	4	4	6	LOC114322716	ankyrin-1-like
TEAK037731	7.69286	10.0272	1	4	3	6
TEAK022350	7.63007	4.03402	1	4	4	6	LOC114314941	formin-like protein 1
TEAK018542	7.62593	2.74283	1	4	5	6	LOC114274114	xanthohumol 4-O-methyltransferase-like
TEAK000663	7.6104	15.7527	1	4	3	6
TEAK012065	7.427	2.39502	1	4	5	6	LOC114297222	DDT domain-containing protein PTM-like
TEAK010233	7.38342	4.25539	1	4	4	6	LOC114299010	kinesin-like protein KIN-7E
TEAK011091	7.37871	2.13856	1	4	5	6	LOC114311208	probable sarcosine oxidase
TEAK018048	7.22365	3.49678	1	4	4	6	LOC114267443	strigolactone esterase D14-like
TEAK000139	7.21059	4.3776	1	4	4	6	LOC114258495	3-ketoacyl-CoA synthase 4-like
TEAK026792	7.13942	10.0059	1	4	3	6
TEAK028664	7.10514	2.65072	1	4	5	6	LOC114300730	ATPase family AAA domain-containing protein 3-like
TEAK027270	7.06571	7.93471	1	4	4	6	LOC114265462	alcohol dehydrogenase
TEAK034333	7.05543	3.39165	1	4	4	6	LOC114276132	GDSL esterase/lipase At5g55050-like
TEAK008249	7.0432	5.91528	1	4	4	6	LOC114294373	zinc finger protein ZAT1-like
TEAK031008	6.98585	2.52304	1	4	5	6	LOC114305614	UDP-rhamnose/UDP-galactose transporter 6-like
TEAK040280	6.98285	3.57425	1	4	4	6	LOC114284114	auxin response factor 18-like
TEAK028566	6.90351	2.76636	1	4	5	6	uncharacterized LOC114296785
TEAK005962	6.87999	6.86502	1	4	4	6	LOC114318035	CBS domain-containing protein CBSX5-like
TEAK004173	6.81071	5.6265	1	4	4	6	LOC114278703	chaperonin CPN60-like 2, mitochondrial
TEAK027964	6.80862	2.06023	1	4	5	6	LOC114285624	UDP-glucose 4-epimerase GEPI48-like
TEAK034332	6.76804	2.92038	1	4	5	6	LOC114266900	GDSL esterase/lipase At5g55050-like
TEAK038697	6.76431	2.17032	1	4	5	6	LOC114262810	putative clathrin assembly protein At5g35200
TEAK015468	6.76084	2.54363	1	4	5	6	LOC114291881	26S proteasome regulatory subunit 8 homolog A-like
TEAK004343	6.75431	4.3886	1	4	4	6	LOC114307338	B-cell receptor-associated protein 31-like
TEAK029851	6.63633	3.92144	1	4	4	6	LOC114270384	CBL-interacting protein kinase 2-like
TEAK015364	6.59665	3.13582	1	4	4	6	uncharacterized LOC114289075
TEAK039539	6.58667	3.28218	1	4	4	6	LOC114289198	GEM-like protein 1
TEAK009640	6.58302	3.04401	1	4	4	6	LOC114289076	protein timeless homolog
TEAK038590	6.5788	3.13388	1	4	4	6	LOC114291008	probable sucrose-phosphate synthase 4
TEAK031007	6.57002	2.93964	1	4	5	6	LOC114305612	protein GIGANTEA-like
TEAK039443	6.55273	4.48115	1	4	4	6	LOC114260618	pentatricopeptide repeat-containing protein At4g13650-like
TEAK024341	5.88339	11.6702	1	4	3	6
TEAK006748	6.49401	7.85954	1	4	4	6	LOC114303955	B-box zinc finger protein 22-like
TEAK007540	6.49401	7.85954	1	4	4	6	B-box zinc finger protein 22-like (LOC114303955
TEAK027149	6.32193	4.73593	1	4	4	6	uncharacterized LOC114301723
TEAK033348	6.20992	5.10964	1	4	4	6	LOC114260025	dehydration-responsive element-binding protein 1D-like
TEAK038925	6.17067	4.67712	1	4	4	6	LOC114264027	putative RING-H2 finger protein ATL53
TEAK039515	6.07166	5.81428	1	4	4	6	LOC114300287	glutaredoxin-C6-like
TEAK001189	6.01912	5.45755	1	4	4	6	LOC114320275	RING-H2 finger protein ATL46-like
TEAK009221	5.95729	3.12366	1	4	4	6	uncharacterized LOC114322949
TEAK021027	5.91833	4.73057	1	4	4	6	uncharacterized LOC114266615
TEAK024243	5.891	3.81188	1	4	4	6	DNA, SSR marker, MSG0053
TEAK008562	5.84237	7.24602	1	4	4	6
TEAK003520	5.82346	3.27892	1	4	4	6	LOC114264494	polyadenylate-binding protein 3-like
TEAK003946	5.81921	4.87982	1	4	4	6	LOC114273231	protein BIC1-like
TEAK027674	5.809	9.09075	1	4	4	6	uncharacterized LOC114259849
TEAK037339	5.78675	3.08988	1	4	4	6	LOC114289741	condensin-2 complex subunit H2
TEAK004662	5.73907	9.22421	1	4	4	6	LOC114302126	calcium-transporting ATPase 10, plasma membrane-type-like
TEAK023522	5.61735	3.06351	1	4	4	6	LOC114310548	CCR4-NOT transcription complex subunit 1-like
TEAK023794	5.61119	3.04025	1	4	4	6	LOC114320038	uncharacterized membrane protein At3g27390
TEAK026501	5.5549	5.60951	1	4	4	6	LOC114275528	UDP-glycosyltransferase 91A1-like
TEAK025659	5.5403	4.8564	1	4	4	6	uncharacterized LOC114268800
TEAK020157	5.52276	4.01697	1	4	4	6	LOC114305531	chaperone protein DnaJ
TEAK011030	5.45436	7.32104	1	4	4	6	B-box zinc finger protein 22-like (LOC114303955)
TEAK021608	5.43446	3.89185	1	4	4	6	uncharacterized LOC114284775
TEAK037326	5.40731	4.44841	1	4	4	6	LOC114263594	probable protein phosphatase 2C 34
TEAK020425	5.37533	4.62963	1	4	4	6	LOC114319822	phosphoinositide phospholipase C 6-like
TEAK010841	5.35273	3.04908	1	4	4	6	LOC114322092	HVA22-like protein e
TEAK039436	5.3432	3.69128	1	4	4	6	LOC114260624	purple acid phosphatase 17-like
TEAK009322	5.32114	3.48172	1	4	4	6	LOC114290288)	glutamate receptor 2.7-like
TEAK036910	5.3067	5.37565	1	4	4	6	LOC114292422	lipid phosphate phosphatase 2-like
TEAK026484	5.24554	3.67855	1	4	4	6	LOC114281685	probable mannitol dehydrogenase
TEAK006280	5.24283	4.68561	1	4	4	6	uncharacterized LOC114303795
TEAK037254	5.24003	5.61702	1	4	4	6	uncharacterized LOC114300030
TEAK022338	5.20228	5.36765	1	4	4	6	LOC114265933	(+)-neomenthol dehydrogenase
TEAK027784	5.19293	4.37788	1	4	4	6	uncharacterized LOC114258283
TEAK023620	5.17673	3.27196	1	4	4	6	uncharacterized LOC114260439
TEAK029787	5.02258	3.433	1	4	4	6	LOC114263378	ATP-dependent DNA helicase Q-like 3
TEAK002426	4.96913	5.22685	1	4	4	6	LOC114280453	BAHD acyltransferase At5g47980-like
TEAK026212	4.88738	3.29296	1	4	4	6	uncharacterized LOC114277183
TEAK012672	4.83443	3.94696	1	4	4	6	LOC114324124	flavonoid 3',5'-hydroxylase-like
TEAK022893	4.79577	3.59872	1	4	4	6	LOC114285122	DUF21 domain-containing protein At2g14520-like
TEAK025188	4.76159	6.17834	1	4	4	6	LOC114294336	kinesin-like protein KIN-7C
TEAK004158	4.74595	3.32364	1	4	4	6	LOC114270456	protein FLX-like 3
TEAK021877	4.64566	3.17962	1	4	4	6	LOC114313058	transcription factor bHLH148-like
TEAK010309	4.63635	4.12659	1	4	4	6	LOC114270444	peroxidase 17-like
TEAK003125	4.6309	3.23776	1	4	4	6	LOC114281710	protein NLP1-like
TEAK004915	4.55582	4.12044	1	4	4	6	LOC114292469	uncharacterized protein At2g39795, mitochondrial-like
TEAK039020	4.55165	3.29353	1	4	4	6	LOC114284660	uncharacterized protein At2g39795, mitochondrial-like
TEAK027271	4.54991	5.41792	1	4	4	6	LOC114303266	alcohol dehydrogenase 3-like
TEAK021286	4.5382	3.93054	1	4	4	6		terpene synthase 2 mRNA, complete cds
TEAK016684	4.46243	3.44126	1	4	4	6	LOC114270144	piezo-type mechanosensitive ion channel homolog
TEAK030588	4.42034	4.9655	1	4	4	6	uncharacterized LOC114269137 (LOC114269137)
TEAK001259	4.38775	3.4655	1	4	4	6	LOC114286681	SNF1-related protein kinase regulatory subunit gamma-1-like
TEAK017366	4.38412	4.6722	1	4	4	6	LOC114298465	probable galactinol--sucrose galactosyltransferase 2
TEAK021331	4.36873	7.58686	1	4	4	6	LOC114309029	two pore calcium channel protein 1A-like
TEAK024431	4.36819	4.27738	1	4	4	6	uncharacterized LOC114272374
TEAK013876	4.35823	4.11005	1	4	4	6		No significant similarity found
TEAK002907	4.34053	3.26525	1	4	4	6	LOC114278253	ATP-dependent zinc metalloprotease FTSH 12, chloroplastic
TEAK008198	4.24163	4.07114	1	4	4	6		DNA, SSR marker, MSG0432
TEAK000113	4.18829	3.367	1	4	4	6	uncharacterized LOC114267148
TEAK003651	4.17642	3.63357	1	4	4	6	LOC114284660	uncharacterized protein At2g39795, mitochondrial-like
TEAK018550	4.17288	5.34758	1	4	4	6	LOC114300073	two pore calcium channel protein 1A-like
TEAK035241	4.14016	3.27028	1	4	4	6	uncharacterized LOC114283148
TEAK022716	4.11681	3.92308	1	4	4	6	LOC114318505	scarecrow-like protein 1
TEAK017871	4.08835	7.02181	1	4	4	6	uncharacterized LOC114314352
TEAK006207	4.08509	3.29944	1	4	4	6	uncharacterized LOC114282050
TEAK001187	4.07154	4.61329	1	4	4	6	uncharacterized LOC114320276
TEAK024574	4.07086	3.17513	1	4	4	6	LOC114290750	UPF0481 protein At3g47200-like
TEAK033729	4.05267	3.27695	1	4	4	6	uncharacterized LOC114296432
TEAK026879	3.98834	4.07934	1	4	4	6	(LOC114323302	probable protein phosphatase 2C 27
TEAK005304	3.97548	3.53645	1	4	4	6	LOC114313784	(+)-neomenthol dehydrogenase-like
TEAK026085	3.95984	5.86506	1	4	4	6	LOC114268080	universal stress protein A-like protein
TEAK002543	3.86196	3.00336	1	4	4	6	LOC114316176	nuclear transcription factor Y subunit C-9-like
TEAK035422	3.84524	4.19296	1	4	4	6	LOC114303513	DUF21 domain-containing protein At2g14520-like
TEAK039496	3.82411	3.24457	1	4	4	6	LOC114274099	abscisic acid receptor PYL2-like
TEAK006890	3.79284	3.11271	1	4	4	6	LOC114261510	asparagine--tRNA ligase, cytoplasmic 2-like
TEAK017907	3.76971	3.21992	1	4	4	6	LOC114267874	L-ascorbate oxidase homolog
TEAK005022	3.69923	3.352	1	4	4	6	uncharacterized LOC114286083
TEAK032660	3.69494	3.23667	1	4	4	6	LOC114274361	transcription initiation factor IIB-2
TEAK033850	3.68314	3.63386	1	4	4	6	LOC114292871	protein DETOXIFICATION 24-like
TEAK005335	3.6814	3.21842	1	4	4	6	LOC114319962	(+)-neomenthol dehydrogenase-like
TEAK020996	3.61868	3.19375	1	4	4	6	LOC114293776	calmodulin-binding transcription activator 4-like
TEAK015490	3.59729	3.00827	1	4	4	6	LOC114307038	F-box protein At5g49610-like
TEAK022978	3.59148	3.76891	1	4	4	6	uncharacterized LOC114286486
TEAK000698	3.57204	3.39594	1	4	4	6	LOC114259216	two-component response regulator-like APRR5
TEAK029324	3.54914	3.54302	1	4	4	6	LOC114296556	zinc-finger homeodomain protein 4-like
TEAK021282	3.54542	4.14304	1	4	4	6	LOC114295355	tricyclene synthase EBOS, chloroplastic-like
TEAK030570	3.53224	4.44182	1	4	4	6		No significant similarity found
TEAK025108	3.52193	5.0192	1	4	4	6	LOC114319641	3-oxoacyl-[acyl-carrier-protein] reductase FabG-like
TEAK018678	3.47409	3.46634	1	4	4	6	LOC114287655	sodium/calcium exchanger NCL-like
TEAK027273	3.39523	4.22241	1	4	4	6	LOC114295536	alcohol dehydrogenase 3
TEAK006345	3.37333	3.10533	1	4	4	6	LOC114270195	reticulon-like protein B12
TEAK017217	3.36588	4.03478	1	4	4	6	LOC114275499	mitochondrial substrate carrier family protein B-like
TEAK018830	3.35995	3.78128	1	4	4	6	LOC114265684	monooxygenase 2-like
TEAK041208	3.27701	4.58109	1	4	4	6	LOC114290836	probable serine/threonine-protein kinase PBL9
TEAK033995	3.17186	3.43092	1	4	4	6	LOC114268391	uncharacterized protein At2g39795, mitochondrial-like
TEAK016775	3.15614	3.19075	1	4	4	6		caffeine synthase gene, complete cds
TEAK019244	3.15014	5.00103	1	4	4	6	LOC114261778	transcription factor bHLH71
TEAK021794	3.12722	3.08445	1	4	4	6	LOC114323424	sigma factor binding protein 1, chloroplastic-like
TEAK038364	3.10028	3.42188	1	4	4	6	uncharacterized LOC114296112
TEAK022765	3.09168	3.87434	1	4	4	6	LOC114267970	serine/threonine-protein kinase BLUS1
TEAK040566	3.08575	3.79283	1	4	4	6	uncharacterized LOC114297053
TEAK017943	3.06477	3.15402	1	4	4	6	LOC114263622	V-type proton ATPase subunit B 2
TEAK014791	3.04219	4.30972	1	4	4	6		UDP-glycosyltransferase 78A14 (UGT78A14) mRNA
TEAK001961	3.02378	3.35476	1	4	4	6	LOC114288550	legumin A-like
TEAK000947	3.00147	4.19007	1	4	4	6	LOC114259700	protein LURP-one-related 12-like
TEAK038574	3.00044	3.49834	1	4	4	6	LOC114279089	cellulose synthase A catalytic subunit 3 [UDP-forming]-like
TEAK010587	2.99121	3.95539	1	5	4	6	LOC114317534	ribulose bisphosphate carboxylase small chain, chloroplastic-like
TEAK007120	2.98629	4.31487	1	5	4	6		var. assamica chalcone synthase (CH3) mRNA
TEAK040640	2.96716	3.85896	1	5	4	6	LOC114283412	protein MIS12 homolog
TEAK008835	2.9558	3.50879	1	5	4	6	LOC114316158	protein IQ-DOMAIN 1
TEAK004315	2.94822	3.99113	1	5	4	6	LOC114299727	uncharacterized protein At1g65710
TEAK030749	2.93772	3.06526	1	5	4	6	uncharacterized LOC114308782
TEAK012119	2.91786	3.63678	1	5	4	6	uncharacterized LOC114296218
TEAK020613	2.90252	4.90244	1	5	4	6	LOC114309743	galactomannan galactosyltransferase 1-like
TEAK004703	2.89811	3.09115	1	5	4	6	LOC114276514	uncharacterized membrane protein YjcL-like
TEAK006814	2.81467	4.11355	1	5	4	6	LOC114289539	cycloartenol Synthase
TEAK028926	2.77467	3.92466	1	5	4	6	LOC114321288	binding partner of ACD11 1-like
TEAK034722	2.76863	3.05897	1	5	4	6	LOC114288943	prolycopene isomerase 1, chloroplastic-like
TEAK001184	2.74187	3.34218	1	5	4	6	LOC114320280	potassium transporter 6-like
TEAK036745	2.72787	3.08176	1	5	4	6	LOC114311956	glucose-1-phosphate adenylyltransferase large subunit 1-like
TEAK007831	2.67111	3.48055	1	5	4	6	LOC114279869	FCS-Like Zinc finger 2-like
TEAK020313	2.65038	3.25477	1	5	4	6	LOC114312094	E3 ubiquitin protein ligase RIE1-like
TEAK015130	2.61562	4.43155	1	5	4	6	uncharacterized LOC114315286
TEAK003663	2.60872	4.4849	1	5	4	6	LOC114278795	sodium/hydrogen exchanger 2-like
TEAK009696	2.56946	4.51818	1	5	4	6	LOC114269011	CBL-interacting serine/threonine-protein kinase 5-like
TEAK015391	2.55213	3.57427	1	5	4	6	LOC114258274	thioredoxin-like 1-1, chloroplastic
TEAK008747	2.54636	3.4964	1	5	4	6	transcription factor TGA2.3-like (LOC114285654)
TEAK040664	2.49251	3.37716	1	5	4	6	LOC114314137	dof zinc finger protein DOF5.4-like
TEAK017126	2.48542	3.0305	1	5	4	6	LOC114258581	zinc finger protein VAR3, chloroplastic
TEAK001918	2.47846	3.70979	1	5	4	6	LOC114265722	uncharacterized mitochondrial protein AtMg00810-like
TEAK019232	2.38598	2.99734	1	5	4	6	LOC114281531	uncharacterized membrane protein At4g09580-like
TEAK039772	2.34813	3.12728	1	5	4	6	uncharacterized LOC114293346
TEAK029809	2.3469	3.68835	1	5	4	6	uncharacterized LOC114279064
TEAK021419	2.34218	3.53691	1	5	4	6	LOC114317503	arogenate dehydratase/prephenate dehydratase 1, chloroplastic-like
TEAK017739	2.32055	3.9508	1	5	4	6	LOC114271057	protein THYLAKOID FORMATION1, chloroplastic-like
TEAK019292	2.29375	3.0267	1	5	4	6	LOC114308503	type I inositol polyphosphate 5-phosphatase 2-like
TEAK011110	2.1778	3.14276	1	5	4	6	LOC114257099	uncharacterized protein At1g32220, chloroplastic-like
TEAK027971	2.14547	3.91016	1	5	4	6	LOC114261203	7-deoxyloganetin glucosyltransferase-like
TEAK018827	2.13477	3.19153	1	5	4	6	LOC114262811	V-type proton ATPase subunit B2-like
TEAK026751	2.09744	3.03513	1	5	4	6	LOC114256473	pentatricopeptide repeat-containing protein At5g27110
TEAK038101	2.08325	3.44183	1	5	4	6		maltose excess protein 1 mRNA
TEAK002856	6.50971	2.17186	1	4	5	6	LOC114314458	pyruvate kinase 1, cytosolic-like
TEAK036922	6.40618	2.00553	1	4	5	6	LOC114323034	nuclear poly(A) polymerase 1-like
TEAK022139	6.28956	2.70898	1	4	5	6	LOC114318834	2-alkenal reductase (NADP(+)-dependent)
TEAK003675	6.28646	2.795	1	4	5	6		No significant similarity found
TEAK021709	6.24712	2.54536	1	4	5	6	LOC114302159	C2 domain-containing protein At1g53590-like
TEAK014507	6.21281	2.25298	1	4	5	6	uncharacterized LOC114316668
TEAK036312	6.10148	2.92144	1	4	5	6	LOC114311656	dehydration-responsive element-binding protein 2C-like
TEAK020969	6.0105	2.13961	1	4	5	6	LOC114323615	receptor-like protein EIX1
TEAK017097	5.93762	2.53398	1	4	5	6	LOC114268906	laccase-1-like
TEAK035415	5.89017	2.7855	1	4	5	6	uncharacterized LOC114265096
TEAK005343	5.88573	2.71204	1	4	5	6	LOC114259383	(+)-neomenthol dehydrogenase-like
TEAK032115	5.88165	2.50509	1	4	5	6	LOC114289160	transmembrane protein 87A-like
TEAK034007	5.5344	2.10575	1	4	5	6	LOC114292942	zinc finger CCCH domain-containing protein 30-like
TEAK009838	5.52989	2.74397	1	4	5	6	LOC114311325	probable purine permease 11
TEAK031035	5.50679	2.21772	1	4	5	6	LOC114260350	anthocyanidin 3-O-glucosyltransferase 2-like
TEAK008755	5.47977	2.47922	1	4	5	6	uncharacterized LOC114311167
TEAK024234	5.44655	2.61495	1	4	5	6	LOC114281998	ethylene-responsive transcription factor ERF011-like
TEAK003936	5.42397	2.16583	1	4	5	6	LOC114264627	malignant T-cell-amplified sequence 1 homolog
TEAK027296	5.38587	2.49524	1	4	5	6	LOC114276586	silicon efflux transporter LSI2
TEAK003832	5.3745	2.20907	1	4	5	6	LOC114322443	ABC transporter C family member 8
TEAK006399	5.28731	2.26883	1	4	5	6	LOC114266436	protein STRUBBELIG-RECEPTOR FAMILY 8
TEAK036292	5.26996	2.66118	1	4	5	6	LOC114281269	protein STRUBBELIG-RECEPTOR FAMILY 8-like
TEAK035207	5.20901	2.87917	1	4	5	6	LOC114272121	cyclic dof factor 1-like
TEAK031581	5.19414	2.91885	1	4	5	6	LOC114321584	purple acid phosphatase 8-like
TEAK019690	5.17413	2.17669	1	4	5	6	LOC114301093	phosphatidylinositol 4-phosphate 5-kinase 9-like
TEAK003483	5.11486	2.02694	1	4	5	6	LOC114258763	ribonucleoside-diphosphate reductase large subunit-like
TEAK032971	5.10135	2.38734	1	4	5	6	LOC114292900	scarecrow-like protein 14
TEAK020933	5.05853	2.69632	1	4	5	6	LOC114318010	pentatricopeptide repeat-containing protein At2g01860
TEAK017031	5.0565	2.59661	1	4	5	6	LOC114298112	serine/threonine-protein kinase Nek5
TEAK023370	5.02596	2.19239	1	4	5	6	LOC114300123	pentatricopeptide repeat-containing protein At5g42450, mitochondrial-like
TEAK031970	4.98285	2.50194	1	4	5	6	LOC114290108	pentatricopeptide repeat-containing protein At5g08510-like
TEAK004401	4.89032	2.39296	1	4	5	6	uncharacterized LOC114296163
TEAK007187	4.88469	2.67805	1	4	5	6	LOC114262759	UPF0481 protein At3g47200-like
TEAK009182	4.70858	2.37362	1	4	5	6	LOC114263453	diphthine methyltransferase
TEAK014306	4.64703	2.31345	1	4	5	6		No significant similarity found.
TEAK039387	4.64401	2.86678	1	4	5	6	LOC114311602	protein LNK2
TEAK005018	4.64013	2.27148	1	4	5	6	LOC114302273	sister chromatid cohesion 1 protein 2
TEAK032800	4.60635	2.97388	1	4	5	6	LOC114267274)	serine hydroxymethyltransferase 1, mitochondrial-like
TEAK036812	4.48654	2.34182	1	4	5	6	uncharacterized LOC114294570
TEAK000827	4.48119	2.10182	1	4	5	6	LOC114267290	receptor-like protein kinase FERONIA
TEAK007122	4.46691	2.01124	1	4	5	6	LOC114288597	uncharacterized protein sll0005
TEAK000831	4.45356	2.37836	1	4	5	6	LOC114320095	cellulose synthase-like protein H1
TEAK024543	4.43155	2.58241	1	4	5	6	LOC114256726	FRIGIDA-like protein 3
TEAK018616	4.36583	2.8209	1	4	5	6	LOC114263873	7-deoxyloganetin glucosyltransferase-lik
TEAK028892	4.32872	2.07592	1	4	5	6	LOC114321754	protein SENESCENCE-ASSOCIATED GENE 21, mitochondrial
TEAK009503	4.31114	2.40561	1	4	5	6	LOC114294495	peptide methionine sulfoxide reductase A5
TEAK006044	4.30025	2.25761	1	4	5	6	LOC114316612	transmembrane 9 superfamily member 12
TEAK025627	4.28823	2.39954	1	4	5	6	LOC114270774	QWRF motif-containing protein 2-like
TEAK035419	4.24149	2.90233	1	4	5	6	LOC114261042	DUF21 domain-containing protein At2g14520-like
TEAK019963	4.17043	2.42584	1	4	5	6	LOC114278451	pentatricopeptide repeat-containing protein At4g02750-like
TEAK005208	4.15305	2.71781	1	4	5	6	uncharacterized LOC114316638
TEAK003313	4.14984	2.56263	1	4	5	6	LOC114279246	probable E3 ubiquitin-protein ligase ZFP1
TEAK011113	4.1363	2.68784	1	4	5	6	LOC114257095	glutamate receptor 2.8-like
TEAK034589	4.12412	2.50313	1	4	5	6	uncharacterized LOC114270589
TEAK039084	4.10567	2.84976	1	4	5	6	uncharacterized LOC114320726
TEAK019678	4.04213	2.73467	1	4	5	6	LOC114302836	UDP-glycosyltransferase 73C1-like
TEAK020272	4.0289	2.50783	1	4	5	6	uncharacterized LOC114306233
TEAK014490	4.01027	2.07688	1	4	5	6	LOC114289285	BRCA1-associated RING domain protein 1
TEAK000012	3.9997	2.34385	1	4	5	6	uncharacterized LOC114322120
TEAK024612	3.98581	2.74412	1	4	5	6	LOC114312109	zeaxanthin epoxidase, chloroplastic
TEAK005068	3.98176	2.0564	1	4	5	6	uncharacterized LOC114273799
TEAK036534	3.97282	2.86863	1	4	5	6	LOC114291566	sterol 3-beta-glucosyltransferase UGT80A2-like
TEAK022328	3.96801	2.06055	1	4	5	6	LOC114309233	protein IQ-DOMAIN 14-like
TEAK018584	3.95698	2.64792	1	4	5	6	LOC114269279	probable protein phosphatase 2C 52
TEAK004081	3.95665	2.96033	1	4	5	6	uncharacterized LOC114261969
TEAK008078	3.9113	2.09335	1	4	5	6	uncharacterized LOC114257741
TEAK024526	3.89667	2.16048	1	4	5	6		No significant similarity found
TEAK039711	3.89615	2.22167	1	4	5	6		cultivar anhui1 clone 256984 csn-miRn243 gene
TEAK004459	3.8891	2.37705	1	4	5	6	LOC114319667	uncharacterized oxidoreductase At4g09670-like
TEAK025346	3.85538	2.06494	1	4	5	6	LOC114267338	plastidic ATP/ADP-transporter-like
TEAK003321	3.84223	2.10479	1	4	5	6		TCP3 protein (TCP3) mRNA, TCP3-TEA015978 allele,
TEAK009172	3.83443	2.25227	1	4	5	6		putative anion exchange protein (aap) gene, partial cds
TEAK004962	3.82179	2.52497	1	4	5	6	LOC114301763	binding partner of ACD11 1-like
TEAK037672	3.79642	2.32272	1	4	5	6	LOC114277260	universal stress protein A-like protein
TEAK032100	3.79443	2.43432	1	4	5	6	LOC114288463	mitochondrial uncoupling protein 2-like
TEAK001892	3.78828	2.83698	1	4	5	6	LOC114264128	probable inactive receptor kinase At2g26730
TEAK013694	3.73141	2.16722	1	4	5	6	uncharacterized LOC114307583
TEAK009637	3.72895	2.46063	1	4	5	6	LOC114289079	arginine--tRNA ligase, chloroplastic/mitochondrial-like
TEAK000014	3.72855	2.47827	1	4	5	6	LOC114308854	DEAD-box ATP-dependent RNA helicase 31-like
TEAK020760	3.72101	2.58217	1	4	5	6	LOC114321565	exocyst complex component EXO84B-like
TEAK006101	3.6807	2.08139	1	4	5	6	LOC114289614	probable solanesyl-diphosphate synthase 3, chloroplastic
TEAK020532	3.6723	2.35871	1	4	5	6	LOC114290001	Camellia sinensis soluble inorganic pyrophosphatase 1-like
TEAK005055	3.6538	2.52492	1	4	5	6	LOC114298932	3-oxoacyl-[acyl-carrier-protein] reductase FabG-lik
TEAK019681	3.64974	2.04663	1	4	5	6	LOC114258999	UDP-glycosyltransferase 73C3-like
TEAK038071	3.61448	2.62422	1	4	5	6	LOC114299887	lysine-specific demethylase JMJ706-like
TEAK000353	3.58797	2.46266	1	4	5	6	LOC114273386	D-3-phosphoglycerate dehydrogenase 1, chloroplastic-like
TEAK035901	3.58289	2.41257	1	4	5	6	uncharacterized LOC114269962
TEAK014302	3.56491	2.57277	1	4	5	6	LOC114262323	UDP-glycosyltransferase 73C4-like
TEAK035968	3.53671	2.4924	1	4	5	6	LOC114285117	protein LNK1-like
TEAK001516	3.49796	2.82771	1	4	5	6	LOC114321296	beta-galactosidase 13-like
TEAK005341	3.47893	2.25904	1	4	5	6	LOC114298060	short-chain dehydrogenase/reductase 2b-like
TEAK031759	3.45536	2.22138	1	4	5	6	LOC114320787	BTB/POZ domain-containing protein NPY2-like
TEAK040527	3.44389	2.27163	1	4	5	6	LOC114303775	probable aquaporin PIP2-5
TEAK002190	3.43857	2.14984	1	4	5	6	LOC114294899	pentatricopeptide repeat-containing protein At5g66631
TEAK034630	3.43836	2.07528	1	4	5	6	uncharacterized LOC114319142
TEAK009342	3.42973	2.06629	1	4	5	6		DNA, SSR marker, MSG0452
TEAK034614	3.4049	2.44224	1	4	5	6	LOC114313090	hypersensitive-induced response protein 4
TEAK019895	3.40454	2.00814	1	4	5	6	LOC114295081	protein arginine methyltransferase NDUFAF7 homolog, mitochondrial
TEAK017207	3.40117	2.33589	1	4	5	6	uncharacterized LOC114280510
TEAK035077	3.38206	2.11664	1	4	5	6	LOC114319825	oxygen-independent coproporphyrinogen-III oxidase-like protein sll1917
TEAK002906	3.37151	2.3738	1	4	5	6	LOC114278253	ATP-dependent zinc metalloprotease FTSH 12, chloroplastic
TEAK003319	3.34667	2.62092	1	4	5	6	LOC114287655	sodium/calcium exchanger NCL-like
TEAK022854	3.32187	2.50898	1	4	5	6	LOC114259061	ATP synthase gamma chain, chloroplastic
TEAK013846	3.28439	2.00208	1	4	5	6	LOC114258512	LOC114258512
TEAK010559	3.27492	2.41921	1	4	5	6	uncharacterized LOC114274020
TEAK031833	3.26209	2.53173	1	4	5	6	LOC114258201	ethylene-responsive transcription factor ERF106-like
TEAK020977	3.2475	2.56996	1	4	5	6	LOC114294095	F-box/kelch-repeat protein At1g67480-like
TEAK028066	3.20987	2.10983	1	4	5	6		transcription factor TCP2 mRNA
TEAK024766	3.20635	2.78411	1	4	5	6	LOC114255881	protein LYK2
TEAK025744	3.19322	2.11051	1	4	5	6	uncharacterized LOC114269031
TEAK009045	3.19033	2.6004	1	4	5	6	LOC114309531	chitinase-like protein 1
TEAK031874	3.1856	2.78034	1	4	5	6	LOC114302688	phosphatase IMPL1, chloroplastic-like
TEAK014966	3.18416	2.0153	1	4	5	6	LOC114258051	mucin-17
TEAK024330	3.17877	2.79617	1	4	5	6	LOC114289645	alpha-L-fucosidase 1
TEAK004457	3.17555	2.64844	1	4	5	6	LOC114280404	expansin-like A1
TEAK020113	3.13833	2.4842	1	4	5	6	uncharacterized LOC114256879
TEAK010658	3.12947	2.0726	1	4	5	6	uncharacterized LOC114258686
TEAK006888	3.12579	2.02176	1	4	5	6	LOC114306023	protein SPA1-RELATED 2-like
TEAK016997	3.08058	2.3735	1	4	5	6	LOC114321674	metal tolerance protein 4-like
TEAK017916	3.07201	2.30909	1	4	5	6		alpha-amylase 2 mRNA
TEAK002129	3.06931	2.03911	1	4	5	6	uncharacterized LOC114322404
TEAK023872	3.05279	2.76516	1	4	5	6	LOC114297152	chlorophyll a-b binding protein of LHCII type 1
TEAK040971	3.04459	2.65832	1	4	5	6	LOC114287271	pentatricopeptide repeat-containing protein At3g62890-like
TEAK038491	3.03825	2.17166	1	4	5	6	LOC114305336	siroheme synthase
TEAK028707	3.03213	2.01883	1	4	5	6	LOC114297399	NADPH-dependent aldo-keto reductase, chloroplastic-like
TEAK001571	3.01013	2.22373	1	4	5	6	LOC114288991	serine/threonine-protein kinase BSK7
TEAK028651	2.99554	2.13478	1	4	5	6	uncharacterized LOC114287638
TEAK035303	2.96969	2.02325	1	5	5	6	LOC114273096	cytochrome P450 CYP749A22-like
TEAK019307	2.96819	2.39133	1	5	5	6	LOC114307824	beta-amylase 3, chloroplastic-like
TEAK033686	2.96438	2.19779	1	5	5	6	LOC114272208	MLO-like protein 6
TEAK022158	2.96254	2.20858	1	5	5	6	uncharacterized LOC114284041
TEAK032722	2.95426	2.78745	1	5	5	6	LOC114271740	pentatricopeptide repeat-containing protein At1g74630
TEAK008069	2.95168	2.21073	1	5	5	6		DNA, SSR marker
TEAK003033	2.94499	2.02495	1	5	5	6	LOC114319771	DNA-directed RNA polymerases I and III subunit RPAC1
TEAK010574	2.92497	2.44563	1	5	5	6	uncharacterized LOC114322403
TEAK008677	2.92386	2.75769	1	5	5	6	LOC114319056	E3 ubiquitin-protein ligase CCNB1IP1 homolog
TEAK009448	2.91912	2.12597	1	5	5	6	LOC114263319	gamma carbonic anhydrase 1, mitochondrial
TEAK008083	2.91634	2.84816	1	5	5	6	LOC114257735	phosphomethylpyrimidine synthase, chloroplastic
TEAK036642	2.91309	2.1054	1	5	5	6	LOC114319346	dehydrodolichyl diphosphate synthase 6
TEAK020817	2.90852	2.37574	1	5	5	6	LOC114273735	guanine nucleotide-binding protein-like NSN1
TEAK018184	2.90615	2.13922	1	5	5	6		No significant similarity found.
TEAK020965	2.90309	2.18927	1	5	5	6	LOC114323619	U-box domain-containing protein 6-like
TEAK010659	2.88108	2.13123	1	5	5	6	LOC114284490	DNA-directed RNA polymerase 2A-like
TEAK041195	2.86533	2.09678	1	5	5	6		dolichyl-diphosphooligosaccharide--protein glycosyltransferase 48 kDa subunit-like
TEAK003781	2.84971	2.17152	1	5	5	6	LOC114298648	metal tolerance protein C4
TEAK026963	2.79485	2.30638	1	5	5	6	uncharacterized LOC114305097
TEAK023742	2.77564	2.41819	1	5	5	6	uncharacterized LOC114318466
TEAK015087	2.73857	2.77636	1	5	5	6	LOC114316073	glutathione gamma-glutamylcysteinyltransferase 1-like
TEAK035703	2.73245	2.23845	1	5	5	6	LOC114306863	cellulose synthase A catalytic subunit 1 [UDP-forming]-like
TEAK035777	2.70241	2.12754	1	5	5	6	LOC114310003	pentatricopeptide repeat-containing protein At3g05340-like
TEAK003415	2.69596	2.09046	1	5	5	6	LOC114315854	myosin-11-like
TEAK035003	2.69476	2.45705	1	5	5	6	LOC114261304	chromophore lyase CRL, chloroplastic
TEAK039444	2.68292	2.05595	1	5	5	6	LOC114320868	coatomer subunit gamma-like
TEAK039511	2.65376	2.02194	1	5	5	6	LOC114300284	acyl-lipid (9-3)-desaturase-like
TEAK019174	2.64422	2.11107	1	5	5	6	LOC114300157	probable cyclic nucleotide-gated ion channel 5
TEAK006650	2.63744	2.79112	1	5	5	6	LOC114319971	B-box zinc finger protein 24-like
TEAK010401	2.63721	2.53932	1	5	5	6	LOC114262870	patellin-3-like
TEAK004536	2.63577	2.264	1	5	5	6	LOC114270024	glyoxylate/hydroxypyruvate reductase HPR3-like
TEAK037955	2.62749	2.52322	1	5	5	6	LOC114317621	GRF1-interacting factor 2-like
TEAK011936	2.6221	2.12568	1	5	5	6	LOC114257119	abhydrolase domain-containing protein abhd-5.2
TEAK034737	2.61366	2.39717	1	5	5	6	LOC114317390	ras-related protein RABA2a
TEAK001363	2.60403	2.2596	1	5	5	6	uncharacterized LOC114319773
TEAK005909	2.60314	2.94943	1	5	5	6	LOC114269516	B-box zinc finger protein 19-like
TEAK036491	2.54638	2.52208	1	5	5	6	LOC114266962	mitoferrin-like
TEAK002466	2.53928	2.42343	1	5	5	6	LOC114292740	putative germin-like protein 2-1
TEAK013829	2.53789	2.48838	1	5	5	6	LOC114277335	protein RTF1 homolog
TEAK030024	2.52845	2.3227	1	5	5	6	LOC114303585	probable receptor-like serine/threonine-protein kinase At5g57670
TEAK033602	2.52735	2.02381	1	5	5	6	uncharacterized LOC114272452
TEAK004967	2.5229	2.11157	1	5	5	6	LOC114316276	pescadillo homolog
TEAK006186	2.52085	2.55296	1	5	5	6	LOC114282516	CBL-interacting protein kinase 18-like
TEAK028736	2.51945	2.60889	1	5	5	6	LOC114273428	ATP-dependent 6-phosphofructokinase 2
TEAK019068	2.50073	2.84987	1	5	5	6	LOC114272719	probable chalcone--flavonone isomerase 3
TEAK037113	2.49595	2.08112	1	5	5	6	LOC114285576	mitogen-activated protein kinase homolog NTF6
TEAK016155	2.49325	2.35564	1	5	5	6	LOC114262910	ninja-family protein AFP3-like
TEAK035282	2.47745	2.91378	1	5	5	6	LOC114315181	protein NRT1/ PTR FAMILY 4.6-like
TEAK014241	2.47271	2.03355	1	5	5	6	LOC114323832	WAT1-related protein At4g19185
TEAK009473	2.47105	2.22644	1	5	5	6	LOC114315267	CDK5RAP1-like protein
TEAK019175	2.46111	2.32359	1	5	5	6	uncharacterized LOC114317590
TEAK015162	2.46	2.32739	1	5	5	6	uncharacterized LOC114269074
TEAK002201	2.45413	2.24051	1	5	5	6	uncharacterized LOC114307911
TEAK016562	2.45285	2.62566	1	5	5	6	LOC114323449	F-box protein At2g39490
TEAK001744	2.44784	2.0383	1	5	5	6	LOC114269710	GTP-binding nuclear protein Ran-3
TEAK022557	2.44581	2.20476	1	5	5	6	LOC114294391	inositol phosphorylceramide glucuronosyltransferase 1-like
TEAK003618	2.43739	2.1354	1	5	5	6	LOC114278384	probable galacturonosyltransferase 6
TEAK025834	2.43045	2.12238	1	5	5	6	LOC114276700	glycine-rich protein A3-like
TEAK028330	2.42331	2.02858	1	5	5	6	uncharacterized LOC114290051
TEAK005340	2.42017	2.74771	1	5	5	6	LOC114298055	(+)-neomenthol dehydrogenase-like
TEAK009724	2.4177	2.89814	1	5	5	6	LOC114319900	ABC transporter I family member 17-like
TEAK007454	2.4146	2.92047	1	5	5	6	LOC114275124	electron transfer flavoprotein subunit alpha, mitochondrial
TEAK039719	2.3995	2.02258	1	5	5	6	LOC114307713	protein PYRICULARIA ORYZAE RESISTANCE 21-like
TEAK038072	2.37057	2.39416	1	5	5	6	LOC114322687	syntaxin-22-like
TEAK027719	2.37043	2.45482	1	5	5	6	uncharacterized LOC114300135
TEAK036826	2.36787	2.17864	1	5	5	6	LOC114317317	O-fucosyltransferase 9
TEAK036423	2.36312	2.01092	1	5	5	6	LOC114294875	protein root UVB sensitive 1, chloroplastic-like
TEAK016201	2.35933	2.58563	1	5	5	6	LOC114292524	putative clathrin assembly protein At4g40080
TEAK004952	2.35308	2.11555	1	5	5	6	LOC114316294	polyribonucleotide nucleotidyltransferase 2, mitochondrial
TEAK031761	2.3526	2.16012	1	5	5	6	LOC114320864	mitotic checkpoint protein BUB3.2-like
TEAK038295	2.33978	2.25965	1	5	5	6	LOC114311440	3-oxoacyl-[acyl-carrier-protein] reductase 4-like
TEAK003158	2.33583	2.37052	1	5	5	6	LOC114271959	1,4-alpha-glucan-branching enzyme 3, chloroplastic/amyloplastic
TEAK025089	2.32983	2.27951	1	5	5	6	LOC114282427	psbP domain-containing protein 6, chloroplastic
TEAK021590	2.32724	2.39126	1	5	5	6	LOC114269301	probable cellulose synthase A catalytic subunit 5 [UDP-forming]
TEAK036536	2.32381	2.03811	1	5	5	6	LOC114291572	protein LUTEIN DEFICIENT 5, chloroplastic
TEAK030871	2.32082	2.04647	1	5	5	6	LOC114293375	transcription factor bHLH69-like
TEAK026230	2.31827	2.81482	1	5	5	6	LOC114260498	polygalacturonate 4-alpha-galacturonosyltransferase-like
TEAK031990	2.31661	2.44743	1	5	5	6	LOC114266873	transcription factor PIF3-like
TEAK010773	2.3046	2.12759	1	5	5	6	LOC114309530	protein KINESIN LIGHT CHAIN-RELATED 3-like
TEAK036148	2.30356	2.00057	1	5	5	6	LOC114318021	asparagine synthetase [glutamine-hydrolyzing] 2
TEAK039230	2.28729	2.08146	1	5	5	6	LOC114309614	UPF0481 protein At3g47200-like
TEAK001613	2.28629	2.53743	1	5	5	6	LOC114307013	stem-specific protein TSJT1-like
TEAK013106	2.23201	2.30954	1	5	5	6		26S proteasome regulatory particle non-ATPase subunit 12 mRNA
TEAK010492	2.22197	2.12113	1	5	5	6	LOC114311717	palmitoyl-protein thioesterase 1-like
TEAK025199	2.21269	2.00837	1	5	5	6	LOC114324007	probable UDP-3-O-acylglucosamine N-acyltransferase 2, mitochondrial
TEAK029835	2.19687	2.10854	1	5	5	6	LOC114294865	protein FATTY ACID EXPORT 3, chloroplastic
TEAK028843	2.19445	2.29196	1	5	5	6	LOC114262779	probable galacturonosyltransferase-like 7
TEAK038863	2.19137	2.07576	1	5	5	6	LOC114309239	U1 small nuclear ribonucleoprotein C-like
TEAK019230	2.18636	2.2739	1	5	5	6	LOC114281529	alpha,alpha-trehalose-phosphate synthase [UDP-forming] 5-like
TEAK006016	2.17025	2.45391	1	5	5	6	LOC114318933	indole-3-glycerol phosphate synthase, chloroplastic-lik
TEAK035970	2.16447	2.24055	1	5	5	6	uncharacterized LOC114285118
TEAK006032	2.16072	2.65214	1	5	5	6	LOC114318949	zinc finger protein CONSTANS-LIKE 9-like
TEAK026244	2.14246	2.21243	1	5	5	6	LOC114290632	cysteine desulfurase, mitochondrial
TEAK015525	2.13626	2.96775	1	5	5	6	LOC114255780	palmitoyl-monogalactosyldiacylglycerol delta-7 desaturase, chloroplastic-like
TEAK022549	2.11766	2.34389	1	5	5	6	uncharacterized LOC114273952
TEAK032938	2.11744	2.57502	1	5	5	6		No significant similarity found.
TEAK032270	2.10736	2.20975	1	5	5	6	LOC114275717	urease accessory protein F
TEAK016694	2.10172	2.22056	1	5	5	6	LOC114270153	elongation factor Tu, mitochondrial
TEAK022422	2.09951	2.69147	1	5	5	6	LOC114314584	probable glutamate carboxypeptidase AMP1
TEAK031352	2.09592	2.08243	1	5	5	6	LOC114289604	long chain acyl-CoA synthetase 9, chloroplastic
TEAK026886	2.09122	2.03612	1	5	5	6	LOC114270263	uncharacterized methyltransferase At2g41040, chloroplastic
TEAK007869	2.08653	2.65893	1	5	5	6	LOC114274471	glutathione S-transferase DHAR3, chloroplastic-like
TEAK019685	2.07731	2.43737	1	5	5	6	LOC114269189	UDP-glycosyltransferase 73C3-like
TEAK030052	2.06806	2.09844	1	5	5	6	LOC114288452	proteasome subunit beta type-3-A-like
TEAK018779	2.06384	2.37616	1	5	5	6	LOC114261431	pentatricopeptide repeat-containing protein At1g55890, mitochondrial-like
TEAK012452	2.05991	2.90465	1	5	5	6	uncharacterized LOC114268417
TEAK041246	2.05986	2.04565	1	5	5	6	uncharacterized LOC114287882
TEAK012435	2.05567	2.11837	1	5	5	6	LOC114310476	UDP-glucose 6-dehydrogenase 1-like
TEAK005950	2.05315	2.07963	1	5	5	6	LOC114319347	malate dehydrogenase, chloroplastic-like
TEAK019666	2.04704	2.30422	1	5	5	6	LOC114306887	2-oxoglutarate-Fe(II) type oxidoreductase hxnY-like
TEAK036746	2.04601	2.96147	1	5	5	6		No significant similarity found
TEAK040338	2.03284	2.04432	1	5	5	6	LOC114257813	histone deacetylase complex subunit SAP18-like
TEAK006407	2.01642	2.01748	1	5	5	6	LOC114318576	phosphoglucomutase, cytoplasmic
TEAK012921	2.01146	2.05742	1	5	5	6	LOC114281017	ascorbate transporter, chloroplastic-like

## Sheet: Overlapping Cold-Drought
Gene code	Relative elevation above control			Gene range
	Cold14d	Frost3d	Drought14d	Cold14d	Frost3d	Drought14d
TEAK016496	36.7382	1	124.551	3	6	1
TEAK016255	36.0121	1	194.607	3	6	1
TEAK007364	29.7275	1	329.779	3	6	1
TEAK003369	26.3729	1	167.902	3	6	1
TEAK009017	23.4514	1	158.888	3	6	1
TEAK023169	13.2988	1	283.326	3	6	1
TEAK023675	12.6634	1	110.949	3	6	1
TEAK006070	12.5785	1	195.238	3	6	1
TEAK020592	4.45587	1	170.632	4	6	1
TEAK015595	60.1993	1	85.511	2	6	2
TEAK015601	60.1993	1	85.511	2	6	2
TEAK026514	50.5713	1	54.4207	2	6	2
TEAK005012	42.5876	1	83.0498	3	6	2
TEAK016259	39.0072	1	58.4974	3	6	2
TEAK023137	33.9462	1	71.276	3	6	2
TEAK024078	29.1316	1	64.1691	3	6	2
TEAK003218	27.9527	1	65.8814	3	6	2
TEAK000922	24.389	1	86.87	3	6	2
TEAK014237	16.2615	1	64.3906	3	6	2
TEAK000821	7.5347	1	51.9642	4	6	2
TEAK013581	128.471	1	39.9735	1	6	3
TEAK026510	79.3974	1	46.1733	2	6	3
TEAK026512	79.3974	1	46.1733	2	6	3
TEAK001868	44.3261	1	32.5633	3	6	3
TEAK026590	43.4026	1	32.2289	3	6	3
TEAK019867	39.1942	1	11.9603	3	6	3
TEAK035729	37.8507	1	14.1185	3	6	3
TEAK004523	36.9127	1	41.8811	3	6	3
TEAK031019	35.8796	1	44.0336	3	6	3
TEAK008034	31.1392	1	20.519	3	6	3
TEAK021712	27.1713	1	16.7163	3	6	3
TEAK006587	27.1267	1	46.1021	3	6	3
TEAK018993	25.1714	1	24.1358	3	6	3
TEAK032445	24.0034	1	38.3354	3	6	3
TEAK019194	21.4413	1	18.4008	3	6	3
TEAK005770	19.5176	1	34.1925	3	6	3
TEAK008140	16.307	1	30.1904	3	6	3
TEAK033407	16.1643	1	19.1907	3	6	3
TEAK017540	15.5808	1	26.0626	3	6	3
TEAK011105	15.4718	1	28.12	3	6	3
TEAK040091	13.2144	1	18.8058	3	6	3
TEAK036365	12.9297	1	11.1265	3	6	3
TEAK012919	11.9913	1	13.3586	3	6	3
TEAK003486	11.6199	1	24.816	3	6	3
TEAK020190	11.404	1	12.8985	3	6	3
TEAK022609	11.3091	1	15.6325	3	6	3
TEAK003993	11.2477	1	13.9989	3	6	3
TEAK019886	11.103	1	12.4201	3	6	3
TEAK027505	10.6373	1	24.8576	3	6	3
TEAK017225	10.4545	1	23.1854	3	6	3
TEAK017312	10.376	1	15.2464	3	6	3
TEAK003084	9.67333	1	13.1679	4	6	3
TEAK017745	9.22874	1	24.7616	4	6	3
TEAK029658	9.12014	1	12.9104	4	6	3
TEAK019150	8.99227	1	13.1081	4	6	3
TEAK015442	7.98544	1	19.6841	4	6	3
TEAK036430	7.43033	1	11.1148	4	6	3
TEAK018597	6.43185	1	15.8248	4	6	3
TEAK010303	6.30125	1	18.5264	4	6	3
TEAK020210	6.20401	1	18.9416	4	6	3
TEAK020143	5.07339	1	14.8754	4	6	3
TEAK030592	4.65825	1	20.3193	4	6	3
TEAK018102	4.50578	1	15.1364	4	6	3
TEAK037490	4.36805	1	10.9382	4	6	3
TEAK031156	3.57446	1	10.7129	4	6	3
TEAK015903	3.23887	1	14.7433	4	6	3
TEAK022449	3.23817	1	10.8304	4	6	3
TEAK003941	2.34274	1	14.8896	5	6	3
TEAK000357	2.30238	1	20.3103	5	6	3
TEAK004850	71.5712	1	4.64953	2	6	4
TEAK039795	46.5055	1	5.51905	3	6	4
TEAK018849	45.64	1	9.00406	3	6	4
TEAK033652	24.7358	1	9.5381	3	6	4
TEAK023261	23.6405	1	4.21953	3	6	4
TEAK016861	23.3868	1	6.34268	3	6	4
TEAK019728	22.6844	1	8.15726	3	6	4
TEAK003527	18.8512	1	3.93299	3	6	4
TEAK008620	18.3337	1	4.78966	3	6	4
TEAK029848	18.3337	1	4.78966	3	6	4
TEAK015894	18.0479	1	7.47215	3	6	4
TEAK001017	17.9795	1	5.69769	3	6	4
TEAK001019	17.9795	1	5.69769	3	6	4
TEAK023030	17.3921	1	6.51074	3	6	4
TEAK031038	14.4281	1	3.77613	3	6	4
TEAK039956	12.6687	1	4.79467	3	6	4
TEAK019877	12.4564	1	4.19175	3	6	4
TEAK008482	10.9959	1	8.32099	3	6	4
TEAK009877	10.964	1	7.39874	3	6	4
TEAK007823	9.74614	1	3.7581	4	6	4
TEAK017190	9.57778	1	9.97423	4	6	4
TEAK019852	9.48043	1	4.44213	4	6	4
TEAK000335	9.47064	1	3.27905	4	6	4
TEAK006584	9.19941	1	3.88591	4	6	4
TEAK039955	8.99349	1	3.61938	4	6	4
TEAK018572	8.91599	1	5.99242	4	6	4
TEAK016747	8.74789	1	9.88487	4	6	4
TEAK033017	8.43353	1	3.71384	4	6	4
TEAK005542	8.32317	1	5.28011	4	6	4
TEAK036487	8.32124	1	4.339	4	6	4
TEAK028937	8.23951	1	4.18764	4	6	4
TEAK021560	8.23819	1	4.00167	4	6	4
TEAK032607	8.12952	1	5.83186	4	6	4
TEAK032982	7.96038	1	4.44553	4	6	4
TEAK008504	7.9091	1	3.9021	4	6	4
TEAK013818	7.85294	1	5.06356	4	6	4
TEAK027665	7.62874	1	3.55033	4	6	4
TEAK024601	7.45758	1	3.30697	4	6	4
TEAK018750	7.38862	1	9.53528	4	6	4
TEAK011364	7.35063	1	4.49455	4	6	4
TEAK030903	7.06552	1	4.14313	4	6	4
TEAK031017	7.04862	1	4.53882	4	6	4
TEAK010579	7.04072	1	7.64	4	6	4
TEAK013545	6.6709	1	7.16306	4	6	4
TEAK022650	6.63549	1	3.79017	4	6	4
TEAK001145	6.49951	1	4.38736	4	6	4
TEAK024520	6.46816	1	9.89087	4	6	4
TEAK001117	6.44824	1	4.41724	4	6	4
TEAK026047	6.10724	1	3.03143	4	6	4
TEAK015991	6.0939	1	4.03985	4	6	4
TEAK035788	6.06743	1	7.92265	4	6	4
TEAK037267	6.05135	1	6.33467	4	6	4
TEAK025151	6.02774	1	6.87123	4	6	4
TEAK038124	5.96341	1	4.25748	4	6	4
TEAK016230	5.77218	1	6.29552	4	6	4
TEAK035020	5.75061	1	4.08097	4	6	4
TEAK035297	5.71218	1	3.95986	4	6	4
TEAK021950	5.68147	1	4.68731	4	6	4
TEAK021653	5.67419	1	6.97639	4	6	4
TEAK029049	5.65275	1	8.27337	4	6	4
TEAK022440	5.57583	1	3.01314	4	6	4
TEAK029120	5.50291	1	4.30034	4	6	4
TEAK030724	5.47417	1	3.28304	4	6	4
TEAK009490	5.3931	1	5.09402	4	6	4
TEAK031079	5.32034	1	5.05642	4	6	4
TEAK008557	5.28509	1	5.71202	4	6	4
TEAK007512	5.25605	1	4.45033	4	6	4
TEAK033308	5.20319	1	3.78559	4	6	4
TEAK038919	5.19085	1	7.34202	4	6	4
TEAK000099	5.1656	1	8.47848	4	6	4
TEAK014402	5.14464	1	8.842	4	6	4
TEAK015230	5.06075	1	3.94427	4	6	4
TEAK000825	5.05417	1	3.13747	4	6	4
TEAK009321	5.02294	1	5.11694	4	6	4
TEAK024170	4.99574	1	4.13021	4	6	4
TEAK018021	4.91541	1	3.59068	4	6	4
TEAK026447	4.91226	1	8.97632	4	6	4
TEAK034799	4.87208	1	3.20886	4	6	4
TEAK021021	4.86251	1	5.34334	4	6	4
TEAK037308	4.84063	1	9.96279	4	6	4
TEAK009776	4.78918	1	4.07856	4	6	4
TEAK005986	4.76779	1	5.50347	4	6	4
TEAK039995	4.75652	1	8.42623	4	6	4
TEAK036554	4.72874	1	8.18983	4	6	4
TEAK008776	4.66684	1	7.68258	4	6	4
TEAK036707	4.65034	1	3.29827	4	6	4
TEAK027717	4.55635	1	4.9761	4	6	4
TEAK018136	4.49022	1	4.70833	4	6	4
TEAK017709	4.44831	1	3.93229	4	6	4
TEAK007423	4.39866	1	6.46031	4	6	4
TEAK041059	4.35552	1	3.63612	4	6	4
TEAK039617	4.24336	1	3.08917	4	6	4
TEAK002720	4.23299	1	9.26737	4	6	4
TEAK023031	4.21703	1	9.87876	4	6	4
TEAK028827	4.20418	1	6.86461	4	6	4
TEAK032455	4.09511	1	3.8309	4	6	4
TEAK009816	4.07799	1	4.92069	4	6	4
TEAK009817	4.07361	1	5.50944	4	6	4
TEAK022190	4.0351	1	6.71317	4	6	4
TEAK012864	4.0049	1	6.59675	4	6	4
TEAK029048	3.9888	1	5.96521	4	6	4
TEAK031743	3.96221	1	7.90542	4	6	4
TEAK027058	3.95513	1	3.23162	4	6	4
TEAK018863	3.93636	1	3.25763	4	6	4
TEAK021515	3.92483	1	3.11296	4	6	4
TEAK041218	3.87933	1	6.36081	4	6	4
TEAK035309	3.87149	1	5.16769	4	6	4
TEAK012131	3.80338	1	3.89015	4	6	4
TEAK039042	3.76019	1	4.4406	4	6	4
TEAK037306	3.74967	1	3.23958	4	6	4
TEAK018727	3.7152	1	7.82346	4	6	4
TEAK001104	3.70642	1	5.29875	4	6	4
TEAK010734	3.669	1	4.16843	4	6	4
TEAK006702	3.65689	1	3.08412	4	6	4
TEAK041159	3.64479	1	3.26442	4	6	4
TEAK034681	3.61103	1	7.12792	4	6	4
TEAK032121	3.57911	1	3.46531	4	6	4
TEAK020616	3.57504	1	4.38425	4	6	4
TEAK027447	3.56595	1	3.2795	4	6	4
TEAK002957	3.55143	1	4.03523	4	6	4
TEAK029724	3.53641	1	3.91835	4	6	4
TEAK027913	3.50917	1	3.02667	4	6	4
TEAK030899	3.50244	1	5.37298	4	6	4
TEAK004168	3.48168	1	3.062	4	6	4
TEAK024600	3.47816	1	3.34559	4	6	4
TEAK018495	3.46139	1	3.87811	4	6	4
TEAK028598	3.45344	1	8.06999	4	6	4
TEAK031717	3.40763	1	3.45408	4	6	4
TEAK040089	3.33497	1	4.28586	4	6	4
TEAK019112	3.32262	1	3.7864	4	6	4
TEAK011657	3.26577	1	6.89466	4	6	4
TEAK030572	3.25984	1	3.03076	4	6	4
TEAK008422	3.2391	1	3.55424	4	6	4
TEAK000235	3.21836	1	5.9153	4	6	4
TEAK009842	3.21362	1	3.37163	4	6	4
TEAK035438	3.18285	1	3.5117	4	6	4
TEAK019217	3.03621	1	5.49741	4	6	4
TEAK027707	3.01321	1	3.53557	4	6	4
TEAK023751	3.00659	1	4.92194	4	6	4
TEAK030811	2.98471	1	5.23388	5	6	4
TEAK033354	2.94438	1	6.54949	5	6	4
TEAK026075	2.94033	1	3.06335	5	6	4
TEAK012134	2.85657	1	4.61574	5	6	4
TEAK035346	2.85518	1	3.95302	5	6	4
TEAK007396	2.80293	1	5.11237	5	6	4
TEAK030058	2.79791	1	4.90464	5	6	4
TEAK023037	2.76085	1	3.52123	5	6	4
TEAK036827	2.74584	1	3.63933	5	6	4
TEAK020615	2.72028	1	4.45245	5	6	4
TEAK012114	2.70365	1	3.44686	5	6	4
TEAK012555	2.68894	1	4.64852	5	6	4
TEAK040198	2.68755	1	5.17637	5	6	4
TEAK018568	2.66756	1	4.09553	5	6	4
TEAK020549	2.65278	1	3.77339	5	6	4
TEAK037158	2.64957	1	3.12843	5	6	4
TEAK016651	2.64379	1	3.09519	5	6	4
TEAK007579	2.62725	1	3.1788	5	6	4
TEAK017658	2.60656	1	4.94703	5	6	4
TEAK026052	2.60372	1	5.25891	5	6	4
TEAK007131	2.59726	1	3.74668	5	6	4
TEAK015323	2.59638	1	3.68418	5	6	4
TEAK034469	2.5699	1	4.45569	5	6	4
TEAK018725	2.50347	1	5.16244	5	6	4
TEAK006542	2.50287	1	4.16681	5	6	4
TEAK006424	2.46278	1	7.89301	5	6	4
TEAK038599	2.45733	1	4.47778	5	6	4
TEAK012434	2.43013	1	6.67515	5	6	4
TEAK034580	2.42061	1	4.30373	5	6	4
TEAK010614	2.41389	1	3.57179	5	6	4
TEAK034440	2.39434	1	3.0122	5	6	4
TEAK022454	2.39013	1	3.0823	5	6	4
TEAK001573	2.35742	1	3.97806	5	6	4
TEAK014583	2.35434	1	4.03521	5	6	4
TEAK022761	2.34536	1	3.49431	5	6	4
TEAK025739	2.3359	1	3.06663	5	6	4
TEAK011462	2.30964	1	4.13173	5	6	4
TEAK036305	2.2969	1	3.15012	5	6	4
TEAK004241	2.26135	1	4.88713	5	6	4
TEAK007581	2.26016	1	3.46775	5	6	4
TEAK003203	2.24748	1	5.50076	5	6	4
TEAK002293	2.21604	1	3.42308	5	6	4
TEAK020097	2.18877	1	6.25573	5	6	4
TEAK018855	2.1596	1	4.04323	5	6	4
TEAK025389	2.15631	1	3.79651	5	6	4
TEAK007627	2.14914	1	5.13881	5	6	4
TEAK018834	2.08201	1	3.80282	5	6	4
TEAK003183	2.05822	1	3.0235	5	6	4
TEAK030464	2.02914	1	3.10638	5	6	4
TEAK029655	13.6801	1	2.71796	3	6	5
TEAK031957	9.91818	1	2.7334	4	6	5
TEAK006745	9.07922	1	2.67975	4	6	5
TEAK019779	8.03963	1	2.6525	4	6	5
TEAK022044	7.54572	1	2.20441	4	6	5
TEAK008365	7.21398	1	2.62546	4	6	5
TEAK000835	6.89679	1	2.8354	4	6	5
TEAK037149	6.85886	1	2.95064	4	6	5
TEAK015801	6.70646	1	2.48224	4	6	5
TEAK037524	6.25343	1	2.11479	4	6	5
TEAK006651	5.53946	1	2.43564	4	6	5
TEAK005435	5.45174	1	2.61632	4	6	5
TEAK009544	5.35063	1	2.48756	4	6	5
TEAK032977	5.26536	1	2.29274	4	6	5
TEAK023760	5.12402	1	2.05283	4	6	5
TEAK009650	5.11412	1	2.42136	4	6	5
TEAK009373	4.93732	1	2.12955	4	6	5
TEAK001244	4.74791	1	2.54834	4	6	5
TEAK004748	4.47449	1	2.68422	4	6	5
TEAK027412	4.41247	1	2.65896	4	6	5
TEAK030254	4.29049	1	2.29716	4	6	5
TEAK021597	4.27115	1	2.47354	4	6	5
TEAK006596	4.19184	1	2.28857	4	6	5
TEAK004806	4.16899	1	2.42375	4	6	5
TEAK029826	4.14104	1	2.1461	4	6	5
TEAK040535	4.13513	1	2.58689	4	6	5
TEAK001394	4.09331	1	2.70742	4	6	5
TEAK030053	4.00865	1	2.83867	4	6	5
TEAK023185	3.99845	1	2.54214	4	6	5
TEAK009158	3.98162	1	2.38535	4	6	5
TEAK005806	3.95973	1	2.89474	4	6	5
TEAK000003	3.95256	1	2.7158	4	6	5
TEAK040958	3.94102	1	2.70586	4	6	5
TEAK018122	3.83476	1	2.94148	4	6	5
TEAK005810	3.74594	1	2.81676	4	6	5
TEAK017584	3.71894	1	2.66514	4	6	5
TEAK035468	3.7166	1	2.38444	4	6	5
TEAK027279	3.71147	1	2.19944	4	6	5
TEAK016566	3.69442	1	2.41605	4	6	5
TEAK021817	3.66532	1	2.74476	4	6	5
TEAK012113	3.64845	1	2.63655	4	6	5
TEAK034108	3.60424	1	2.60783	4	6	5
TEAK038894	3.59221	1	2.80374	4	6	5
TEAK020541	3.58392	1	2.21063	4	6	5
TEAK035194	3.45903	1	2.42018	4	6	5
TEAK013790	3.42337	1	2.02131	4	6	5
TEAK015281	3.39042	1	2.26669	4	6	5
TEAK025775	3.38581	1	2.41666	4	6	5
TEAK037965	3.33539	1	2.57559	4	6	5
TEAK008753	3.32852	1	2.2345	4	6	5
TEAK007003	3.30832	1	2.32019	4	6	5
TEAK038559	3.30829	1	2.90998	4	6	5
TEAK038701	3.30773	1	2.78696	4	6	5
TEAK039886	3.27876	1	2.24692	4	6	5
TEAK002975	3.2725	1	2.01051	4	6	5
TEAK015394	3.24853	1	2.16849	4	6	5
TEAK014653	3.24613	1	2.50252	4	6	5
TEAK007235	3.23044	1	2.42497	4	6	5
TEAK020789	3.22434	1	2.16029	4	6	5
TEAK009566	3.22393	1	2.59183	4	6	5
TEAK019176	3.22323	1	2.04617	4	6	5
TEAK006891	3.19546	1	2.15109	4	6	5
TEAK013845	3.14257	1	2.76899	4	6	5
TEAK012358	3.13482	1	2.30155	4	6	5
TEAK018207	3.13388	1	2.18872	4	6	5
TEAK009077	3.1122	1	2.99273	4	6	5
TEAK009344	3.08447	1	2.12849	4	6	5
TEAK030611	3.07813	1	2.19606	4	6	5
TEAK015699	3.04342	1	2.41597	4	6	5
TEAK013749	3.01435	1	2.67554	4	6	5
TEAK022524	2.98804	1	2.81431	5	6	5
TEAK037853	2.98093	1	2.27155	5	6	5
TEAK023750	2.9675	1	2.26897	5	6	5
TEAK033463	2.96738	1	2.1995	5	6	5
TEAK033680	2.93107	1	2.52908	5	6	5
TEAK036483	2.92622	1	2.01951	5	6	5
TEAK031239	2.90868	1	2.59177	5	6	5
TEAK002161	2.90343	1	2.95038	5	6	5
TEAK022072	2.89227	1	2.24181	5	6	5
TEAK021161	2.82252	1	2.82046	5	6	5
TEAK011911	2.82152	1	2.03241	5	6	5
TEAK021822	2.81688	1	2.0874	5	6	5
TEAK025164	2.80941	1	2.03314	5	6	5
TEAK026849	2.79235	1	2.76133	5	6	5
TEAK015890	2.78998	1	2.05146	5	6	5
TEAK038477	2.77594	1	2.18971	5	6	5
TEAK034697	2.76568	1	2.41987	5	6	5
TEAK011451	2.7628	1	2.72597	5	6	5
TEAK024033	2.75408	1	2.66868	5	6	5
TEAK040152	2.70648	1	2.2826	5	6	5
TEAK004466	2.66605	1	2.8654	5	6	5
TEAK021824	2.65035	1	2.0359	5	6	5
TEAK015045	2.61946	1	2.46131	5	6	5
TEAK000401	2.61567	1	2.28038	5	6	5
TEAK025885	2.61466	1	2.54229	5	6	5
TEAK032180	2.61289	1	2.04479	5	6	5
TEAK026783	2.58911	1	2.84136	5	6	5
TEAK016000	2.57793	1	2.25971	5	6	5
TEAK023867	2.57597	1	2.16235	5	6	5
TEAK005541	2.57454	1	2.72495	5	6	5
TEAK017104	2.56099	1	2.30063	5	6	5
TEAK000606	2.51778	1	2.17511	5	6	5
TEAK013537	2.51186	1	2.10588	5	6	5
TEAK004470	2.49465	1	2.05326	5	6	5
TEAK023075	2.48967	1	2.41086	5	6	5
TEAK012719	2.43864	1	2.81832	5	6	5
TEAK032684	2.43459	1	2.31777	5	6	5
TEAK010856	2.41272	1	2.80526	5	6	5
TEAK010320	2.40398	1	2.98738	5	6	5
TEAK015884	2.40035	1	2.66126	5	6	5
TEAK000263	2.39424	1	2.75725	5	6	5
TEAK039016	2.39356	1	2.86707	5	6	5
TEAK019926	2.39207	1	2.03649	5	6	5
TEAK019898	2.38317	1	2.04127	5	6	5
TEAK005217	2.3748	1	2.53708	5	6	5
TEAK030099	2.37443	1	2.98597	5	6	5
TEAK038315	2.36683	1	2.80775	5	6	5
TEAK027156	2.36407	1	2.75809	5	6	5
TEAK005518	2.36061	1	2.1918	5	6	5
TEAK016580	2.35954	1	2.26803	5	6	5
TEAK033999	2.35302	1	2.6664	5	6	5
TEAK034995	2.34295	1	2.00276	5	6	5
TEAK001299	2.32589	1	2.64914	5	6	5
TEAK033857	2.31977	1	2.81352	5	6	5
TEAK007970	2.31904	1	2.35711	5	6	5
TEAK032718	2.30155	1	2.12752	5	6	5
TEAK001239	2.27294	1	2.69932	5	6	5
TEAK035245	2.26443	1	2.92743	5	6	5
TEAK011339	2.24873	1	2.62854	5	6	5
TEAK039927	2.24126	1	2.71634	5	6	5
TEAK015163	2.24021	1	2.76955	5	6	5
TEAK038064	2.23853	1	2.13989	5	6	5
TEAK031339	2.23506	1	2.06755	5	6	5
TEAK013558	2.22799	1	2.21118	5	6	5
TEAK029423	2.22118	1	2.35713	5	6	5
TEAK013666	2.21239	1	2.81686	5	6	5
TEAK026722	2.19796	1	2.63257	5	6	5
TEAK032923	2.18907	1	2.05725	5	6	5
TEAK013114	2.18707	1	2.22371	5	6	5
TEAK005060	2.18494	1	2.0623	5	6	5
TEAK032219	2.18005	1	2.01402	5	6	5
TEAK000109	2.16244	1	2.89825	5	6	5
TEAK019929	2.14991	1	2.32886	5	6	5
TEAK033457	2.1361	1	2.31651	5	6	5
TEAK036537	2.13271	1	2.14267	5	6	5
TEAK019928	2.10757	1	2.47977	5	6	5
TEAK040843	2.10151	1	2.55747	5	6	5
TEAK039586	2.10123	1	2.88646	5	6	5
TEAK030466	2.0963	1	2.83043	5	6	5
TEAK020954	2.09481	1	2.62103	5	6	5
TEAK025610	2.08609	1	2.63558	5	6	5
TEAK009738	2.08426	1	2.74255	5	6	5
TEAK001757	2.07987	1	2.66016	5	6	5
TEAK029850	2.07433	1	2.75596	5	6	5
TEAK014389	2.06443	1	2.52234	5	6	5
TEAK023864	2.06308	1	2.03233	5	6	5
TEAK006684	2.05593	1	2.72939	5	6	5
TEAK020581	2.04614	1	2.22603	5	6	5
TEAK023095	2.04284	1	2.14617	5	6	5
TEAK001469	2.02586	1	2.19891	5	6	5
TEAK028469	2.01117	1	2.18113	5	6	5
TEAK007894	2.00874	1	2.2443	5	6	5

## Sheet: Overlapping Drought-Frost
Gene code	Relative elevation above control			Gene range
	Cold14d	Frost3d	Drought14d	Cold14d	Frost3d	Drought14d
TEAK001146	1	2.17676	2.97666	6	5	5
TEAK022353	1	2.35453	2.74522	6	5	5
TEAK005229	1	2.19825	2.69796	6	5	5
TEAK028697	1	2.57484	2.56117	6	5	5
TEAK039456	1	2.09402	2.51883	6	5	5
TEAK005294	1	2.15691	2.46858	6	5	5
TEAK023232	1	2.83548	2.46745	6	5	5
TEAK032166	1	2.17993	2.44062	6	5	5
TEAK014961	1	2.22561	2.41901	6	5	5
TEAK037172	1	2.10692	2.40723	6	5	5
TEAK033883	1	2.04619	2.34633	6	5	5
TEAK004574	1	2.15725	2.30421	6	5	5
TEAK000651	1	2.92592	2.2819	6	5	5
TEAK032514	1	2.15432	2.23323	6	5	5
TEAK025498	1	2.09066	2.19293	6	5	5
TEAK037798	1	2.24349	2.04275	6	5	5
TEAK013113	1	2.26225	2.03355	6	5	5
TEAK012084	1	3.01953	10.7158	6	4	3
TEAK019715	1	3.12171	6.18036	6	4	4
TEAK038422	1	5.69115	5.12124	6	4	4
TEAK032246	1	4.41336	3.69466	6	4	4
TEAK010816	1	2.63799	6.85146	6	5	4
TEAK025686	1	2.17775	6.53669	6	5	4
TEAK009798	1	2.35771	6.47704	6	5	4
TEAK018020	1	2.63203	4.21277	6	5	4
TEAK014262	1	2.36885	4.17531	6	5	4
TEAK040713	1	2.15663	4.15984	6	5	4
TEAK003149	1	2.22122	4.0513	6	5	4
TEAK032646	1	2.36125	3.63389	6	5	4

## Sheet: Specific
	Cold14d	Frost3d	Drought14d	Cold14d	Frost3d	Drought14d
TEAK023334	1	1	1244.49	6	6	1
TEAK029636	1	1	499.744	6	6	1
TEAK000240	1	1	424.279	6	6	1
TEAK007311	1	1	318.685	6	6	1
TEAK007313	1	1	281.627	6	6	1
TEAK028517	1	1	274.703	6	6	1
TEAK009690	1	1	254.319	6	6	1
TEAK004784	1	1	238.356	6	6	1
TEAK007348	1	1	215.759	6	6	1
TEAK006106	1	1	207.871	6	6	1
TEAK037244	1	1	193.373	6	6	1
TEAK021721	1	1	184.087	6	6	1
TEAK000295	1	1	172.25	6	6	1
TEAK022915	1	1	168.208	6	6	1
TEAK011490	1	1	152.246	6	6	1
TEAK020217	1	1	150.001	6	6	1
TEAK023720	1	1	149.478	6	6	1
TEAK025617	1	1	149.391	6	6	1
TEAK011843	1	1	143.259	6	6	1
TEAK034372	1	1	140.944	6	6	1
TEAK021070	1	1	140.683	6	6	1
TEAK022157	1	1	139.047	6	6	1
TEAK028163	1	1	135.859	6	6	1
TEAK011492	1	1	132.392	6	6	1
TEAK022698	1	1	124.84	6	6	1
TEAK014519	1	1	124.449	6	6	1
TEAK037448	1	1	123.792	6	6	1
TEAK018856	1	1	121.742	6	6	1
TEAK026819	1	1	120.492	6	6	1
TEAK020218	1	1	113.827	6	6	1
TEAK021071	1	1	109.512	6	6	1
TEAK002145	1	1	94.6053	6	6	2
TEAK032518	1	1	93.3219	6	6	2
TEAK039208	1	1	88.3338	6	6	2
TEAK021746	1	1	86.1093	6	6	2
TEAK015258	1	1	83.3749	6	6	2
TEAK016367	1	1	80.2475	6	6	2
TEAK020206	1	1	78.6692	6	6	2
TEAK040827	1	1	78.3354	6	6	2
TEAK030599	1	1	78.0127	6	6	2
TEAK020216	1	1	77.3682	6	6	2
TEAK021294	1	1	75.016	6	6	2
TEAK001012	1	1	66.6169	6	6	2
TEAK010247	1	1	66.5857	6	6	2
TEAK033863	1	1	63.9596	6	6	2
TEAK020209	1	1	63.5992	6	6	2
TEAK002256	1	1	62.6861	6	6	2
TEAK032710	1	1	61.8994	6	6	2
TEAK036515	1	1	59.6989	6	6	2
TEAK041215	1	1	59.5461	6	6	2
TEAK003181	1	1	56.9522	6	6	2
TEAK011500	1	1	54.9721	6	6	2
TEAK038651	1	1	53.1582	6	6	2
TEAK015199	1	1	52.5833	6	6	2
TEAK029682	1	1	51.6617	6	6	2
TEAK034392	1	1	50.4278	6	6	2
TEAK029969	1	1	50.3549	6	6	2
TEAK016675	1	1	49.8391	6	6	3
TEAK004929	1	1	44.4803	6	6	3
TEAK011121	1	1	43.8721	6	6	3
TEAK034443	1	1	43.3013	6	6	3
TEAK013645	1	1	43.2455	6	6	3
TEAK027501	1	1	42.6671	6	6	3
TEAK025431	1	1	42.5856	6	6	3
TEAK011120	1	1	41.5374	6	6	3
TEAK019031	1	1	41.4961	6	6	3
TEAK006276	1	1	40.8389	6	6	3
TEAK012046	1	1	38.9013	6	6	3
TEAK004180	1	1	38.7024	6	6	3
TEAK032708	1	1	37.3992	6	6	3
TEAK015902	1	1	37.1153	6	6	3
TEAK027685	1	1	37.0936	6	6	3
TEAK014515	1	1	36.3305	6	6	3
TEAK035386	1	1	35.4279	6	6	3
TEAK026870	1	1	34.2737	6	6	3
TEAK032712	1	1	34.211	6	6	3
TEAK007401	1	1	33.7894	6	6	3
TEAK011494	1	1	32.7058	6	6	3
TEAK034688	1	1	32.0432	6	6	3
TEAK022095	1	1	31.647	6	6	3
TEAK018639	1	1	31.6247	6	6	3
TEAK026822	1	1	30.9796	6	6	3
TEAK006196	1	1	30.9056	6	6	3
TEAK032752	1	1	30.4439	6	6	3
TEAK035765	1	1	30.255	6	6	3
TEAK006959	1	1	29.8816	6	6	3
TEAK028622	1	1	27.7285	6	6	3
TEAK034708	1	1	27.4537	6	6	3
TEAK035766	1	1	26.8818	6	6	3
TEAK020015	1	1	26.4014	6	6	3
TEAK004065	1	1	25.8493	6	6	3
TEAK001395	1	1	25.8363	6	6	3
TEAK020214	1	1	25.0779	6	6	3
TEAK028162	1	1	24.9945	6	6	3
TEAK025932	1	1	23.9265	6	6	3
TEAK038041	1	1	23.5281	6	6	3
TEAK036362	1	1	23.4589	6	6	3
TEAK040401	1	1	22.821	6	6	3
TEAK033793	1	1	22.7568	6	6	3
TEAK007222	1	1	22.748	6	6	3
TEAK024530	1	1	22.674	6	6	3
TEAK020088	1	1	22.4503	6	6	3
TEAK026381	1	1	22.0351	6	6	3
TEAK021254	1	1	22.0201	6	6	3
TEAK011035	1	1	21.6323	6	6	3
TEAK018398	1	1	21.3151	6	6	3
TEAK008735	1	1	21.2363	6	6	3
TEAK028891	1	1	21.1241	6	6	3
TEAK003202	1	1	20.9559	6	6	3
TEAK038459	1	1	20.9522	6	6	3
TEAK015958	1	1	20.8382	6	6	3
TEAK027772	1	1	20.4674	6	6	3
TEAK034446	1	1	19.9833	6	6	3
TEAK021092	1	1	19.9749	6	6	3
TEAK018081	1	1	19.8439	6	6	3
TEAK024667	1	1	19.776	6	6	3
TEAK020251	1	1	18.9987	6	6	3
TEAK024715	1	1	18.9221	6	6	3
TEAK008037	1	1	18.9208	6	6	3
TEAK003068	1	1	18.728	6	6	3
TEAK005781	1	1	18.3475	6	6	3
TEAK002578	1	1	18.1712	6	6	3
TEAK018658	1	1	17.381	6	6	3
TEAK002963	1	1	16.6881	6	6	3
TEAK035284	1	1	16.6524	6	6	3
TEAK018448	1	1	16.2583	6	6	3
TEAK012690	1	1	15.9724	6	6	3
TEAK025994	1	1	15.9628	6	6	3
TEAK028878	1	1	15.9337	6	6	3
TEAK028883	1	1	15.9337	6	6	3
TEAK008399	1	1	15.7843	6	6	3
TEAK006582	1	1	15.6508	6	6	3
TEAK017310	1	1	15.2185	6	6	3
TEAK010739	1	1	14.7687	6	6	3
TEAK032393	1	1	14.6315	6	6	3
TEAK032238	1	1	14.4912	6	6	3
TEAK009639	1	1	14.3828	6	6	3
TEAK038465	1	1	13.6555	6	6	3
TEAK006481	1	1	13.6136	6	6	3
TEAK007094	1	1	13.1264	6	6	3
TEAK036775	1	1	13.0031	6	6	3
TEAK013705	1	1	12.8076	6	6	3
TEAK023834	1	1	12.7033	6	6	3
TEAK028493	1	1	12.6483	6	6	3
TEAK008634	1	1	12.462	6	6	3
TEAK010507	1	1	12.2665	6	6	3
TEAK024248	1	1	12.0151	6	6	3
TEAK018099	1	1	11.9958	6	6	3
TEAK017886	1	1	11.799	6	6	3
TEAK018813	1	1	11.6126	6	6	3
TEAK030182	1	1	11.3981	6	6	3
TEAK024452	1	1	11.3085	6	6	3
TEAK039741	1	1	11.1992	6	6	3
TEAK023129	1	1	10.9595	6	6	3
TEAK041044	1	1	10.5434	6	6	3
TEAK006360	1	1	10.4932	6	6	3
TEAK041031	1	1	10.4647	6	6	3
TEAK018497	1	1	10.3337	6	6	3
TEAK028076	1	1	10.2676	6	6	3
TEAK019528	1	1	10.2385	6	6	3
TEAK026143	1	1	10.1766	6	6	3
TEAK015177	1	1	10.0977	6	6	3
TEAK000791	1	1	10.0787	6	6	3
TEAK018687	1	1	10.0741	6	6	3
TEAK038401	1	1	10.039	6	6	3
TEAK001205	1	1	9.80283	6	6	4
TEAK010859	1	1	9.70118	6	6	4
TEAK014859	1	1	9.68541	6	6	4
TEAK028599	1	1	9.65194	6	6	4
TEAK023799	1	1	9.51269	6	6	4
TEAK007279	1	1	9.4353	6	6	4
TEAK012177	1	1	9.41388	6	6	4
TEAK039148	1	1	9.31779	6	6	4
TEAK005930	1	1	9.25263	6	6	4
TEAK036734	1	1	9.10385	6	6	4
TEAK006974	1	1	9.04107	6	6	4
TEAK006064	1	1	9.0338	6	6	4
TEAK001605	1	1	9.02647	6	6	4
TEAK018065	1	1	8.9698	6	6	4
TEAK006079	1	1	8.92391	6	6	4
TEAK031209	1	1	8.91725	6	6	4
TEAK000692	1	1	8.88881	6	6	4
TEAK028931	1	1	8.80104	6	6	4
TEAK011580	1	1	8.79129	6	6	4
TEAK022434	1	1	8.71189	6	6	4
TEAK031688	1	1	8.59518	6	6	4
TEAK022430	1	1	8.56661	6	6	4
TEAK006728	1	1	8.28128	6	6	4
TEAK010563	1	1	8.26948	6	6	4
TEAK040426	1	1	8.25149	6	6	4
TEAK021279	1	1	8.17375	6	6	4
TEAK024549	1	1	8.15552	6	6	4
TEAK011886	1	1	8.14259	6	6	4
TEAK033553	1	1	8.06084	6	6	4
TEAK005512	1	1	8.0537	6	6	4
TEAK027668	1	1	8.04808	6	6	4
TEAK004630	1	1	8.02936	6	6	4
TEAK036316	1	1	7.93478	6	6	4
TEAK039978	1	1	7.9307	6	6	4
TEAK021640	1	1	7.87121	6	6	4
TEAK018341	1	1	7.8429	6	6	4
TEAK038395	1	1	7.78452	6	6	4
TEAK006227	1	1	7.69341	6	6	4
TEAK020511	1	1	7.6416	6	6	4
TEAK032475	1	1	7.60567	6	6	4
TEAK004133	1	1	7.59987	6	6	4
TEAK022308	1	1	7.56736	6	6	4
TEAK017351	1	1	7.54317	6	6	4
TEAK018826	1	1	7.4945	6	6	4
TEAK018798	1	1	7.45474	6	6	4
TEAK004177	1	1	7.42139	6	6	4
TEAK020109	1	1	7.39256	6	6	4
TEAK018690	1	1	7.2545	6	6	4
TEAK011916	1	1	7.16227	6	6	4
TEAK019803	1	1	7.15704	6	6	4
TEAK030083	1	1	7.12695	6	6	4
TEAK017811	1	1	7.09562	6	6	4
TEAK037982	1	1	7.07869	6	6	4
TEAK002133	1	1	7.0754	6	6	4
TEAK007787	1	1	6.97924	6	6	4
TEAK028922	1	1	6.89057	6	6	4
TEAK038661	1	1	6.88845	6	6	4
TEAK006425	1	1	6.86129	6	6	4
TEAK013505	1	1	6.83058	6	6	4
TEAK018138	1	1	6.80224	6	6	4
TEAK011307	1	1	6.78503	6	6	4
TEAK027792	1	1	6.73685	6	6	4
TEAK008346	1	1	6.72787	6	6	4
TEAK006232	1	1	6.71741	6	6	4
TEAK002399	1	1	6.6788	6	6	4
TEAK027864	1	1	6.60945	6	6	4
TEAK038836	1	1	6.58483	6	6	4
TEAK004629	1	1	6.55012	6	6	4
TEAK021502	1	1	6.53127	6	6	4
TEAK033586	1	1	6.51387	6	6	4
TEAK001273	1	1	6.4978	6	6	4
TEAK013587	1	1	6.45495	6	6	4
TEAK014288	1	1	6.36314	6	6	4
TEAK037983	1	1	6.26614	6	6	4
TEAK001881	1	1	6.2454	6	6	4
TEAK038700	1	1	6.2454	6	6	4
TEAK033588	1	1	6.22463	6	6	4
TEAK032521	1	1	6.17901	6	6	4
TEAK031408	1	1	6.1758	6	6	4
TEAK001532	1	1	6.09129	6	6	4
TEAK037695	1	1	6.02653	6	6	4
TEAK016781	1	1	6.02151	6	6	4
TEAK003341	1	1	6.00987	6	6	4
TEAK016671	1	1	6.00061	6	6	4
TEAK000296	1	1	5.86237	6	6	4
TEAK022154	1	1	5.79996	6	6	4
TEAK024935	1	1	5.79405	6	6	4
TEAK039344	1	1	5.72968	6	6	4
TEAK018598	1	1	5.6875	6	6	4
TEAK031793	1	1	5.57042	6	6	4
TEAK028438	1	1	5.5398	6	6	4
TEAK004749	1	1	5.51772	6	6	4
TEAK013011	1	1	5.50033	6	6	4
TEAK017003	1	1	5.49706	6	6	4
TEAK013376	1	1	5.46744	6	6	4
TEAK016238	1	1	5.4255	6	6	4
TEAK030019	1	1	5.41644	6	6	4
TEAK008964	1	1	5.38486	6	6	4
TEAK010608	1	1	5.37992	6	6	4
TEAK015481	1	1	5.36857	6	6	4
TEAK014403	1	1	5.34639	6	6	4
TEAK028378	1	1	5.315	6	6	4
TEAK032775	1	1	5.29861	6	6	4
TEAK026920	1	1	5.26056	6	6	4
TEAK009653	1	1	5.21725	6	6	4
TEAK027791	1	1	5.21168	6	6	4
TEAK021661	1	1	5.21011	6	6	4
TEAK034626	1	1	5.19706	6	6	4
TEAK014954	1	1	5.1874	6	6	4
TEAK034354	1	1	5.18278	6	6	4
TEAK017883	1	1	5.16274	6	6	4
TEAK010419	1	1	5.15496	6	6	4
TEAK001272	1	1	5.07291	6	6	4
TEAK031771	1	1	5.06631	6	6	4
TEAK031775	1	1	5.06631	6	6	4
TEAK031780	1	1	5.06631	6	6	4
TEAK035541	1	1	5.04164	6	6	4
TEAK028137	1	1	4.98575	6	6	4
TEAK014749	1	1	4.98112	6	6	4
TEAK010761	1	1	4.97317	6	6	4
TEAK035535	1	1	4.96372	6	6	4
TEAK000204	1	1	4.95309	6	6	4
TEAK021004	1	1	4.94196	6	6	4
TEAK025597	1	1	4.93529	6	6	4
TEAK010635	1	1	4.89954	6	6	4
TEAK023825	1	1	4.89795	6	6	4
TEAK027475	1	1	4.82253	6	6	4
TEAK030854	1	1	4.80196	6	6	4
TEAK000560	1	1	4.77099	6	6	4
TEAK034353	1	1	4.75561	6	6	4
TEAK024919	1	1	4.75057	6	6	4
TEAK014906	1	1	4.74375	6	6	4
TEAK035554	1	1	4.74174	6	6	4
TEAK037307	1	1	4.73066	6	6	4
TEAK005472	1	1	4.71233	6	6	4
TEAK003469	1	1	4.7095	6	6	4
TEAK020255	1	1	4.67783	6	6	4
TEAK038856	1	1	4.63274	6	6	4
TEAK031801	1	1	4.61521	6	6	4
TEAK034245	1	1	4.61438	6	6	4
TEAK038870	1	1	4.61057	6	6	4
TEAK037442	1	1	4.59777	6	6	4
TEAK031579	1	1	4.55179	6	6	4
TEAK001651	1	1	4.52525	6	6	4
TEAK004204	1	1	4.51491	6	6	4
TEAK034564	1	1	4.4888	6	6	4
TEAK039147	1	1	4.43267	6	6	4
TEAK041171	1	1	4.39735	6	6	4
TEAK006204	1	1	4.36489	6	6	4
TEAK023063	1	1	4.36144	6	6	4
TEAK005853	1	1	4.31829	6	6	4
TEAK026875	1	1	4.30217	6	6	4
TEAK004469	1	1	4.26105	6	6	4
TEAK025954	1	1	4.25761	6	6	4
TEAK020063	1	1	4.21577	6	6	4
TEAK023264	1	1	4.19128	6	6	4
TEAK027781	1	1	4.16959	6	6	4
TEAK014644	1	1	4.13976	6	6	4
TEAK017448	1	1	4.10907	6	6	4
TEAK016690	1	1	4.10226	6	6	4
TEAK025169	1	1	4.09868	6	6	4
TEAK020044	1	1	4.07492	6	6	4
TEAK020836	1	1	4.071	6	6	4
TEAK014443	1	1	4.04452	6	6	4
TEAK023828	1	1	4.03768	6	6	4
TEAK027790	1	1	4.02984	6	6	4
TEAK004243	1	1	4.02297	6	6	4
TEAK024361	1	1	4.01789	6	6	4
TEAK005862	1	1	4.01235	6	6	4
TEAK039295	1	1	3.96331	6	6	4
TEAK005752	1	1	3.95244	6	6	4
TEAK021024	1	1	3.94392	6	6	4
TEAK035006	1	1	3.93512	6	6	4
TEAK005611	1	1	3.9091	6	6	4
TEAK033594	1	1	3.9044	6	6	4
TEAK001364	1	1	3.89167	6	6	4
TEAK034295	1	1	3.89037	6	6	4
TEAK000844	1	1	3.86658	6	6	4
TEAK001432	1	1	3.86598	6	6	4
TEAK031400	1	1	3.8582	6	6	4
TEAK012109	1	1	3.85589	6	6	4
TEAK003386	1	1	3.82636	6	6	4
TEAK031223	1	1	3.81052	6	6	4
TEAK035272	1	1	3.80537	6	6	4
TEAK029922	1	1	3.79925	6	6	4
TEAK023324	1	1	3.79705	6	6	4
TEAK010728	1	1	3.77664	6	6	4
TEAK017657	1	1	3.77004	6	6	4
TEAK031831	1	1	3.72327	6	6	4
TEAK023606	1	1	3.70556	6	6	4
TEAK035270	1	1	3.70291	6	6	4
TEAK019747	1	1	3.69738	6	6	4
TEAK031580	1	1	3.68168	6	6	4
TEAK011290	1	1	3.67192	6	6	4
TEAK036233	1	1	3.66536	6	6	4
TEAK036298	1	1	3.66218	6	6	4
TEAK016408	1	1	3.66	6	6	4
TEAK008690	1	1	3.65462	6	6	4
TEAK017213	1	1	3.64731	6	6	4
TEAK026723	1	1	3.63504	6	6	4
TEAK017450	1	1	3.61631	6	6	4
TEAK023715	1	1	3.56292	6	6	4
TEAK016251	1	1	3.5381	6	6	4
TEAK001323	1	1	3.53669	6	6	4
TEAK000717	1	1	3.53474	6	6	4
TEAK038942	1	1	3.53195	6	6	4
TEAK009190	1	1	3.51912	6	6	4
TEAK034220	1	1	3.51826	6	6	4
TEAK033906	1	1	3.50379	6	6	4
TEAK019526	1	1	3.50206	6	6	4
TEAK018659	1	1	3.50111	6	6	4
TEAK010950	1	1	3.47797	6	6	4
TEAK037009	1	1	3.46839	6	6	4
TEAK023272	1	1	3.45831	6	6	4
TEAK037333	1	1	3.45597	6	6	4
TEAK040512	1	1	3.43979	6	6	4
TEAK008070	1	1	3.43946	6	6	4
TEAK016034	1	1	3.42975	6	6	4
TEAK006592	1	1	3.41929	6	6	4
TEAK036357	1	1	3.40637	6	6	4
TEAK008859	1	1	3.38362	6	6	4
TEAK006758	1	1	3.37991	6	6	4
TEAK035536	1	1	3.37826	6	6	4
TEAK011775	1	1	3.36377	6	6	4
TEAK031834	1	1	3.34944	6	6	4
TEAK025570	1	1	3.34482	6	6	4
TEAK025605	1	1	3.31863	6	6	4
TEAK023813	1	1	3.30911	6	6	4
TEAK019177	1	1	3.2966	6	6	4
TEAK003904	1	1	3.28403	6	6	4
TEAK033913	1	1	3.26176	6	6	4
TEAK036992	1	1	3.23454	6	6	4
TEAK000787	1	1	3.22256	6	6	4
TEAK013857	1	1	3.21803	6	6	4
TEAK007895	1	1	3.20399	6	6	4
TEAK040159	1	1	3.1361	6	6	4
TEAK015888	1	1	3.13469	6	6	4
TEAK011343	1	1	3.13466	6	6	4
TEAK023944	1	1	3.11848	6	6	4
TEAK026204	1	1	3.10061	6	6	4
TEAK021639	1	1	3.09776	6	6	4
TEAK040865	1	1	3.09601	6	6	4
TEAK009928	1	1	3.09568	6	6	4
TEAK015698	1	1	3.09132	6	6	4
TEAK032994	1	1	3.08638	6	6	4
TEAK001804	1	1	3.08168	6	6	4
TEAK010795	1	1	3.08105	6	6	4
TEAK008555	1	1	3.07435	6	6	4
TEAK004861	1	1	3.07349	6	6	4
TEAK007999	1	1	3.0706	6	6	4
TEAK000036	1	1	3.06681	6	6	4
TEAK005780	1	1	3.02968	6	6	4
TEAK023365	1	1	3.01387	6	6	4
TEAK001895	1	1	3.01167	6	6	4
TEAK009588	1	1	3.00577	6	6	4
TEAK028025	1	1	3.00199	6	6	4
TEAK035473	1	1	2.99845	6	6	4
TEAK007105	1	1	2.99527	6	6	4
TEAK008390	1	1	2.99066	6	6	5
TEAK028002	1	1	2.97646	6	6	5
TEAK030189	1	1	2.97277	6	6	5
TEAK040867	1	1	2.97251	6	6	5
TEAK020554	1	1	2.95762	6	6	5
TEAK035598	1	1	2.9549	6	6	5
TEAK035659	1	1	2.94254	6	6	5
TEAK031039	1	1	2.93904	6	6	5
TEAK030110	1	1	2.92631	6	6	5
TEAK026619	1	1	2.9247	6	6	5
TEAK026909	1	1	2.91452	6	6	5
TEAK036160	1	1	2.91161	6	6	5
TEAK009686	1	1	2.90885	6	6	5
TEAK032334	1	1	2.90647	6	6	5
TEAK010671	1	1	2.88889	6	6	5
TEAK017449	1	1	2.88102	6	6	5
TEAK031150	1	1	2.85537	6	6	5
TEAK010049	1	1	2.81782	6	6	5
TEAK008321	1	1	2.81342	6	6	5
TEAK039985	1	1	2.77299	6	6	5
TEAK025635	1	1	2.76016	6	6	5
TEAK007379	1	1	2.75497	6	6	5
TEAK012739	1	1	2.74704	6	6	5
TEAK029742	1	1	2.74625	6	6	5
TEAK002383	1	1	2.74406	6	6	5
TEAK000076	1	1	2.73298	6	6	5
TEAK024909	1	1	2.73129	6	6	5
TEAK004619	1	1	2.70938	6	6	5
TEAK001263	1	1	2.69896	6	6	5
TEAK015536	1	1	2.69006	6	6	5
TEAK000389	1	1	2.68452	6	6	5
TEAK037800	1	1	2.68383	6	6	5
TEAK002964	1	1	2.68049	6	6	5
TEAK024818	1	1	2.6677	6	6	5
TEAK036054	1	1	2.66343	6	6	5
TEAK023754	1	1	2.65732	6	6	5
TEAK007752	1	1	2.65661	6	6	5
TEAK033219	1	1	2.65364	6	6	5
TEAK003070	1	1	2.65278	6	6	5
TEAK018352	1	1	2.64533	6	6	5
TEAK034817	1	1	2.63539	6	6	5
TEAK034052	1	1	2.62263	6	6	5
TEAK007709	1	1	2.61864	6	6	5
TEAK034556	1	1	2.61753	6	6	5
TEAK003276	1	1	2.60155	6	6	5
TEAK005539	1	1	2.58249	6	6	5
TEAK022908	1	1	2.58244	6	6	5
TEAK009224	1	1	2.56802	6	6	5
TEAK027845	1	1	2.55636	6	6	5
TEAK031246	1	1	2.55356	6	6	5
TEAK001548	1	1	2.55075	6	6	5
TEAK006144	1	1	2.55002	6	6	5
TEAK040301	1	1	2.54723	6	6	5
TEAK037934	1	1	2.54433	6	6	5
TEAK021938	1	1	2.54347	6	6	5
TEAK003623	1	1	2.53804	6	6	5
TEAK019428	1	1	2.53764	6	6	5
TEAK029968	1	1	2.52343	6	6	5
TEAK022812	1	1	2.52055	6	6	5
TEAK006907	1	1	2.52049	6	6	5
TEAK020322	1	1	2.51992	6	6	5
TEAK000300	1	1	2.51973	6	6	5
TEAK015812	1	1	2.50381	6	6	5
TEAK012747	1	1	2.50271	6	6	5
TEAK003832	1	1	2.49931	6	6	5
TEAK012479	1	1	2.49854	6	6	5
TEAK029915	1	1	2.49318	6	6	5
TEAK030430	1	1	2.48568	6	6	5
TEAK004392	1	1	2.48289	6	6	5
TEAK000028	1	1	2.46183	6	6	5
TEAK000404	1	1	2.46121	6	6	5
TEAK037444	1	1	2.44195	6	6	5
TEAK004368	1	1	2.42855	6	6	5
TEAK036773	1	1	2.40952	6	6	5
TEAK004973	1	1	2.40451	6	6	5
TEAK001185	1	1	2.4032	6	6	5
TEAK035721	1	1	2.40087	6	6	5
TEAK020139	1	1	2.38799	6	6	5
TEAK018045	1	1	2.38665	6	6	5
TEAK016156	1	1	2.38601	6	6	5
TEAK039946	1	1	2.38482	6	6	5
TEAK025192	1	1	2.3709	6	6	5
TEAK028146	1	1	2.35504	6	6	5
TEAK004818	1	1	2.34658	6	6	5
TEAK029998	1	1	2.34543	6	6	5
TEAK012187	1	1	2.34122	6	6	5
TEAK000851	1	1	2.33642	6	6	5
TEAK020737	1	1	2.33384	6	6	5
TEAK025554	1	1	2.30967	6	6	5
TEAK023802	1	1	2.30927	6	6	5
TEAK027702	1	1	2.29182	6	6	5
TEAK002006	1	1	2.28915	6	6	5
TEAK002189	1	1	2.28445	6	6	5
TEAK013084	1	1	2.28209	6	6	5
TEAK017870	1	1	2.27658	6	6	5
TEAK023584	1	1	2.2753	6	6	5
TEAK026956	1	1	2.27324	6	6	5
TEAK012637	1	1	2.26773	6	6	5
TEAK012133	1	1	2.25751	6	6	5
TEAK011071	1	1	2.25708	6	6	5
TEAK008059	1	1	2.25504	6	6	5
TEAK010782	1	1	2.2549	6	6	5
TEAK035382	1	1	2.24961	6	6	5
TEAK006100	1	1	2.24944	6	6	5
TEAK010319	1	1	2.24695	6	6	5
TEAK016019	1	1	2.2463	6	6	5
TEAK009560	1	1	2.24396	6	6	5
TEAK022952	1	1	2.23332	6	6	5
TEAK021886	1	1	2.22659	6	6	5
TEAK020275	1	1	2.2199	6	6	5
TEAK033797	1	1	2.21974	6	6	5
TEAK004468	1	1	2.20931	6	6	5
TEAK001342	1	1	2.20358	6	6	5
TEAK023797	1	1	2.20348	6	6	5
TEAK036199	1	1	2.20131	6	6	5
TEAK018059	1	1	2.19409	6	6	5
TEAK015931	1	1	2.19142	6	6	5
TEAK017491	1	1	2.18935	6	6	5
TEAK022351	1	1	2.17849	6	6	5
TEAK032962	1	1	2.17277	6	6	5
TEAK018484	1	1	2.17063	6	6	5
TEAK009864	1	1	2.16943	6	6	5
TEAK000212	1	1	2.1657	6	6	5
TEAK024254	1	1	2.14941	6	6	5
TEAK031611	1	1	2.14803	6	6	5
TEAK014562	1	1	2.147	6	6	5
TEAK037936	1	1	2.14582	6	6	5
TEAK035257	1	1	2.13816	6	6	5
TEAK025650	1	1	2.12884	6	6	5
TEAK026846	1	1	2.12641	6	6	5
TEAK027655	1	1	2.11807	6	6	5
TEAK006562	1	1	2.112	6	6	5
TEAK016416	1	1	2.11025	6	6	5
TEAK003618	1	1	2.10104	6	6	5
TEAK013263	1	1	2.09987	6	6	5
TEAK020546	1	1	2.09968	6	6	5
TEAK015537	1	1	2.0959	6	6	5
TEAK007278	1	1	2.09551	6	6	5
TEAK035945	1	1	2.08864	6	6	5
TEAK032487	1	1	2.08792	6	6	5
TEAK027383	1	1	2.08421	6	6	5
TEAK019661	1	1	2.08334	6	6	5
TEAK032944	1	1	2.05364	6	6	5
TEAK000739	1	1	2.05101	6	6	5
TEAK013412	1	1	2.04872	6	6	5
TEAK034573	1	1	2.04044	6	6	5
TEAK001221	1	1	2.0357	6	6	5
TEAK010535	1	1	2.03221	6	6	5
TEAK018292	1	1	2.02954	6	6	5
TEAK022492	1	1	2.02631	6	6	5
TEAK008568	1	1	2.02462	6	6	5
TEAK032088	1	1	2.02461	6	6	5
TEAK010504	1	1	2.01707	6	6	5
TEAK003099	1	1	2.01274	6	6	5
TEAK004038	1	1	2.00957	6	6	5
TEAK014018	1	1.59978e+06	1	6	1	6
TEAK012238	1	141.462	1	6	1	6
TEAK012501	1	58.9797	1	6	2	6
TEAK030582	1	30.4839	1	6	3	6
TEAK004734	1	28.5883	1	6	3	6
TEAK041166	1	22.6432	1	6	3	6
TEAK008273	1	19.088	1	6	3	6
TEAK030802	1	11.6526	1	6	3	6
TEAK014939	1	10.902	1	6	3	6
TEAK011649	1	9.15022	1	6	4	6
TEAK021835	1	8.64343	1	6	4	6
TEAK001616	1	7.44349	1	6	4	6
TEAK000881	1	7.39162	1	6	4	6
TEAK021104	1	7.28587	1	6	4	6
TEAK029750	1	6.93609	1	6	4	6
TEAK006188	1	6.74103	1	6	4	6
TEAK037908	1	6.49889	1	6	4	6
TEAK004838	1	6.33166	1	6	4	6
TEAK027247	1	6.11553	1	6	4	6
TEAK040553	1	5.98789	1	6	4	6
TEAK027641	1	5.92883	1	6	4	6
TEAK028902	1	5.69762	1	6	4	6
TEAK036883	1	5.59782	1	6	4	6
TEAK029308	1	5.5002	1	6	4	6
TEAK039559	1	5.49096	1	6	4	6
TEAK010010	1	5.46644	1	6	4	6
TEAK040564	1	5.40401	1	6	4	6
TEAK004441	1	5.23725	1	6	4	6
TEAK000656	1	5.21714	1	6	4	6
TEAK013726	1	5.21442	1	6	4	6
TEAK028842	1	5.04152	1	6	4	6
TEAK012620	1	4.89782	1	6	4	6
TEAK007020	1	4.80048	1	6	4	6
TEAK021796	1	4.79048	1	6	4	6
TEAK038745	1	4.51118	1	6	4	6
TEAK039884	1	4.48236	1	6	4	6
TEAK024233	1	4.28754	1	6	4	6
TEAK029828	1	4.2486	1	6	4	6
TEAK027930	1	4.19552	1	6	4	6
TEAK037020	1	4.19395	1	6	4	6
TEAK040557	1	4.1424	1	6	4	6
TEAK011659	1	4.10713	1	6	4	6
TEAK030975	1	3.9738	1	6	4	6
TEAK024344	1	3.89962	1	6	4	6
TEAK017237	1	3.89366	1	6	4	6
TEAK024800	1	3.85969	1	6	4	6
TEAK033495	1	3.8471	1	6	4	6
TEAK006398	1	3.77298	1	6	4	6
TEAK000329	1	3.71525	1	6	4	6
TEAK012456	1	3.60872	1	6	4	6
TEAK004831	1	3.59034	1	6	4	6
TEAK040411	1	3.53612	1	6	4	6
TEAK038413	1	3.48566	1	6	4	6
TEAK023841	1	3.42484	1	6	4	6
TEAK004454	1	3.41144	1	6	4	6
TEAK013122	1	3.38587	1	6	4	6
TEAK003528	1	3.38154	1	6	4	6
TEAK006040	1	3.38032	1	6	4	6
TEAK034071	1	3.37073	1	6	4	6
TEAK013191	1	3.35468	1	6	4	6
TEAK001617	1	3.34668	1	6	4	6
TEAK037733	1	3.29799	1	6	4	6
TEAK034724	1	3.26678	1	6	4	6
TEAK015972	1	3.17335	1	6	4	6
TEAK017240	1	3.15844	1	6	4	6
TEAK014742	1	3.1539	1	6	4	6
TEAK028114	1	3.10184	1	6	4	6
TEAK017241	1	3.09734	1	6	4	6
TEAK038160	1	3.09611	1	6	4	6
TEAK010906	1	3.09551	1	6	4	6
TEAK031929	1	3.05551	1	6	4	6
TEAK038421	1	3.02999	1	6	4	6
TEAK032940	1	2.96606	1	6	5	6
TEAK014242	1	2.96399	1	6	5	6
TEAK027434	1	2.95793	1	6	5	6
TEAK028737	1	2.95531	1	6	5	6
TEAK003498	1	2.93712	1	6	5	6
TEAK020048	1	2.90895	1	6	5	6
TEAK021270	1	2.90571	1	6	5	6
TEAK028766	1	2.90297	1	6	5	6
TEAK033204	1	2.90181	1	6	5	6
TEAK027921	1	2.89469	1	6	5	6
TEAK015249	1	2.89425	1	6	5	6
TEAK021088	1	2.88142	1	6	5	6
TEAK035426	1	2.86938	1	6	5	6
TEAK022746	1	2.8189	1	6	5	6
TEAK009903	1	2.77497	1	6	5	6
TEAK017270	1	2.76077	1	6	5	6
TEAK024638	1	2.75688	1	6	5	6
TEAK012396	1	2.74135	1	6	5	6
TEAK024428	1	2.73604	1	6	5	6
TEAK028815	1	2.73393	1	6	5	6
TEAK004727	1	2.70925	1	6	5	6
TEAK031345	1	2.70903	1	6	5	6
TEAK038781	1	2.70843	1	6	5	6
TEAK013520	1	2.69805	1	6	5	6
TEAK014900	1	2.68363	1	6	5	6
TEAK040593	1	2.67517	1	6	5	6
TEAK015541	1	2.65778	1	6	5	6
TEAK036470	1	2.64941	1	6	5	6
TEAK020895	1	2.64171	1	6	5	6
TEAK019460	1	2.63687	1	6	5	6
TEAK021966	1	2.63044	1	6	5	6
TEAK007985	1	2.61998	1	6	5	6
TEAK032939	1	2.6138	1	6	5	6
TEAK018485	1	2.59828	1	6	5	6
TEAK025452	1	2.57002	1	6	5	6
TEAK023637	1	2.56112	1	6	5	6
TEAK004221	1	2.54976	1	6	5	6
TEAK013953	1	2.52207	1	6	5	6
TEAK007682	1	2.52036	1	6	5	6
TEAK009509	1	2.49384	1	6	5	6
TEAK025088	1	2.48962	1	6	5	6
TEAK000953	1	2.48794	1	6	5	6
TEAK020369	1	2.48158	1	6	5	6
TEAK005549	1	2.47907	1	6	5	6
TEAK021526	1	2.47049	1	6	5	6
TEAK019379	1	2.46752	1	6	5	6
TEAK022615	1	2.45708	1	6	5	6
TEAK026628	1	2.45156	1	6	5	6
TEAK006074	1	2.44647	1	6	5	6
TEAK023717	1	2.44565	1	6	5	6
TEAK038921	1	2.44115	1	6	5	6
TEAK030532	1	2.43908	1	6	5	6
TEAK004026	1	2.42192	1	6	5	6
TEAK002144	1	2.41207	1	6	5	6
TEAK039180	1	2.39957	1	6	5	6
TEAK012877	1	2.38405	1	6	5	6
TEAK013556	1	2.3743	1	6	5	6
TEAK030786	1	2.37278	1	6	5	6
TEAK027029	1	2.37024	1	6	5	6
TEAK001132	1	2.3565	1	6	5	6
TEAK006475	1	2.35606	1	6	5	6
TEAK024317	1	2.34949	1	6	5	6
TEAK024585	1	2.34942	1	6	5	6
TEAK031250	1	2.34168	1	6	5	6
TEAK015885	1	2.33974	1	6	5	6
TEAK011310	1	2.33826	1	6	5	6
TEAK001348	1	2.33748	1	6	5	6
TEAK032785	1	2.33678	1	6	5	6
TEAK040083	1	2.33529	1	6	5	6
TEAK002060	1	2.3314	1	6	5	6
TEAK023270	1	2.32824	1	6	5	6
TEAK023443	1	2.30895	1	6	5	6
TEAK024681	1	2.30108	1	6	5	6
TEAK034599	1	2.29049	1	6	5	6
TEAK016154	1	2.28867	1	6	5	6
TEAK020110	1	2.2859	1	6	5	6
TEAK039924	1	2.28287	1	6	5	6
TEAK003727	1	2.28129	1	6	5	6
TEAK040302	1	2.25951	1	6	5	6
TEAK032991	1	2.25336	1	6	5	6
TEAK023023	1	2.24228	1	6	5	6
TEAK005775	1	2.24021	1	6	5	6
TEAK012422	1	2.23824	1	6	5	6
TEAK010755	1	2.23224	1	6	5	6
TEAK025463	1	2.23147	1	6	5	6
TEAK027141	1	2.22888	1	6	5	6
TEAK003124	1	2.22676	1	6	5	6
TEAK008002	1	2.22251	1	6	5	6
TEAK012872	1	2.2117	1	6	5	6
TEAK024331	1	2.20776	1	6	5	6
TEAK039641	1	2.20482	1	6	5	6
TEAK028353	1	2.20302	1	6	5	6
TEAK017602	1	2.2008	1	6	5	6
TEAK016578	1	2.19872	1	6	5	6
TEAK040500	1	2.18465	1	6	5	6
TEAK020178	1	2.18022	1	6	5	6
TEAK015583	1	2.17477	1	6	5	6
TEAK040635	1	2.17393	1	6	5	6
TEAK009453	1	2.17095	1	6	5	6
TEAK034096	1	2.17087	1	6	5	6
TEAK014179	1	2.16673	1	6	5	6
TEAK004176	1	2.16405	1	6	5	6
TEAK040041	1	2.16086	1	6	5	6
TEAK004405	1	2.15159	1	6	5	6
TEAK037426	1	2.14908	1	6	5	6
TEAK028012	1	2.14698	1	6	5	6
TEAK012848	1	2.14604	1	6	5	6
TEAK024235	1	2.14218	1	6	5	6
TEAK027464	1	2.13805	1	6	5	6
TEAK001122	1	2.13643	1	6	5	6
TEAK039349	1	2.1268	1	6	5	6
TEAK032149	1	2.11818	1	6	5	6
TEAK027493	1	2.11658	1	6	5	6
TEAK037191	1	2.11411	1	6	5	6
TEAK038247	1	2.1125	1	6	5	6
TEAK000042	1	2.1099	1	6	5	6
TEAK027852	1	2.10888	1	6	5	6
TEAK032082	1	2.10589	1	6	5	6
TEAK026331	1	2.10471	1	6	5	6
TEAK012854	1	2.1028	1	6	5	6
TEAK017387	1	2.10177	1	6	5	6
TEAK021655	1	2.10084	1	6	5	6
TEAK006601	1	2.09321	1	6	5	6
TEAK002233	1	2.09133	1	6	5	6
TEAK037249	1	2.08801	1	6	5	6
TEAK026877	1	2.08493	1	6	5	6
TEAK039650	1	2.07979	1	6	5	6
TEAK033400	1	2.07689	1	6	5	6
TEAK026693	1	2.07329	1	6	5	6
TEAK023544	1	2.07267	1	6	5	6
TEAK039329	1	2.07186	1	6	5	6
TEAK009700	1	2.06777	1	6	5	6
TEAK029672	1	2.06528	1	6	5	6
TEAK015411	1	2.06494	1	6	5	6
TEAK013727	1	2.06417	1	6	5	6
TEAK011628	1	2.06288	1	6	5	6
TEAK032396	1	2.05997	1	6	5	6
TEAK000045	1	2.0536	1	6	5	6
TEAK016907	1	2.05357	1	6	5	6
TEAK008712	1	2.05301	1	6	5	6
TEAK009727	1	2.05289	1	6	5	6
TEAK039659	1	2.0463	1	6	5	6
TEAK012634	1	2.04599	1	6	5	6
TEAK009327	1	2.04236	1	6	5	6
TEAK003178	1	2.03944	1	6	5	6
TEAK034126	1	2.03892	1	6	5	6
TEAK040289	1	2.0389	1	6	5	6
TEAK030523	1	2.03749	1	6	5	6
TEAK022425	1	2.03393	1	6	5	6
TEAK037471	1	2.03122	1	6	5	6
TEAK024544	1	2.03027	1	6	5	6
TEAK024077	1	2.02783	1	6	5	6
TEAK009113	1	2.02605	1	6	5	6
TEAK021366	1	2.02134	1	6	5	6
TEAK032114	1	2.02038	1	6	5	6
TEAK032043	1	2.01942	1	6	5	6
TEAK028752	1	2.01837	1	6	5	6
TEAK022912	1	2.01825	1	6	5	6
TEAK003146	1	2.01492	1	6	5	6
TEAK024155	1	2.01462	1	6	5	6
TEAK013282	1	2.01386	1	6	5	6
TEAK037464	1	2.01235	1	6	5	6
TEAK033861	1	2.01089	1	6	5	6
TEAK004660	1	2.00317	1	6	5	6
TEAK028531	1	2.00279	1	6	5	6
TEAK025330	1	2.0003	1	6	5	6
TEAK007381	2.13934e+06	1	1	1	6	6
TEAK027310	559.816	1	1	1	6	6
TEAK004694	305.432	1	1	1	6	6
TEAK025212	291.895	1	1	1	6	6
TEAK015024	183.766	1	1	1	6	6
TEAK018551	120.083	1	1	1	6	6
TEAK014793	112.649	1	1	1	6	6
TEAK013341	108.194	1	1	1	6	6
TEAK001067	97.7523	1	1	2	6	6
TEAK018594	79.7647	1	1	2	6	6
TEAK026403	78.2376	1	1	2	6	6
TEAK014792	73.4793	1	1	2	6	6
TEAK012708	73.2354	1	1	2	6	6
TEAK018545	63.338	1	1	2	6	6
TEAK035702	60.5567	1	1	2	6	6
TEAK031320	59.6081	1	1	2	6	6
TEAK018694	58.9263	1	1	2	6	6
TEAK012676	52.9732	1	1	2	6	6
TEAK037332	52.487	1	1	2	6	6
TEAK009247	51.6775	1	1	2	6	6
TEAK011924	51.6137	1	1	2	6	6
TEAK018577	50.224	1	1	2	6	6
TEAK012710	49.0052	1	1	3	6	6
TEAK006461	47.3274	1	1	3	6	6
TEAK004874	45.338	1	1	3	6	6
TEAK004402	40.5231	1	1	3	6	6
TEAK023399	40.0924	1	1	3	6	6
TEAK008126	39.9601	1	1	3	6	6
TEAK016778	39.9182	1	1	3	6	6
TEAK015393	38.4839	1	1	3	6	6
TEAK005606	38.3773	1	1	3	6	6
TEAK026009	37.9957	1	1	3	6	6
TEAK031702	37.9241	1	1	3	6	6
TEAK014197	36.8983	1	1	3	6	6
TEAK001576	35.7035	1	1	3	6	6
TEAK013542	35.6348	1	1	3	6	6
TEAK030353	35.2805	1	1	3	6	6
TEAK003054	35.1782	1	1	3	6	6
TEAK020899	33.6527	1	1	3	6	6
TEAK021272	32.5645	1	1	3	6	6
TEAK028465	31.9422	1	1	3	6	6
TEAK021684	31.6656	1	1	3	6	6
TEAK010630	31.207	1	1	3	6	6
TEAK016038	31.0422	1	1	3	6	6
TEAK008017	30.9984	1	1	3	6	6
TEAK033654	30.6055	1	1	3	6	6
TEAK011003	30.0983	1	1	3	6	6
TEAK036369	29.5558	1	1	3	6	6
TEAK037927	29.0777	1	1	3	6	6
TEAK015236	29.0559	1	1	3	6	6
TEAK015524	28.6525	1	1	3	6	6
TEAK004352	28.6198	1	1	3	6	6
TEAK001854	27.9901	1	1	3	6	6
TEAK011434	27.9019	1	1	3	6	6
TEAK035953	27.8404	1	1	3	6	6
TEAK005160	27.7895	1	1	3	6	6
TEAK023275	27.6811	1	1	3	6	6
TEAK036659	27.38	1	1	3	6	6
TEAK017636	27.2134	1	1	3	6	6
TEAK004964	27.1194	1	1	3	6	6
TEAK025374	26.9967	1	1	3	6	6
TEAK031647	26.801	1	1	3	6	6
TEAK005259	26.591	1	1	3	6	6
TEAK030363	26.1625	1	1	3	6	6
TEAK030112	26.1597	1	1	3	6	6
TEAK030681	26.0218	1	1	3	6	6
TEAK023132	25.9481	1	1	3	6	6
TEAK040236	24.6866	1	1	3	6	6
TEAK001020	24.4644	1	1	3	6	6
TEAK022327	24.4371	1	1	3	6	6
TEAK008111	24.3862	1	1	3	6	6
TEAK034901	24.269	1	1	3	6	6
TEAK038931	24.2281	1	1	3	6	6
TEAK021194	24.0237	1	1	3	6	6
TEAK040014	23.9221	1	1	3	6	6
TEAK037561	23.7268	1	1	3	6	6
TEAK029944	23.549	1	1	3	6	6
TEAK037497	23.3489	1	1	3	6	6
TEAK004521	22.7945	1	1	3	6	6
TEAK031696	22.7586	1	1	3	6	6
TEAK020574	22.6807	1	1	3	6	6
TEAK006716	21.8996	1	1	3	6	6
TEAK002723	21.7779	1	1	3	6	6
TEAK030841	21.6666	1	1	3	6	6
TEAK005224	21.6091	1	1	3	6	6
TEAK039318	21.4765	1	1	3	6	6
TEAK025214	21.3594	1	1	3	6	6
TEAK017906	20.9997	1	1	3	6	6
TEAK001203	20.9528	1	1	3	6	6
TEAK023254	20.8111	1	1	3	6	6
TEAK009116	20.7498	1	1	3	6	6
TEAK017712	20.5541	1	1	3	6	6
TEAK027691	20.5215	1	1	3	6	6
TEAK003267	20.5203	1	1	3	6	6
TEAK029394	20.4954	1	1	3	6	6
TEAK008556	20.4827	1	1	3	6	6
TEAK031699	20.1754	1	1	3	6	6
TEAK018233	20.1678	1	1	3	6	6
TEAK003186	20.1419	1	1	3	6	6
TEAK007199	20.123	1	1	3	6	6
TEAK036371	19.8712	1	1	3	6	6
TEAK002512	19.8379	1	1	3	6	6
TEAK033480	19.4859	1	1	3	6	6
TEAK011371	19.3879	1	1	3	6	6
TEAK017755	19.2444	1	1	3	6	6
TEAK022123	19.1561	1	1	3	6	6
TEAK007666	19.097	1	1	3	6	6
TEAK028691	18.965	1	1	3	6	6
TEAK022738	18.7648	1	1	3	6	6
TEAK017110	18.6027	1	1	3	6	6
TEAK032606	18.5576	1	1	3	6	6
TEAK002142	18.5329	1	1	3	6	6
TEAK002299	18.1282	1	1	3	6	6
TEAK019698	17.9969	1	1	3	6	6
TEAK032526	17.9816	1	1	3	6	6
TEAK034824	17.9605	1	1	3	6	6
TEAK005497	17.9247	1	1	3	6	6
TEAK007354	17.8631	1	1	3	6	6
TEAK032935	17.6317	1	1	3	6	6
TEAK007564	17.595	1	1	3	6	6
TEAK006570	17.4787	1	1	3	6	6
TEAK026070	17.4507	1	1	3	6	6
TEAK012191	17.437	1	1	3	6	6
TEAK012833	17.4311	1	1	3	6	6
TEAK035648	17.4285	1	1	3	6	6
TEAK031379	17.2005	1	1	3	6	6
TEAK013080	17.1948	1	1	3	6	6
TEAK040984	17.1719	1	1	3	6	6
TEAK016934	17.085	1	1	3	6	6
TEAK004754	16.6919	1	1	3	6	6
TEAK014623	16.4582	1	1	3	6	6
TEAK033776	16.3744	1	1	3	6	6
TEAK040899	16.2912	1	1	3	6	6
TEAK020742	16.2466	1	1	3	6	6
TEAK003915	15.721	1	1	3	6	6
TEAK037890	15.6529	1	1	3	6	6
TEAK041179	15.3739	1	1	3	6	6
TEAK003644	15.3581	1	1	3	6	6
TEAK009545	15.3455	1	1	3	6	6
TEAK007309	15.0213	1	1	3	6	6
TEAK036923	14.9557	1	1	3	6	6
TEAK021836	14.9241	1	1	3	6	6
TEAK011262	14.4989	1	1	3	6	6
TEAK016292	14.4927	1	1	3	6	6
TEAK009656	14.4883	1	1	3	6	6
TEAK028717	14.3133	1	1	3	6	6
TEAK032764	14.1694	1	1	3	6	6
TEAK029284	13.9112	1	1	3	6	6
TEAK018629	13.7807	1	1	3	6	6
TEAK020543	13.6674	1	1	3	6	6
TEAK001018	13.6443	1	1	3	6	6
TEAK001021	13.6443	1	1	3	6	6
TEAK017000	13.5836	1	1	3	6	6
TEAK002376	13.5259	1	1	3	6	6
TEAK031384	13.4351	1	1	3	6	6
TEAK021003	13.3522	1	1	3	6	6
TEAK037999	13.3453	1	1	3	6	6
TEAK029994	13.281	1	1	3	6	6
TEAK007490	13.1528	1	1	3	6	6
TEAK021688	13.0516	1	1	3	6	6
TEAK030121	13.0097	1	1	3	6	6
TEAK016906	12.945	1	1	3	6	6
TEAK015018	12.6571	1	1	3	6	6
TEAK040278	12.5944	1	1	3	6	6
TEAK036168	12.5941	1	1	3	6	6
TEAK003464	12.5633	1	1	3	6	6
TEAK026521	12.5428	1	1	3	6	6
TEAK015014	12.3747	1	1	3	6	6
TEAK027280	12.3729	1	1	3	6	6
TEAK032913	12.1824	1	1	3	6	6
TEAK000896	12.1498	1	1	3	6	6
TEAK008081	12.0913	1	1	3	6	6
TEAK040465	11.9165	1	1	3	6	6
TEAK019815	11.8232	1	1	3	6	6
TEAK018631	11.7836	1	1	3	6	6
TEAK026611	11.7335	1	1	3	6	6
TEAK016469	11.7195	1	1	3	6	6
TEAK035794	11.693	1	1	3	6	6
TEAK013685	11.5744	1	1	3	6	6
TEAK034870	11.5104	1	1	3	6	6
TEAK030682	11.4887	1	1	3	6	6
TEAK006573	11.4758	1	1	3	6	6
TEAK024707	11.4586	1	1	3	6	6
TEAK028032	11.3988	1	1	3	6	6
TEAK029840	11.3899	1	1	3	6	6
TEAK022571	11.3832	1	1	3	6	6
TEAK013133	11.3719	1	1	3	6	6
TEAK011009	11.3454	1	1	3	6	6
TEAK025692	11.2955	1	1	3	6	6
TEAK020910	11.293	1	1	3	6	6
TEAK027395	11.2743	1	1	3	6	6
TEAK016833	11.2096	1	1	3	6	6
TEAK021840	11.1685	1	1	3	6	6
TEAK018657	11.1481	1	1	3	6	6
TEAK025777	11.1257	1	1	3	6	6
TEAK031748	10.8787	1	1	3	6	6
TEAK012431	10.7711	1	1	3	6	6
TEAK011135	10.7691	1	1	3	6	6
TEAK006686	10.7401	1	1	3	6	6
TEAK004670	10.7173	1	1	3	6	6
TEAK028925	10.6721	1	1	3	6	6
TEAK027787	10.6659	1	1	3	6	6
TEAK031917	10.6325	1	1	3	6	6
TEAK018580	10.6006	1	1	3	6	6
TEAK036713	10.5077	1	1	3	6	6
TEAK040699	10.4963	1	1	3	6	6
TEAK009860	10.467	1	1	3	6	6
TEAK026361	10.3535	1	1	3	6	6
TEAK033036	10.2501	1	1	3	6	6
TEAK040466	10.2207	1	1	3	6	6
TEAK008594	10.2189	1	1	3	6	6
TEAK000892	10.1966	1	1	3	6	6
TEAK027034	10.0987	1	1	3	6	6
TEAK017251	10.0668	1	1	3	6	6
TEAK036657	10.0492	1	1	3	6	6
TEAK024820	10.0322	1	1	3	6	6
TEAK002501	10.0186	1	1	3	6	6
TEAK003435	9.92891	1	1	4	6	6
TEAK011811	9.84142	1	1	4	6	6
TEAK025893	9.79578	1	1	4	6	6
TEAK027716	9.76565	1	1	4	6	6
TEAK008653	9.71619	1	1	4	6	6
TEAK008650	9.70418	1	1	4	6	6
TEAK004372	9.69945	1	1	4	6	6
TEAK031410	9.63302	1	1	4	6	6
TEAK027328	9.61563	1	1	4	6	6
TEAK006981	9.53765	1	1	4	6	6
TEAK006755	9.4837	1	1	4	6	6
TEAK003130	9.451	1	1	4	6	6
TEAK008535	9.37295	1	1	4	6	6
TEAK013868	9.3569	1	1	4	6	6
TEAK017766	9.3501	1	1	4	6	6
TEAK031012	9.31961	1	1	4	6	6
TEAK028972	9.29146	1	1	4	6	6
TEAK016533	9.22385	1	1	4	6	6
TEAK030802	9.19652	1	1	4	6	6
TEAK015725	9.14411	1	1	4	6	6
TEAK029216	9.11468	1	1	4	6	6
TEAK022000	9.07143	1	1	4	6	6
TEAK010754	9.06848	1	1	4	6	6
TEAK037341	9.05902	1	1	4	6	6
TEAK024151	8.99841	1	1	4	6	6
TEAK040907	8.97119	1	1	4	6	6
TEAK021276	8.91344	1	1	4	6	6
TEAK007590	8.82957	1	1	4	6	6
TEAK030647	8.78458	1	1	4	6	6
TEAK004160	8.73837	1	1	4	6	6
TEAK029864	8.65203	1	1	4	6	6
TEAK029571	8.64441	1	1	4	6	6
TEAK026043	8.63737	1	1	4	6	6
TEAK015195	8.61384	1	1	4	6	6
TEAK010984	8.58127	1	1	4	6	6
TEAK003939	8.55859	1	1	4	6	6
TEAK037661	8.52493	1	1	4	6	6
TEAK025890	8.51792	1	1	4	6	6
TEAK037230	8.5043	1	1	4	6	6
TEAK020916	8.4904	1	1	4	6	6
TEAK006038	8.46847	1	1	4	6	6
TEAK023237	8.4487	1	1	4	6	6
TEAK000356	8.28973	1	1	4	6	6
TEAK005527	8.25679	1	1	4	6	6
TEAK031934	8.24469	1	1	4	6	6
TEAK031134	8.23942	1	1	4	6	6
TEAK020724	8.235	1	1	4	6	6
TEAK031681	8.23164	1	1	4	6	6
TEAK001958	8.19883	1	1	4	6	6
TEAK017706	8.18333	1	1	4	6	6
TEAK037362	8.13237	1	1	4	6	6
TEAK017273	7.99964	1	1	4	6	6
TEAK019947	7.9932	1	1	4	6	6
TEAK022525	7.96517	1	1	4	6	6
TEAK037259	7.91614	1	1	4	6	6
TEAK041144	7.88875	1	1	4	6	6
TEAK038691	7.8477	1	1	4	6	6
TEAK018922	7.77117	1	1	4	6	6
TEAK004719	7.74171	1	1	4	6	6
TEAK019051	7.72591	1	1	4	6	6
TEAK007004	7.61616	1	1	4	6	6
TEAK040589	7.59759	1	1	4	6	6
TEAK010440	7.55314	1	1	4	6	6
TEAK030268	7.51975	1	1	4	6	6
TEAK040690	7.50208	1	1	4	6	6
TEAK002899	7.43629	1	1	4	6	6
TEAK035490	7.41586	1	1	4	6	6
TEAK016039	7.41473	1	1	4	6	6
TEAK014275	7.40666	1	1	4	6	6
TEAK014897	7.38455	1	1	4	6	6
TEAK011870	7.37876	1	1	4	6	6
TEAK022196	7.3421	1	1	4	6	6
TEAK031429	7.27783	1	1	4	6	6
TEAK020118	7.27099	1	1	4	6	6
TEAK003890	7.22096	1	1	4	6	6
TEAK038019	7.212	1	1	4	6	6
TEAK018669	7.19931	1	1	4	6	6
TEAK013051	7.19593	1	1	4	6	6
TEAK016213	7.14305	1	1	4	6	6
TEAK024324	7.1284	1	1	4	6	6
TEAK009853	7.09441	1	1	4	6	6
TEAK024621	7.07522	1	1	4	6	6
TEAK033519	7.069	1	1	4	6	6
TEAK015730	7.06214	1	1	4	6	6
TEAK009279	7.02575	1	1	4	6	6
TEAK036434	7.02429	1	1	4	6	6
TEAK010806	7.00212	1	1	4	6	6
TEAK004451	6.95549	1	1	4	6	6
TEAK031348	6.9432	1	1	4	6	6
TEAK023510	6.8849	1	1	4	6	6
TEAK028466	6.87806	1	1	4	6	6
TEAK010305	6.85165	1	1	4	6	6
TEAK007265	6.84592	1	1	4	6	6
TEAK032664	6.77818	1	1	4	6	6
TEAK007429	6.74649	1	1	4	6	6
TEAK011989	6.73512	1	1	4	6	6
TEAK029938	6.71568	1	1	4	6	6
TEAK041147	6.71447	1	1	4	6	6
TEAK019056	6.69778	1	1	4	6	6
TEAK000778	6.69428	1	1	4	6	6
TEAK016388	6.69411	1	1	4	6	6
TEAK006976	6.64162	1	1	4	6	6
TEAK017970	6.60111	1	1	4	6	6
TEAK021116	6.58863	1	1	4	6	6
TEAK038472	6.58779	1	1	4	6	6
TEAK020200	6.58269	1	1	4	6	6
TEAK034074	6.54922	1	1	4	6	6
TEAK015754	6.54139	1	1	4	6	6
TEAK034369	6.52341	1	1	4	6	6
TEAK013635	6.52072	1	1	4	6	6
TEAK029730	6.41097	1	1	4	6	6
TEAK022737	6.39714	1	1	4	6	6
TEAK008018	6.3373	1	1	4	6	6
TEAK025425	6.32788	1	1	4	6	6
TEAK015762	6.32297	1	1	4	6	6
TEAK007951	6.31509	1	1	4	6	6
TEAK033815	6.30157	1	1	4	6	6
TEAK009525	6.28942	1	1	4	6	6
TEAK018691	6.28899	1	1	4	6	6
TEAK004044	6.24895	1	1	4	6	6
TEAK009706	6.23413	1	1	4	6	6
TEAK017459	6.22183	1	1	4	6	6
TEAK034431	6.2175	1	1	4	6	6
TEAK015072	6.21634	1	1	4	6	6
TEAK032239	6.20677	1	1	4	6	6
TEAK007225	6.19414	1	1	4	6	6
TEAK037121	6.18963	1	1	4	6	6
TEAK023735	6.171	1	1	4	6	6
TEAK035710	6.15689	1	1	4	6	6
TEAK018024	6.15151	1	1	4	6	6
TEAK019814	6.14014	1	1	4	6	6
TEAK022065	6.12503	1	1	4	6	6
TEAK002130	6.12094	1	1	4	6	6
TEAK039948	6.11368	1	1	4	6	6
TEAK028830	6.07828	1	1	4	6	6
TEAK017205	6.06703	1	1	4	6	6
TEAK028741	6.05212	1	1	4	6	6
TEAK038654	6.03833	1	1	4	6	6
TEAK006914	6.01332	1	1	4	6	6
TEAK039997	6.00773	1	1	4	6	6
TEAK031121	6	1	1	4	6	6
TEAK027846	5.99996	1	1	4	6	6
TEAK004040	5.98883	1	1	4	6	6
TEAK009722	5.96942	1	1	4	6	6
TEAK003658	5.96276	1	1	4	6	6
TEAK004321	5.94267	1	1	4	6	6
TEAK014193	5.93881	1	1	4	6	6
TEAK033733	5.93236	1	1	4	6	6
TEAK031648	5.92451	1	1	4	6	6
TEAK011502	5.92274	1	1	4	6	6
TEAK002563	5.89887	1	1	4	6	6
TEAK030628	5.89718	1	1	4	6	6
TEAK040913	5.88633	1	1	4	6	6
TEAK037592	5.8801	1	1	4	6	6
TEAK033802	5.85583	1	1	4	6	6
TEAK036202	5.85237	1	1	4	6	6
TEAK020900	5.84055	1	1	4	6	6
TEAK018582	5.82988	1	1	4	6	6
TEAK018583	5.82988	1	1	4	6	6
TEAK004285	5.8287	1	1	4	6	6
TEAK006201	5.8171	1	1	4	6	6
TEAK026603	5.81693	1	1	4	6	6
TEAK021354	5.80109	1	1	4	6	6
TEAK014205	5.79031	1	1	4	6	6
TEAK008652	5.78599	1	1	4	6	6
TEAK019660	5.78223	1	1	4	6	6
TEAK040838	5.78129	1	1	4	6	6
TEAK031271	5.76717	1	1	4	6	6
TEAK028165	5.76433	1	1	4	6	6
TEAK014398	5.75342	1	1	4	6	6
TEAK006744	5.72882	1	1	4	6	6
TEAK000464	5.72772	1	1	4	6	6
TEAK041160	5.72334	1	1	4	6	6
TEAK007765	5.71879	1	1	4	6	6
TEAK033573	5.68227	1	1	4	6	6
TEAK005195	5.65781	1	1	4	6	6
TEAK021970	5.65388	1	1	4	6	6
TEAK008646	5.64722	1	1	4	6	6
TEAK003789	5.64167	1	1	4	6	6
TEAK039184	5.63833	1	1	4	6	6
TEAK026409	5.61735	1	1	4	6	6
TEAK012893	5.59944	1	1	4	6	6
TEAK001123	5.59077	1	1	4	6	6
TEAK011669	5.58213	1	1	4	6	6
TEAK024937	5.5777	1	1	4	6	6
TEAK029217	5.577	1	1	4	6	6
TEAK040654	5.56687	1	1	4	6	6
TEAK036019	5.53677	1	1	4	6	6
TEAK021016	5.53151	1	1	4	6	6
TEAK032548	5.52254	1	1	4	6	6
TEAK022928	5.51581	1	1	4	6	6
TEAK018517	5.51288	1	1	4	6	6
TEAK038277	5.50461	1	1	4	6	6
TEAK038153	5.48642	1	1	4	6	6
TEAK014240	5.47562	1	1	4	6	6
TEAK005517	5.47049	1	1	4	6	6
TEAK034526	5.46145	1	1	4	6	6
TEAK030711	5.46059	1	1	4	6	6
TEAK019983	5.43825	1	1	4	6	6
TEAK019052	5.43007	1	1	4	6	6
TEAK015186	5.42486	1	1	4	6	6
TEAK039595	5.40797	1	1	4	6	6
TEAK003341	5.39402	1	1	4	6	6
TEAK032608	5.37972	1	1	4	6	6
TEAK035909	5.37468	1	1	4	6	6
TEAK031483	5.35655	1	1	4	6	6
TEAK012592	5.32791	1	1	4	6	6
TEAK022984	5.32592	1	1	4	6	6
TEAK019448	5.32179	1	1	4	6	6
TEAK022916	5.31225	1	1	4	6	6
TEAK003546	5.30799	1	1	4	6	6
TEAK038125	5.29539	1	1	4	6	6
TEAK027684	5.29422	1	1	4	6	6
TEAK020158	5.28852	1	1	4	6	6
TEAK037588	5.28356	1	1	4	6	6
TEAK015810	5.25902	1	1	4	6	6
TEAK031682	5.2552	1	1	4	6	6
TEAK023345	5.23302	1	1	4	6	6
TEAK032924	5.23064	1	1	4	6	6
TEAK006754	5.22529	1	1	4	6	6
TEAK038449	5.22529	1	1	4	6	6
TEAK010824	5.19749	1	1	4	6	6
TEAK022678	5.18926	1	1	4	6	6
TEAK016412	5.16614	1	1	4	6	6
TEAK016298	5.15515	1	1	4	6	6
TEAK024699	5.13728	1	1	4	6	6
TEAK001880	5.13176	1	1	4	6	6
TEAK025629	5.11772	1	1	4	6	6
TEAK010619	5.11516	1	1	4	6	6
TEAK036990	5.10311	1	1	4	6	6
TEAK026382	5.10218	1	1	4	6	6
TEAK033819	5.09405	1	1	4	6	6
TEAK008005	5.09282	1	1	4	6	6
TEAK040259	5.08026	1	1	4	6	6
TEAK017250	5.07853	1	1	4	6	6
TEAK023146	5.07848	1	1	4	6	6
TEAK000775	5.07706	1	1	4	6	6
TEAK009922	5.07506	1	1	4	6	6
TEAK023686	5.06453	1	1	4	6	6
TEAK027204	5.0565	1	1	4	6	6
TEAK032597	5.05571	1	1	4	6	6
TEAK008266	5.03527	1	1	4	6	6
TEAK035025	5.02377	1	1	4	6	6
TEAK010840	5.00782	1	1	4	6	6
TEAK019709	5.00771	1	1	4	6	6
TEAK011508	5.00476	1	1	4	6	6
TEAK021963	4.99716	1	1	4	6	6
TEAK016665	4.98903	1	1	4	6	6
TEAK013936	4.98474	1	1	4	6	6
TEAK012690	4.97247	1	1	4	6	6
TEAK040112	4.97063	1	1	4	6	6
TEAK018458	4.9372	1	1	4	6	6
TEAK003006	4.93051	1	1	4	6	6
TEAK040832	4.91744	1	1	4	6	6
TEAK012471	4.91533	1	1	4	6	6
TEAK027789	4.90197	1	1	4	6	6
TEAK034267	4.89697	1	1	4	6	6
TEAK039425	4.89051	1	1	4	6	6
TEAK007037	4.8765	1	1	4	6	6
TEAK034388	4.87109	1	1	4	6	6
TEAK004199	4.86324	1	1	4	6	6
TEAK018188	4.85201	1	1	4	6	6
TEAK018848	4.84223	1	1	4	6	6
TEAK017724	4.83908	1	1	4	6	6
TEAK028053	4.83444	1	1	4	6	6
TEAK028825	4.81674	1	1	4	6	6
TEAK031414	4.80938	1	1	4	6	6
TEAK036697	4.78828	1	1	4	6	6
TEAK025991	4.77529	1	1	4	6	6
TEAK003287	4.7701	1	1	4	6	6
TEAK012182	4.75713	1	1	4	6	6
TEAK010708	4.74875	1	1	4	6	6
TEAK003145	4.74581	1	1	4	6	6
TEAK023070	4.74318	1	1	4	6	6
TEAK020640	4.74281	1	1	4	6	6
TEAK033934	4.73864	1	1	4	6	6
TEAK034285	4.73669	1	1	4	6	6
TEAK027504	4.72866	1	1	4	6	6
TEAK006720	4.72687	1	1	4	6	6
TEAK034781	4.72387	1	1	4	6	6
TEAK030956	4.68387	1	1	4	6	6
TEAK015472	4.68216	1	1	4	6	6
TEAK008664	4.67831	1	1	4	6	6
TEAK037541	4.67302	1	1	4	6	6
TEAK017265	4.66445	1	1	4	6	6
TEAK018937	4.66261	1	1	4	6	6
TEAK020830	4.65964	1	1	4	6	6
TEAK003659	4.65618	1	1	4	6	6
TEAK013203	4.65153	1	1	4	6	6
TEAK026562	4.64613	1	1	4	6	6
TEAK029812	4.64041	1	1	4	6	6
TEAK024384	4.6395	1	1	4	6	6
TEAK031695	4.63121	1	1	4	6	6
TEAK034838	4.63089	1	1	4	6	6
TEAK019976	4.62713	1	1	4	6	6
TEAK004340	4.61979	1	1	4	6	6
TEAK016803	4.61063	1	1	4	6	6
TEAK030135	4.58825	1	1	4	6	6
TEAK037238	4.58514	1	1	4	6	6
TEAK001001	4.5677	1	1	4	6	6
TEAK036025	4.56743	1	1	4	6	6
TEAK016563	4.55347	1	1	4	6	6
TEAK002104	4.54842	1	1	4	6	6
TEAK030225	4.54766	1	1	4	6	6
TEAK019988	4.54007	1	1	4	6	6
TEAK026454	4.53861	1	1	4	6	6
TEAK037370	4.53065	1	1	4	6	6
TEAK015228	4.52521	1	1	4	6	6
TEAK037390	4.52337	1	1	4	6	6
TEAK027404	4.51987	1	1	4	6	6
TEAK013589	4.51975	1	1	4	6	6
TEAK036304	4.51853	1	1	4	6	6
TEAK016570	4.51024	1	1	4	6	6
TEAK030613	4.50951	1	1	4	6	6
TEAK019651	4.50771	1	1	4	6	6
TEAK005967	4.5067	1	1	4	6	6
TEAK031508	4.50606	1	1	4	6	6
TEAK038934	4.50526	1	1	4	6	6
TEAK037941	4.50316	1	1	4	6	6
TEAK035142	4.49632	1	1	4	6	6
TEAK024755	4.49026	1	1	4	6	6
TEAK024842	4.48875	1	1	4	6	6
TEAK038360	4.48689	1	1	4	6	6
TEAK021577	4.47936	1	1	4	6	6
TEAK018833	4.46882	1	1	4	6	6
TEAK018764	4.45601	1	1	4	6	6
TEAK023289	4.45332	1	1	4	6	6
TEAK038373	4.4529	1	1	4	6	6
TEAK004486	4.45233	1	1	4	6	6
TEAK020849	4.44959	1	1	4	6	6
TEAK019036	4.44351	1	1	4	6	6
TEAK012462	4.43954	1	1	4	6	6
TEAK037274	4.43702	1	1	4	6	6
TEAK035731	4.43666	1	1	4	6	6
TEAK009674	4.43143	1	1	4	6	6
TEAK040285	4.42712	1	1	4	6	6
TEAK014412	4.42709	1	1	4	6	6
TEAK021881	4.42118	1	1	4	6	6
TEAK021620	4.42105	1	1	4	6	6
TEAK017123	4.41956	1	1	4	6	6
TEAK005204	4.41632	1	1	4	6	6
TEAK022056	4.40845	1	1	4	6	6
TEAK036755	4.40542	1	1	4	6	6
TEAK038750	4.4036	1	1	4	6	6
TEAK030264	4.40147	1	1	4	6	6
TEAK006028	4.39935	1	1	4	6	6
TEAK007667	4.39714	1	1	4	6	6
TEAK012457	4.39084	1	1	4	6	6
TEAK034868	4.39052	1	1	4	6	6
TEAK036803	4.38474	1	1	4	6	6
TEAK039170	4.38227	1	1	4	6	6
TEAK009003	4.38101	1	1	4	6	6
TEAK009016	4.37917	1	1	4	6	6
TEAK005513	4.36791	1	1	4	6	6
TEAK000336	4.35826	1	1	4	6	6
TEAK034004	4.35325	1	1	4	6	6
TEAK028534	4.35262	1	1	4	6	6
TEAK018506	4.34931	1	1	4	6	6
TEAK018401	4.34809	1	1	4	6	6
TEAK039855	4.34444	1	1	4	6	6
TEAK000243	4.322	1	1	4	6	6
TEAK024921	4.31696	1	1	4	6	6
TEAK027276	4.31426	1	1	4	6	6
TEAK002261	4.30175	1	1	4	6	6
TEAK008449	4.30097	1	1	4	6	6
TEAK018057	4.30009	1	1	4	6	6
TEAK038859	4.29871	1	1	4	6	6
TEAK002115	4.29656	1	1	4	6	6
TEAK013411	4.29498	1	1	4	6	6
TEAK002298	4.29453	1	1	4	6	6
TEAK035589	4.29132	1	1	4	6	6
TEAK029949	4.28728	1	1	4	6	6
TEAK007795	4.28703	1	1	4	6	6
TEAK011100	4.27277	1	1	4	6	6
TEAK036161	4.27231	1	1	4	6	6
TEAK037615	4.26624	1	1	4	6	6
TEAK010669	4.2534	1	1	4	6	6
TEAK035549	4.2404	1	1	4	6	6
TEAK021072	4.23938	1	1	4	6	6
TEAK018955	4.23894	1	1	4	6	6
TEAK025679	4.2294	1	1	4	6	6
TEAK034996	4.22551	1	1	4	6	6
TEAK024841	4.22487	1	1	4	6	6
TEAK011572	4.21614	1	1	4	6	6
TEAK008070	4.21264	1	1	4	6	6
TEAK001219	4.20675	1	1	4	6	6
TEAK000190	4.20391	1	1	4	6	6
TEAK009138	4.1996	1	1	4	6	6
TEAK021654	4.19514	1	1	4	6	6
TEAK005486	4.19392	1	1	4	6	6
TEAK002768	4.18618	1	1	4	6	6
TEAK013371	4.18004	1	1	4	6	6
TEAK034094	4.17966	1	1	4	6	6
TEAK017756	4.17329	1	1	4	6	6
TEAK026430	4.17144	1	1	4	6	6
TEAK037462	4.1706	1	1	4	6	6
TEAK003316	4.16909	1	1	4	6	6
TEAK010914	4.16655	1	1	4	6	6
TEAK029347	4.16432	1	1	4	6	6
TEAK008822	4.15594	1	1	4	6	6
TEAK024575	4.14392	1	1	4	6	6
TEAK033525	4.1439	1	1	4	6	6
TEAK020660	4.13971	1	1	4	6	6
TEAK023989	4.13939	1	1	4	6	6
TEAK020153	4.12768	1	1	4	6	6
TEAK031005	4.12474	1	1	4	6	6
TEAK035222	4.12317	1	1	4	6	6
TEAK010638	4.12091	1	1	4	6	6
TEAK018956	4.11719	1	1	4	6	6
TEAK030953	4.10682	1	1	4	6	6
TEAK033257	4.10367	1	1	4	6	6
TEAK039996	4.10114	1	1	4	6	6
TEAK014318	4.09898	1	1	4	6	6
TEAK035311	4.09766	1	1	4	6	6
TEAK006241	4.09572	1	1	4	6	6
TEAK030873	4.09412	1	1	4	6	6
TEAK008928	4.0908	1	1	4	6	6
TEAK029869	4.07834	1	1	4	6	6
TEAK014466	4.07387	1	1	4	6	6
TEAK016594	4.06417	1	1	4	6	6
TEAK039191	4.05714	1	1	4	6	6
TEAK006149	4.04562	1	1	4	6	6
TEAK030361	4.04376	1	1	4	6	6
TEAK002445	4.03962	1	1	4	6	6
TEAK020610	4.0396	1	1	4	6	6
TEAK031182	4.03675	1	1	4	6	6
TEAK006394	4.03639	1	1	4	6	6
TEAK034569	4.03297	1	1	4	6	6
TEAK027639	4.02403	1	1	4	6	6
TEAK028518	4.02072	1	1	4	6	6
TEAK028010	4.01019	1	1	4	6	6
TEAK001126	4.00165	1	1	4	6	6
TEAK008448	4.00125	1	1	4	6	6
TEAK008307	3.9882	1	1	4	6	6
TEAK000002	3.97856	1	1	4	6	6
TEAK017120	3.9682	1	1	4	6	6
TEAK036540	3.96551	1	1	4	6	6
TEAK000713	3.96492	1	1	4	6	6
TEAK020349	3.96369	1	1	4	6	6
TEAK000797	3.95766	1	1	4	6	6
TEAK039556	3.95651	1	1	4	6	6
TEAK035344	3.95498	1	1	4	6	6
TEAK009202	3.95229	1	1	4	6	6
TEAK001167	3.95221	1	1	4	6	6
TEAK001054	3.94878	1	1	4	6	6
TEAK032661	3.94426	1	1	4	6	6
TEAK020967	3.93776	1	1	4	6	6
TEAK021727	3.93772	1	1	4	6	6
TEAK007619	3.93668	1	1	4	6	6
TEAK012439	3.93582	1	1	4	6	6
TEAK008279	3.92732	1	1	4	6	6
TEAK035708	3.92722	1	1	4	6	6
TEAK001085	3.92713	1	1	4	6	6
TEAK013817	3.9236	1	1	4	6	6
TEAK032763	3.92009	1	1	4	6	6
TEAK013563	3.91999	1	1	4	6	6
TEAK039286	3.91998	1	1	4	6	6
TEAK017809	3.91526	1	1	4	6	6
TEAK014661	3.91406	1	1	4	6	6
TEAK004823	3.90728	1	1	4	6	6
TEAK024717	3.90581	1	1	4	6	6
TEAK007249	3.90573	1	1	4	6	6
TEAK004268	3.89912	1	1	4	6	6
TEAK026918	3.8984	1	1	4	6	6
TEAK025997	3.89802	1	1	4	6	6
TEAK004307	3.89705	1	1	4	6	6
TEAK026839	3.8934	1	1	4	6	6
TEAK022998	3.88981	1	1	4	6	6
TEAK007699	3.88883	1	1	4	6	6
TEAK021967	3.88353	1	1	4	6	6
TEAK023290	3.88103	1	1	4	6	6
TEAK036754	3.87294	1	1	4	6	6
TEAK004393	3.86739	1	1	4	6	6
TEAK038119	3.86306	1	1	4	6	6
TEAK036577	3.85678	1	1	4	6	6
TEAK029583	3.85642	1	1	4	6	6
TEAK028670	3.85632	1	1	4	6	6
TEAK005813	3.85534	1	1	4	6	6
TEAK037523	3.85254	1	1	4	6	6
TEAK013407	3.85226	1	1	4	6	6
TEAK000938	3.84729	1	1	4	6	6
TEAK024891	3.84386	1	1	4	6	6
TEAK010549	3.83927	1	1	4	6	6
TEAK013830	3.83835	1	1	4	6	6
TEAK025746	3.83669	1	1	4	6	6
TEAK019880	3.83404	1	1	4	6	6
TEAK017295	3.83344	1	1	4	6	6
TEAK006562	3.83226	1	1	4	6	6
TEAK030741	3.82799	1	1	4	6	6
TEAK024582	3.82728	1	1	4	6	6
TEAK032336	3.82281	1	1	4	6	6
TEAK028612	3.82209	1	1	4	6	6
TEAK017646	3.81576	1	1	4	6	6
TEAK017178	3.81487	1	1	4	6	6
TEAK017927	3.81429	1	1	4	6	6
TEAK006184	3.81282	1	1	4	6	6
TEAK003233	3.81089	1	1	4	6	6
TEAK037138	3.80737	1	1	4	6	6
TEAK018768	3.80164	1	1	4	6	6
TEAK002317	3.80009	1	1	4	6	6
TEAK024533	3.79996	1	1	4	6	6
TEAK007288	3.7952	1	1	4	6	6
TEAK014152	3.79341	1	1	4	6	6
TEAK005626	3.7858	1	1	4	6	6
TEAK006326	3.78493	1	1	4	6	6
TEAK003907	3.78261	1	1	4	6	6
TEAK006565	3.78096	1	1	4	6	6
TEAK018726	3.77942	1	1	4	6	6
TEAK024257	3.779	1	1	4	6	6
TEAK009339	3.77855	1	1	4	6	6
TEAK008554	3.75867	1	1	4	6	6
TEAK037839	3.75431	1	1	4	6	6
TEAK020750	3.75348	1	1	4	6	6
TEAK035813	3.75101	1	1	4	6	6
TEAK004045	3.74826	1	1	4	6	6
TEAK003221	3.74582	1	1	4	6	6
TEAK029876	3.74345	1	1	4	6	6
TEAK023736	3.73651	1	1	4	6	6
TEAK015930	3.73637	1	1	4	6	6
TEAK030281	3.72661	1	1	4	6	6
TEAK009521	3.72569	1	1	4	6	6
TEAK027518	3.71632	1	1	4	6	6
TEAK033923	3.70349	1	1	4	6	6
TEAK034005	3.69848	1	1	4	6	6
TEAK002597	3.69556	1	1	4	6	6
TEAK040406	3.68883	1	1	4	6	6
TEAK000939	3.68345	1	1	4	6	6
TEAK000955	3.67976	1	1	4	6	6
TEAK008790	3.67958	1	1	4	6	6
TEAK017984	3.67392	1	1	4	6	6
TEAK000729	3.67389	1	1	4	6	6
TEAK017296	3.67319	1	1	4	6	6
TEAK010999	3.67318	1	1	4	6	6
TEAK002945	3.67261	1	1	4	6	6
TEAK004908	3.67261	1	1	4	6	6
TEAK036550	3.67237	1	1	4	6	6
TEAK019039	3.67084	1	1	4	6	6
TEAK014891	3.67029	1	1	4	6	6
TEAK022677	3.6668	1	1	4	6	6
TEAK008174	3.6635	1	1	4	6	6
TEAK015409	3.66225	1	1	4	6	6
TEAK018159	3.65654	1	1	4	6	6
TEAK008611	3.64779	1	1	4	6	6
TEAK032978	3.64536	1	1	4	6	6
TEAK017648	3.64524	1	1	4	6	6
TEAK020163	3.63808	1	1	4	6	6
TEAK026157	3.63107	1	1	4	6	6
TEAK035226	3.63053	1	1	4	6	6
TEAK016127	3.62576	1	1	4	6	6
TEAK012362	3.62517	1	1	4	6	6
TEAK001446	3.61999	1	1	4	6	6
TEAK026639	3.61854	1	1	4	6	6
TEAK037794	3.61278	1	1	4	6	6
TEAK035575	3.61105	1	1	4	6	6
TEAK007385	3.61099	1	1	4	6	6
TEAK010514	3.60467	1	1	4	6	6
TEAK015731	3.60212	1	1	4	6	6
TEAK002131	3.6004	1	1	4	6	6
TEAK012693	3.59726	1	1	4	6	6
TEAK026538	3.59581	1	1	4	6	6
TEAK016717	3.59223	1	1	4	6	6
TEAK017580	3.58943	1	1	4	6	6
TEAK033922	3.58563	1	1	4	6	6
TEAK041252	3.57976	1	1	4	6	6
TEAK020978	3.57908	1	1	4	6	6
TEAK009078	3.5699	1	1	4	6	6
TEAK003501	3.56724	1	1	4	6	6
TEAK007472	3.56576	1	1	4	6	6
TEAK008553	3.56424	1	1	4	6	6
TEAK030022	3.56029	1	1	4	6	6
TEAK019280	3.55923	1	1	4	6	6
TEAK032383	3.55548	1	1	4	6	6
TEAK001420	3.55413	1	1	4	6	6
TEAK040077	3.554	1	1	4	6	6
TEAK023883	3.55345	1	1	4	6	6
TEAK018673	3.55035	1	1	4	6	6
TEAK000396	3.54936	1	1	4	6	6
TEAK007452	3.54929	1	1	4	6	6
TEAK007574	3.53831	1	1	4	6	6
TEAK009677	3.53739	1	1	4	6	6
TEAK033931	3.53739	1	1	4	6	6
TEAK027421	3.53691	1	1	4	6	6
TEAK039393	3.53395	1	1	4	6	6
TEAK019474	3.53227	1	1	4	6	6
TEAK017384	3.52853	1	1	4	6	6
TEAK003314	3.52717	1	1	4	6	6
TEAK005801	3.5266	1	1	4	6	6
TEAK011213	3.52013	1	1	4	6	6
TEAK020626	3.51876	1	1	4	6	6
TEAK029312	3.5125	1	1	4	6	6
TEAK006673	3.50848	1	1	4	6	6
TEAK010414	3.50821	1	1	4	6	6
TEAK021732	3.50629	1	1	4	6	6
TEAK003270	3.50203	1	1	4	6	6
TEAK014072	3.50063	1	1	4	6	6
TEAK031965	3.4938	1	1	4	6	6
TEAK039597	3.49273	1	1	4	6	6
TEAK012028	3.49101	1	1	4	6	6
TEAK010998	3.49034	1	1	4	6	6
TEAK022398	3.48715	1	1	4	6	6
TEAK035290	3.48411	1	1	4	6	6
TEAK040977	3.47827	1	1	4	6	6
TEAK029275	3.47823	1	1	4	6	6
TEAK021729	3.47808	1	1	4	6	6
TEAK026836	3.47807	1	1	4	6	6
TEAK024927	3.47157	1	1	4	6	6
TEAK011204	3.47118	1	1	4	6	6
TEAK018634	3.46692	1	1	4	6	6
TEAK016526	3.46664	1	1	4	6	6
TEAK006865	3.46425	1	1	4	6	6
TEAK037594	3.46353	1	1	4	6	6
TEAK007737	3.46324	1	1	4	6	6
TEAK026156	3.45474	1	1	4	6	6
TEAK001028	3.45347	1	1	4	6	6
TEAK017635	3.45065	1	1	4	6	6
TEAK001853	3.4485	1	1	4	6	6
TEAK021672	3.44793	1	1	4	6	6
TEAK015521	3.44735	1	1	4	6	6
TEAK017140	3.44179	1	1	4	6	6
TEAK018660	3.44046	1	1	4	6	6
TEAK029094	3.43839	1	1	4	6	6
TEAK003966	3.43269	1	1	4	6	6
TEAK005081	3.42583	1	1	4	6	6
TEAK032681	3.42558	1	1	4	6	6
TEAK000689	3.4243	1	1	4	6	6
TEAK012121	3.41905	1	1	4	6	6
TEAK029437	3.41621	1	1	4	6	6
TEAK010170	3.41202	1	1	4	6	6
TEAK012014	3.41028	1	1	4	6	6
TEAK034962	3.40976	1	1	4	6	6
TEAK002324	3.40253	1	1	4	6	6
TEAK009946	3.39995	1	1	4	6	6
TEAK009209	3.39714	1	1	4	6	6
TEAK033620	3.39647	1	1	4	6	6
TEAK019311	3.38887	1	1	4	6	6
TEAK032768	3.3887	1	1	4	6	6
TEAK006118	3.38837	1	1	4	6	6
TEAK039841	3.38477	1	1	4	6	6
TEAK040307	3.37998	1	1	4	6	6
TEAK033760	3.37333	1	1	4	6	6
TEAK037892	3.37302	1	1	4	6	6
TEAK030808	3.37194	1	1	4	6	6
TEAK021475	3.36992	1	1	4	6	6
TEAK002320	3.36858	1	1	4	6	6
TEAK007561	3.36856	1	1	4	6	6
TEAK012066	3.3684	1	1	4	6	6
TEAK037120	3.3662	1	1	4	6	6
TEAK010417	3.36039	1	1	4	6	6
TEAK040829	3.35963	1	1	4	6	6
TEAK017715	3.35874	1	1	4	6	6
TEAK013736	3.35797	1	1	4	6	6
TEAK017125	3.35469	1	1	4	6	6
TEAK022433	3.35405	1	1	4	6	6
TEAK036417	3.35132	1	1	4	6	6
TEAK032516	3.35076	1	1	4	6	6
TEAK028963	3.34822	1	1	4	6	6
TEAK000731	3.34738	1	1	4	6	6
TEAK035487	3.34489	1	1	4	6	6
TEAK011007	3.34113	1	1	4	6	6
TEAK000284	3.34064	1	1	4	6	6
TEAK021957	3.33989	1	1	4	6	6
TEAK020156	3.33808	1	1	4	6	6
TEAK040378	3.33715	1	1	4	6	6
TEAK005325	3.33582	1	1	4	6	6
TEAK019281	3.33581	1	1	4	6	6
TEAK029096	3.33439	1	1	4	6	6
TEAK030634	3.33273	1	1	4	6	6
TEAK035033	3.33145	1	1	4	6	6
TEAK022480	3.32996	1	1	4	6	6
TEAK026056	3.32875	1	1	4	6	6
TEAK001360	3.32772	1	1	4	6	6
TEAK009284	3.32738	1	1	4	6	6
TEAK024677	3.32599	1	1	4	6	6
TEAK002093	3.32276	1	1	4	6	6
TEAK007510	3.32252	1	1	4	6	6
TEAK009945	3.32158	1	1	4	6	6
TEAK033556	3.31875	1	1	4	6	6
TEAK026618	3.318	1	1	4	6	6
TEAK012800	3.31316	1	1	4	6	6
TEAK008931	3.30967	1	1	4	6	6
TEAK008357	3.30668	1	1	4	6	6
TEAK014959	3.30651	1	1	4	6	6
TEAK004261	3.30616	1	1	4	6	6
TEAK007696	3.30234	1	1	4	6	6
TEAK020106	3.29394	1	1	4	6	6
TEAK009340	3.29332	1	1	4	6	6
TEAK034073	3.2882	1	1	4	6	6
TEAK039553	3.28496	1	1	4	6	6
TEAK009039	3.28231	1	1	4	6	6
TEAK022600	3.27983	1	1	4	6	6
TEAK018415	3.27869	1	1	4	6	6
TEAK041229	3.27713	1	1	4	6	6
TEAK035866	3.27532	1	1	4	6	6
TEAK020030	3.275	1	1	4	6	6
TEAK029195	3.27353	1	1	4	6	6
TEAK036322	3.27341	1	1	4	6	6
TEAK014434	3.27273	1	1	4	6	6
TEAK012279	3.27207	1	1	4	6	6
TEAK027113	3.26966	1	1	4	6	6
TEAK018996	3.26957	1	1	4	6	6
TEAK008957	3.26751	1	1	4	6	6
TEAK031244	3.26728	1	1	4	6	6
TEAK004400	3.26587	1	1	4	6	6
TEAK021598	3.26542	1	1	4	6	6
TEAK018115	3.26368	1	1	4	6	6
TEAK026206	3.26045	1	1	4	6	6
TEAK040441	3.25717	1	1	4	6	6
TEAK032155	3.25479	1	1	4	6	6
TEAK012440	3.25401	1	1	4	6	6
TEAK036360	3.25265	1	1	4	6	6
TEAK030646	3.25226	1	1	4	6	6
TEAK036693	3.25225	1	1	4	6	6
TEAK022239	3.24801	1	1	4	6	6
TEAK000381	3.24653	1	1	4	6	6
TEAK017012	3.24387	1	1	4	6	6
TEAK026076	3.24268	1	1	4	6	6
TEAK010016	3.24099	1	1	4	6	6
TEAK018036	3.24059	1	1	4	6	6
TEAK029804	3.23902	1	1	4	6	6
TEAK000387	3.23605	1	1	4	6	6
TEAK015938	3.23532	1	1	4	6	6
TEAK015390	3.23079	1	1	4	6	6
TEAK003673	3.23027	1	1	4	6	6
TEAK033864	3.22998	1	1	4	6	6
TEAK031794	3.22787	1	1	4	6	6
TEAK037789	3.22709	1	1	4	6	6
TEAK031999	3.22535	1	1	4	6	6
TEAK022007	3.22424	1	1	4	6	6
TEAK021694	3.22286	1	1	4	6	6
TEAK034290	3.2201	1	1	4	6	6
TEAK014214	3.21702	1	1	4	6	6
TEAK003796	3.21532	1	1	4	6	6
TEAK020678	3.20942	1	1	4	6	6
TEAK006247	3.20733	1	1	4	6	6
TEAK012480	3.20703	1	1	4	6	6
TEAK018976	3.20702	1	1	4	6	6
TEAK034674	3.20648	1	1	4	6	6
TEAK040523	3.20493	1	1	4	6	6
TEAK006700	3.20316	1	1	4	6	6
TEAK020066	3.20144	1	1	4	6	6
TEAK007978	3.19921	1	1	4	6	6
TEAK023501	3.19794	1	1	4	6	6
TEAK007657	3.19682	1	1	4	6	6
TEAK008190	3.19629	1	1	4	6	6
TEAK021642	3.1954	1	1	4	6	6
TEAK029884	3.19413	1	1	4	6	6
TEAK025161	3.19224	1	1	4	6	6
TEAK022450	3.1903	1	1	4	6	6
TEAK022134	3.18904	1	1	4	6	6
TEAK008474	3.187	1	1	4	6	6
TEAK019776	3.18504	1	1	4	6	6
TEAK035022	3.18392	1	1	4	6	6
TEAK032810	3.18315	1	1	4	6	6
TEAK031175	3.1825	1	1	4	6	6
TEAK008054	3.18105	1	1	4	6	6
TEAK040063	3.17831	1	1	4	6	6
TEAK039139	3.17801	1	1	4	6	6
TEAK040703	3.17785	1	1	4	6	6
TEAK008855	3.17622	1	1	4	6	6
TEAK012694	3.17555	1	1	4	6	6
TEAK001101	3.17555	1	1	4	6	6
TEAK020050	3.17118	1	1	4	6	6
TEAK025980	3.16794	1	1	4	6	6
TEAK005334	3.16478	1	1	4	6	6
TEAK040828	3.16271	1	1	4	6	6
TEAK015185	3.16071	1	1	4	6	6
TEAK004020	3.1578	1	1	4	6	6
TEAK010066	3.15766	1	1	4	6	6
TEAK032942	3.15525	1	1	4	6	6
TEAK023930	3.15478	1	1	4	6	6
TEAK002900	3.15467	1	1	4	6	6
TEAK015438	3.15405	1	1	4	6	6
TEAK015222	3.14977	1	1	4	6	6
TEAK002186	3.14928	1	1	4	6	6
TEAK001217	3.14864	1	1	4	6	6
TEAK023140	3.14694	1	1	4	6	6
TEAK041249	3.14403	1	1	4	6	6
TEAK041153	3.14077	1	1	4	6	6
TEAK038377	3.13786	1	1	4	6	6
TEAK033121	3.13647	1	1	4	6	6
TEAK030236	3.13138	1	1	4	6	6
TEAK008185	3.12871	1	1	4	6	6
TEAK008649	3.1287	1	1	4	6	6
TEAK035617	3.12776	1	1	4	6	6
TEAK023478	3.12634	1	1	4	6	6
TEAK026010	3.12634	1	1	4	6	6
TEAK010646	3.12323	1	1	4	6	6
TEAK018449	3.12269	1	1	4	6	6
TEAK017076	3.12225	1	1	4	6	6
TEAK004836	3.12188	1	1	4	6	6
TEAK027102	3.12017	1	1	4	6	6
TEAK024698	3.11609	1	1	4	6	6
TEAK033258	3.11373	1	1	4	6	6
TEAK004927	3.11069	1	1	4	6	6
TEAK006803	3.11056	1	1	4	6	6
TEAK032680	3.10662	1	1	4	6	6
TEAK000059	3.09943	1	1	4	6	6
TEAK022523	3.09894	1	1	4	6	6
TEAK024448	3.09864	1	1	4	6	6
TEAK035749	3.09852	1	1	4	6	6
TEAK037801	3.09847	1	1	4	6	6
TEAK021505	3.09622	1	1	4	6	6
TEAK013597	3.0947	1	1	4	6	6
TEAK009828	3.09464	1	1	4	6	6
TEAK031540	3.09434	1	1	4	6	6
TEAK018286	3.09273	1	1	4	6	6
TEAK007207	3.09223	1	1	4	6	6
TEAK029318	3.08891	1	1	4	6	6
TEAK037114	3.08879	1	1	4	6	6
TEAK020482	3.08765	1	1	4	6	6
TEAK001974	3.08633	1	1	4	6	6
TEAK018423	3.08568	1	1	4	6	6
TEAK009505	3.08484	1	1	4	6	6
TEAK010487	3.08483	1	1	4	6	6
TEAK013753	3.08446	1	1	4	6	6
TEAK006588	3.08346	1	1	4	6	6
TEAK033584	3.08268	1	1	4	6	6
TEAK029815	3.08259	1	1	4	6	6
TEAK021299	3.0817	1	1	4	6	6
TEAK027444	3.08081	1	1	4	6	6
TEAK001970	3.07697	1	1	4	6	6
TEAK024714	3.07636	1	1	4	6	6
TEAK001240	3.07623	1	1	4	6	6
TEAK012077	3.07339	1	1	4	6	6
TEAK024570	3.07244	1	1	4	6	6
TEAK001594	3.07106	1	1	4	6	6
TEAK020847	3.07029	1	1	4	6	6
TEAK037913	3.06984	1	1	4	6	6
TEAK008510	3.06881	1	1	4	6	6
TEAK018018	3.06473	1	1	4	6	6
TEAK022709	3.06029	1	1	4	6	6
TEAK020985	3.05954	1	1	4	6	6
TEAK009513	3.0574	1	1	4	6	6
TEAK028395	3.05723	1	1	4	6	6
TEAK031130	3.0567	1	1	4	6	6
TEAK022401	3.05459	1	1	4	6	6
TEAK032731	3.05382	1	1	4	6	6
TEAK005079	3.05274	1	1	4	6	6
TEAK032415	3.05095	1	1	4	6	6
TEAK038232	3.05063	1	1	4	6	6
TEAK000261	3.04715	1	1	4	6	6
TEAK040235	3.04403	1	1	4	6	6
TEAK010409	3.04043	1	1	4	6	6
TEAK027121	3.03767	1	1	4	6	6
TEAK035982	3.03691	1	1	4	6	6
TEAK024025	3.03673	1	1	4	6	6
TEAK004293	3.03626	1	1	4	6	6
TEAK021872	3.03581	1	1	4	6	6
TEAK031449	3.03513	1	1	4	6	6
TEAK014270	3.03059	1	1	4	6	6
TEAK026158	3.03018	1	1	4	6	6
TEAK037305	3.03003	1	1	4	6	6
TEAK007280	3.02897	1	1	4	6	6
TEAK011856	3.02885	1	1	4	6	6
TEAK030479	3.02852	1	1	4	6	6
TEAK029927	3.02828	1	1	4	6	6
TEAK019997	3.02802	1	1	4	6	6
TEAK029262	3.02688	1	1	4	6	6
TEAK011996	3.0219	1	1	4	6	6
TEAK037780	3.01922	1	1	4	6	6
TEAK016518	3.01835	1	1	4	6	6
TEAK008713	3.01563	1	1	4	6	6
TEAK031838	3.01521	1	1	4	6	6
TEAK040217	3.01485	1	1	4	6	6
TEAK015443	3.01098	1	1	4	6	6
TEAK020043	3.01073	1	1	4	6	6
TEAK027761	3.0102	1	1	4	6	6
TEAK036543	3.0076	1	1	4	6	6
TEAK021591	3.00716	1	1	4	6	6
TEAK009143	3.00615	1	1	4	6	6
TEAK039246	2.99952	1	1	4	6	6
TEAK016149	2.99913	1	1	4	6	6
TEAK008839	2.99758	1	1	4	6	6
TEAK027804	2.9959	1	1	4	6	6
TEAK005440	2.99571	1	1	4	6	6
TEAK020235	2.99338	1	1	5	6	6
TEAK019464	2.99301	1	1	5	6	6
TEAK032244	2.99177	1	1	5	6	6
TEAK002425	2.99123	1	1	5	6	6
TEAK008610	2.99122	1	1	5	6	6
TEAK040576	2.99041	1	1	5	6	6
TEAK035460	2.99038	1	1	5	6	6
TEAK031576	2.98897	1	1	5	6	6
TEAK008843	2.98854	1	1	5	6	6
TEAK037155	2.98833	1	1	5	6	6
TEAK035870	2.98611	1	1	5	6	6
TEAK005194	2.98212	1	1	5	6	6
TEAK025673	2.97664	1	1	5	6	6
TEAK038367	2.97652	1	1	5	6	6
TEAK035661	2.97441	1	1	5	6	6
TEAK025455	2.97198	1	1	5	6	6
TEAK039008	2.97149	1	1	5	6	6
TEAK001990	2.97106	1	1	5	6	6
TEAK004464	2.96757	1	1	5	6	6
TEAK020983	2.9664	1	1	5	6	6
TEAK007091	2.96567	1	1	5	6	6
TEAK012799	2.96413	1	1	5	6	6
TEAK030575	2.96252	1	1	5	6	6
TEAK016391	2.95946	1	1	5	6	6
TEAK005196	2.95635	1	1	5	6	6
TEAK011643	2.95569	1	1	5	6	6
TEAK035730	2.95443	1	1	5	6	6
TEAK006277	2.95386	1	1	5	6	6
TEAK023076	2.95287	1	1	5	6	6
TEAK010501	2.95246	1	1	5	6	6
TEAK001291	2.95079	1	1	5	6	6
TEAK010036	2.94636	1	1	5	6	6
TEAK010328	2.94557	1	1	5	6	6
TEAK025399	2.94493	1	1	5	6	6
TEAK020819	2.94391	1	1	5	6	6
TEAK021833	2.94161	1	1	5	6	6
TEAK015597	2.94128	1	1	5	6	6
TEAK009218	2.94063	1	1	5	6	6
TEAK004359	2.9395	1	1	5	6	6
TEAK035943	2.93895	1	1	5	6	6
TEAK021860	2.93646	1	1	5	6	6
TEAK029874	2.93584	1	1	5	6	6
TEAK012263	2.9347	1	1	5	6	6
TEAK023051	2.93317	1	1	5	6	6
TEAK018908	2.93224	1	1	5	6	6
TEAK028338	2.93207	1	1	5	6	6
TEAK014218	2.93191	1	1	5	6	6
TEAK034810	2.9295	1	1	5	6	6
TEAK016852	2.92639	1	1	5	6	6
TEAK031218	2.92629	1	1	5	6	6
TEAK018503	2.92544	1	1	5	6	6
TEAK001459	2.92506	1	1	5	6	6
TEAK010670	2.92503	1	1	5	6	6
TEAK002436	2.92365	1	1	5	6	6
TEAK006039	2.92325	1	1	5	6	6
TEAK032528	2.9211	1	1	5	6	6
TEAK013131	2.91783	1	1	5	6	6
TEAK016147	2.91774	1	1	5	6	6
TEAK011987	2.91669	1	1	5	6	6
TEAK008429	2.91553	1	1	5	6	6
TEAK001304	2.90942	1	1	5	6	6
TEAK014550	2.90759	1	1	5	6	6
TEAK012241	2.90733	1	1	5	6	6
TEAK017462	2.9046	1	1	5	6	6
TEAK033713	2.9044	1	1	5	6	6
TEAK012752	2.90354	1	1	5	6	6
TEAK033394	2.90208	1	1	5	6	6
TEAK000846	2.89969	1	1	5	6	6
TEAK009054	2.89837	1	1	5	6	6
TEAK002454	2.89821	1	1	5	6	6
TEAK019312	2.89301	1	1	5	6	6
TEAK041226	2.89295	1	1	5	6	6
TEAK037367	2.89275	1	1	5	6	6
TEAK037156	2.89101	1	1	5	6	6
TEAK020775	2.89059	1	1	5	6	6
TEAK025461	2.88731	1	1	5	6	6
TEAK040963	2.88605	1	1	5	6	6
TEAK040420	2.88527	1	1	5	6	6
TEAK000191	2.88517	1	1	5	6	6
TEAK029226	2.88397	1	1	5	6	6
TEAK039980	2.88326	1	1	5	6	6
TEAK007774	2.88261	1	1	5	6	6
TEAK035256	2.88251	1	1	5	6	6
TEAK004132	2.88139	1	1	5	6	6
TEAK023756	2.88126	1	1	5	6	6
TEAK027430	2.8809	1	1	5	6	6
TEAK039010	2.88067	1	1	5	6	6
TEAK000068	2.88051	1	1	5	6	6
TEAK008944	2.87922	1	1	5	6	6
TEAK023236	2.87885	1	1	5	6	6
TEAK036362	2.87724	1	1	5	6	6
[truncated: 1,163 more rows]

## Sheet: TF families
TFfamily	Number	GeneIDs
bHLH	138	TEAK000132; TEAK000312; TEAK000317; TEAK000323; TEAK000403; TEAK001270; TEAK001347; TEAK001362; TEAK001494; TEAK001809; TEAK001973; TEAK002100; TEAK002276; TEAK002280; TEAK002573; TEAK003612; TEAK003827; TEAK004133; TEAK004425; TEAK004858; TEAK005882; TEAK006370; TEAK006426; TEAK006524; TEAK006901; TEAK007292; TEAK007566; TEAK008333; TEAK008441; TEAK008980; TEAK009094; TEAK009152; TEAK009496; TEA…
ERF	114	TEAK000294; TEAK000851; TEAK001108; TEAK001777; TEAK002237; TEAK002357; TEAK003299; TEAK004270; TEAK006220; TEAK006700; TEAK006781; TEAK006870; TEAK006871; TEAK006872; TEAK006925; TEAK007020; TEAK007614; TEAK007635; TEAK007636; TEAK007637; TEAK009659; TEAK010033; TEAK011203; TEAK011881; TEAK011897; TEAK012192; TEAK012485; TEAK013240; TEAK013288; TEAK013289; TEAK013998; TEAK014001; TEAK014005; TEA…
NAC	90	TEAK000691; TEAK001293; TEAK001323; TEAK001687; TEAK003533; TEAK004458; TEAK004600; TEAK004621; TEAK004976; TEAK006504; TEAK007338; TEAK007900; TEAK007967; TEAK009798; TEAK010196; TEAK011098; TEAK011147; TEAK011489; TEAK011845; TEAK012006; TEAK012018; TEAK012685; TEAK014028; TEAK014466; TEAK014842; TEAK015051; TEAK015390; TEAK015870; TEAK016129; TEAK016277; TEAK016351; TEAK016352; TEAK016496; TEA…
C2H2	90	TEAK000380; TEAK000400; TEAK000484; TEAK000602; TEAK001208; TEAK002205; TEAK002434; TEAK002836; TEAK002980; TEAK003652; TEAK003797; TEAK004175; TEAK005042; TEAK007417; TEAK007561; TEAK007562; TEAK007722; TEAK008245; TEAK008249; TEAK008250; TEAK008388; TEAK008526; TEAK009369; TEAK010017; TEAK010115; TEAK011207; TEAK011474; TEAK012039; TEAK012090; TEAK012091; TEAK012421; TEAK012437; TEAK012644; TEA…
GRAS	82	TEAK000918; TEAK001057; TEAK002295; TEAK002297; TEAK002363; TEAK002903; TEAK002958; TEAK003100; TEAK003411; TEAK004236; TEAK004405; TEAK005063; TEAK005201; TEAK006235; TEAK006237; TEAK006673; TEAK007414; TEAK007531; TEAK007988; TEAK008160; TEAK008161; TEAK008162; TEAK008163; TEAK008165; TEAK008167; TEAK008168; TEAK008169; TEAK008170; TEAK008930; TEAK009429; TEAK009994; TEAK010000; TEAK010673; TEA…
MYB_related	80	TEAK000133; TEAK000141; TEAK001220; TEAK001266; TEAK001965; TEAK002098; TEAK002992; TEAK004229; TEAK004519; TEAK004947; TEAK005136; TEAK005324; TEAK006041; TEAK006054; TEAK006754; TEAK007249; TEAK007449; TEAK008171; TEAK008377; TEAK010779; TEAK011655; TEAK011976; TEAK013285; TEAK013350; TEAK013448; TEAK013466; TEAK013875; TEAK014090; TEAK014855; TEAK015869; TEAK016200; TEAK017275; TEAK019298; TEA…
bZIP	61	TEAK000036; TEAK000268; TEAK000300; TEAK000526; TEAK000877; TEAK001344; TEAK001508; TEAK001509; TEAK001511; TEAK002034; TEAK003552; TEAK003963; TEAK004404; TEAK005557; TEAK006674; TEAK008020; TEAK008535; TEAK009462; TEAK010647; TEAK011635; TEAK011959; TEAK012028; TEAK013646; TEAK014653; TEAK015734; TEAK017715; TEAK018122; TEAK018453; TEAK019145; TEAK019208; TEAK020597; TEAK021574; TEAK021912; TEA…
WRKY	57	TEAK000018; TEAK000069; TEAK000825; TEAK001425; TEAK001432; TEAK001474; TEAK002301; TEAK002974; TEAK003099; TEAK004339; TEAK005053; TEAK005200; TEAK006166; TEAK007772; TEAK009608; TEAK009666; TEAK009699; TEAK010012; TEAK011102; TEAK011184; TEAK011947; TEAK011948; TEAK013793; TEAK014636; TEAK015979; TEAK017419; TEAK018320; TEAK018321; TEAK018906; TEAK018969; TEAK019443; TEAK019754; TEAK020088; TEA…
B3	54	TEAK000218; TEAK000221; TEAK000222; TEAK000286; TEAK000888; TEAK000889; TEAK002151; TEAK002152; TEAK002153; TEAK002564; TEAK003205; TEAK004611; TEAK004614; TEAK004763; TEAK008382; TEAK010264; TEAK010266; TEAK012260; TEAK015195; TEAK015453; TEAK016367; TEAK020337; TEAK020338; TEAK020869; TEAK020870; TEAK020872; TEAK020875; TEAK020876; TEAK020877; TEAK020879; TEAK021621; TEAK022445; TEAK022941; TEA…
C3H	52	TEAK000017; TEAK000850; TEAK001894; TEAK002883; TEAK003092; TEAK003997; TEAK004648; TEAK004994; TEAK005476; TEAK006654; TEAK008277; TEAK010558; TEAK011575; TEAK013168; TEAK015487; TEAK015778; TEAK016523; TEAK017365; TEAK017517; TEAK017687; TEAK018332; TEAK018497; TEAK018857; TEAK019143; TEAK019355; TEAK021295; TEAK022263; TEAK022494; TEAK023429; TEAK027519; TEAK029497; TEAK030034; TEAK031116; TEA…
MYB	47	TEAK000357; TEAK000913; TEAK000915; TEAK001311; TEAK001328; TEAK001547; TEAK005356; TEAK005522; TEAK006998; TEAK007616; TEAK007849; TEAK008255; TEAK008894; TEAK009090; TEAK009173; TEAK009213; TEAK010823; TEAK013457; TEAK013463; TEAK013467; TEAK013475; TEAK015901; TEAK015970; TEAK017091; TEAK018621; TEAK019977; TEAK020664; TEAK021072; TEAK021322; TEAK022555; TEAK023707; TEAK024562; TEAK025571; TEA…
G2-like	46	TEAK000204; TEAK000886; TEAK001307; TEAK004734; TEAK005625; TEAK006239; TEAK006277; TEAK007914; TEAK008889; TEAK009804; TEAK013984; TEAK014493; TEAK015396; TEAK016006; TEAK018066; TEAK018479; TEAK019216; TEAK019459; TEAK019894; TEAK021938; TEAK022083; TEAK022524; TEAK023378; TEAK024058; TEAK024181; TEAK024649; TEAK025093; TEAK026428; TEAK026799; TEAK027685; TEAK027726; TEAK028724; TEAK028845; TEA…
M-type_MADS	43	TEAK003574; TEAK004563; TEAK004566; TEAK004567; TEAK004569; TEAK004570; TEAK004678; TEAK007064; TEAK009231; TEAK009408; TEAK010806; TEAK010807; TEAK010809; TEAK015504; TEAK016108; TEAK016493; TEAK018982; TEAK019718; TEAK019719; TEAK019721; TEAK019722; TEAK022002; TEAK023059; TEAK023862; TEAK025117; TEAK025118; TEAK025119; TEAK025120; TEAK025123; TEAK030912; TEAK030915; TEAK033618; TEAK034899; TEA…
LBD	43	TEAK002135; TEAK002328; TEAK002329; TEAK003741; TEAK003801; TEAK004965; TEAK005650; TEAK007963; TEAK008003; TEAK009080; TEAK009081; TEAK009210; TEAK009304; TEAK009309; TEAK012270; TEAK012315; TEAK012316; TEAK012964; TEAK013971; TEAK014137; TEAK014397; TEAK014721; TEAK014723; TEAK018739; TEAK020711; TEAK020712; TEAK023151; TEAK023244; TEAK023480; TEAK023730; TEAK025758; TEAK026752; TEAK033481; TEA…
Trihelix	42	TEAK001048; TEAK002764; TEAK002858; TEAK005008; TEAK006275; TEAK007667; TEAK008570; TEAK010452; TEAK010896; TEAK011041; TEAK011056; TEAK013584; TEAK016817; TEAK017387; TEAK018029; TEAK018232; TEAK018328; TEAK018418; TEAK019319; TEAK020123; TEAK020445; TEAK020553; TEAK020831; TEAK022657; TEAK022659; TEAK023819; TEAK027315; TEAK027717; TEAK030341; TEAK030687; TEAK030797; TEAK031324; TEAK032549; TEA…
Nin-like	37	TEAK003119; TEAK003124; TEAK003126; TEAK003167; TEAK003168; TEAK003175; TEAK003230; TEAK004472; TEAK008452; TEAK008825; TEAK012716; TEAK012912; TEAK013094; TEAK013110; TEAK013112; TEAK015705; TEAK019921; TEAK023181; TEAK027952; TEAK027954; TEAK027957; TEAK027959; TEAK027981; TEAK027982; TEAK028698; TEAK028704; TEAK028710; TEAK031285; TEAK031888; TEAK033295; TEAK035433; TEAK035435; TEAK036378; TEA…
FAR1	29	TEAK000816; TEAK002042; TEAK002966; TEAK002967; TEAK004580; TEAK005264; TEAK006856; TEAK010808; TEAK011261; TEAK011979; TEAK012897; TEAK013578; TEAK015544; TEAK018728; TEAK019552; TEAK019777; TEAK020572; TEAK020934; TEAK021569; TEAK027025; TEAK027026; TEAK028836; TEAK030886; TEAK031955; TEAK032739; TEAK034797; TEAK037463; TEAK040186; TEAK040719
GeBP	26	TEAK005443; TEAK007870; TEAK008798; TEAK011148; TEAK011149; TEAK012087; TEAK015436; TEAK015437; TEAK015617; TEAK015618; TEAK015624; TEAK015625; TEAK015633; TEAK015639; TEAK015648; TEAK015653; TEAK015654; TEAK015655; TEAK023402; TEAK028158; TEAK032192; TEAK034791; TEAK035626; TEAK036963; TEAK039617; TEAK040600
Dof	25	TEAK000733; TEAK001308; TEAK004147; TEAK004327; TEAK004740; TEAK006160; TEAK006162; TEAK007280; TEAK010802; TEAK012522; TEAK012969; TEAK013241; TEAK016487; TEAK020385; TEAK022686; TEAK023685; TEAK024660; TEAK024679; TEAK027513; TEAK028100; TEAK033115; TEAK035207; TEAK039920; TEAK040664; TEAK040966
GATA	24	TEAK003888; TEAK004076; TEAK006758; TEAK007572; TEAK009434; TEAK016441; TEAK018225; TEAK019326; TEAK020576; TEAK021155; TEAK021614; TEAK021936; TEAK026941; TEAK028839; TEAK030204; TEAK030282; TEAK031133; TEAK036342; TEAK037315; TEAK038235; TEAK039445; TEAK039597; TEAK039598; TEAK040278
ARR-B	23	TEAK001060; TEAK002619; TEAK003723; TEAK007992; TEAK010405; TEAK010411; TEAK010415; TEAK011209; TEAK017066; TEAK021149; TEAK022897; TEAK024055; TEAK024180; TEAK025291; TEAK026532; TEAK027478; TEAK028095; TEAK036913; TEAK038779; TEAK039532; TEAK039533; TEAK039629; TEAK040327
SBP	21	TEAK003291; TEAK005052; TEAK007586; TEAK007589; TEAK010847; TEAK013700; TEAK013701; TEAK015026; TEAK015038; TEAK020968; TEAK020989; TEAK021576; TEAK021824; TEAK022067; TEAK030723; TEAK030980; TEAK033010; TEAK036212; TEAK037228; TEAK037443; TEAK038860
HD-ZIP	20	TEAK000683; TEAK002860; TEAK002861; TEAK003305; TEAK009930; TEAK012788; TEAK019547; TEAK019918; TEAK021235; TEAK022802; TEAK024157; TEAK025677; TEAK031473; TEAK033410; TEAK033824; TEAK033825; TEAK035555; TEAK036108; TEAK037941; TEAK038932
WOX	19	TEAK001937; TEAK004100; TEAK004367; TEAK008213; TEAK008287; TEAK009301; TEAK009514; TEAK011417; TEAK017116; TEAK021515; TEAK024177; TEAK024233; TEAK033876; TEAK033909; TEAK035599; TEAK036627; TEAK036635; TEAK037697; TEAK040568
TALE	18	TEAK000102; TEAK002186; TEAK002229; TEAK005229; TEAK006403; TEAK006696; TEAK012127; TEAK014224; TEAK014559; TEAK015961; TEAK017216; TEAK021195; TEAK025678; TEAK028154; TEAK033634; TEAK036293; TEAK036335; TEAK039495
TCP	15	TEAK003321; TEAK010611; TEAK010705; TEAK011671; TEAK012403; TEAK012588; TEAK017296; TEAK018447; TEAK024306; TEAK026150; TEAK027604; TEAK028066; TEAK030933; TEAK031331; TEAK033071
ARF	14	TEAK002438; TEAK004634; TEAK014177; TEAK015252; TEAK020394; TEAK023491; TEAK024271; TEAK026612; TEAK029293; TEAK033797; TEAK034425; TEAK038928; TEAK040280; TEAK040897
NF-YB	13	TEAK003062; TEAK004840; TEAK006008; TEAK013405; TEAK015796; TEAK017382; TEAK022021; TEAK023442; TEAK037019; TEAK037792; TEAK037897; TEAK039713; TEAK040632
GRF	13	TEAK000710; TEAK002037; TEAK002345; TEAK004233; TEAK014273; TEAK017716; TEAK020111; TEAK025661; TEAK028682; TEAK029714; TEAK031948; TEAK040403; TEAK040411
NF-YC	12	TEAK001614; TEAK001825; TEAK002543; TEAK003416; TEAK007935; TEAK011573; TEAK014579; TEAK015919; TEAK020555; TEAK032276; TEAK035803; TEAK039892
CAMTA	12	TEAK000950; TEAK003881; TEAK008547; TEAK008638; TEAK015031; TEAK020996; TEAK021918; TEAK026537; TEAK034780; TEAK036132; TEAK037233; TEAK039808
ZF-HD	11	TEAK007723; TEAK009436; TEAK025133; TEAK028507; TEAK029324; TEAK033863; TEAK034814; TEAK035225; TEAK036835; TEAK039541; TEAK039929
NF-YA	11	TEAK000997; TEAK004608; TEAK013598; TEAK014606; TEAK016389; TEAK025898; TEAK027167; TEAK033427; TEAK033621; TEAK039828; TEAK040293
HB-other	10	TEAK011312; TEAK013637; TEAK022122; TEAK023440; TEAK024294; TEAK030966; TEAK032345; TEAK032643; TEAK040352; TEAK041281
AP2	10	TEAK002088; TEAK007734; TEAK008300; TEAK016520; TEAK022471; TEAK024590; TEAK025663; TEAK027653; TEAK028533; TEAK035627
BBR-BPC	10	TEAK009508; TEAK010251; TEAK010312; TEAK011005; TEAK014196; TEAK014316; TEAK025185; TEAK029024; TEAK029025; TEAK031118
CO-like	10	TEAK001542; TEAK005153; TEAK006032; TEAK010643; TEAK011116; TEAK011628; TEAK021028; TEAK028199; TEAK029673; TEAK036955
E2F/DP	9	TEAK001301; TEAK005819; TEAK011997; TEAK014164; TEAK017460; TEAK028574; TEAK033661; TEAK036287; TEAK037115
MIKC_MADS	7	TEAK005248; TEAK014205; TEAK014456; TEAK015033; TEAK017807; TEAK039583; TEAK040669
SRS	7	TEAK009480; TEAK010205; TEAK013639; TEAK014206; TEAK014937; TEAK031146; TEAK032336
YABBY	7	TEAK001154; TEAK002048; TEAK012362; TEAK012689; TEAK014547; TEAK027617; TEAK037484
CPP	5	TEAK004045; TEAK007006; TEAK011317; TEAK019966; TEAK040576
EIL	5	TEAK013573; TEAK020575; TEAK023506; TEAK023619; TEAK036875
BES1	4	TEAK000542; TEAK002202; TEAK025267; TEAK036376
DBB	4	TEAK010208; TEAK010210; TEAK011030; TEAK035376
HB-PHD	3	TEAK000384; TEAK031058; TEAK031729
RAV	3	TEAK021001; TEAK022477; TEAK039815
NF-X1	3	TEAK010323; TEAK017147; TEAK020427
Whirly	2	TEAK001258; TEAK038619
STAT	2	TEAK009883; TEAK040623
VOZ	2	TEAK009285; TEAK037702
NZZ/SPL	2	TEAK006461; TEAK007372
SAP	1	TEAK034700
LFY	1	TEAK009744
LSD	1	TEAK040242
S1Fa-like	1	TEAK033772
HRT-like	1	TEAK031629
	1492
