# Supplementary material for: Long-term cold, freezing and drought: overlapping and specific regulatory mechanisms and signal transduction in tea plant (Camellia sinensis (L.) Kuntze)
Source: Front Plant Sci. 2023 May 10;14:1145793. doi: 10.3389/fpls.2023.1145793 (PMC10206121; doi:10.3389/fpls.2023.1145793)
Supplement: Supplementary Table 2 — All DEGs per treatment. [file Table_2.xlsx]

## Sheet: Control VS Cold12h
GeneID	Length	Control-Expression	Cold12h-Expression	log2FoldChange(Cold12h/Control)	Padj	Up/Down-Regulation	Pvalue
TEAK026876	432	17.1157	52.2112	1.60904	0.0262087	Up	0.000879636
TEAK015475	1266	56.1533	145.332	1.37191	0.000959038	Up	1.36902e-05
TEAK030510	564	216.302	440.89	1.02737	0.0101367	Up	0.000245351
TEAK037490	1884	227.062	2058.4	3.18037	3.53668e-11	Up	6.68946e-14
TEAK009221	687	86.9078	606.93	2.80397	1.0768e-06	Up	5.93752e-09
TEAK011389	417	26.563	1.30717	-4.3449	0.0423531	Down	0.00182621
TEAK029937	786	33.3679	7.13782	-2.2249	0.0251726	Down	0.000834433
TEAK012376	417	26.563	1.30717	-4.3449	0.0423531	Down	0.00182621
TEAK024709	822	154.476	43.4476	-1.83003	0.000104346	Down	1.04035e-06
TEAK011492	792	133.755	3643.84	4.7678	0.00724046	Up	0.000159697
TEAK000628	897	27.6506	1.02191	-4.75797	0.0237048	Down	0.000770319
TEAK008322	1023	16.5684	1.46616	-3.49831	0.0364239	Down	0.0014024
TEAK029851	1410	987.344	3467.66	1.81234	0.000177843	Up	1.94416e-06
TEAK032238	396	134.427	365.863	1.44448	0.0476255	Up	0.00216798
TEAK021072	1773	28.7179	111.206	1.95321	0.022101	Up	0.000671312
TEAK031833	600	492.151	1020.9	1.05267	0.0188332	Up	0.000543386
TEAK009275	4212	116.152	40.9496	-1.50409	6.2465e-05	Down	5.86742e-07
TEAK038979	1449	54.1767	16.5368	-1.71199	0.00770997	Down	0.000174502
TEAK027432	1080	64.6548	444.456	2.78121	9.36014e-06	Up	6.54157e-08
TEAK023437	1644	129.807	49.6708	-1.3859	0.000147679	Down	1.55287e-06
TEAK035049	258	26.8323	7.78724	-1.78479	0.029777	Down	0.00107871
TEAK021817	846	57.2838	194.653	1.76471	5.39359e-07	Up	2.83573e-09
TEAK037633	267	20.1871	2.74409	-2.87904	0.00231698	Down	3.9442e-05
TEAK001308	1518	241.466	811.377	1.74855	0.000819551	Up	1.14041e-05
TEAK040971	1737	11.1834	36.3329	1.69992	0.00857226	Up	0.000201164
TEAK031035	1458	211.243	918.212	2.11992	1.07808e-08	Up	3.42159e-11
TEAK022732	1887	133.403	39.3885	-1.75994	2.51078e-05	Down	1.99619e-07
TEAK001126	1302	36.5516	152.019	2.05625	4.32594e-06	Up	2.81527e-08
TEAK018073	384	287.014	77.9913	-1.87974	8.14687e-09	Down	2.48117e-11
TEAK011382	846	82.5409	363.05	2.13699	0.00548866	Up	0.000111205
TEAK015113	879	66.5539	1.81583	-5.19582	0.0294668	Down	0.00106342
TEAK012380	225	20.1938	1.27113e-05	-20.5994	2.4022e-07	Down	1.18597e-09
TEAK015872	897	27.6506	1.02191	-4.75797	0.0237048	Down	0.000770319
TEAK005783	435	70.7556	22.0681	-1.68088	0.000632468	Down	8.35369e-06
TEAK023686	864	87.2066	351.075	2.00927	4.35832e-07	Up	2.23554e-09
TEAK003509	1503	19.5498	2.79817	-2.8046	0.00813729	Down	0.000186782
TEAK031760	720	65.0604	487.292	2.90493	0.00198521	Up	3.28397e-05
TEAK039047	1053	49.8656	122.429	1.29583	0.00802145	Up	0.000183095
TEAK014305	1122	779.758	2083.29	1.41777	0.0311654	Up	0.00114499
TEAK035942	342	65.8331	264.881	2.00846	0.000136748	Up	1.41601e-06
TEAK012330	1728	27.0767	71.9237	1.40942	0.0126089	Up	0.000321355
TEAK015027	1014	34.3792	9.91246	-1.79422	0.0118695	Down	0.000297564
TEAK036516	501	50.2472	14.8878	-1.75492	0.00635619	Down	0.000133739
TEAK021753	1386	166.25	75.4517	-1.13973	0.00984457	Down	0.000235755
TEAK009772	2043	99.2117	313.312	1.65902	0.0255687	Up	0.000851661
TEAK020166	1524	24.6541	110.289	2.16138	1.51562e-05	Up	1.1564e-07
TEAK022606	1830	82.0944	35.5143	-1.20888	0.0147729	Down	0.00039119
TEAK000055	639	195.268	64.9838	-1.5873	0.000853179	Down	1.198e-05
TEAK009678	1134	62.2703	19.7759	-1.6548	0.0404058	Down	0.00165286
TEAK008250	486	95.9083	553.286	2.5283	0.0228944	Up	0.000709738
TEAK010638	774	442.102	5485.16	3.63308	3.26169e-56	Up	1.04565e-60
TEAK023510	816	97.8355	333.872	1.77087	0.0134062	Up	0.000347263
TEAK006184	1281	126.934	2339.47	4.20403	2.68127e-14	Up	3.09447e-17
TEAK006730	891	36.6887	8.84285	-2.05275	0.0457009	Down	0.00204528
TEAK030648	1008	56.2105	8.50237	-2.7249	0.0426347	Down	0.00184928
TEAK011627	780	820.954	2020.02	1.299	0.0322587	Up	0.00119963
TEAK023349	1572	95.9697	274.667	1.51703	1.98108e-08	Up	6.54156e-11
TEAK000815	372	14.1982	2.16426	-2.71376	0.0174934	Down	0.000492927
TEAK009552	327	24.8569	0.554588	-5.48609	0.0175513	Down	0.000495578
TEAK013279	1032	19.6985	1.29353	-3.92869	0.0193412	Down	0.000564244
TEAK018768	357	217.715	657.137	1.59375	1.95932e-06	Up	1.1746e-08
TEAK014570	417	26.563	1.30717	-4.3449	0.0423531	Down	0.00182621
TEAK011242	579	143.65	46.564	-1.62527	1.4082e-05	Down	1.0609e-07
TEAK009752	1035	38.4639	78.2458	1.02451	0.0233845	Up	0.000733582
TEAK005986	573	25.0967	71.001	1.50034	0.0109875	Up	0.000272637
TEAK005055	801	181.82	497.995	1.45362	0.0153494	Up	0.000412361
TEAK020764	3126	104.305	256.105	1.29593	0.000138552	Up	1.44358e-06
TEAK032961	942	172.708	46.9304	-1.87974	0.000488223	Down	6.15111e-06
TEAK017147	3363	270.874	554.106	1.03254	0.00721501	Up	0.000158905
TEAK001437	1524	130.517	62.5236	-1.06177	0.0450215	Down	0.00200284
TEAK007980	1704	211.605	78.4544	-1.43144	5.50357e-05	Down	5.06372e-07
TEAK005993	1851	57.8613	19.5998	-1.56176	0.00137368	Down	2.11823e-05
TEAK028261	969	22.7085	6.18199	-1.87709	0.0476656	Down	0.00217141
TEAK011390	879	66.5539	1.81583	-5.19582	0.0294668	Down	0.00106342
TEAK006204	753	170.456	990.597	2.5389	0.022613	Up	0.000697392
TEAK011633	444	71.9957	29.6066	-1.28199	0.0413977	Down	0.00173856
TEAK015988	630	14.1383	50.6011	1.83957	0.00809782	Up	0.000185357
TEAK003357	1518	78.466	212.738	1.43894	0.000147819	Up	1.55908e-06
TEAK036983	1815	55.3686	117.148	1.08119	0.0429705	Up	0.00186936
TEAK026484	930	40.1646	279.103	2.7968	2.29862e-07	Up	1.12009e-09
TEAK027386	255	1565.47	553.594	-1.49969	0.0237048	Down	0.000768019
TEAK013374	492	38.0494	11.3368	-1.74687	0.0426223	Down	0.00184567
TEAK031804	513	5.43193	71.1784	3.7119	0.00663424	Up	0.000143607
TEAK001967	6561	20.9237	8.17327e-06	-21.2877	7.38233e-08	Down	3.26599e-10
TEAK018717	1215	255.175	99.234	-1.36258	0.000380353	Down	4.64574e-06
TEAK016701	912	9.05635	157.489	4.12018	2.06033e-10	Up	4.42541e-13
TEAK039851	2634	560.51	1264.7	1.17399	0.0273612	Up	0.000942945
TEAK029047	870	4.61992	91.5899	4.30925	7.25114e-05	Up	6.95057e-07
TEAK021174	495	29.8853	6.02708	-2.30991	0.00131505	Down	2.00675e-05
TEAK039912	471	431.01	152.204	-1.50171	2.04304e-07	Down	9.89003e-10
TEAK020551	1098	132.999	60.0917	-1.14617	0.00418387	Down	8.10135e-05
TEAK015060	816	28.1443	6.50641	-2.11291	0.0139495	Down	0.000363126
TEAK030566	378	50.997	21.3476	-1.25634	0.0306561	Down	0.00112333
TEAK000608	360	10.0139	0.532447	-4.23323	0.0194107	Down	0.00056814
TEAK038123	822	44.9206	13.8234	-1.70027	0.00800327	Down	0.000182423
TEAK006311	1776	218.648	101.674	-1.10466	0.0214241	Down	0.000644241
TEAK012759	519	35.3738	5.7001	-2.63362	0.00670281	Down	0.000145905
TEAK004164	3009	10707.5	2563.1	-2.06267	0.0200085	Down	0.000590768
TEAK039956	2541	173.114	909.329	2.39308	3.83492e-08	Up	1.31548e-10
TEAK000918	2166	25.093	76.063	1.59991	0.0380414	Up	0.00150005
TEAK039779	1428	2360.55	305.497	-2.94989	5.84997e-05	Down	5.45745e-07
TEAK004285	1461	51.6083	173.884	1.75245	0.00361838	Up	6.85558e-05
TEAK024937	906	18.3857	164.843	3.16444	6.92433e-13	Up	1.04332e-15
TEAK009759	450	7.02418	0.320668	-4.45317	0.0274517	Down	0.000948704
TEAK038540	492	954.956	3020.22	1.66115	0.0244418	Up	0.000804722
TEAK022524	1503	357.619	873.01	1.28758	0.0313345	Up	0.00115522
TEAK024940	921	51.4881	138.729	1.42996	0.0396913	Up	0.00161473
TEAK000027	756	0.160725	5.60654	5.12444	0.0269323	Up	0.000921975
TEAK011024	603	27.287	8.27378	-1.72159	0.0262087	Down	0.000882221
TEAK038310	501	37.5835	15.0648	-1.31892	0.0417777	Down	0.001767
TEAK038547	591	59.9308	21.8741	-1.45408	0.0498635	Down	0.00230616
TEAK034913	1758	275.736	674.342	1.29019	0.000853179	Up	1.19549e-05
TEAK037500	534	132.618	42.0313	-1.65774	0.000138552	Down	1.43954e-06
TEAK009073	918	164.312	53.2259	-1.62624	2.84155e-05	Down	2.33205e-07
TEAK031956	216	642.921	224.134	-1.52028	0.000973996	Down	1.40199e-05
TEAK030154	621	22.4327	3.69403	-2.60234	0.00214626	Down	3.5779e-05
TEAK032935	843	2.6532	20.3148	2.93673	0.00968969	Up	0.000231735
TEAK005485	1431	48.6843	138.212	1.50535	0.00169402	Up	2.70452e-05
TEAK000625	417	26.563	1.30717	-4.3449	0.0423531	Down	0.00182621
TEAK000790	561	74.0874	20.2688	-1.86997	0.0184259	Down	0.000529865
TEAK022650	2088	97.917	847.409	3.11343	1.01167e-09	Up	2.59461e-12
TEAK006499	882	99.8138	27.0118	-1.88565	0.00800327	Down	0.000182411
TEAK033972	726	74.2234	22.8032	-1.70264	0.00996958	Down	0.000239387
TEAK025282	2475	216.755	92.3056	-1.23158	0.0275195	Down	0.000953928
TEAK039170	1431	73.7727	315.543	2.09668	8.35746e-06	Up	5.78723e-08
TEAK036956	1554	109.121	306.721	1.49099	0.00016231	Up	1.74258e-06
TEAK021249	1089	20.1546	0.524038	-5.26529	0.00285968	Down	5.08807e-05
TEAK005527	708	34.0366	337.672	3.31046	0.000723877	Up	9.8395e-06
TEAK037908	1143	1.95789	14.8483	2.92293	0.00644164	Up	0.000137122
TEAK001945	918	22.1125	1.08365	-4.3509	0.00449876	Down	8.79763e-05
TEAK026598	3696	816.204	334.53	-1.2868	4.80133e-07	Down	2.50895e-09
TEAK022478	1497	222.039	791.194	1.83322	1.79356e-10	Up	3.79492e-13
TEAK012054	936	17.4458	2.95674	-2.5608	0.0374802	Down	0.0014659
TEAK019199	879	85.0857	212.953	1.32355	0.00274787	Up	4.84508e-05
TEAK004311	609	14.5656	58.9942	2.01801	0.0046321	Up	9.08541e-05
TEAK023258	1266	21.9343	68.7837	1.64888	0.0106489	Up	0.000262867
TEAK005479	549	8.03311	36.7541	2.19387	0.00658651	Up	0.000141473
TEAK013465	813	10.4022	0.323937	-5.00503	0.0151757	Down	0.00040429
TEAK019347	822	54.2819	21.1879	-1.35723	0.0392657	Down	0.00158357
TEAK038270	453	12.9352	2.44767	-2.40181	0.0384548	Down	0.00152744
TEAK028931	588	11.5932	31.9423	1.46218	0.0269975	Up	0.000926949
TEAK028301	1650	786.851	2532.89	1.68662	0.0298963	Up	0.00108398
TEAK028131	1566	18.1344	47.2394	1.38126	0.0379995	Up	0.00149328
TEAK027102	4176	302.834	634.816	1.06781	0.0394869	Up	0.00160262
TEAK028283	1800	318.059	122.823	-1.37271	9.03327e-06	Down	6.28416e-08
TEAK002349	336	54.2406	11.1131	-2.28711	0.0180878	Down	0.000516661
TEAK032124	846	28.2884	7.92775	-1.83523	0.0237048	Down	0.00076242
TEAK032928	1002	791.903	3098.93	1.96837	0.0117763	Up	0.00029485
TEAK038064	1149	200.899	418.447	1.05858	0.00712272	Up	0.000156187
TEAK026986	663	41.2477	13.2153	-1.64211	0.0390594	Down	0.00156623
TEAK014011	6561	20.9237	8.17327e-06	-21.2877	7.38233e-08	Down	3.26599e-10
TEAK017256	372	53.0965	1.38333	-5.2624	0.0390594	Down	0.00156899
TEAK015443	3060	96.9182	413.983	2.09473	0.0194493	Up	0.000569892
TEAK013892	1491	29.1485	1.0727	-4.7641	0.0408897	Down	0.00170674
TEAK025701	1683	97.3637	219.96	1.17578	0.046747	Up	0.00211158
TEAK016732	1266	201.073	6.85528	-4.87436	0.0174934	Down	0.000492793
TEAK000357	927	135.732	589.878	2.11965	2.52803e-09	Up	6.96984e-12
TEAK026558	1419	101.123	38.0031	-1.41192	0.0150191	Down	0.000399635
TEAK036411	552	257.778	730.733	1.50322	0.00644996	Up	0.000137506
TEAK036902	483	43.5731	6.59585	-2.72381	4.82056e-05	Down	4.2653e-07
TEAK020713	297	30.4018	11.3219	-1.42504	0.0385723	Down	0.00153582
TEAK000590	975	7.46012	0.323307	-4.52822	0.028281	Down	0.000988481
TEAK001542	1089	2067.7	5203.96	1.33158	0.000312575	Up	3.65755e-06
TEAK013603	336	423.809	85.4737	-2.30986	0.0115099	Down	0.000287444
TEAK035351	1479	23.4901	2.48198	-3.24249	0.00128151	Down	1.94324e-05
TEAK023148	1758	129.307	335.932	1.37737	0.000169437	Up	1.83538e-06
TEAK029944	270	1.14063	24.6649	4.43455	0.00011687	Up	1.20269e-06
TEAK011140	519	87.9027	249.717	1.50631	0.0191592	Up	0.000555863
TEAK032098	1101	158.6	73.7065	-1.10552	0.0237048	Down	0.00075636
TEAK022134	1416	132.647	1429.35	3.4297	1.34161e-07	Up	6.32246e-10
TEAK016906	588	3.35447	14.8948	2.15065	0.0474091	Up	0.00215365
TEAK031121	1554	377.566	1250.05	1.72719	0.0409157	Up	0.00170914
TEAK017131	1497	27.4801	4.4143	-2.63813	0.0271749	Down	0.000934783
TEAK004940	1212	125.383	993.412	2.98605	0.000149252	Up	1.58377e-06
TEAK014358	1266	201.073	6.85528	-4.87436	0.0174934	Down	0.000492793
TEAK031039	753	73.7489	183.015	1.31127	0.0114801	Up	0.000286331
TEAK013860	1266	201.073	6.85528	-4.87436	0.0174934	Down	0.000492793
TEAK021467	804	457.488	4270.37	3.22255	1.07989e-10	Up	2.21565e-13
TEAK017849	1197	96.9087	198.609	1.03524	0.00069655	Up	9.35641e-06
TEAK036863	1545	278.119	971.184	1.80404	0.000146434	Up	1.53508e-06
TEAK015662	1230	62.06	12.1412	-2.35375	5.5576e-06	Down	3.7059e-08
TEAK014515	627	1.59613	21.4248	3.74664	0.0216345	Up	0.000654035
TEAK035394	417	88.6986	31.2995	-1.50277	0.0367179	Down	0.00142473
TEAK012752	1248	82.5997	186.237	1.17293	0.00269293	Up	4.73958e-05
TEAK005862	2268	61.3971	24.1452	-1.34643	0.00662934	Down	0.000142605
TEAK018245	2799	140.243	424.006	1.59615	0.0104352	Up	0.000255253
TEAK023049	2478	48.4631	22.4223	-1.11195	0.0403528	Down	0.0016494
TEAK034393	1773	92.2144	27.7423	-1.73291	0.0182489	Down	0.000523604
TEAK039795	1638	27.7217	126.883	2.19442	0.000613742	Up	8.067e-06
TEAK039995	1239	28.9446	77.1872	1.41507	0.0196794	Up	0.000577265
TEAK012592	885	37.4972	110.7	1.5618	0.00265567	Up	4.6144e-05
TEAK011360	2397	102.277	242.774	1.24713	0.0467112	Up	0.00210847
TEAK022398	1506	120.995	379.438	1.64892	0.00364352	Up	6.9149e-05
TEAK024362	546	24.2631	4.44621	-2.44811	0.0100069	Down	0.000240605
TEAK007105	474	79.3981	219.458	1.46677	0.00605814	Up	0.000125657
TEAK020432	2043	6250.77	29850.8	2.25567	0.00860998	Up	0.000202325
TEAK022847	618	968.509	2820.55	1.54214	0.000286566	Up	3.2889e-06
TEAK034565	528	90.6219	289.786	1.67706	1.19522e-09	Up	3.21861e-12
TEAK031218	1044	127.576	365.574	1.5188	0.0152436	Up	0.000408054
TEAK037583	528	790.99	173.047	-2.1925	0.000748832	Down	1.02267e-05
TEAK034502	666	299.651	70.0391	-2.09705	2.95442e-05	Down	2.44363e-07
TEAK003221	840	38.8247	378.058	3.28356	3.14359e-16	Up	2.31791e-19
TEAK030975	678	148.146	1920.75	3.69658	4.20104e-08	Up	1.50841e-10
TEAK033974	1200	133.088	58.5178	-1.18543	0.0237048	Down	0.00077058
TEAK017448	741	77.0784	537.04	2.80063	3.51274e-05	Up	3.01803e-07
TEAK019592	1011	224.323	70.0295	-1.67954	2.60902e-05	Down	2.0994e-07
TEAK024766	2082	7.23755	23.782	1.7163	0.0394333	Up	0.00159918
TEAK036908	2361	707.538	348.586	-1.02129	0.0010152	Down	1.47107e-05
TEAK037832	1200	63.9516	19.405	-1.72056	0.00241495	Down	4.1342e-05
TEAK030204	735	43.2812	100.839	1.22024	0.0255687	Up	0.000851348
TEAK012500	279	85.4107	4.63855	-4.20267	0.00319859	Down	5.93718e-05
TEAK001323	852	502.437	1446.69	1.52574	0.0253489	Up	0.000842716
TEAK039751	2154	244.26	594.777	1.28393	0.0393314	Up	0.00159378
TEAK006220	1053	79.3668	1138.58	3.84256	5.6241e-20	Up	3.0651e-23
TEAK001147	795	102.77	42.9484	-1.25875	0.0477071	Down	0.00217483
TEAK035245	1389	84.5055	190.176	1.17022	0.0081637	Up	0.000188174
TEAK028199	1248	700.117	3360.94	2.2632	1.26254e-12	Up	2.02376e-15
TEAK010726	837	24.2577	4.30371	-2.49479	0.0170022	Down	0.000466619
TEAK024431	906	19.4243	107.164	2.46388	0.00161209	Up	2.55821e-05
TEAK005509	2928	537.235	90.0473	-2.5768	0.00800327	Down	0.000182397
TEAK017110	531	334.78	1687.34	2.33347	0.00120627	Up	1.81368e-05
TEAK010047	1431	53.3409	21.018	-1.34362	0.044997	Down	0.00199713
TEAK030421	1245	184.783	54.8779	-1.75153	1.27234e-05	Down	9.4223e-08
TEAK018817	618	165.606	73.6591	-1.16882	0.00562775	Down	0.000114745
TEAK020729	1731	152.799	335.03	1.13266	0.0158165	Up	0.000426939
TEAK004810	567	214.416	62.2192	-1.78498	0.00260125	Down	4.50318e-05
TEAK040940	273	28.7138	139.502	2.28046	0.000241502	Up	2.74073e-06
TEAK014619	897	27.6506	1.02191	-4.75797	0.0237048	Down	0.000770319
TEAK016533	3951	88.9241	214.008	1.26702	0.000482384	Up	6.04662e-06
TEAK004340	1128	23.7864	6.75503	-1.8161	0.0212162	Down	0.000635267
TEAK003915	873	386.306	6084.34	3.97729	0.0030181	Up	5.4667e-05
TEAK015816	1527	1530.46	340.083	-2.17001	3.21877e-15	Down	2.7861e-18
TEAK017968	687	29.3178	181.73	2.63195	4.26071e-08	Up	1.55612e-10
TEAK023610	309	90.7638	28.172	-1.68786	0.000675225	Down	8.9947e-06
TEAK009577	879	66.5539	1.81583	-5.19582	0.0294668	Down	0.00106342
TEAK022078	615	126.962	63.1405	-1.00776	0.0336517	Down	0.00127193
TEAK024938	249	0.427607	6.9143	4.01523	0.0457267	Up	0.00205042
TEAK029647	1455	13.4375	75.1418	2.48335	0.0266232	Up	0.000904708
TEAK018601	1608	17.2903	56.7934	1.71576	0.0192693	Up	0.000561462
TEAK004066	459	453.073	142.406	-1.66974	6.44552e-05	Down	6.08247e-07
TEAK008908	1644	88.0518	244.133	1.47124	0.0351193	Up	0.00134429
TEAK005206	324	87.194	272.888	1.64601	0.00210579	Up	3.49693e-05
TEAK004235	633	604.16	1895.8	1.6498	0.0285998	Up	0.00100763
TEAK036382	1395	2.75496	45.4975	4.04569	0.00106012	Up	1.55315e-05
TEAK014779	858	27.9197	7.78145	-1.84317	0.0153522	Down	0.000412961
TEAK023639	573	34.7792	740.393	4.41199	3.22715e-09	Up	9.31118e-12
TEAK012439	969	92.9294	220.068	1.24374	0.019715	Up	0.00057897
TEAK039696	1005	53.6545	193.643	1.85163	9.39221e-06	Up	6.6186e-08
TEAK034526	1338	4.78322	68.0557	3.83066	1.30468e-06	Up	7.48685e-09
TEAK019557	2019	996.617	2372.61	1.25136	0.0011561	Up	1.72342e-05
TEAK028084	1077	61.832	29.0666	-1.08899	0.0229896	Down	0.000714903
TEAK027950	402	349.743	142.462	-1.29572	0.00195254	Down	3.20031e-05
TEAK011471	510	8344.95	2942.9	-1.50366	2.84155e-05	Down	2.31287e-07
TEAK000213	2457	1214.09	531.787	-1.19096	0.000108928	Down	1.09651e-06
TEAK035788	1131	28.0649	77.5621	1.46659	0.0306561	Up	0.00112213
TEAK016670	2616	37.9657	91.0127	1.26137	0.0489644	Up	0.00224784
TEAK040069	2061	46.9552	15.9037	-1.56192	0.0275195	Down	0.000954577
TEAK037267	546	14.6182	254.571	4.12223	2.33052e-14	Up	2.61495e-17
TEAK010502	1689	36.2156	12.9752	-1.48086	0.0438783	Down	0.00192336
TEAK002395	375	17.7309	3.85602	-2.20108	0.0273881	Down	0.000945154
TEAK019998	267	79.0103	8.20685	-3.26714	0.0266263	Down	0.000908109
TEAK014339	1473	220.12	91.5817	-1.26516	0.0408402	Down	0.00167587
TEAK000689	1674	40.8655	98.4332	1.26826	0.00589272	Up	0.000120903
TEAK004784	543	0.161409	12.0923	6.22722	0.00127365	Up	1.92315e-05
TEAK032971	2064	52.5198	124.33	1.24325	0.00764675	Up	0.000171355
TEAK000827	1542	233.32	704.968	1.59525	0.00083496	Up	1.16706e-05
TEAK024783	1305	83.3672	203.803	1.28962	0.0064318	Up	0.0001365
TEAK000139	1113	322.596	5891.83	4.19092	2.86077e-31	Up	4.5856e-35
TEAK010619	1725	94.4792	217.028	1.19981	0.0026923	Up	4.72984e-05
TEAK021168	1095	847.453	211.66	-2.00138	2.60902e-05	Down	2.0965e-07
TEAK011726	1491	29.1485	1.0727	-4.7641	0.0408897	Down	0.00170674
TEAK022745	1620	3463.77	8490.48	1.2935	0.0342115	Up	0.00129857
TEAK011821	897	27.6506	1.02191	-4.75797	0.0237048	Down	0.000770319
TEAK008144	390	29.4451	3.59672	-3.03327	0.0266263	Down	0.000907657
TEAK018341	690	39.3641	358.673	3.18771	0.000201246	Up	2.22581e-06
TEAK030554	1977	16.7495	1.8805	-3.15493	0.0330433	Down	0.00124046
TEAK014847	1491	29.1485	1.0727	-4.7641	0.0408897	Down	0.00170674
TEAK029676	318	7.19477	0.191483	-5.23166	0.020628	Down	0.000613689
TEAK012429	2733	952.76	446.928	-1.09207	0.0457267	Down	0.00205197
TEAK017756	2631	68.8745	218.896	1.66821	0.0225496	Up	0.000694713
TEAK030186	861	7.34136	72.9421	3.31263	0.00170508	Up	2.73312e-05
TEAK036155	1323	204.535	700.719	1.77648	0.0329409	Up	0.00123526
TEAK010756	2055	213.488	4726.05	4.46841	3.7655e-25	Up	9.65728e-29
TEAK003633	2643	444.152	203.228	-1.12795	0.00113346	Down	1.67876e-05
TEAK026792	444	41.6021	2856.12	6.10126	1.38159e-42	Up	1.32875e-46
TEAK028901	774	161.912	339.619	1.06871	0.00532278	Up	0.000106821
TEAK018572	1344	13.9788	77.3983	2.46906	5.44419e-05	Up	4.99162e-07
TEAK013545	609	25.3908	94.7802	1.90028	0.0228209	Up	0.000706729
TEAK002312	1887	169.713	70.8782	-1.25968	0.00260584	Down	4.51947e-05
TEAK001110	714	201.51	2367.83	3.55465	2.648e-19	Up	1.61293e-22
TEAK021827	6753	51.3934	9.556	-2.42711	0.000819551	Down	1.13863e-05
TEAK035710	930	2.26208	19.7072	3.123	0.00266493	Up	4.64638e-05
TEAK012763	1491	29.1485	1.0727	-4.7641	0.0408897	Down	0.00170674
TEAK020400	1788	68.7872	147.715	1.1026	0.022101	Up	0.000671682
TEAK016862	405	120.525	514.886	2.09492	0.00770929	Up	0.000174239
TEAK031036	1440	255.043	1878.48	2.88075	1.31035e-08	Up	4.24278e-11
TEAK022806	525	79.3204	31.564	-1.32941	0.00373594	Down	7.16216e-05
TEAK035264	1278	13.4482	54.5165	2.01928	0.00267744	Up	4.678e-05
TEAK038170	372	6.41207	0.319558	-4.32664	0.0426223	Down	0.00184501
TEAK036975	951	5.42023	52.6586	3.28024	1.82965e-06	Up	1.0734e-08
TEAK016951	732	12.3536	1.38637	-3.15555	0.0490366	Down	0.00225273
TEAK021021	771	14.5492	102.983	2.8234	1.37051e-06	Up	7.90855e-09
TEAK040938	219	15.8068	0.527498	-4.90524	0.00205809	Down	3.41112e-05
TEAK000064	462	725.538	6383.58	3.13724	2.48414e-24	Up	7.96376e-28
TEAK029295	642	90.4874	1.76425	-5.68059	0.022348	Down	0.000681339
TEAK029217	1320	638.164	12349	4.27432	4.26071e-08	Up	1.55715e-10
TEAK015867	1557	354.508	165.103	-1.10245	0.00636099	Down	0.000134521
TEAK021877	648	102.115	463.598	2.18268	1.94295e-06	Up	1.15233e-08
TEAK024471	1059	7.00073	0.192606	-5.18378	0.00922698	Down	0.000218303
TEAK027600	1203	383.794	124.523	-1.62392	0.000504915	Down	6.40997e-06
TEAK020612	1266	19.196	58.9261	1.6181	0.0269323	Up	0.000922119
TEAK008962	744	3.05465	15.2148	2.3164	0.0466524	Up	0.00210348
TEAK004958	1200	11.314	70.9012	2.6477	0.00302172	Up	5.48294e-05
TEAK024894	1107	2687.08	411.021	-2.70876	4.06213e-08	Down	1.42584e-10
TEAK035865	3672	202.088	485.16	1.26348	0.0449007	Up	0.00198932
TEAK031558	1578	81.0852	24.5207	-1.72544	0.0284945	Down	0.00100301
TEAK026365	3996	1122.02	460.549	-1.28467	0.000959038	Down	1.37439e-05
TEAK029655	1359	80.4917	589.923	2.87361	2.64042e-07	Up	1.31204e-09
TEAK009018	1377	2.17103	36.1116	4.05601	0.0200096	Up	0.000591442
TEAK008200	2703	244.16	592.175	1.2782	0.00114514	Up	1.70019e-05
TEAK012449	1272	73.9552	155.747	1.07448	0.0392526	Up	0.00158178
TEAK029848	2013	12.7977	76.0452	2.57097	0.000227812	Up	2.54886e-06
TEAK034594	855	80.7453	327.022	2.01794	0.000481836	Up	6.0243e-06
TEAK015012	1152	17.1345	3.91394	-2.13021	0.0395192	Down	0.00160646
TEAK010366	1503	57.159	115.1	1.00983	0.0454547	Up	0.0020315
TEAK023185	2496	80.2151	190.671	1.24914	0.0112742	Up	0.000280834
TEAK029301	885	852.263	2868.2	1.75077	0.0239487	Up	0.000780812
TEAK015769	4200	115.78	285.393	1.30156	4.29108e-05	Up	3.76929e-07
TEAK031007	3207	1797.66	4257.61	1.24392	0.000815349	Up	1.12658e-05
TEAK041222	2388	165.423	982.261	2.56995	0.00118068	Up	1.76384e-05
TEAK022442	1998	241.319	614.811	1.3492	0.0417074	Up	0.00175558
TEAK015744	654	13.1323	1.85582	-2.82299	0.0476255	Down	0.00216806
TEAK000376	1590	350.833	1031.24	1.55553	0.00344711	Up	6.47583e-05
TEAK014080	573	45.6884	115.606	1.33932	0.0306932	Up	0.00112567
TEAK019211	3417	234.751	1005.07	2.09809	0.0472668	Up	0.00213966
TEAK006650	570	1402.14	4789.36	1.7722	3.2522e-05	Up	2.76291e-07
TEAK011643	2670	71.9471	264.699	1.87935	1.14295e-05	Up	8.39086e-08
TEAK022575	3579	849.722	1996.48	1.23239	2.64447e-05	Up	2.13639e-07
TEAK024719	693	39.7549	12.3644	-1.68494	0.00663424	Down	0.000143624
TEAK015245	1452	743.069	64.6838	-3.52202	0.0356417	Down	0.00136771
TEAK026473	600	101.566	962.049	3.24369	9.58466e-15	Up	9.36113e-18
TEAK013917	897	27.6506	1.02191	-4.75797	0.0237048	Down	0.000770319
TEAK029810	606	322.586	1743.93	2.43459	0.0022983	Up	3.89768e-05
TEAK022173	798	64.9069	16.3861	-1.9859	0.00100799	Down	1.45739e-05
TEAK011830	288	134.142	27.8403	-2.26852	0.00635619	Down	0.0001335
TEAK019290	675	101.728	209.632	1.04314	0.0170701	Up	0.00047008
TEAK008939	417	26.563	1.30717	-4.3449	0.0423531	Down	0.00182621
TEAK026147	402	223.639	105.069	-1.08984	0.0253236	Down	0.000841062
TEAK010639	1773	72.6339	29.8003	-1.28531	0.0214362	Down	0.00064598
TEAK028503	930	264.811	675.662	1.35134	0.0397333	Up	0.00161771
TEAK010559	423	87.998	956.081	3.44159	4.0492e-10	Up	9.73584e-13
TEAK023465	876	71.9757	20.655	-1.80102	0.00073446	Down	1.00069e-05
TEAK029658	435	1.13595	11.6474	3.35803	0.0292626	Up	0.00103568
TEAK014574	897	27.6506	1.02191	-4.75797	0.0237048	Down	0.000770319
TEAK015144	1491	29.1485	1.0727	-4.7641	0.0408897	Down	0.00170674
TEAK039850	2103	366.895	991.407	1.43411	2.60434e-06	Up	1.61138e-08
TEAK024570	1821	87.5234	210.307	1.26476	0.0104869	Up	0.000256851
TEAK036387	1221	15.5234	173.992	3.48651	5.0203e-10	Up	1.23926e-12
TEAK011364	2970	27.8176	131.868	2.24502	0.0384145	Up	0.00152461
TEAK003966	483	141.344	544.109	1.94469	0.00279477	Up	4.94569e-05
TEAK026206	1959	356.218	1036.63	1.54107	1.23753e-06	Up	6.98252e-09
TEAK006753	396	425.765	204.037	-1.06123	0.00144973	Down	2.26803e-05
TEAK010103	6561	20.9237	8.17327e-06	-21.2877	7.38233e-08	Down	3.26599e-10
TEAK017603	690	25.7522	4.17315	-2.62549	0.00247272	Down	4.24896e-05
TEAK008594	822	20.0771	132.489	2.72225	0.0100936	Up	0.000243983
TEAK030156	489	94.7551	16.823	-2.49377	1.23558e-06	Down	6.93192e-09
TEAK033036	1047	2.57411	88.2454	5.09938	4.71274e-10	Up	1.14823e-12
TEAK025467	453	7.32076	173.767	4.56902	3.04223e-24	Up	1.07282e-27
TEAK015703	2799	121.186	59.3339	-1.0303	0.0241959	Down	0.000793529
TEAK029724	858	33.5502	208.067	2.63266	0.0046321	Up	9.08809e-05
TEAK002165	1302	19.3113	75.5659	1.96829	0.0142171	Up	0.00037146
TEAK032724	540	2061.5	6308.64	1.61363	0.00149	Up	2.34059e-05
TEAK030110	1590	45.3871	115.267	1.34463	0.0266232	Up	0.000903978
TEAK033009	819	28.1154	101.558	1.85287	0.00333688	Up	6.23666e-05
TEAK005871	1323	50.1481	17.1298	-1.54969	0.0243704	Down	0.000801589
TEAK002518	1701	13.8306	1.33664	-3.37119	0.0333772	Down	0.00125728
TEAK007313	1365	17.587	562.339	4.99886	0.0301885	Up	0.00109562
TEAK021071	540	50.2942	1296.13	4.68768	0.0438783	Up	0.00192433
TEAK011244	2100	32.7292	109.004	1.73574	0.0049449	Up	9.7652e-05
TEAK021938	1704	267.998	988.723	1.88334	8.07149e-08	Up	3.70026e-10
TEAK021326	1818	88.3664	24.6455	-1.84217	0.0292888	Down	0.00103755
TEAK003705	1170	18.1023	2.34755	-2.94695	0.012785	Down	0.000327485
TEAK032730	675	294.367	984.948	1.74243	0.0159611	Up	0.000431866
TEAK018959	1314	3.6717	29.5923	3.0107	0.000269912	Up	3.0884e-06
TEAK039955	2721	380.198	1322.15	1.79806	1.95586e-06	Up	1.16625e-08
TEAK034556	2040	306.94	761.18	1.31028	0.000998072	Up	1.43985e-05
TEAK027664	378	59.8253	24.6535	-1.27896	0.0230893	Down	0.000720222
TEAK021745	384	57.9435	20.9337	-1.46882	0.0164689	Down	0.000447278
TEAK027034	1125	7.32366	61.0315	3.05892	0.0454232	Up	0.00202703
TEAK029996	957	7.32638	68.8529	3.23235	0.0201734	Up	0.000598223
TEAK002133	393	2.3496	11.7104	2.3173	0.0426223	Up	0.00184725
TEAK021712	837	34.5289	228.702	2.72759	0.00235002	Up	4.00798e-05
TEAK013505	987	52.7878	185.596	1.81389	0.0015694	Up	2.48041e-05
TEAK013717	1035	5.11425	0.18919	-4.75662	0.0452857	Down	0.00201944
TEAK026841	1695	128.022	1289.58	3.33244	9.61569e-13	Up	1.5105e-15
TEAK028328	1437	3.28369	30.5324	3.21695	0.00248165	Up	4.27227e-05
TEAK026839	891	119.048	294.394	1.3062	0.00635619	Up	0.000133877
TEAK016747	1017	96.8717	1251.66	3.69163	0.0468213	Up	0.00211644
TEAK030657	999	76.185	19.7772	-1.94567	0.0317585	Down	0.00117696
TEAK015643	396	21.6924	3.08656	-2.81312	0.0214362	Down	0.000645808
TEAK006212	3336	725.945	1488.88	1.0363	0.0221401	Up	0.000673701
TEAK013272	6561	20.9237	8.17327e-06	-21.2877	7.38233e-08	Down	3.26599e-10
TEAK020642	1185	26.8902	327.135	3.60473	1.91349e-32	Up	2.45375e-36
TEAK002299	1017	90.1972	404.246	2.16408	0.0224025	Up	0.000684503
TEAK022437	435	257.652	91.4468	-1.49442	0.00444271	Down	8.67378e-05
TEAK013788	3840	982.939	2461.22	1.3242	0.00593173	Up	0.000122084
TEAK026203	1176	150.377	60.6887	-1.30908	0.00367258	Down	6.99359e-05
TEAK018596	1347	195.202	521.318	1.41719	6.56341e-05	Up	6.24926e-07
TEAK018072	2367	483.779	2593.57	2.42252	0.00177509	Up	2.86241e-05
TEAK038360	951	76.1371	192.877	1.34101	1.78192e-05	Up	1.37101e-07
TEAK010152	777	52.0075	137.324	1.40079	0.0120903	Up	0.000305814
TEAK003346	1791	60.197	17.3219	-1.7971	0.000471202	Down	5.86114e-06
TEAK006550	1395	111.532	55.6381	-1.00331	0.0376872	Down	0.00147762
TEAK025860	954	20.8628	89.394	2.09924	0.0178331	Up	0.000505957
TEAK035382	663	139.354	348.268	1.32145	5.43084e-05	Up	4.96198e-07
TEAK014299	846	19.9255	2.22908	-3.1601	0.0335232	Down	0.001266
TEAK015706	2799	225.504	58.9625	-1.93529	0.0182489	Down	0.000523154
TEAK023259	1221	64.1724	26.1376	-1.29583	0.0473228	Down	0.00214669
TEAK039687	426	46.9142	8.45366	-2.47238	0.0417727	Down	0.00176101
TEAK021606	963	1675.13	259.37	-2.69119	0.000929673	Down	1.32031e-05
TEAK018906	855	161.83	431.779	1.41581	0.00364806	Up	6.93521e-05
TEAK007121	1932	240.158	500.471	1.0593	0.000803122	Up	1.10712e-05
TEAK020909	1257	23.0468	115.241	2.32201	0.000110058	Up	1.11494e-06
TEAK012407	1017	213.046	483.046	1.18099	0.00765276	Up	0.00017184
TEAK020575	1611	1385.46	3326.88	1.26381	0.000204431	Up	2.2676e-06
TEAK007290	666	1569	273.207	-2.52178	3.21028e-23	Down	1.44083e-26
TEAK008377	390	13.9154	0.19532	-6.1547	0.000675225	Down	9.00631e-06
TEAK009158	879	94.0898	258.856	1.46004	0.00629641	Up	0.000132012
TEAK005580	879	66.5539	1.81583	-5.19582	0.0294668	Down	0.00106342
TEAK021024	585	208.463	528.614	1.34242	0.0319129	Up	0.00118401
TEAK008940	879	66.5539	1.81583	-5.19582	0.0294668	Down	0.00106342
TEAK004123	1605	236.406	511.071	1.11226	4.85447e-05	Up	4.32643e-07
TEAK025323	1086	31.3867	7.70356	-2.02656	0.0191766	Down	0.000556985
TEAK017188	1800	625.867	24.205	-4.69248	0.0225135	Down	0.000691434
TEAK002980	1605	38.9045	125.078	1.68482	0.0441982	Up	0.00194544
TEAK016833	1911	33.873	208.141	2.61935	0.028397	Up	0.000996849
TEAK023825	768	75.7267	278.521	1.87891	0.038988	Up	0.00155862
TEAK023321	1083	354.266	124.895	-1.50412	0.000626595	Down	8.25603e-06
TEAK026882	1020	436.391	202.48	-1.10784	0.0106412	Down	0.000261996
TEAK013628	1209	7.19397	30.6652	2.09174	0.0148917	Up	0.000394814
TEAK029131	966	1.10645	21.5386	4.28292	0.00119855	Up	1.79438e-05
TEAK001117	2259	134.997	446.079	1.72437	0.0121599	Up	0.000307965
TEAK035297	1620	138.585	978.862	2.82033	7.26015e-09	Up	2.16457e-11
TEAK028892	291	1850.6	5024.88	1.4411	0.0383526	Up	0.0015196
TEAK036157	1380	29.376	83.5792	1.50851	0.0174934	Up	0.000491092
TEAK026725	315	62.2464	17.8414	-1.80276	0.0057733	Down	0.000117898
TEAK017474	996	47.9497	17.2614	-1.47397	0.0202132	Down	0.0006007
TEAK026183	534	14.3642	1.6388	-3.13177	0.0147001	Down	0.000388277
TEAK009238	1116	1151.25	419.35	-1.45697	3.45346e-06	Down	2.19211e-08
TEAK026576	1479	1211.61	4888.69	2.01252	3.14497e-10	Up	7.0576e-13
TEAK016733	372	53.0965	1.38333	-5.2624	0.0390594	Down	0.00156899
TEAK018220	1401	1354.95	500.988	-1.43539	3.45707e-06	Down	2.20548e-08
TEAK033427	357	52.7736	18.3907	-1.52084	0.0319129	Down	0.00118575
TEAK034521	492	59.8365	21.8546	-1.45309	0.00543898	Down	0.00010985
TEAK006032	687	331.033	707.844	1.09646	2.42775e-05	Up	1.9224e-07
TEAK024950	903	33.1326	85.8524	1.37361	0.0498635	Up	0.0023067
TEAK034887	1020	7.55377	0.326705	-4.53114	0.0408897	Down	0.00170555
TEAK029048	873	27.5103	163.642	2.5725	0.00597802	Up	0.000123612
TEAK003186	354	71.9241	259.563	1.85154	0.00595311	Up	0.000122715
TEAK015112	417	26.563	1.30717	-4.3449	0.0423531	Down	0.00182621
TEAK016255	1539	0.956878	45.3233	5.56577	0.00109801	Up	1.61923e-05
TEAK035943	861	47.1357	227.688	2.27217	0.0106489	Up	0.000262534
TEAK014630	3024	262.622	62.6156	-2.06839	5.63692e-12	Down	1.01198e-14
TEAK021471	2106	1060.48	3930.71	1.89007	5.69566e-07	Up	3.01281e-09
TEAK005777	1293	94.9279	347.06	1.87028	0.0281478	Up	0.000980882
TEAK029719	507	117.029	260.972	1.15703	0.0496108	Up	0.00228947
TEAK035778	2079	163.37	80.0625	-1.02894	0.0412301	Down	0.00172756
TEAK011045	840	18.2887	2.49189	-2.87564	0.00589427	Down	0.000121124
TEAK036206	570	17.8114	2.60841	-2.77155	0.00855455	Down	0.000200474
TEAK006724	813	271.866	33.7086	-3.01171	0.00144226	Down	2.2505e-05
TEAK036123	1767	90.9034	207.272	1.18912	0.000563898	Up	7.26724e-06
TEAK025220	1308	220.059	679.874	1.62738	0.000959038	Up	1.37727e-05
TEAK003869	837	114.975	778.97	2.76025	2.10958e-05	Up	1.64341e-07
TEAK013958	1245	144.295	69.9977	-1.04364	0.0418211	Down	0.00177243
TEAK030741	1617	106.522	1177.74	3.4668	5.57681e-09	Up	1.64481e-11
TEAK009650	4188	615.355	4915.75	2.99792	7.24205e-21	Up	3.48253e-24
TEAK033346	540	29.7355	1255.72	5.40018	2.7638e-18	Up	1.77206e-21
TEAK016034	1077	150.097	572.478	1.93133	0.0130653	Up	0.000335501
TEAK018853	3108	161.194	455.047	1.49722	3.01541e-05	Up	2.53142e-07
TEAK004823	1074	965.428	3156.67	1.70916	0.0154148	Up	0.000415602
TEAK035937	888	3.12027	27.323	3.13037	0.00504007	Up	0.000100178
TEAK002977	3819	579.577	1556.02	1.42479	1.35922e-07	Up	6.44901e-10
TEAK008068	810	441.209	100.122	-2.1397	2.53874e-10	Down	5.53439e-13
TEAK012061	558	779.962	306.555	-1.34726	0.0262087	Down	0.000879909
TEAK007187	1563	315.852	941.792	1.57616	0.0103823	Up	0.000253624
TEAK000950	528	58.844	11.1003	-2.4063	0.00636099	Down	0.000134594
TEAK014054	4083	5398.31	266.88	-4.33824	0.04458	Down	0.00196939
TEAK024868	276	104.795	40.3432	-1.37717	0.00129705	Down	1.97512e-05
TEAK015040	897	27.6506	1.02191	-4.75797	0.0237048	Down	0.000770319
TEAK038135	999	61.9404	17.4091	-1.83104	0.0167567	Down	0.00045769
TEAK039616	588	685.955	225.003	-1.60817	0.00108033	Down	1.58969e-05
TEAK014900	702	46.2424	14.0685	-1.71675	0.0237048	Down	0.000760561
TEAK014301	729	65.3325	17.7843	-1.8772	0.0245121	Down	0.000807825
TEAK015819	192	67.6215	1.3962	-5.5979	5.20515e-05	Down	4.7224e-07
TEAK013275	1266	201.073	6.85528	-4.87436	0.0174934	Down	0.000492793
TEAK025584	1536	593.986	174.797	-1.76475	0.0103615	Down	0.000252783
TEAK024521	624	73.6359	280.669	1.93039	7.29256e-07	Up	3.92764e-09
TEAK013168	2178	697.865	1396.48	1.00078	0.0216213	Up	0.000652945
TEAK031448	1185	10.5609	139.506	3.72353	7.74692e-06	Up	5.33962e-08
TEAK009106	3081	442.266	890.713	1.01005	0.0101765	Up	0.000246972
TEAK028827	2205	49.3401	134.815	1.45015	0.0379995	Up	0.00149405
TEAK022632	1623	55.8163	261.805	2.22973	4.46762e-07	Up	2.30592e-09
TEAK026793	414	0.656642	485.554	9.53031	1.43858e-23	Up	5.99544e-27
TEAK006891	1167	521.119	1523.09	1.54732	3.24683e-06	Up	2.04014e-08
TEAK022875	711	134.962	520.807	1.94819	0.00741282	Up	0.000164751
TEAK026619	2070	56.4982	267.026	2.2407	0.017253	Up	0.000478435
TEAK021560	1758	27.478	78.1107	1.50724	0.002451	Up	4.20378e-05
TEAK033654	687	43.2038	534.929	3.63012	1.18254e-09	Up	3.10866e-12
TEAK015820	6561	20.9237	8.17327e-06	-21.2877	7.38233e-08	Down	3.26599e-10
TEAK013558	1692	197.132	461.838	1.22822	0.00377868	Up	7.2562e-05
TEAK017219	1758	153.904	49.0452	-1.64985	3.93325e-05	Down	3.41715e-07
TEAK032099	1353	157.354	490.21	1.63939	0.000712065	Up	9.6333e-06
TEAK010072	294	490.425	20.6513	-4.56973	0.00299237	Down	5.4105e-05
TEAK040694	2943	1333.97	2817.74	1.07881	0.000376154	Up	4.58239e-06
TEAK030864	852	820.206	4031.48	2.29725	6.94444e-12	Up	1.26898e-14
TEAK014821	666	26.98	5.4445	-2.30902	0.0061369	Down	0.000128077
TEAK039425	1809	17.0081	237.319	3.80253	0.0313345	Up	0.00115507
TEAK015152	879	66.5539	1.81583	-5.19582	0.0294668	Down	0.00106342
TEAK024953	2250	301.064	140.234	-1.10223	0.0294668	Down	0.00106369
TEAK012358	510	67.1363	433.224	2.68995	6.44552e-05	Up	6.09569e-07
TEAK017866	1683	68.7407	30.3548	-1.17924	0.0102421	Down	0.000249214
TEAK015601	894	0.270042	27.8286	6.68724	0.000537563	Up	6.85892e-06
TEAK000800	1881	174.531	68.9233	-1.34042	0.0383299	Down	0.00151634
TEAK013914	879	66.5539	1.81583	-5.19582	0.0294668	Down	0.00106342
TEAK001851	387	24.0379	1.58188	-3.9256	0.000185383	Down	2.03254e-06
TEAK016075	279	85.4107	4.63855	-4.20267	0.00319859	Down	5.93718e-05
TEAK015451	6561	20.9237	8.17327e-06	-21.2877	7.38233e-08	Down	3.26599e-10
TEAK008713	1455	65.4718	143.884	1.13597	0.00081602	Up	1.13013e-05
TEAK022889	1272	116.134	52.1792	-1.15425	0.00240635	Down	4.11177e-05
TEAK016736	1365	120.123	25.2673	-2.24916	0.0449941	Down	0.0019949
TEAK000561	2148	57.7821	136.247	1.23753	0.0266263	Up	0.00090823
TEAK024616	1101	441.363	1174.34	1.41182	0.00173217	Up	2.78764e-05
TEAK011343	1311	28.2171	81.1694	1.52437	0.0404518	Up	0.00165604
TEAK011657	1050	72.1164	241.528	1.74379	0.0411768	Up	0.00172137
TEAK002161	900	428.915	1198.48	1.48244	0.0241959	Up	0.000795077
TEAK009226	381	99.9608	34.788	-1.52277	0.00101804	Down	1.47845e-05
TEAK027800	279	79.5076	20.7923	-1.93504	0.0266263	Down	0.000906438
TEAK023748	1965	22.5918	54.9697	1.28284	0.0126606	Up	0.000323891
TEAK032651	1410	1.62835	22.5414	3.7911	0.00746576	Up	0.000166821
TEAK018233	1356	0.831801	10.7451	3.69129	0.0170022	Up	0.00046712
TEAK011971	405	19.4123	0.839454	-4.53138	0.013173	Down	0.000339113
TEAK006702	807	64.0307	169.949	1.40827	0.0381149	Up	0.00150417
TEAK016677	990	195.408	96.9869	-1.01063	0.0420211	Down	0.00178899
TEAK016962	942	118.588	44.9782	-1.39866	0.0408897	Down	0.0017025
TEAK007431	2526	12.9651	57.4696	2.14816	0.0365017	Up	0.00140657
TEAK033214	345	114.532	2.64891	-5.43421	4.87939e-14	Down	6.10061e-17
TEAK040950	1098	85.4155	41.7641	-1.03224	0.0262087	Down	0.000881792
TEAK031629	1608	826.693	205.834	-2.00587	8.14687e-09	Down	2.45792e-11
TEAK017251	276	1.68398	26.3835	3.96968	8.90884e-05	Up	8.71092e-07
TEAK031037	1440	122.156	527.6	2.11071	2.53056e-05	Up	2.02003e-07
TEAK014848	897	27.6506	1.02191	-4.75797	0.0237048	Down	0.000770319
TEAK018945	1329	44.2928	3.52079	-3.6531	0.00610521	Down	0.000127025
TEAK004651	1215	324.869	145.521	-1.15864	0.0111364	Down	0.000276782
TEAK006919	1287	1.396	25.0879	4.16762	9.88875e-05	Up	9.79587e-07
TEAK019069	675	32.4568	4.08119	-2.99146	0.00212526	Down	3.53608e-05
TEAK011428	519	478.338	128.67	-1.89436	0.0080873	Down	0.000184857
TEAK015438	2904	191.275	387.765	1.01954	0.00601525	Up	0.000124574
TEAK007825	1377	5633.56	42045.5	2.89983	1.11278e-13	Up	1.46263e-16
TEAK036969	1308	649.486	225.714	-1.52481	0.00312264	Down	5.70611e-05
TEAK022055	435	12.4903	108.849	3.12345	7.75393e-08	Up	3.45525e-10
TEAK016934	216	0.435221	24.0476	5.788	2.13009e-05	Up	1.67304e-07
TEAK008365	1116	54.3611	109.661	1.0124	0.0393314	Up	0.00159315
TEAK010557	1665	237.199	926.263	1.96532	0.00159592	Up	2.52744e-05
TEAK003527	2226	10.4292	31.2566	1.58354	0.0365893	Up	0.00141229
TEAK025161	1335	183.893	470.962	1.35674	0.00016231	Up	1.74314e-06
TEAK017248	1425	2246.71	7787.28	1.79331	3.69459e-06	Up	2.3807e-08
TEAK037446	525	2333.17	11522.3	2.30407	0.000237374	Up	2.68628e-06
TEAK014402	1026	81.9764	383.748	2.22688	0.0126121	Up	0.000321843
TEAK013161	912	16.9142	4.23967	-1.99621	0.0367179	Down	0.00142545
TEAK013582	504	90.6501	233.954	1.36784	0.0190226	Up	0.000551292
TEAK007500	1470	56.2435	23.5748	-1.25444	0.0465157	Down	0.00209219
TEAK005428	1974	53.1676	18.8565	-1.49549	0.0326517	Down	0.00121739
TEAK036312	771	11.5298	117.668	3.35128	3.86605e-07	Up	1.97064e-09
TEAK018416	2370	405.85	87.1381	-2.21957	0.0033981	Down	6.37287e-05
TEAK030064	2853	55.5111	130.399	1.23208	0.0144309	Up	0.000378434
TEAK008171	2229	567.062	1305.35	1.20285	0.00011037	Up	1.128e-06
TEAK020349	1275	7.00235	23.3167	1.73545	0.0306561	Up	0.00111881
TEAK037999	354	0.871294	19.7018	4.49902	0.00105671	Up	1.54477e-05
TEAK008783	6561	20.9237	8.17327e-06	-21.2877	7.38233e-08	Down	3.26599e-10
TEAK038032	471	83.7074	23.7279	-1.81877	0.00507202	Down	0.000100975
TEAK014162	291	118.231	485.788	2.03872	0.0283281	Up	0.000993521
TEAK004749	852	12.5927	105.596	3.06789	0.000333554	Up	3.93511e-06
TEAK018812	699	149.651	62.7211	-1.25458	0.0297451	Down	0.00107598
TEAK027784	639	76.5052	657.449	3.10325	1.82059e-12	Up	3.035e-15
TEAK025531	390	44.9075	13.0273	-1.78542	0.00218382	Down	3.66853e-05
TEAK001918	570	13.0996	41.6652	1.66932	0.00254189	Up	4.39226e-05
TEAK000233	2730	999.984	2359.54	1.23853	0.0233857	Up	0.000734715
TEAK023565	933	14.175	2.13289	-2.73246	0.0240072	Down	0.000783488
TEAK037601	1401	67.8037	135.818	1.00224	0.00276087	Up	4.87686e-05
TEAK014858	657	9.44572	55.8941	2.56496	0.0306561	Up	0.00112184
TEAK029342	1752	164.605	80.7972	-1.02663	0.037349	Down	0.00145478
TEAK011048	324	27.627	7.01209	-1.97816	0.0398684	Down	0.00162577
TEAK027430	786	287.696	926.445	1.68716	0.00379491	Up	7.30479e-05
TEAK034377	270	407.158	159.954	-1.34793	0.00313791	Down	5.74407e-05
TEAK015265	999	24.4982	5.76797	-2.08654	0.0472668	Down	0.00214112
TEAK023380	615	13.7337	41.873	1.6083	0.0420105	Up	0.00178585
TEAK029863	1881	5.40895	35.9868	2.73405	0.000863802	Up	1.21569e-05
TEAK004250	1209	47.0733	14.7306	-1.6761	0.0120386	Down	0.000302961
TEAK007414	1326	310.402	1334.66	2.10426	0.0408897	Up	0.00169689
TEAK007338	999	194.451	1857.18	3.25564	1.21737e-14	Up	1.24887e-17
TEAK033640	2220	213.747	71.6642	-1.57658	8.30552e-05	Down	8.04112e-07
TEAK015985	795	171.614	64.9018	-1.40284	0.0187914	Down	0.000541578
TEAK020051	1242	208.679	821.97	1.9778	5.88169e-08	Up	2.16842e-10
TEAK022036	1470	163.83	70.9014	-1.20831	0.0288301	Down	0.00101784
TEAK029369	387	529.77	1326.29	1.32395	0.0265678	Up	0.000895161
TEAK009287	726	7.79444	0.193616	-5.33118	0.0288301	Down	0.00101852
TEAK001205	1341	20.9853	248.437	3.56543	4.83285e-05	Up	4.29166e-07
TEAK012864	1776	1857.3	4824.95	1.37731	0.000563898	Up	7.26574e-06
TEAK023737	696	25.0084	2.54863	-3.29462	0.00655942	Down	0.000140681
TEAK031714	1443	4.88712	117.873	4.5921	2.90962e-08	Up	9.88748e-11
TEAK027580	501	15.2003	1.54163	-3.30157	0.0119848	Down	0.000300839
TEAK030207	1824	87.6464	39.6862	-1.14306	0.0420105	Down	0.00178536
TEAK001184	1938	53.3439	109.762	1.04098	0.0423236	Up	0.00180458
TEAK000293	1914	299.835	637.034	1.0872	0.00930441	Up	0.000220433
TEAK013388	1950	110.972	44.5339	-1.31722	0.00813252	Down	0.000186412
TEAK012194	1047	696.951	268.036	-1.37863	0.000449494	Down	5.57671e-06
TEAK011986	648	111.674	47.8729	-1.22201	0.012341	Down	0.000314132
TEAK019886	1317	1.15912	31.0676	4.7443	0.00023328	Up	2.63247e-06
TEAK012952	879	66.5539	1.81583	-5.19582	0.0294668	Down	0.00106342
TEAK003993	1572	471.245	1715.84	1.86437	0.0025084	Up	4.32636e-05
TEAK033544	540	13.6053	0.767973	-4.14697	0.0373665	Down	0.00145771
TEAK035804	1668	79.604	532.153	2.74093	8.07149e-08	Up	3.67723e-10
TEAK008230	2739	34.0015	8.91699	-1.93097	0.0284857	Down	0.00100179
TEAK015699	936	44.679	190.113	2.08919	7.35847e-06	Up	5.04829e-08
TEAK011490	792	77.5719	3287.01	5.4051	0.0164689	Up	0.000447716
TEAK014161	2508	50.3961	144.232	1.51701	0.0365714	Up	0.00141043
TEAK013203	831	439.083	1690.85	1.94518	0.0268279	Up	0.000915965
TEAK031784	750	323.458	13.0987	-4.62609	0.00148441	Down	2.32704e-05
TEAK011577	1767	72.0008	25.4217	-1.50195	0.0164689	Down	0.000447545
TEAK012762	897	27.6506	1.02191	-4.75797	0.0237048	Down	0.000770319
TEAK010170	1533	215	445.984	1.05266	0.0133924	Up	0.000345954
TEAK000942	453	87.1562	38.8507	-1.16566	0.0417777	Down	0.00176791
TEAK030602	339	10.9157	0.775914	-3.81437	0.0302284	Down	0.00109958
TEAK021880	483	19.71	932.752	5.56449	9.58466e-15	Up	9.52536e-18
TEAK018629	2076	240.314	2085.66	3.11751	0.000352439	Up	4.2031e-06
TEAK003025	2034	183.885	61.191	-1.58741	9.6055e-09	Down	2.987e-11
TEAK012095	1086	86.0055	28.8143	-1.57765	0.00741282	Down	0.000164925
TEAK018021	585	61.8522	286.744	2.21287	0.000819551	Up	1.1429e-05
TEAK005896	1662	912.506	38.4814	-4.5676	0.0231721	Down	0.000725034
TEAK015447	660	12.5293	36.9315	1.55955	0.0147642	Up	0.000390488
TEAK036989	687	20.0079	62.847	1.65127	0.00556182	Up	0.000113223
TEAK037149	606	67.6286	146.325	1.11347	0.0446061	Up	0.0019734
TEAK038654	564	83.9348	255.95	1.60852	0.0224477	Up	0.000688696
TEAK019307	1644	1047.66	6998.35	2.73984	9.12572e-09	Up	2.80854e-11
TEAK040708	1041	110.085	347.294	1.65754	3.82564e-05	Up	3.29913e-07
TEAK019571	681	82.7301	32.2392	-1.3596	0.00351944	Down	6.64555e-05
TEAK022673	1296	25.4625	90.8942	1.83581	0.0270046	Up	0.000928059
TEAK009655	600	10.7326	0.533688	-4.32986	0.0367179	Down	0.00142314
TEAK024534	933	240.76	111.316	-1.11294	0.00063938	Down	8.46549e-06
TEAK007590	465	1.02401	10.121	3.30505	0.0210819	Up	0.000629897
TEAK027472	345	68.1184	17.5488	-1.95668	0.00137753	Down	2.13741e-05
TEAK007394	354	80.1284	7.97717	-3.32836	0.0283281	Down	0.000992613
TEAK030718	2073	377.788	856.411	1.18073	0.014997	Up	0.000398568
TEAK027788	1695	333.543	138.4	-1.26903	0.0441331	Down	0.00193974
TEAK000851	630	73.8805	179.738	1.28263	0.0217405	Up	0.000657976
TEAK002931	282	800.121	140.838	-2.50618	4.5879e-06	Down	3.00045e-08
TEAK027665	657	125.803	713.961	2.50468	7.38233e-08	Up	3.21172e-10
TEAK041041	1776	52.1446	14.8766	-1.80947	0.000320897	Down	3.7755e-06
TEAK039676	408	229.289	80.4425	-1.51114	0.00663424	Down	0.000143774
TEAK008535	432	49.9119	205.835	2.04404	1.4231e-05	Up	1.07669e-07
TEAK026578	1074	32.6711	77.1566	1.23978	0.0408897	Up	0.00170175
TEAK021176	516	2217.94	708.637	-1.6461	3.91516e-05	Down	3.38888e-07
TEAK010339	879	66.5539	1.81583	-5.19582	0.0294668	Down	0.00106342
TEAK039989	234	40.505	8.24994	-2.29565	0.00140093	Down	2.17822e-05
TEAK035717	1614	25.0421	81.83	1.70827	0.00550592	Up	0.000111908
TEAK010062	1491	29.1485	1.0727	-4.7641	0.0408897	Down	0.00170674
TEAK026242	963	29.864	173.725	2.54033	0.00617292	Up	0.000129225
TEAK009019	1626	1.37448	38.9388	4.82425	0.0026923	Up	4.72888e-05
TEAK033631	558	27.3161	6.17525	-2.14518	0.0417777	Down	0.00176548
TEAK021316	1770	47.5759	143.731	1.59507	0.0438783	Up	0.00192265
TEAK008034	1161	6.19651	131.637	4.40896	2.98275e-07	Up	1.49171e-09
TEAK033674	1122	1484.93	422.344	-1.8139	3.50012e-14	Down	4.26392e-17
TEAK001511	453	91.4385	35.7067	-1.35661	0.0171623	Down	0.00047345
TEAK005742	927	94.1834	44.2909	-1.08846	0.0107584	Down	0.000266262
TEAK023989	588	327.905	1540.96	2.23248	9.23077e-05	Up	9.05529e-07
TEAK036554	2880	314.341	1092.58	1.79734	0.0457267	Up	0.0020523
TEAK016861	759	167.457	854.004	2.35046	0.000169437	Up	1.83265e-06
TEAK003659	423	39.6473	160.717	2.01923	0.000563075	Up	7.22053e-06
TEAK009862	3909	742.055	327.597	-1.1796	0.0371155	Down	0.00144212
TEAK022268	1338	163.446	67.1214	-1.28397	0.00179019	Down	2.90398e-05
TEAK025610	1602	107.562	225.991	1.0711	0.0454547	Up	0.00203245
TEAK002579	672	56.5799	227.136	2.0052	0.027263	Up	0.000938686
TEAK022895	732	397.63	56.4669	-2.81595	6.46189e-11	Down	1.28438e-13
TEAK022558	855	176.198	32.659	-2.43164	0.00104577	Down	1.52543e-05
TEAK011019	2793	45.9049	378.372	3.04309	0.000920664	Up	1.30457e-05
TEAK004609	912	106.386	453.925	2.09314	6.43748e-06	Up	4.33389e-08
TEAK020143	708	3.79383	41.153	3.43927	2.27764e-08	Up	7.59384e-11
TEAK016150	2847	890.334	2180.14	1.292	0.0117763	Up	0.000294724
TEAK011941	3228	138.134	398.943	1.53011	0.00836759	Up	0.000194215
TEAK033613	2277	135.598	293.674	1.11488	0.0428988	Up	0.00186487
TEAK005648	963	278.486	88.8107	-1.6488	0.00297413	Down	5.33938e-05
TEAK012499	6561	20.9237	8.17327e-06	-21.2877	7.38233e-08	Down	3.26599e-10
TEAK040515	1437	141.442	305.517	1.11105	0.0495495	Up	0.00228238
TEAK040774	498	915.598	2391.87	1.38535	1.08337e-05	Up	7.84924e-08
TEAK012728	2601	92.6587	35.3025	-1.39215	0.0333005	Down	0.00125289
TEAK008089	1722	203.374	79.3672	-1.35752	1.07376e-05	Down	7.71076e-08
TEAK023712	357	10.8407	0.53477	-4.3414	0.0172726	Down	0.000479532
TEAK000105	279	17.4358	71.233	2.03049	0.000169437	Up	1.83874e-06
TEAK012588	1065	109.589	261.781	1.25625	0.0201302	Up	0.000595896
TEAK014949	897	27.6506	1.02191	-4.75797	0.0237048	Down	0.000770319
TEAK001219	1839	154.8	369.586	1.2555	0.0376264	Up	0.00147282
TEAK039623	1257	193.222	59.9679	-1.688	0.000108272	Down	1.08296e-06
TEAK026968	1053	19.0911	3.0951	-2.62484	0.0374653	Down	0.00146292
TEAK025178	465	53.6687	291.391	2.4408	3.39669e-10	Up	8.0254e-13
TEAK000204	1146	35.1766	122.717	1.80265	0.0391034	Up	0.00157452
TEAK025994	849	69.1889	266.123	1.94348	0.00133694	Up	2.05218e-05
TEAK010689	372	497.416	136.84	-1.86196	0.00784797	Down	0.000177877
TEAK015404	6561	20.9237	8.17327e-06	-21.2877	7.38233e-08	Down	3.26599e-10
TEAK001196	1161	22.0806	169.455	2.94005	2.47953e-12	Up	4.21297e-15
TEAK007301	2046	42.8763	126.704	1.56321	0.013017	Up	0.000333845
TEAK024690	2076	156.443	314.261	1.00632	0.00315977	Up	5.79421e-05
TEAK026491	804	16.755	168.917	3.33365	5.8027e-07	Up	3.08802e-09
TEAK004939	777	8.55509	0.546599	-3.96823	0.0417932	Down	0.00176991
TEAK017459	1437	138.1	405.91	1.55545	5.51378e-05	Up	5.10846e-07
TEAK018868	609	121.265	50.6843	-1.25855	0.00192536	Down	3.13558e-05
TEAK012210	897	27.6506	1.02191	-4.75797	0.0237048	Down	0.000770319
TEAK011290	1827	302.072	878.658	1.54041	3.33883e-05	Up	2.85791e-07
TEAK015326	666	49.7555	16.654	-1.57899	0.00813863	Down	0.000187227
TEAK027717	786	12.9773	122.621	3.24015	3.96797e-05	Up	3.46003e-07
TEAK029991	957	186.36	12.6567	-3.88012	0.000647546	Down	8.59437e-06
TEAK031727	510	220.565	69.7207	-1.66155	2.84155e-05	Down	2.32053e-07
TEAK016648	825	123.876	34.4075	-1.8481	0.00636099	Down	0.000134522
TEAK033435	3849	323	160.879	-1.00556	0.0488587	Down	0.00224143
TEAK033348	720	304.194	10855	5.15723	4.39365e-24	Up	1.69024e-27
TEAK023720	2355	9.47898	96.0478	3.34095	0.00715634	Up	0.000157383
TEAK012925	1059	0.680414	14.2601	4.38943	0.00786718	Up	0.000178564
TEAK029935	1533	40.4508	15.0286	-1.42845	0.028281	Down	0.000990057
TEAK035819	2028	42.9452	200.112	2.22024	0.00317398	Up	5.84062e-05
TEAK026337	1698	143.219	637.919	2.15515	0.00372781	Up	7.13463e-05
TEAK019541	603	455.702	216.83	-1.07152	0.0192693	Down	0.000561531
TEAK039049	1464	64.5438	211.856	1.71473	0.00194572	Up	3.17498e-05
TEAK020243	756	84.8101	24.0052	-1.82089	0.00347882	Down	6.55603e-05
TEAK026174	1215	11.0614	52.0389	2.23406	0.0392833	Up	0.00158554
TEAK001552	1536	31.7811	10.7707	-1.56106	0.0262087	Down	0.000881762
TEAK021465	633	168.538	1170.41	2.79587	1.32283e-10	Up	2.75651e-13
TEAK017601	594	26.1416	6.7422	-1.95506	0.00653009	Down	0.000139754
TEAK012893	1419	45.1783	190.47	2.07587	0.00011037	Up	1.12871e-06
TEAK013918	1491	29.1485	1.0727	-4.7641	0.0408897	Down	0.00170674
TEAK026381	963	8.41584	105.707	3.65082	8.57381e-05	Up	8.35585e-07
TEAK028322	1551	29.2048	8.54926	-1.77233	0.0213786	Down	0.000641503
TEAK007288	1314	213.425	926.744	2.11844	0.0012322	Up	1.85662e-05
TEAK035868	249	9.05691	0.324697	-4.80185	0.00823626	Down	0.000190556
TEAK032865	645	22.2327	5.52429	-2.00882	0.0174318	Down	0.000485628
TEAK030903	2505	212.203	1590.37	2.90585	4.62985e-13	Up	6.67916e-16
TEAK014381	1383	54.7186	10.9141	-2.32584	0.0198232	Down	0.000583391
TEAK016823	420	16612.1	7138.98	-1.21844	0.0420211	Down	0.00178822
TEAK026300	738	49.0471	8.12447	-2.59382	1.07572e-05	Down	7.75933e-08
TEAK034369	705	109.47	474.11	2.11469	9.9904e-06	Up	7.11015e-08
TEAK001868	2796	3.54415	136.927	5.27182	3.3818e-15	Up	3.03563e-18
TEAK039344	399	17.7252	61.5464	1.79588	0.0391034	Up	0.00157447
TEAK039443	699	4.20581	16.1545	1.94148	0.0419391	Up	0.00177878
TEAK035020	588	57.1096	771.623	3.75609	7.16558e-16	Up	5.74294e-19
TEAK000892	837	7.44603	31.3537	2.07409	0.0224025	Up	0.000685789
TEAK033895	2964	2.55477	24.1988	3.24367	0.00643209	Up	0.000136712
TEAK028821	762	1115.4	515.095	-1.11465	0.0146342	Down	0.000384234
TEAK025746	390	143.049	512.316	1.84053	2.57035e-06	Up	1.58211e-08
TEAK035207	1224	347.332	20941.9	5.91393	4.02523e-52	Up	2.58085e-56
TEAK006670	1986	35.1641	5.76147	-2.60959	0.00231698	Down	3.94135e-05
TEAK036922	1791	57.8495	193.909	1.745	1.07266e-07	Up	4.98625e-10
TEAK012335	786	40.9589	88.7252	1.11517	0.0387794	Up	0.00154748
TEAK034941	672	397.176	855.643	1.10723	0.0408897	Up	0.00170309
TEAK021122	1107	1261.86	4174.86	1.72618	0.000365335	Up	4.40374e-06
TEAK027845	2430	254.99	690.967	1.43818	2.84155e-05	Up	2.32407e-07
TEAK006483	417	40.4399	7.13449	-2.5029	0.000678569	Down	9.09312e-06
TEAK015154	897	27.6506	1.02191	-4.75797	0.0237048	Down	0.000770319
TEAK013940	582	876.955	318.6	-1.46076	1.4068e-05	Down	1.05082e-07
TEAK029904	1422	46.1189	320.504	2.79691	1.05075e-05	Up	7.51188e-08
TEAK019670	1497	302.433	615.689	1.02559	0.0379995	Up	0.00149504
TEAK006186	750	88.6733	241.204	1.44368	0.0133965	Up	0.000346584
TEAK019217	2868	20.0451	67.3943	1.74937	0.0105796	Up	0.000259462
TEAK026760	1560	78.115	1002.06	3.68122	1.53027e-13	Up	2.06044e-16
TEAK031831	750	42.3783	138.595	1.70948	0.0437314	Up	0.00191087
TEAK032731	1311	40.481	199.347	2.29996	8.57381e-05	Up	8.34486e-07
TEAK030053	876	708.288	3599.9	2.34555	5.07943e-30	Up	9.77032e-34
TEAK011683	696	102.773	50.0648	-1.03759	0.010028	Down	0.000241755
TEAK018479	1080	216.244	641.929	1.56976	3.64254e-07	Up	1.84503e-09
TEAK017800	1305	50.437	19.6628	-1.35901	0.037207	Down	0.00144806
TEAK033893	1251	132.111	387.562	1.55267	1.61217e-08	Up	5.27173e-11
TEAK026305	1332	92.0719	1017.34	3.46589	5.37116e-26	Up	1.20534e-29
TEAK025324	1071	226.4	40.0331	-2.49961	7.86589e-08	Down	3.53036e-10
TEAK033325	2049	639.536	2149.21	1.74871	0.002687	Up	4.70331e-05
TEAK010335	279	85.4107	4.63855	-4.20267	0.00319859	Down	5.93718e-05
TEAK012024	2808	162.306	63.749	-1.34824	0.0123164	Down	0.000313113
TEAK016088	417	26.563	1.30717	-4.3449	0.0423531	Down	0.00182621
TEAK002232	210	17.3942	3.56493	-2.28666	0.0294668	Down	0.00105766
TEAK017450	855	164.316	830.285	2.33713	0.00103523	Up	1.50673e-05
TEAK016520	1215	48.7394	135.22	1.47215	0.0354016	Up	0.00135737
TEAK019775	1320	70.139	169.594	1.27379	0.0177632	Up	0.000503404
TEAK024322	1746	620.09	1419.73	1.19507	0.00137753	Up	2.13356e-05
TEAK001395	1080	4.32885	24.1038	2.47721	0.00114514	Up	1.70341e-05
TEAK036193	444	55.1346	24.1088	-1.1934	0.027585	Down	0.000957732
TEAK027126	783	596.023	249.253	-1.25776	0.00294036	Down	5.26932e-05
TEAK022556	1044	25.2427	1.58987	-3.98889	5.50406e-05	Down	5.08181e-07
TEAK009891	1143	40.3617	11.779	-1.77677	0.00490739	Down	9.67539e-05
TEAK031168	612	311.032	136.113	-1.19226	0.0343265	Down	0.00130624
TEAK028169	900	1457.87	407.799	-1.83793	4.60665e-07	Down	2.39245e-09
TEAK000560	1638	67.0303	344.101	2.35994	0.00289726	Up	5.1828e-05
TEAK024574	1302	62.6578	625.667	3.31983	2.21243e-06	Up	1.34053e-08
TEAK001004	855	508.148	227.457	-1.15965	0.0231721	Down	0.000724847
TEAK013133	792	4.95912	30.6761	2.62896	0.0411965	Up	0.00172483
TEAK010426	6561	20.9237	8.17327e-06	-21.2877	7.38233e-08	Down	3.26599e-10
TEAK022056	2451	173.662	476.384	1.45584	5.25982e-06	Up	3.49047e-08
TEAK024324	1047	1123.03	4447.09	1.98547	0.00610521	Up	0.00012697
TEAK009421	1491	147.835	61.1699	-1.27309	0.0101669	Down	0.000246407
TEAK000199	1452	14.2863	70.1108	2.295	1.31229e-05	Up	9.76021e-08
TEAK034743	1221	214.501	1320.17	2.62167	2.94199e-09	Up	8.29978e-12
TEAK036707	360	178.717	604.484	1.75803	0.0313358	Up	0.00115658
TEAK013845	4326	362.647	820.169	1.17735	0.000354605	Up	4.24029e-06
TEAK023335	540	28.8038	6.95435	-2.05027	0.00195583	Down	3.21656e-05
TEAK000615	447	180.491	84.5883	-1.0934	0.00356175	Down	6.73688e-05
TEAK029684	942	33.8734	202.972	2.58305	4.26229e-05	Up	3.73034e-07
TEAK009477	627	12.4724	0.537421	-4.53654	0.00952958	Down	0.000226989
TEAK006193	948	111.885	26.4905	-2.07848	0.0393314	Down	0.00159193
TEAK017514	738	13.2614	1.04135	-3.67071	0.0387794	Down	0.0015478
TEAK001349	579	116.846	29.9088	-1.96597	0.00181668	Down	2.95276e-05
TEAK036643	330	134.42	440.202	1.71142	0.0424231	Up	0.00183059
TEAK025108	840	98.2389	346.304	1.81767	1.55127e-06	Up	9.0014e-09
TEAK030142	3411	832.462	1867.95	1.166	0.038496	Up	0.00153155
TEAK020775	1860	427.065	933.059	1.12751	0.0179937	Up	0.000512244
TEAK025532	390	44.9075	13.0273	-1.78542	0.00218382	Down	3.66853e-05
TEAK031743	1266	224.265	586.086	1.38591	0.0013508	Up	2.07862e-05
TEAK039547	1008	47.2544	19.4979	-1.27713	0.0276646	Down	0.000961383
TEAK013930	690	90.5137	40.4734	-1.16116	0.0478842	Down	0.00218444
TEAK031748	1692	3.80543	22.9602	2.593	0.0234416	Up	0.000737224
TEAK013913	417	26.563	1.30717	-4.3449	0.0423531	Down	0.00182621
TEAK016092	897	27.6506	1.02191	-4.75797	0.0237048	Down	0.000770319
TEAK026794	690	182.382	789.836	2.11459	2.96508e-05	Up	2.46195e-07
TEAK008937	6561	20.9237	8.17327e-06	-21.2877	7.38233e-08	Down	3.26599e-10
TEAK020582	735	56.3221	18.7521	-1.58665	0.0147001	Down	0.000388319
TEAK036741	225	12.0953	0.194131	-5.96127	0.0133924	Down	0.000346048
TEAK001688	969	285.711	72.2604	-1.98328	0.00304659	Down	5.53784e-05
TEAK000600	3261	69.4668	213.449	1.6195	0.0441982	Up	0.00194516
TEAK008504	1278	39.1509	131.524	1.7482	0.00441202	Up	8.58557e-05
TEAK033227	1929	101.054	47.7814	-1.08061	0.00443649	Down	8.64741e-05
TEAK029914	1257	67.8016	190.587	1.49106	0.00385459	Up	7.43906e-05
TEAK037626	306	58.509	9.87726	-2.56647	1.57555e-05	Down	1.20718e-07
TEAK029969	441	37.5021	1169.97	4.96336	0.0282659	Up	0.000986809
TEAK009007	849	149.919	933.93	2.63913	1.4082e-05	Up	1.05791e-07
TEAK011204	1026	32.0548	81.3991	1.34447	0.028445	Up	0.000999447
TEAK017231	501	53.5342	13.8869	-1.94674	0.000761353	Down	1.04221e-05
TEAK003789	3660	611.274	3482.11	2.51007	1.07808e-08	Up	3.40423e-11
TEAK004788	327	16.4074	2.07858	-2.98068	0.0188883	Down	0.000545973
TEAK021875	1164	10.0574	51.1205	2.34564	0.0189808	Up	0.00054947
TEAK024367	1215	368.458	830.597	1.17265	0.0454547	Up	0.00203281
TEAK023236	594	29.358	68.789	1.22843	0.0417128	Up	0.00175714
TEAK010816	1743	19.8163	90.5642	2.19225	0.0173758	Up	0.000483511
TEAK000606	705	81.2016	191.045	1.23434	0.000197425	Up	2.17723e-06
TEAK006070	1962	4.23516	92.5251	4.44936	2.21243e-06	Up	1.33589e-08
TEAK012775	1242	303.417	1157.6	1.93176	0.00542778	Up	0.00010945
TEAK021574	876	96.0906	239.902	1.31998	0.00299237	Up	5.38886e-05
TEAK034580	1332	288.476	843.985	1.54877	0.000113264	Up	1.16194e-06
TEAK023146	1299	440.31	3278.77	2.89656	2.6194e-15	Up	2.18332e-18
TEAK039351	939	61.3167	157.023	1.35662	0.0430528	Up	0.00187432
TEAK017715	612	13.0295	60.216	2.20836	0.000300658	Up	3.50847e-06
TEAK007430	3042	47.7798	234.171	2.29309	0.00310866	Up	5.66062e-05
TEAK004059	468	42.1941	9.87771	-2.09479	0.00371022	Down	7.08906e-05
TEAK034607	726	119.887	42.1424	-1.50833	0.0435876	Down	0.00190179
TEAK018813	1245	5.04055	35.2555	2.8062	0.0266232	Up	0.000902299
TEAK006700	1065	8.11619	120.05	3.88669	4.34492e-11	Up	8.35749e-14
TEAK006930	765	198.863	792.902	1.99536	4.03616e-08	Up	1.39745e-10
TEAK026084	492	81.2428	8.99159	-3.17559	0.0225496	Down	0.000694127
TEAK015869	294	109.611	19.6372	-2.48073	0.0302284	Down	0.0010999
TEAK024520	984	36.3453	179.042	2.30046	0.0237048	Up	0.000767478
TEAK028741	2796	153.293	419.557	1.45258	1.2131e-05	Up	8.94474e-08
TEAK002091	2721	21.9329	7.43073	-1.56152	0.0450722	Down	0.00200703
TEAK016201	978	51.6691	136.663	1.40325	0.0239122	Up	0.000778854
TEAK009508	798	344.128	961.009	1.4816	0.000140981	Up	1.4734e-06
TEAK015873	1491	29.1485	1.0727	-4.7641	0.0408897	Down	0.00170674
TEAK002003	2106	385.777	967.854	1.32702	0.0171623	Up	0.000473721
TEAK010099	6561	20.9237	8.17327e-06	-21.2877	7.38233e-08	Down	3.26599e-10
TEAK009595	738	131.879	35.1167	-1.90898	0.0230893	Down	0.000720014
TEAK015441	1029	64.4833	22.7288	-1.50441	0.000871645	Down	1.23192e-05
TEAK005264	768	35.5144	13.1847	-1.42953	0.0306408	Down	0.00111687
TEAK010928	6561	20.9237	8.17327e-06	-21.2877	7.38233e-08	Down	3.26599e-10
TEAK019801	711	36.6028	2.9193	-3.64826	0.0419545	Down	0.00178078
TEAK037541	1263	107.245	435.976	2.02334	9.86471e-08	Up	4.55397e-10
TEAK017541	1707	87.5662	236.046	1.43062	0.000227122	Up	2.52657e-06
TEAK035914	1689	61.1574	192.852	1.65689	0.000230325	Up	2.58435e-06
TEAK040333	513	81.6968	22.1877	-1.88052	0.0301885	Down	0.00109651
TEAK029288	657	59.7893	347.594	2.53945	4.06213e-08	Up	1.43248e-10
TEAK009932	918	40.5807	11.7671	-1.78603	0.00749811	Down	0.000167784
TEAK021732	1485	6.97111	26.7316	1.93909	0.00828777	Up	0.000192096
TEAK019359	588	282.746	39.3758	-2.84412	2.55645e-10	Down	5.65495e-13
TEAK013158	1470	198.746	9.85785e-06	-24.2651	3.22302e-10	Down	7.4394e-13
TEAK020824	396	33.5216	10.0781	-1.73387	0.0390512	Down	0.00156365
TEAK013326	1080	101.925	243.27	1.25505	7.00149e-06	Up	4.77769e-08
TEAK008643	831	23.0904	2.81544	-3.03586	0.00542666	Down	0.00010908
TEAK016078	417	26.563	1.30717	-4.3449	0.0423531	Down	0.00182621
TEAK014013	1266	201.073	6.85528	-4.87436	0.0174934	Down	0.000492793
TEAK007695	996	195.967	979.746	2.32179	9.39297e-06	Up	6.65484e-08
TEAK018876	570	55.6636	6.56975	-3.08282	0.00137753	Down	2.1318e-05
TEAK012187	675	73.2972	222.805	1.60395	0.00322122	Up	5.99984e-05
TEAK026409	1254	28.9614	146.869	2.34232	5.1593e-05	Up	4.64772e-07
TEAK004677	1398	60.4497	186.864	1.62819	0.0311843	Up	0.00114768
TEAK020452	1422	350.877	939.248	1.42054	0.00336347	Up	6.29714e-05
TEAK000400	696	77.9771	358.453	2.20066	0.00169383	Up	2.69879e-05
TEAK037221	957	180.706	52.9903	-1.76984	0.000287416	Down	3.30787e-06
TEAK016076	6561	20.9237	8.17327e-06	-21.2877	7.38233e-08	Down	3.26599e-10
TEAK014665	1491	29.1485	1.0727	-4.7641	0.0408897	Down	0.00170674
TEAK035487	3168	55.2622	173.05	1.64682	0.028748	Up	0.00101378
TEAK011342	774	139.424	395.565	1.50444	0.040018	Up	0.00163443
TEAK005963	591	13.2992	90.6327	2.76869	4.72758e-11	Up	9.2451e-14
TEAK015390	1437	22.1185	100.01	2.17682	0.0101765	Up	0.000247292
TEAK016097	6561	20.9237	8.17327e-06	-21.2877	7.38233e-08	Down	3.26599e-10
TEAK011494	687	7.39817	72.4573	3.29189	0.000722689	Up	9.8002e-06
TEAK012832	1620	743.184	1713.92	1.20551	0.000474511	Up	5.9175e-06
TEAK024206	1122	221.701	100.349	-1.14359	0.0081757	Down	0.000188712
TEAK023273	2502	40.8182	11.7698	-1.79412	0.018475	Down	0.000531869
TEAK008054	1773	44.7428	217.427	2.2808	0.000592081	Up	7.72536e-06
TEAK029908	1656	18.8784	128.881	2.77123	7.95396e-07	Up	4.30936e-09
TEAK001145	1950	55.1802	521.02	3.23912	0.000127221	Up	1.31328e-06
TEAK013944	1491	29.1485	1.0727	-4.7641	0.0408897	Down	0.00170674
TEAK010303	588	1.28946	23.4253	4.18323	0.000708693	Up	9.56496e-06
TEAK025777	1020	109.067	655.096	2.58649	0.001118	Up	1.65229e-05
TEAK037138	2373	802.101	2343.03	1.54652	0.000295546	Up	3.42986e-06
TEAK038781	1893	858.629	2927.41	1.76952	3.8817e-06	Up	2.51372e-08
TEAK033076	801	20.6331	3.40586	-2.59887	0.016586	Down	0.000451431
TEAK009078	2598	194.966	630.123	1.69241	5.38608e-05	Up	4.90381e-07
TEAK037695	480	26.4558	85.9072	1.69919	0.0463151	Up	0.00208019
TEAK009129	5007	644.817	1447.93	1.16703	0.0441042	Up	0.00193706
TEAK015400	1380	384.081	1123.88	1.549	0.00548372	Up	0.00011093
TEAK011393	897	27.6506	1.02191	-4.75797	0.0237048	Down	0.000770319
TEAK005810	1971	237.376	704.249	1.56891	2.65233e-06	Up	1.64958e-08
TEAK037255	696	14.9023	1.16957	-3.67149	0.0224371	Down	0.000687651
TEAK037853	1497	76.9418	222.986	1.53511	4.17697e-08	Up	1.48637e-10
TEAK035429	1158	66.2305	4.54681	-3.86457	0.0012927	Down	1.96435e-05
TEAK020532	2991	2432.28	7187.84	1.56325	3.30577e-05	Up	2.81901e-07
TEAK032815	1449	73.4648	25.7526	-1.51233	0.00426244	Down	8.28084e-05
TEAK009381	624	6.70701	50.3887	2.90936	3.58859e-07	Up	1.8062e-09
TEAK033213	1620	388.757	179.496	-1.11492	0.00133694	Down	2.053e-05
TEAK031916	738	14.9104	1.31733	-3.50063	0.0247954	Down	0.000819767
TEAK017638	1602	120.913	51.4176	-1.23364	0.0164689	Down	0.000447262
TEAK010711	1368	289.785	121.25	-1.25699	0.00933552	Down	0.000221469
TEAK029302	1620	114.355	241.005	1.07554	0.0131037	Up	0.000336909
TEAK012860	1470	198.746	9.85785e-06	-24.2651	3.22302e-10	Down	7.4394e-13
TEAK025571	885	791.777	1698.54	1.10113	0.0391034	Up	0.00157325
TEAK023030	2052	75.3739	421.825	2.48451	2.4686e-20	Up	1.26623e-23
TEAK013893	897	27.6506	1.02191	-4.75797	0.0237048	Down	0.000770319
TEAK015620	558	37.8318	9.46493	-1.99894	0.0140019	Down	0.000365388
TEAK008652	2055	695.262	2001.02	1.52511	0.00379491	Up	7.31171e-05
TEAK019150	1131	11.8475	98.9577	3.06223	0.00228537	Up	3.86841e-05
TEAK041083	1032	6.23683	0.191003	-5.02915	0.0439786	Down	0.00193014
TEAK000626	879	66.5539	1.81583	-5.19582	0.0294668	Down	0.00106342
TEAK029838	750	113.941	50.3233	-1.17898	0.0343265	Down	0.00130539
TEAK010373	1131	1256.54	600.913	-1.06422	0.00155196	Down	2.44787e-05
TEAK018594	1455	18.7678	94.0901	2.32578	0.0466524	Up	0.00210322
TEAK019345	987	882.676	184.839	-2.25561	0.0230893	Down	0.000718976
TEAK027187	678	58.62	20.1857	-1.53806	0.0330715	Down	0.00124258
TEAK039558	678	75.0037	32.6171	-1.20133	0.00885938	Down	0.000208753
TEAK001793	603	34.6275	92.0661	1.41075	0.0142686	Up	0.000373263
TEAK006374	1278	14.209	2.16773	-2.71254	0.0431426	Down	0.00187961
TEAK035622	618	108.564	40.8849	-1.4089	0.00168609	Down	2.68105e-05
TEAK001548	1509	192.36	389.651	1.01838	0.0241959	Up	0.000794669
TEAK011050	414	11.2247	0.542661	-4.37049	0.0246556	Down	0.000814134
TEAK038420	1653	1238.03	5680.67	2.19802	9.95473e-05	Up	9.89314e-07
TEAK012224	1086	13.406	1.04638	-3.6794	0.019892	Down	0.000586052
TEAK013632	924	317.161	782.736	1.30331	0.0388325	Up	0.00155116
TEAK009798	996	42.6323	440.342	3.3686	3.43828e-06	Up	2.17145e-08
TEAK014262	2304	80.6321	279.057	1.79113	0.038496	Up	0.00153118
TEAK025598	1488	71.7587	157.256	1.13189	0.0465079	Up	0.00209034
TEAK019253	657	369.516	166.987	-1.1459	0.032801	Down	0.00122716
TEAK007699	1785	88.8345	367.718	2.04941	0.00653009	Up	0.000139842
TEAK000698	2049	2146.72	9328.8	2.11956	3.12009e-14	Up	3.70094e-17
TEAK002865	1023	5.89534	181.769	4.94639	6.73023e-07	Up	3.60321e-09
TEAK000814	1128	322.743	137.935	-1.22639	0.000697945	Down	9.39752e-06
TEAK000263	993	127.925	286.248	1.16197	0.00994905	Up	0.000238576
TEAK027193	615	118.25	46.2541	-1.35419	0.00329408	Down	6.1461e-05
TEAK001604	1098	202.725	26.1188	-2.95636	2.98887e-09	Down	8.52785e-12
TEAK035920	2691	379.851	810.945	1.09417	0.00222972	Up	3.75992e-05
TEAK014443	618	41.8186	310.595	2.89282	1.18406e-09	Up	3.15061e-12
TEAK006504	960	122.685	614.722	2.32498	0.000369091	Up	4.48065e-06
TEAK038400	879	178.656	59.5418	-1.58521	0.000169437	Down	1.84534e-06
TEAK034626	681	215.713	611.547	1.50335	0.0175513	Up	0.00049571
TEAK004081	576	51.0073	289.886	2.50671	1.14295e-05	Up	8.36742e-08
TEAK023638	528	5.88607	40.7504	2.79144	0.00612458	Up	0.000127624
TEAK011898	1263	3.17409	79.9884	4.65537	6.7342e-16	Up	5.18132e-19
TEAK031117	1839	394.094	886.722	1.16994	0.0413732	Up	0.00173621
TEAK029850	1287	154.88	764.674	2.30369	7.75509e-15	Up	7.20987e-18
TEAK021667	771	11.4776	99.7557	3.11958	0.000779654	Up	1.06977e-05
TEAK038542	2307	298.259	600.792	1.0103	0.0262087	Up	0.000880145
TEAK026621	1011	45.3655	13.2338	-1.77737	0.0021731	Down	3.62961e-05
TEAK013878	432	30.3423	8.77058	-1.79059	0.0366986	Down	0.00141768
TEAK034074	2079	45.3412	150.773	1.73349	0.000191087	Up	2.1012e-06
TEAK029994	957	29.873	170.235	2.51062	2.0235e-05	Up	1.56338e-07
TEAK012951	417	26.563	1.30717	-4.3449	0.0423531	Down	0.00182621
TEAK040435	513	10.5011	0.318531	-5.04297	0.00597362	Down	0.000123329
TEAK032950	462	17.7747	3.14835	-2.49716	0.0376872	Down	0.00147716
TEAK000821	1005	5.705	94.5193	4.05031	6.09877e-05	Up	5.70911e-07
TEAK023873	786	31.205	731.075	4.55017	6.70279e-25	Up	1.93393e-28
TEAK023207	513	542.048	222.631	-1.28377	0.0281824	Down	0.000982992
TEAK017647	1587	198.802	75.584	-1.39518	0.0241352	Down	0.000789985
TEAK033396	378	34.547	9.02632	-1.93635	0.00495415	Down	9.79935e-05
TEAK008078	1653	917.054	2549.22	1.47498	1.24979e-06	Up	7.09173e-09
TEAK008296	984	77.6022	168.363	1.11741	0.000582196	Up	7.54038e-06
TEAK022674	1107	114.264	263.337	1.20454	0.0227928	Up	0.000705129
TEAK004304	543	13.9663	614.312	5.45895	4.31464e-13	Up	6.08612e-16
TEAK014960	636	23.1489	6.76684	-1.77439	0.0485364	Down	0.00221886
TEAK008620	2013	12.7977	76.0452	2.57097	0.000227812	Up	2.54886e-06
TEAK015811	996	630.401	175.997	-1.84072	0.0237048	Down	0.000762506
TEAK037144	1287	96.4886	10.629	-3.18235	0.0120295	Down	0.000302349
TEAK019306	237	7.45203	26.8648	1.85001	0.019715	Up	0.000579576
TEAK015839	651	191.75	68.5931	-1.48309	0.000366715	Down	4.43213e-06
TEAK016729	6561	20.9237	8.17327e-06	-21.2877	7.38233e-08	Down	3.26599e-10
TEAK019779	981	325.356	1340.52	2.0427	1.12902e-05	Up	8.21615e-08
TEAK005293	1716	112.647	19.1281	-2.55804	0.0168544	Down	0.000461439
TEAK000235	1365	21.3244	142.761	2.74302	3.60728e-13	Up	4.97268e-16
TEAK001616	978	3.08231	30.3669	3.30042	0.0174934	Up	0.000492954
TEAK014618	1491	29.1485	1.0727	-4.7641	0.0408897	Down	0.00170674
TEAK021860	1644	172.368	406.654	1.23831	0.0017782	Up	2.87882e-05
TEAK009050	1209	204.61	84.8043	-1.27067	2.21068e-05	Down	1.74342e-07
TEAK006090	558	7.8747	81.1513	3.36532	1.20106e-06	Up	6.66124e-09
TEAK007354	561	0.271913	14.9982	5.7855	0.0256997	Up	0.000856849
TEAK035813	894	9.6374	39.8825	2.04904	0.00495792	Up	9.82269e-05
TEAK006914	1473	13.3339	83.8577	2.65285	0.000288304	Up	3.33449e-06
TEAK027501	753	0.427256	12.2356	4.83984	0.0241084	Up	0.000787912
TEAK005540	1140	80.6008	7.51226	-3.42348	0.0294668	Down	0.00105105
TEAK020158	1392	59.7257	228.293	1.93446	0.0181152	Up	0.000518024
TEAK001272	1752	806.17	2552.58	1.6628	0.00128151	Up	1.94169e-05
TEAK032248	1017	24.2764	61.6055	1.3435	0.0152101	Up	0.000406668
TEAK040192	579	1.12733	34.2686	4.92591	0.000675225	Up	9.02666e-06
TEAK001524	1866	411.738	102.518	-2.00586	0.0153522	Down	0.000413423
TEAK017276	1830	229.652	63.586	-1.85267	3.87927e-12	Down	6.83999e-15
TEAK014844	912	150.325	64.4906	-1.22092	0.00741282	Down	0.000164857
TEAK038535	1158	833.239	3803.36	2.19047	1.12882e-09	Up	2.93124e-12
TEAK009693	1209	35.1517	311.798	3.14895	0.00289582	Up	5.17094e-05
TEAK034007	2202	213.91	661.305	1.62831	6.43748e-06	Up	4.33276e-08
TEAK018102	858	239.657	956.694	1.99709	0.0408897	Up	0.00169524
TEAK009574	6561	20.9237	8.17327e-06	-21.2877	7.38233e-08	Down	3.26599e-10
TEAK026109	1077	142.441	44.2815	-1.68559	5.03411e-05	Down	4.50266e-07
TEAK028691	1545	9.88071	117.517	3.57211	0.000613382	Up	8.04188e-06
TEAK013933	1491	29.1485	1.0727	-4.7641	0.0408897	Down	0.00170674
TEAK031038	1410	104.02	356.326	1.77634	0.0201302	Up	0.000596298
TEAK014519	675	0.585813	21.2205	5.17887	0.036248	Up	0.0013933
TEAK009006	579	141.727	684.685	2.27233	0.00038792	Up	4.76303e-06
TEAK020655	726	13.8753	148.31	3.41802	0.00219341	Up	3.69167e-05
TEAK039620	1791	512.417	195.171	-1.39258	0.00132591	Down	2.02757e-05
TEAK034036	477	36.9919	8.08437	-2.194	0.000357343	Down	4.28449e-06
TEAK008482	804	3.1477	84.9119	4.7536	8.12437e-12	Up	1.51064e-14
TEAK022874	615	330.835	1148.85	1.79601	0.034391	Up	0.0013109
TEAK015155	1491	29.1485	1.0727	-4.7641	0.0408897	Down	0.00170674
TEAK036054	1143	39.5521	163.866	2.05069	0.00299237	Up	5.39856e-05
TEAK014708	2508	1584.63	7572.31	2.25659	2.94803e-12	Up	5.1035e-15
TEAK011665	1323	110.715	42.8145	-1.37068	0.00487033	Down	9.58671e-05
TEAK014571	879	66.5539	1.81583	-5.19582	0.0294668	Down	0.00106342
TEAK028774	1572	116.236	55.8002	-1.05872	0.0229784	Down	0.000713818
TEAK003299	696	194.574	3320.29	4.09291	9.46984e-07	Up	5.19137e-09
TEAK039920	1980	383.916	1187.23	1.62874	0.00509086	Up	0.000101514
TEAK011818	6561	20.9237	8.17327e-06	-21.2877	7.38233e-08	Down	3.26599e-10
TEAK000141	276	13.5335	0.193581	-6.12745	0.00665379	Down	0.000144411
TEAK005753	1620	20.7344	5.15454	-2.00811	0.0352076	Down	0.0013488
TEAK040678	705	111.35	370.051	1.73262	8.24645e-05	Up	7.9575e-07
TEAK008532	1392	5.97853	54.1708	3.17965	0.0176748	Up	0.000500332
TEAK034285	2205	279.574	1139.8	2.02748	0.00528893	Up	0.000105633
TEAK028378	1122	29.3	125.069	2.09375	4.90553e-06	Up	3.23964e-08
TEAK041155	4974	507.547	1290.71	1.34655	0.000384678	Up	4.7109e-06
TEAK007385	1452	64.4791	194.283	1.59126	0.0210901	Up	0.000630817
TEAK027932	993	7108.76	23396.6	1.71863	0.000501592	Up	6.35171e-06
TEAK014948	1491	29.1485	1.0727	-4.7641	0.0408897	Down	0.00170674
TEAK026094	936	132.303	54.0687	-1.29098	0.00321897	Down	5.98532e-05
TEAK013360	897	27.6506	1.02191	-4.75797	0.0237048	Down	0.000770319
TEAK038124	1773	149.067	917.97	2.62249	1.23558e-06	Up	6.91073e-09
TEAK013594	2205	203.747	58.8563	-1.79151	3.01541e-05	Down	2.53224e-07
TEAK016799	630	16.7463	3.9344	-2.08963	0.0269975	Down	0.000926432
TEAK024234	372	117.31	634.987	2.4364	1.41735e-07	Up	6.77026e-10
TEAK021228	2679	179.11	66.1055	-1.438	0.0237048	Down	0.000758794
TEAK032097	471	97.1924	40.1917	-1.27395	0.0146984	Down	0.000387333
TEAK009335	6813	82.8544	8.91159e-06	-23.1484	2.83769e-09	Down	7.91458e-12
TEAK036201	699	515.541	250.953	-1.03867	0.00765276	Down	0.00017198
TEAK019428	2100	556.534	1236.76	1.15202	0.000312829	Up	3.67055e-06
TEAK023799	705	7.68033	51.5935	2.74795	0.0383526	Up	0.00151969
TEAK033652	687	43.4023	1755.04	5.33759	0.0108	Up	0.000267637
TEAK024533	447	6.0039	27.1582	2.17742	0.0152546	Up	0.000408836
TEAK041160	984	31.1993	138.413	2.14939	0.0237436	Up	0.000772602
TEAK002634	372	53.0965	1.38333	-5.2624	0.0390594	Down	0.00156899
TEAK020550	1233	2040.25	8670.67	2.0874	8.57702e-13	Up	1.31984e-15
TEAK013321	951	4.58242	30.2196	2.7213	0.0445202	Up	0.0019639
TEAK001940	918	72.3284	25.7645	-1.48918	0.0076897	Down	0.00017355
TEAK036365	1185	1.95578	21.1611	3.43559	0.00550592	Up	0.000111801
TEAK007823	858	27.0764	136.601	2.33486	0.00011037	Up	1.12553e-06
TEAK032174	2010	109.279	51.4048	-1.08805	0.0241084	Down	0.000788337
TEAK008261	369	67.3728	28.7534	-1.22843	0.0344227	Down	0.00131321
TEAK028634	735	55.8912	6.30603	-3.14782	0.0202132	Down	0.000600259
TEAK007999	810	81.9897	207.159	1.33722	0.0133924	Up	0.00034596
TEAK005634	879	66.5539	1.81583	-5.19582	0.0294668	Down	0.00106342
TEAK033942	1068	81.4466	165.037	1.01887	0.0496108	Up	0.00229093
TEAK012945	1392	84.9832	35.3842	-1.26407	0.0221401	Down	0.000674288
TEAK021131	243	76.2832	21.7571	-1.80988	0.017253	Down	0.000477849
TEAK032409	2733	172.806	348.519	1.01208	0.0225412	Up	0.000693009
TEAK008157	1749	474.641	81.4065	-2.54362	3.5819e-09	Down	1.04496e-11
TEAK030116	3747	240.562	557.361	1.2122	0.00471928	Up	9.27425e-05
TEAK017206	2052	98.8871	304.189	1.62112	2.04473e-05	Up	1.58634e-07
TEAK005959	897	27.6506	1.02191	-4.75797	0.0237048	Down	0.000770319
TEAK024941	900	664.401	1750.55	1.39768	0.00023328	Up	2.63e-06
TEAK029869	1119	99.7844	483.738	2.27734	2.78241e-08	Up	9.36597e-11
TEAK015308	912	12.875	710.872	5.78694	2.18444e-19	Up	1.26054e-22
TEAK015575	609	54.4289	130.938	1.26644	4.69985e-05	Up	4.14342e-07
TEAK002660	261	37.9935	12.1115	-1.64937	0.044211	Down	0.00194742
TEAK015595	894	0.270042	27.8286	6.68724	0.000537563	Up	6.85892e-06
TEAK002186	2193	97.1264	256.275	1.39976	0.00311125	Up	5.67532e-05
TEAK038559	1578	205.996	456.363	1.14757	0.0220505	Up	0.000668734
TEAK008276	1638	65.3342	150.605	1.20486	0.0176243	Up	0.000498337
TEAK016784	3108	176.937	415.594	1.23194	2.87999e-05	Up	2.37283e-07
TEAK016248	1725	2.18879	12.9574	2.56557	0.0374802	Up	0.00146479
TEAK006095	2046	183.855	457.291	1.31455	0.00941194	Up	0.000223584
TEAK005945	876	32.1166	9.24281	-1.79692	0.0415301	Down	0.00174679
TEAK029968	1077	60.7184	167.179	1.46119	0.00058502	Up	7.59572e-06
TEAK041044	255	7.24149	56.6871	2.96866	0.0326362	Up	0.00121576
TEAK005934	1818	374.419	159.068	-1.23501	0.0473429	Down	0.00214912
TEAK016458	1386	229.52	82.9667	-1.46801	0.0266232	Down	0.000899893
TEAK012501	795	0.162241	11.1605	6.10411	0.00837325	Up	0.000194614
TEAK016093	1491	29.1485	1.0727	-4.7641	0.0408897	Down	0.00170674
TEAK017978	486	1255.09	136.473	-3.2011	2.10219e-14	Down	2.29136e-17
TEAK009576	417	26.563	1.30717	-4.3449	0.0423531	Down	0.00182621
TEAK009490	1539	15.0594	40.8728	1.44047	0.0493732	Up	0.00226978
TEAK003946	468	103.451	895.238	3.11332	7.00111e-10	Up	1.75067e-12
TEAK008933	609	29.4735	7.68792	-1.93875	0.0173524	Down	0.000482304
TEAK018138	384	23.6754	79.1469	1.74114	0.00529554	Up	0.000105935
TEAK017709	1308	62.6558	258.348	2.0438	0.0293963	Up	0.00104324
TEAK019264	783	0.68368	26.3181	5.26659	0.000959038	Up	1.37739e-05
TEAK015619	1368	100.328	23.3539	-2.10299	1.69077e-06	Down	9.86506e-09
TEAK035365	462	14.3075	1.80803	-2.98428	0.0451442	Down	0.00201168
TEAK024939	615	34.054	176.203	2.37135	8.54965e-10	Up	2.1653e-12
TEAK017656	1980	47.4019	10.6208	-2.15806	0.00949502	Down	0.000225862
TEAK030980	636	137.74	352.14	1.3542	0.000169437	Up	1.84685e-06
TEAK012144	1266	201.073	6.85528	-4.87436	0.0174934	Down	0.000492793
TEAK037332	372	1.88018	19.478	3.3729	0.0071413	Up	0.000156823
TEAK019341	2412	177.313	639.295	1.85018	0.0367179	Up	0.00142549
TEAK037254	582	108.084	279.281	1.36956	0.0343265	Up	0.00130545
TEAK003549	1329	169.769	83.6425	-1.02126	0.00745768	Down	0.000166401
TEAK022454	543	110.174	257.958	1.22735	0.00766833	Up	0.000172822
TEAK018484	1488	341.335	1150.9	1.75351	1.83089e-06	Up	1.08e-08
TEAK000825	1755	388.884	1622.23	2.06056	7.58681e-05	Up	7.29665e-07
TEAK010672	345	556.35	270.146	-1.04225	0.039516	Down	0.00160506
TEAK011628	1143	1421.99	3305.98	1.21717	0.0258736	Up	0.000863478
TEAK039029	1227	157.482	23.2532	-2.75969	2.38767e-09	Down	6.50634e-12
TEAK002389	474	118.849	58.6108	-1.01989	0.0436613	Down	0.00190641
TEAK007422	1029	80.529	20.6258	-1.96506	6.60827e-06	Down	4.47006e-08
TEAK035137	1677	1096.44	374.77	-1.54875	0.000149252	Down	1.58317e-06
TEAK001176	696	202.695	659.628	1.70234	0.00044719	Up	5.53379e-06
TEAK016089	879	66.5539	1.81583	-5.19582	0.0294668	Down	0.00106342
TEAK004112	276	1221.29	333.866	-1.87106	0.000336896	Down	3.98534e-06
TEAK017810	804	49.6003	108.858	1.13402	0.00766469	Up	0.000172494
TEAK032906	702	536.452	2406.68	2.16552	0.0179535	Up	0.000509947
TEAK002445	1752	125.244	338.76	1.43552	7.00149e-06	Up	4.78094e-08
TEAK006525	2082	53.8672	245.027	2.18546	0.0329409	Up	0.00123556
TEAK040108	3579	59.1842	126.679	1.09789	0.0398684	Up	0.00162527
TEAK020897	1116	159.064	483.169	1.60292	0.00266493	Up	4.64758e-05
TEAK018495	708	102.587	1253.53	3.61107	5.05656e-13	Up	7.45686e-16
TEAK027125	450	273.475	74.3686	-1.87864	0.000493565	Down	6.23424e-06
TEAK029344	1590	442.786	157.442	-1.49178	0.000543654	Down	6.95406e-06
TEAK013298	1266	201.073	6.85528	-4.87436	0.0174934	Down	0.000492793
TEAK036393	1368	1.9343	19.1709	3.30903	0.0252618	Up	0.000838198
TEAK040518	797	65.9666	24.1356	-1.45057	0.0495495	Down	0.00228265
TEAK031094	1263	209.631	96.1468	-1.12454	0.000959038	Down	1.37267e-05
TEAK040646	768	21.8634	3.69938	-2.56317	0.00852857	Down	0.000199045
TEAK033797	1944	188.085	447.628	1.25092	0.0120569	Up	0.00030381
TEAK029832	528	122.463	37.9598	-1.68981	0.000362969	Down	4.36358e-06
TEAK027058	1488	72.2642	573.793	2.98918	7.21318e-14	Up	9.24974e-17
TEAK019443	780	65.7269	224.624	1.77296	0.0241959	Up	0.00079327
TEAK022749	477	41.3632	14.6742	-1.49507	0.0390116	Down	0.00156082
TEAK015151	417	26.563	1.30717	-4.3449	0.0423531	Down	0.00182621
TEAK007970	1062	140.033	1879.54	3.74654	1.56631e-14	Up	1.65704e-17
TEAK014666	897	27.6506	1.02191	-4.75797	0.0237048	Down	0.000770319
TEAK017310	1152	5.47385	51.98	3.24733	0.0231215	Up	0.000721967
TEAK024575	1116	17.9827	125.138	2.79884	0.000340399	Up	4.03768e-06
TEAK040413	1446	898.974	102.293	-3.13557	3.07949e-05	Down	2.59643e-07
TEAK003615	579	128.672	39.3942	-1.70765	0.000249171	Down	2.83576e-06
TEAK012192	1032	1292.01	2628	1.02435	5.6721e-05	Up	5.27332e-07
TEAK016043	1020	962.191	2412.93	1.32639	0.0085346	Up	0.000199459
TEAK013945	897	27.6506	1.02191	-4.75797	0.0237048	Down	0.000770319
TEAK029279	2607	6.24459	0.189602	-5.04156	0.0266232	Down	0.000900542
TEAK000922	831	11.223	205.73	4.19622	2.00306e-17	Up	1.41273e-20
TEAK024386	663	19.9505	8.14857e-06	-21.2234	8.07149e-08	Down	3.69747e-10
TEAK021686	534	2.47176	21.7115	3.13484	0.036707	Up	0.00141918
TEAK018998	849	92.7316	223.971	1.27218	0.0028811	Up	5.13542e-05
TEAK006752	543	1039.37	383.77	-1.4374	0.0100712	Down	0.00024312
TEAK002929	1557	191.562	76.0623	-1.33255	0.000417034	Down	5.13388e-06
TEAK001284	1584	130.782	56.9344	-1.19979	0.0146567	Down	0.000385297
TEAK021157	1587	205.227	1351.69	2.71947	6.54967e-05	Up	6.21519e-07
TEAK006461	930	1.32002	22.8862	4.11585	0.000269912	Up	3.08911e-06
TEAK008591	828	211.519	484.845	1.19673	0.00218382	Up	3.65736e-05
TEAK013483	1182	308.832	1815.94	2.55583	2.11378e-05	Up	1.65345e-07
TEAK027764	1740	0.427953	7.67665	4.16495	0.0329409	Up	0.00123504
TEAK017449	792	120.7	865.125	2.84148	1.29935e-06	Up	7.41465e-09
TEAK008161	2097	429.538	2171	2.3375	7.05566e-05	Up	6.74057e-07
TEAK001624	624	104.696	40.1444	-1.38294	0.00197349	Down	3.25194e-05
TEAK005962	462	8.88366	77.239	3.1201	1.07887e-07	Up	5.04971e-10
TEAK005628	1485	1023.08	2662.5	1.37986	0.000800461	Up	1.10088e-05
TEAK038923	2055	6693.49	21722.5	1.69836	0.000482982	Up	6.0696e-06
TEAK019770	1452	686.195	308.805	-1.15192	0.00542778	Down	0.000109292
TEAK039911	663	731.455	228.669	-1.67751	1.27087e-12	Down	2.07785e-15
TEAK029905	1176	1.80053	30.2623	4.07102	3.18085e-05	Up	2.69209e-07
TEAK039496	561	10.4461	53.3252	2.35185	0.0245811	Up	0.000810887
TEAK003197	648	124.37	49.695	-1.32347	0.0017782	Down	2.87624e-05
TEAK019355	969	112.87	280.651	1.31412	0.00498368	Up	9.88972e-05
TEAK029049	564	3.45595	38.2335	3.46768	0.00195254	Up	3.20489e-05
TEAK015024	372	0.875739	39.3079	5.48818	1.50762e-05	Up	1.14547e-07
TEAK020088	477	8.4609	171.23	4.33898	0.028281	Up	0.000989755
TEAK024393	3360	13.4263	67.4614	2.329	3.01541e-05	Up	2.53274e-07
TEAK024770	486	7.56587	0.322449	-4.55236	0.0274639	Down	0.000950005
TEAK039932	720	3.5339	22.7185	2.68453	0.00170107	Up	2.72124e-05
TEAK033219	1032	297.312	780.428	1.39229	3.54122e-06	Up	2.27052e-08
TEAK016671	936	162.401	729.392	2.16714	8.49835e-07	Up	4.63155e-09
TEAK009114	1620	407.782	965.361	1.24327	0.000369091	Up	4.48451e-06
TEAK005517	1257	392.44	850.901	1.11652	0.0426223	Up	0.00184738
TEAK009108	441	56.3966	18.3789	-1.61756	0.00144226	Down	2.25173e-05
TEAK007145	1557	22.316	4.6627	-2.25884	0.0448314	Down	0.00198481
TEAK028383	1938	656.713	1507.24	1.19857	0.000299691	Up	3.48757e-06
TEAK006673	1725	50.4867	243.636	2.27076	9.88598e-05	Up	9.76142e-07
TEAK011387	6561	20.9237	8.17327e-06	-21.2877	7.38233e-08	Down	3.26599e-10
TEAK016630	747	28.1336	99.5617	1.8233	0.000352439	Up	4.20079e-06
TEAK016728	279	85.4107	4.63855	-4.20267	0.00319859	Down	5.93718e-05
TEAK038796	2973	34.0607	3.52397	-3.27283	0.0213004	Down	0.000638473
TEAK034208	531	16.2755	2.61608	-2.63723	0.0364239	Down	0.00140201
TEAK014622	6561	20.9237	8.17327e-06	-21.2877	7.38233e-08	Down	3.26599e-10
TEAK033939	483	251.343	120.456	-1.06115	0.000871645	Down	1.23231e-05
TEAK039046	1443	164.056	543.141	1.72714	0.0103484	Up	0.000252134
TEAK023147	1251	30.3401	185.912	2.61532	2.40973e-06	Up	1.47552e-08
TEAK010338	417	26.563	1.30717	-4.3449	0.0423531	Down	0.00182621
TEAK040535	663	24.9745	106.744	2.09564	4.7783e-06	Up	3.14029e-08
TEAK023685	1371	226.883	1596.58	2.81497	2.32015e-06	Up	1.41323e-08
TEAK030641	1410	32.1364	184.695	2.52287	3.39669e-10	Up	8.05806e-13
TEAK024945	1137	81.9097	213.652	1.38315	9.39221e-06	Up	6.6242e-08
TEAK015466	6561	20.9237	8.17327e-06	-21.2877	7.38233e-08	Down	3.26599e-10
TEAK022060	1008	68.4683	28.7534	-1.2517	0.0152101	Down	0.000406343
TEAK037208	582	141.573	287.189	1.02046	0.0381543	Up	0.00150817
TEAK020109	567	5.16181	56.1105	3.44232	0.000157464	Up	1.681e-06
TEAK001642	648	42.9011	10.729	-1.9995	0.00636099	Down	0.000134794
TEAK000707	657	152.107	69.053	-1.13931	0.0333005	Down	0.00125332
TEAK019291	1047	178.759	419.407	1.23033	0.0111364	Up	0.000277044
TEAK002047	1365	125.109	466.628	1.89909	1.42073e-07	Up	6.83195e-10
TEAK000700	1110	151.291	62.4574	-1.27638	0.0227276	Down	0.000701653
TEAK027096	1029	1039.04	208.922	-2.31422	1.07563e-10	Down	2.17243e-13
TEAK035458	1869	1054.03	2772.02	1.39502	1.27048e-08	Up	4.07297e-11
TEAK016487	891	121.393	38.5403	-1.65524	0.00663059	Down	0.000142845
TEAK006992	972	294.604	963.272	1.70917	2.33275e-07	Up	1.1442e-09
TEAK038305	1962	97.4403	42.677	-1.19106	0.0266232	Down	0.000900909
TEAK016079	879	66.5539	1.81583	-5.19582	0.0294668	Down	0.00106342
TEAK029826	1608	133.43	392.801	1.55772	5.20043e-05	Up	4.70144e-07
TEAK015307	666	10.8233	517.956	5.58061	1.09009e-17	Up	7.33876e-21
TEAK003344	1377	58.4432	4.78785	-3.60958	0.000288304	Down	3.33657e-06
TEAK015213	897	27.6506	1.02191	-4.75797	0.0237048	Down	0.000770319
TEAK009645	426	7.24403	0.31965	-4.50223	0.0237048	Down	0.000751973
TEAK010490	1155	83.7792	29.7636	-1.49304	0.000423314	Down	5.22476e-06
TEAK035222	795	57.4028	219.398	1.93435	0.0139332	Up	0.000362255
TEAK011727	897	27.6506	1.02191	-4.75797	0.0237048	Down	0.000770319
TEAK018863	1842	365.335	863.274	1.2406	5.06381e-05	Up	4.54546e-07
TEAK021206	621	21.095	127.494	2.59546	7.38233e-08	Up	3.00698e-10
TEAK006370	1851	616.365	1806.2	1.5511	0.000108355	Up	1.08727e-06
TEAK020389	1809	55.1963	15.889	-1.79655	0.0169971	Down	0.000465891
TEAK006005	144	36.3816	0.796139	-5.51404	2.77921e-06	Down	1.7374e-08
TEAK008160	2109	1187.06	3013.37	1.34398	9.24845e-05	Up	9.10228e-07
TEAK032438	1191	107.835	244.834	1.18299	0.00170998	Up	2.74645e-05
TEAK032764	1206	56.7353	309.657	2.44835	0.0423531	Up	0.00181758
TEAK013324	1395	193.258	394.263	1.02863	0.00150664	Up	2.37156e-05

## Sheet: Control VS Cold3d
GeneID	Length	Control-Expression	Cold03d-Expression	log2FoldChange(Cold03d/Control)	Padj	Up/Down-Regulation	Pvalue
TEAK033157	1584	24.4713	0.287411	-6.41183	0.0479659	Down	0.00529003
TEAK002275	2385	953.637	4001.26	2.06894	0.0214611	Up	0.00183668
TEAK007038	1569	148.733	398.16	1.42063	0.0168393	Up	0.00136047
TEAK030510	564	178.549	437.629	1.29339	0.00622585	Up	0.000391195
TEAK004752	1281	169.614	446.57	1.39663	0.0249493	Up	0.00222384
TEAK030531	1005	12616.4	3972.56	-1.66715	0.00362976	Down	0.000202994
TEAK006754	690	49.7544	167.379	1.75022	0.0030054	Up	0.00016171
TEAK031529	2322	1053.94	204.742	-2.36392	0.000139633	Down	4.31406e-06
TEAK036996	1095	77.038	0.286121	-8.0728	0.00704805	Down	0.000456982
TEAK007207	675	48.2498	187.132	1.95546	0.010115	Up	0.000717648
TEAK020300	909	440.267	77.6601	-2.50313	0.00305654	Down	0.00016496
TEAK029937	786	57.9582	1.54071	-5.23335	0.0185532	Down	0.0015334
TEAK024709	822	256.452	22.103	-3.53637	2.21446e-05	Down	5.30449e-07
TEAK038160	471	242.398	3620.47	3.90072	1.89793e-12	Up	9.64921e-15
TEAK011492	792	70.4832	1055.3	3.90423	0.000268782	Up	9.14509e-06
TEAK040111	1584	104.044	581.801	2.48333	3.75246e-05	Up	9.5756e-07
TEAK021103	2100	110.422	387.67	1.8118	0.00269705	Up	0.000141955
TEAK029851	1410	627.806	3645.73	2.53782	0.000148009	Up	4.60658e-06
TEAK018696	2814	141.266	47.0198	-1.58708	0.0215201	Down	0.00184595
TEAK040180	1215	1636.43	465.85	-1.81262	0.017245	Down	0.00139943
TEAK029169	1089	116.579	15.6299	-2.89893	0.00445843	Down	0.000262415
TEAK019857	1137	62.0482	4.46813	-3.79565	0.00355686	Down	0.000197984
TEAK006687	669	339.836	40.2932	-3.07623	1.1517e-09	Down	9.12085e-12
TEAK032238	396	78.0047	666.788	3.0956	0.000120191	Up	3.63895e-06
TEAK035054	2271	198.268	521.255	1.39454	0.0387424	Up	0.0039457
TEAK035226	2085	227.25	579.335	1.35011	0.0368249	Up	0.00369881
TEAK032404	2328	128.757	14.5119	-3.14935	0.00193272	Down	9.64346e-05
TEAK012010	960	1603.4	522.951	-1.61638	0.00866315	Down	0.000590197
TEAK018333	1371	536.909	220.201	-1.28586	0.00709539	Down	0.000461094
TEAK006596	2172	78.4886	245.958	1.64786	0.00543398	Up	0.000332938
TEAK026252	1020	1134.35	151.243	-2.90692	7.01756e-13	Down	3.29334e-15
TEAK021957	888	255.081	19.2816	-3.72566	0.0264851	Down	0.00240109
TEAK008554	855	24.5457	87.3478	1.8313	0.0124861	Up	0.000932676
TEAK009275	4212	170.54	49.4604	-1.78576	0.011391	Down	0.000830457
TEAK003901	810	56.2022	343.297	2.61076	0.00153741	Up	7.20503e-05
TEAK027655	1698	386.782	188.74	-1.03512	0.0392779	Down	0.00401874
TEAK019425	849	195.163	49.1557	-1.98925	0.0237106	Down	0.0020802
TEAK000136	1026	162.979	27.801	-2.55148	0.00103271	Down	4.42918e-05
TEAK038979	1449	90.2492	7.3915	-3.60997	0.00435534	Down	0.000254786
TEAK022893	1305	46.7132	128.748	1.46265	0.0471254	Up	0.00515117
TEAK018141	819	241.358	54.0184	-2.15965	0.000468042	Down	1.75112e-05
TEAK014831	1317	626.921	275.099	-1.18833	0.0135499	Down	0.00102936
TEAK009239	1176	14.2472	266.514	4.22546	5.36071e-11	Up	3.40679e-13
TEAK019763	1167	2.14432	88.3442	5.36454	1.49648e-07	Up	1.96963e-09
TEAK032722	2244	8.84337	50.5546	2.51517	0.00835177	Up	0.000560432
TEAK032548	1938	26.0035	140.749	2.43635	0.00101305	Up	4.33164e-05
TEAK032964	876	395.233	52.7355	-2.90586	6.16564e-08	Down	7.37981e-10
TEAK002298	1008	1092.49	4317.26	1.98249	9.88866e-06	Up	2.08834e-07
TEAK017814	1761	107.971	10.283	-3.39231	0.000774059	Down	3.13065e-05
TEAK001361	1932	3795.72	1467.55	-1.37096	0.00861315	Down	0.000584427
TEAK015666	2511	210.525	54.3564	-1.95347	0.00579188	Down	0.000359271
TEAK028516	837	88.5151	259.072	1.54936	0.0299315	Up	0.00283571
TEAK040985	1326	40.523	117.261	1.53291	0.0204714	Up	0.00173797
TEAK021817	846	39.2348	174.298	2.15135	0.000762335	Up	3.07826e-05
TEAK004158	1659	147.134	534.006	1.85972	0.001033	Up	4.43377e-05
TEAK003062	360	333.583	49.4913	-2.7528	5.25369e-05	Down	1.39372e-06
TEAK040971	1737	6.96584	43.0233	2.62675	0.0235247	Up	0.00206083
TEAK025568	978	437.172	143.924	-1.6029	0.0333302	Down	0.00325981
TEAK040891	990	226.79	23.31	-3.28233	1.32576e-05	Down	2.97264e-07
TEAK010847	1146	229.758	21.9282	-3.38926	2.03632e-05	Down	4.83324e-07
TEAK024468	1068	664.155	279.981	-1.24619	0.0131431	Down	0.000991176
TEAK034083	1596	454.018	197.014	-1.20445	0.0362858	Down	0.00363561
TEAK008670	3105	1288.71	303.188	-2.08764	0.000119041	Down	3.5886e-06
TEAK003127	804	54.1988	9.65854	-2.48838	0.0493017	Down	0.00549029
TEAK036186	1182	319.205	89.048	-1.84183	0.000485006	Down	1.82033e-05
TEAK022901	978	994.061	264.973	-1.90749	0.000253201	Down	8.54894e-06
TEAK006358	1014	941.205	150.219	-2.64744	9.35197e-09	Down	9.44828e-11
TEAK031035	1458	123.528	1021.66	3.04801	7.25431e-09	Up	7.11624e-11
TEAK022787	528	66.0153	14.8183	-2.15542	0.0283658	Down	0.00263931
TEAK040710	1446	1110.75	324.648	-1.77458	0.010502	Down	0.0007499
TEAK019954	1170	12.7231	5117.47	8.65184	3.06605e-86	Up	1.99847e-90
TEAK020538	1731	223.373	12.0556	-4.21168	0.000106772	Down	3.18047e-06
TEAK022732	1887	216.885	25.9571	-3.06272	2.20539e-05	Down	5.27556e-07
TEAK009338	2148	840.371	252.113	-1.73696	0.00158454	Down	7.51369e-05
TEAK011770	681	99.0584	14.2045	-2.80193	0.00603859	Down	0.000376959
TEAK012065	5211	34.9996	352.783	3.33337	2.73014e-06	Up	5.00046e-08
TEAK001126	1302	22.1113	154.409	2.8039	0.000428409	Up	1.57631e-05
TEAK018073	384	496.212	13.7844	-5.16985	8.88879e-14	Down	3.6211e-16
TEAK026751	2043	24.1036	145.368	2.59239	0.00404561	Up	0.000232447
TEAK011651	2118	515.497	179.335	-1.52331	0.00248169	Down	0.000128759
TEAK007599	297	178.339	58.6545	-1.60431	0.0294733	Down	0.00277624
TEAK029426	1236	187.107	35.8346	-2.38444	0.00413196	Down	0.000239025
TEAK033857	1362	33.6074	190.981	2.50658	0.00178933	Up	8.79387e-05
TEAK002623	1620	26.7651	167.615	2.64673	0.0165793	Up	0.00133047
TEAK023080	1455	3.63314	323.224	6.47517	1.58831e-23	Up	2.43288e-26
TEAK015754	2160	184.941	692.333	1.9044	0.0214446	Up	0.00183388
TEAK005783	435	45.8647	243.43	2.40805	1.09499e-05	Up	2.39454e-07
TEAK014987	2310	5.78211	117.394	4.34362	1.08441e-08	Up	1.10618e-10
TEAK002208	7866	479.58	1226.9	1.35518	0.0302042	Up	0.00286816
TEAK015302	1062	28.9157	1049.57	5.1818	5.04677e-09	Up	4.75334e-11
TEAK019782	432	237.535	78.9147	-1.58977	0.0479659	Down	0.0052943
TEAK033931	1227	23.8544	180.864	2.92258	4.04747e-07	Up	6.14692e-09
TEAK014305	1122	406.961	6324.5	3.95799	5.91989e-07	Up	9.27998e-09
TEAK035942	342	42.29	236.21	2.48169	0.0086115	Up	0.000584035
TEAK019813	690	90.7344	447.766	2.30302	0.0109188	Up	0.00078678
TEAK021197	297	24.4992	0.284384	-6.42875	0.0497568	Down	0.00555393
TEAK017611	1173	510.72	127.687	-1.99993	1.01917e-05	Down	2.16895e-07
TEAK004915	768	28.7157	133.764	2.21978	0.000163937	Up	5.14508e-06
TEAK016226	2220	165.1	42.4206	-1.9605	0.00287454	Down	0.000153077
TEAK004203	543	664.904	210.255	-1.661	0.00172498	Down	8.37082e-05
TEAK037290	513	400.948	25.4293	-3.97885	2.9157e-09	Down	2.45161e-11
TEAK000042	975	286.343	720.317	1.33089	0.00150895	Up	7.04217e-05
TEAK016289	2610	444.281	111.668	-1.99226	0.000107686	Down	3.21821e-06
TEAK031057	1146	204.511	20.4436	-3.32246	0.00659649	Down	0.000420504
TEAK040222	1704	188.918	62.4751	-1.59641	0.0178233	Down	0.00145797
TEAK013702	1500	188.774	39.5364	-2.25541	0.00173391	Down	8.4311e-05
TEAK034808	2742	1054.42	387.282	-1.445	0.0187607	Down	0.00155728
TEAK034889	2172	1597.51	3340.17	1.0641	0.03014	Up	0.00285939
TEAK012330	1728	17.6578	92.9696	2.39645	0.0143714	Up	0.00110863
TEAK001744	717	1051.86	2423.89	1.20438	0.00244125	Up	0.000126184
TEAK038498	987	37.2853	0.28712	-7.02081	0.0240983	Down	0.00211893
TEAK012678	630	401.138	0.28702	-10.4487	5.58313e-05	Down	1.50659e-06
TEAK018568	1248	152.88	534.248	1.80511	0.00129915	Up	5.8979e-05
TEAK017902	2115	175.812	74.2682	-1.24321	0.0498174	Down	0.00556233
TEAK031244	1428	345.177	1342.19	1.95919	8.13165e-08	Up	1.0097e-09
TEAK031817	1008	108.617	19.4701	-2.47991	0.00456112	Down	0.000268905
TEAK024845	4332	1792.17	809.674	-1.1463	0.00533478	Down	0.000326339
TEAK029650	906	59.6439	12.2562	-2.28286	0.0243612	Down	0.00215078
TEAK035313	324	267.578	110.041	-1.28192	0.0347688	Down	0.00344017
TEAK031012	1449	7.20127	54.9595	2.93205	0.0434234	Up	0.00460783
TEAK031153	879	699.308	103.261	-2.75964	1.16215e-10	Down	7.9916e-13
TEAK030954	954	2029.95	354.438	-2.51784	3.27958e-05	Down	8.24063e-07
TEAK036516	501	86.5668	3.04683	-4.82843	0.00100963	Down	4.31042e-05
TEAK021921	1731	380.518	108.143	-1.81502	0.0114123	Down	0.000832376
TEAK003513	450	37.2309	0.285704	-7.02584	0.0232102	Down	0.00202344
TEAK021753	1386	255.47	53.1927	-2.26385	0.000106783	Down	3.18429e-06
TEAK020153	846	22.2051	80.7723	1.86297	0.0434805	Up	0.00461814
TEAK016694	1245	133.95	356.685	1.41296	0.0452323	Up	0.00486316
TEAK009259	1080	104.422	12.9457	-3.01187	0.000877547	Down	3.64358e-05
TEAK037253	978	1169.92	160.814	-2.86295	0.000409574	Down	1.49365e-05
TEAK018877	2385	47.795	205.397	2.10349	0.00174405	Up	8.50311e-05
TEAK028111	2139	162.163	476.387	1.55469	0.00717194	Up	0.00046824
TEAK022518	1950	513.346	106.275	-2.27213	7.50778e-05	Down	2.12138e-06
TEAK015455	666	144.825	21.256	-2.76837	0.000750387	Down	3.02023e-05
TEAK039441	1701	272.523	930.944	1.77231	0.0099694	Up	0.00070342
TEAK014704	1713	1709.22	344.59	-2.31038	2.35848e-08	Down	2.59799e-10
TEAK000074	414	60.9249	3.03858	-4.32556	0.00867499	Down	0.000591506
TEAK031139	1674	497.406	202.35	-1.29757	0.0459227	Down	0.00497332
TEAK013026	2382	262.793	108.803	-1.27221	0.0264679	Down	0.00239802
TEAK031016	1086	46.9846	285.726	2.60437	0.0246852	Up	0.00219226
TEAK015953	2997	1002.89	75.5996	-3.72963	4.02665e-16	Down	1.23356e-18
TEAK000055	639	332.12	16.6235	-4.32041	5.25729e-10	Down	3.92361e-12
TEAK007932	651	87.5463	20.1091	-2.1222	0.0317836	Down	0.00306193
TEAK038576	330	105.096	14.2921	-2.87842	0.000706715	Down	2.80973e-05
TEAK032267	993	2235.66	585.308	-1.93343	0.000210388	Down	6.90461e-06
TEAK010374	888	238.396	51.4677	-2.21162	0.0115935	Down	0.000848993
TEAK009735	1638	697.415	1766.5	1.3408	0.00859755	Up	0.000582809
TEAK025258	1302	38.806	2.96324	-3.71103	0.0311063	Down	0.00297235
TEAK013499	504	414.323	142.918	-1.53557	0.00521275	Down	0.00031666
TEAK000494	5343	870.727	151.494	-2.52296	0.000251351	Down	8.46191e-06
TEAK013162	1290	1266.48	427.597	-1.5665	0.000811984	Down	3.31843e-05
TEAK001320	654	132.017	4.58209	-4.84857	0.0001715	Down	5.47185e-06
TEAK011877	2469	400.478	139.986	-1.51644	0.0344001	Down	0.0033894
TEAK010638	774	232.29	3433.65	3.88575	2.02629e-18	Up	4.88676e-21
TEAK005520	1092	390.894	56.572	-2.78862	0.00353658	Down	0.000196421
TEAK016881	1455	199.214	475.537	1.25524	0.0119804	Up	0.000885139
TEAK006184	1281	68.6934	844.813	3.62039	0.00104052	Up	4.47623e-05
TEAK003225	1071	291.793	101.047	-1.52991	0.00366566	Down	0.00020548
TEAK029725	870	89.8943	216.71	1.26946	0.0204105	Up	0.00173147
TEAK024223	1005	247.363	573.315	1.2127	0.0209215	Up	0.00178437
TEAK036112	1569	750.766	30.3687	-4.62771	9.88908e-16	Down	3.19065e-18
TEAK023054	699	36.4826	0.28656	-6.99223	0.0188287	Down	0.00156415
TEAK023270	1986	29.9441	144.248	2.26821	0.0112907	Up	0.000820568
TEAK006730	891	62.6931	3.00594	-4.38242	0.0207368	Down	0.00176456
TEAK037121	237	66.5526	688.326	3.37053	2.81456e-09	Up	2.35739e-11
TEAK037839	2259	63.6436	228.179	1.84208	0.000413372	Up	1.51155e-05
TEAK017074	1608	358.239	1249.47	1.80232	0.00857359	Up	0.000579788
TEAK027019	2487	515.399	1734.21	1.75051	0.00614722	Up	0.000385654
TEAK005806	1575	64.3404	376.305	2.54811	0.00147641	Up	6.85661e-05
TEAK032510	993	137.852	42.584	-1.69474	0.0383005	Down	0.00388447
TEAK037894	2562	117.794	1969.54	4.06352	8.67334e-07	Up	1.43595e-08
TEAK007002	1287	197.895	52.7912	-1.90636	0.0142521	Down	0.00109803
TEAK001400	1332	13.961	63.6999	2.18988	0.0233207	Up	0.00203991
TEAK030648	1008	96.7136	3.0671	-4.97877	0.0280829	Down	0.00260658
TEAK034651	375	238.899	86.5227	-1.46525	0.0215921	Down	0.00185282
TEAK035348	1833	121.46	2343.74	4.27025	3.56698e-29	Up	2.67372e-32
TEAK035696	1947	1149.13	490.4	-1.22851	0.0181493	Down	0.00149115
TEAK020933	1263	42.2842	120.168	1.50686	0.0317215	Up	0.00304561
TEAK003241	1368	2458.08	437.084	-2.49155	5.10355e-09	Down	4.84009e-11
TEAK034019	726	196.542	676.589	1.78344	0.00120801	Up	5.40148e-05
TEAK001873	1914	422.649	153.86	-1.45784	0.011391	Down	0.000830307
TEAK023464	690	232.082	86.1228	-1.43017	0.0157087	Down	0.0012398
TEAK014898	867	97.0512	288.343	1.57097	0.00960679	Up	0.000673452
TEAK023287	909	34.6913	176.197	2.34455	0.0225607	Up	0.00195676
TEAK012808	795	1747.52	505.001	-1.79095	3.73359e-05	Down	9.50312e-07
TEAK002727	1023	132.815	786.68	2.56636	0.000160382	Up	5.01783e-06
TEAK031430	3087	575.442	202.594	-1.50608	0.0196711	Down	0.00165144
TEAK017910	1932	347.693	1029.22	1.56567	0.00294156	Up	0.000157413
TEAK014207	1038	901.375	434	-1.05443	0.0390887	Down	0.00398862
TEAK039627	1176	102.564	446.488	2.1221	0.0028531	Up	0.000151656
TEAK005723	1977	770.107	1742.5	1.17803	0.00374501	Up	0.000211758
TEAK039387	1344	181.554	537.513	1.5659	0.0264252	Up	0.00239329
TEAK037913	2091	75.9773	262.575	1.78909	0.00205917	Up	0.000103482
TEAK020650	2853	234.528	586.943	1.32346	0.0345961	Up	0.00341713
TEAK035303	1008	71.7083	992.661	3.79109	9.04637e-19	Up	2.03428e-21
TEAK039653	6513	405.901	94.0585	-2.1095	1.11549e-05	Down	2.45028e-07
TEAK039015	2466	25.0154	77.8178	1.63728	0.0385161	Up	0.00391638
TEAK033743	837	2.83574	63.3078	4.48059	0.00391362	Up	0.00022346
TEAK029275	5445	577.21	1753.48	1.60305	0.00569258	Up	0.000351735
TEAK025687	882	151.361	636.266	2.07164	5.19458e-06	Up	1.02253e-07
TEAK002736	783	85.3322	18.9207	-2.17313	0.00960679	Down	0.000672841
TEAK018768	357	105.912	2997.4	4.82277	1.2012e-18	Up	2.81862e-21
TEAK014172	1599	94.9728	726.84	2.93605	4.67703e-07	Up	7.19449e-09
TEAK029922	291	28.2592	0.285408	-6.62955	0.0312787	Down	0.00299748
TEAK006835	1212	1353.05	415.234	-1.70421	0.00255923	Down	0.000133366
TEAK011242	579	250.202	4.63572	-5.75416	3.89663e-08	Down	4.50822e-10
TEAK027327	504	110.963	21.9767	-2.33603	0.00773872	Down	0.000510215
TEAK018571	1200	2648.77	496.655	-2.415	8.22524e-06	Down	1.69416e-07
TEAK004972	2484	133.674	537.829	2.00843	0.000443075	Up	1.64182e-05
TEAK011201	2208	472.821	197.485	-1.25955	0.0137217	Down	0.00104643
TEAK033288	1683	242.842	77.0334	-1.65646	0.00419093	Down	0.000242996
TEAK013477	1113	42.8952	5.69882	-2.91208	0.0359323	Down	0.00358924
TEAK018593	876	45.6709	170.903	1.90383	0.00295606	Up	0.000158683
TEAK007117	1161	273.563	111.575	-1.29386	0.0279226	Down	0.00258077
TEAK033793	846	0.582742	22.999	5.30257	0.00731784	Up	0.000479366
TEAK005055	801	97.0947	1280.43	3.72109	1.91944e-07	Up	2.62106e-09
TEAK003167	2430	345.211	129.525	-1.41424	0.0112274	Down	0.000814134
TEAK030545	2421	72.9208	5.86918	-3.6351	0.00413971	Down	0.00023972
TEAK023370	1629	47.364	134.693	1.50781	0.0155494	Up	0.00122433
TEAK035878	1755	22.6424	0.286666	-6.30351	0.0488685	Down	0.00541497
TEAK003160	981	81.0303	10.0328	-3.01374	0.00125095	Down	5.63704e-05
TEAK017147	3363	221.59	558.25	1.33302	0.0268092	Up	0.00244641
TEAK036874	1680	43.4089	7.01273	-2.62994	0.0351792	Down	0.00349242
TEAK001437	1524	183.884	67.3944	-1.44809	0.0319122	Down	0.00307848
TEAK008928	1674	234.008	572.338	1.29031	0.00538562	Up	0.000329624
TEAK025834	504	220.847	638.16	1.53087	0.0147176	Up	0.00114349
TEAK037195	3651	874.401	2320.84	1.40828	0.00210677	Up	0.000105943
TEAK003675	774	256.966	1013.5	1.97969	0.000979319	Up	4.14911e-05
TEAK040605	387	227.634	76.3643	-1.57575	0.0273872	Down	0.0025188
TEAK036830	810	2217.34	396.533	-2.48331	2.70283e-05	Down	6.64332e-07
TEAK010443	366	111.048	21.9634	-2.33801	0.0096806	Down	0.000679257
TEAK026127	1875	64.7178	9.86498	-2.71378	0.0144631	Down	0.00111853
TEAK030183	1359	183.466	55.5325	-1.72411	0.012017	Down	0.000889016
TEAK006888	3762	205.441	1423.65	2.79281	3.2726e-10	Up	2.30375e-12
TEAK012426	1071	10.2482	803.68	6.29317	4.93577e-10	Up	3.65148e-12
TEAK015988	630	7.71533	91.0743	3.56124	2.39023e-05	Up	5.75667e-07
TEAK000192	1608	1194.42	247.907	-2.26845	0.0171305	Down	0.00138902
TEAK003357	1518	40.2671	705.262	4.13048	6.35796e-18	Up	1.67043e-20
TEAK039717	648	354.601	92.6227	-1.93676	0.0400797	Down	0.00412762
TEAK020777	4659	53.2313	1483.13	4.80023	1.40627e-34	Up	6.10156e-38
TEAK029804	1371	220.985	1353.53	2.61471	1.69318e-09	Up	1.37401e-11
TEAK000777	762	24.4698	0.281769	-6.44035	0.0477584	Down	0.00525305
TEAK010962	2805	195.703	45.6581	-2.09973	0.00315641	Down	0.00017107
TEAK009518	546	68.0413	4.48804	-3.92225	0.00279049	Down	0.000148055
TEAK018205	714	359.557	109.672	-1.71303	0.00242017	Down	0.000124935
TEAK019715	1149	111.579	15.5718	-2.84106	0.0352458	Down	0.00350345
TEAK019869	1137	738.578	224.542	-1.71777	1.94403e-05	Down	4.57433e-07
TEAK026484	930	19.3463	597.956	4.94991	1.26309e-13	Up	5.35136e-16
TEAK028728	1521	188.608	67.8583	-1.47479	0.0294518	Down	0.00277202
TEAK027804	3036	87.493	561.25	2.6814	4.03321e-08	Up	4.69253e-10
TEAK027386	255	2415.38	488.157	-2.30684	0.00375191	Down	0.000212515
TEAK024820	1158	3.70597	702.351	7.5662	5.15884e-35	Up	2.01754e-38
TEAK022748	1389	791.262	152.547	-2.3749	5.33515e-08	Down	6.32901e-10
TEAK026713	1287	750.133	208.135	-1.84963	0.0206107	Down	0.00175114
TEAK026680	753	421.974	122.259	-1.78721	0.00292188	Down	0.000156169
TEAK001188	2970	484.15	1036.56	1.09828	0.0228856	Up	0.00199291
TEAK018717	1215	428.167	29.802	-3.84469	1.677e-08	Down	1.78718e-10
TEAK001570	4275	500.445	1104.76	1.14245	0.0339336	Up	0.00333209
TEAK040242	492	85.2607	17.6706	-2.27053	0.0112574	Down	0.000816677
TEAK016701	912	5.54704	37.4421	2.75487	0.0145781	Up	0.0011298
TEAK039851	2634	425.417	1349.87	1.66587	0.015291	Up	0.00120033
TEAK012075	2814	292.751	1210.07	2.04734	5.81264e-05	Up	1.57989e-06
TEAK007351	3306	129.139	458.178	1.82698	0.00032428	Up	1.13927e-05
TEAK004691	1005	42.4872	2.99881	-3.82456	0.0297452	Down	0.00281031
TEAK000731	633	162.274	412.984	1.34765	0.0475425	Up	0.00521536
TEAK021729	660	70.7497	815.643	3.52714	7.00455e-08	Up	8.58334e-10
TEAK041293	957	2233.79	469.497	-2.2503	3.3655e-09	Down	2.85175e-11
TEAK028542	519	638.205	4.66875	-7.09484	0.0265181	Down	0.00240516
TEAK018423	2979	1176.49	4475.01	1.92741	0.0232933	Up	0.00203589
TEAK017533	1275	203.749	462.523	1.18273	0.0082657	Up	0.000553848
TEAK029089	1179	105.604	4.52665	-4.54407	0.00124524	Down	5.59634e-05
TEAK003161	2925	2150.79	857.492	-1.32667	0.00049265	Down	1.85282e-05
TEAK005168	1155	583.279	163.371	-1.83603	0.000216584	Down	7.15891e-06
TEAK010670	2481	162.251	488.598	1.59042	0.00236356	Up	0.00012055
TEAK021174	495	47.7803	7.07408	-2.7558	0.0446062	Down	0.00477524
TEAK019295	1815	2878.76	946.576	-1.60466	0.000935471	Down	3.93591e-05
TEAK011504	1335	326.689	37.5334	-3.12167	8.9241e-09	Down	8.95784e-11
TEAK009029	1176	1455.78	494.196	-1.55864	0.0399111	Down	0.00409985
TEAK024011	645	127.682	29.6221	-2.10781	0.0150119	Down	0.00117369
TEAK039912	471	750.562	13.8947	-5.75537	5.47939e-19	Down	1.19645e-21
TEAK015347	891	677.735	292.049	-1.21451	0.0311998	Down	0.00298332
TEAK022291	1824	1991.31	128.44	-3.95455	9.36317e-16	Down	2.95994e-18
TEAK002124	3630	139.646	451.562	1.69315	0.0417017	Up	0.00436262
TEAK020551	1098	227.041	10.6081	-4.41972	2.0344e-08	Down	2.21448e-10
TEAK007024	3297	83.9838	307.578	1.87277	0.000215759	Up	7.11603e-06
TEAK003563	1260	80.5424	209.467	1.3789	0.0100292	Up	0.000709274
TEAK014606	969	450.469	148.814	-1.59792	0.0400244	Down	0.0041167
TEAK001233	1527	92.151	529.151	2.52161	1.40258e-05	Up	3.16773e-07
TEAK020942	1683	2357.65	249.77	-3.23867	6.16564e-08	Down	7.39459e-10
TEAK016658	4819	414.543	93.2016	-2.15309	0.000263716	Down	8.93837e-06
TEAK025151	786	26.942	181.057	2.74852	0.0276452	Up	0.00254738
TEAK005112	2244	1292.58	192.067	-2.75058	0.00312972	Down	0.00016942
TEAK038123	822	76.8826	3.04665	-4.65736	0.00298432	Down	0.000160479
TEAK006311	1776	327.423	82.4469	-1.98962	0.004304	Down	0.000251049
TEAK004164	3009	18794.2	138.486	-7.0844	6.35796e-18	Down	1.67838e-20
TEAK040741	2697	83.6227	12.6876	-2.72048	0.0085888	Down	0.000581376
TEAK039956	2541	97.4949	971.208	3.31638	5.37711e-11	Up	3.43474e-13
TEAK023889	531	155.307	2644.54	4.08982	6.25205e-27	Up	7.13146e-30
TEAK039779	1428	4084.93	101.395	-5.33226	3.78529e-05	Down	9.68405e-07
TEAK038744	729	53.2535	3.01085	-4.14463	0.0160965	Down	0.0012779
TEAK016065	675	297.003	31.9295	-3.21751	0.0273103	Down	0.00250905
TEAK029732	1800	8.55531	141.966	4.05258	8.05816e-12	Up	4.43824e-14
TEAK004285	1461	31.0145	227.628	2.87566	0.00115702	Up	5.11691e-05
TEAK015470	2097	14.6567	292.721	4.31989	3.60975e-08	Up	4.15279e-10
TEAK031324	1008	67.3568	14.9045	-2.17608	0.0309992	Down	0.00295605
TEAK024937	906	9.42444	154.01	4.03048	6.65692e-06	Up	1.34293e-07
TEAK026034	2934	548.686	174.45	-1.65317	0.00513581	Down	0.000310772
TEAK025982	1122	148.88	49.5366	-1.58758	0.0123818	Down	0.000922864
TEAK003050	2028	863.166	336.229	-1.3602	0.00642253	Down	0.000406275
TEAK026786	1944	49.8008	3.00572	-4.05039	0.0254791	Down	0.00228103
TEAK024821	753	295.569	10.6728	-4.79148	6.78552e-07	Down	1.07254e-08
TEAK036563	642	222.793	61.6439	-1.85367	0.0200398	Down	0.00168957
TEAK033022	1218	1468.37	257.081	-2.51392	1.85e-06	Down	3.304e-08
TEAK029552	636	822.998	39.2919	-4.38858	1.33585e-15	Down	4.39712e-18
TEAK009351	1122	2790.21	200.602	-3.79796	7.71259e-08	Down	9.52638e-10
TEAK017232	2445	324.032	2472.92	2.93201	5.19616e-14	Up	2.04907e-16
TEAK031410	1479	9.15175	75.3401	3.0413	0.00168872	Up	8.14528e-05
TEAK011024	603	45.9493	2.99362	-3.94008	0.0197761	Down	0.00166154
TEAK025850	3471	1083.08	322.682	-1.74695	0.00140585	Down	6.46936e-05
TEAK018358	1377	75.2775	3.04343	-4.62845	0.0161467	Down	0.00128399
TEAK016003	288	0.124113	10.5473	6.40907	0.035387	Up	0.00351978
TEAK024851	2208	233.107	62.0062	-1.9105	0.0148435	Down	0.0011552
TEAK034010	2283	411.616	152.326	-1.43414	0.0191792	Down	0.00160077
TEAK031999	1494	51.0197	180.676	1.82428	0.000673895	Up	2.65087e-05
TEAK022692	849	461.899	172.997	-1.41683	0.00555372	Down	0.000341542
TEAK034970	663	1514.84	142.048	-3.41471	3.97857e-09	Down	3.44903e-11
TEAK031252	1467	177.737	53.1997	-1.74026	0.024561	Down	0.00217662
TEAK009073	918	259.085	43.3364	-2.57977	0.000119158	Down	3.59601e-06
TEAK031956	216	1126.52	10.8763	-6.69454	1.17084e-21	Down	2.09869e-24
TEAK011056	1044	166.035	53.5897	-1.63146	0.0165341	Down	0.00132509
TEAK023813	1395	33.1438	209.173	2.65788	1.06115e-05	Up	2.28663e-07
TEAK005541	1074	52.2473	235.717	2.17363	1.06159e-05	Up	2.29382e-07
TEAK005012	939	6.81766	58.2307	3.09443	0.0135618	Up	0.00103115
TEAK024525	2550	178.866	400.664	1.16351	0.0202264	Up	0.00170993
TEAK005485	1431	28.1804	240.037	3.0905	7.2289e-09	Up	7.06776e-11
TEAK019112	408	57.5256	214.772	1.90053	0.0133128	Up	0.001007
TEAK010659	2130	93.8353	451.984	2.26807	3.22245e-05	Up	8.08658e-07
TEAK016575	2313	129.943	337.157	1.37555	0.0109274	Up	0.000788107
TEAK004862	1128	3207.53	1124.09	-1.5127	0.00996044	Down	0.000702178
TEAK000790	561	119.148	15.7451	-2.91978	0.00073906	Down	2.95343e-05
TEAK001854	795	2.05739	443.611	7.75234	1.17305e-17	Up	3.32602e-20
TEAK023182	690	1320.32	496.461	-1.41114	0.00398884	Down	0.000228438
TEAK040933	360	14503.8	1784.95	-3.02247	4.40534e-13	Down	2.02435e-15
TEAK007449	900	2718.63	1005.65	-1.43475	0.029016	Down	0.00272533
TEAK022650	2088	48.5451	1142.54	4.55678	3.04405e-22	Up	4.76191e-25
TEAK005681	2835	1621.99	546.721	-1.56889	0.00273833	Down	0.000144395
TEAK039832	1761	113.169	279.224	1.30294	0.0125923	Up	0.000941428
TEAK006915	1563	318.074	23.6979	-3.74653	3.91107e-07	Down	5.8597e-09
TEAK034548	789	1579.98	187.284	-3.0766	3.32378e-13	Down	1.49486e-15
TEAK011154	1893	341.569	1587.38	2.2164	0.000433148	Up	1.60002e-05
TEAK003751	819	328.676	116.871	-1.49174	0.0325012	Down	0.00315648
TEAK008719	1275	549.654	1324.63	1.26899	0.011175	Up	0.000809611
TEAK022511	483	114.879	25.6212	-2.16471	0.00672427	Down	0.00043106
TEAK008174	2025	192.134	558.77	1.54014	0.0161181	Up	0.00128119
TEAK001394	1596	25.7359	103.631	2.0096	0.0137474	Up	0.00104974
TEAK033972	726	120.394	14.41	-3.06262	0.00178256	Down	8.73736e-05
TEAK005284	1989	348.221	112.536	-1.62962	0.0412861	Down	0.00430692
TEAK025282	2475	316.411	95.6337	-1.72621	0.00319209	Down	0.000173316
TEAK013264	2166	366.558	78.7016	-2.21958	2.63839e-06	Down	4.81521e-08
TEAK027520	924	416.873	99.1768	-2.07153	0.000428799	Down	1.58054e-05
TEAK035426	1080	211.418	62.2211	-1.76462	0.0112799	Down	0.000818678
TEAK039170	1431	54.368	189.19	1.79901	0.0167607	Up	0.00135029
TEAK010560	1551	27.0735	432.084	3.99636	1.19454e-07	Up	1.53386e-09
TEAK036956	1554	69.5966	399.599	2.52146	1.1583e-06	Up	1.95165e-08
TEAK027768	1443	69.041	247.148	1.83985	0.00296138	Up	0.000159148
TEAK030487	444	9.42411	57.9832	2.62121	0.0220015	Up	0.00189396
TEAK034001	1767	13.1035	1461.61	6.80146	5.27184e-26	Up	6.18519e-29
TEAK036897	957	387.717	106.327	-1.86649	0.00125095	Down	5.63655e-05
TEAK001945	918	38.6365	0.287272	-7.0714	0.0400586	Down	0.00412283
TEAK032664	807	0.848111	16.9364	4.31973	0.0120667	Up	0.000894264
TEAK019344	642	737.823	99.7718	-2.88657	0.00353658	Down	0.000196515
TEAK026598	3696	1204.58	337.503	-1.83555	0.00011717	Down	3.52839e-06
TEAK022478	1497	140.296	833.297	2.57035	7.79978e-12	Up	4.27051e-14
TEAK035368	1410	752.368	335.627	-1.16458	0.0250181	Down	0.0022316
TEAK030346	2763	359.322	49.8272	-2.85027	6.79103e-08	Down	8.27742e-10
TEAK028454	615	99.7129	24.0458	-2.052	0.021814	Down	0.00187684
TEAK036514	1947	139.53	323.768	1.21438	0.024561	Up	0.00217882
TEAK037934	3996	148.139	322.331	1.12159	0.0221252	Up	0.00190866
TEAK026523	1224	218.59	53.4095	-2.03306	0.000167389	Down	5.31343e-06
TEAK019199	879	57.8094	263.574	2.18883	0.00266706	Up	0.000139855
TEAK022925	2139	286.475	10.6657	-4.74736	0.000384477	Down	1.38083e-05
TEAK015732	1152	74.6195	187.2	1.32695	0.0461186	Up	0.00499904
TEAK030348	3276	258.269	581.093	1.16989	0.0139186	Up	0.00106599
TEAK021607	804	372.634	10.7328	-5.11766	0.000106772	Down	3.17878e-06
TEAK023297	1554	1516.25	356.779	-2.0874	0.00107941	Down	4.68224e-05
TEAK001594	2112	31.2528	106.408	1.76754	0.00851633	Up	0.000574527
TEAK038277	2370	14.5166	135.85	3.22624	0.00674544	Up	0.000433516
TEAK039124	660	11.9375	55.9946	2.22978	0.0114961	Up	0.00083999
TEAK015409	2196	59.7247	241.431	2.01521	0.0415003	Up	0.00433614
TEAK027711	810	1057.15	400.11	-1.40171	0.0358306	Down	0.00357441
TEAK021215	2727	83.9199	3.03773	-4.78795	0.00167171	Down	8.01834e-05
TEAK023258	1266	12.4044	120.547	3.28067	0.000248012	Up	8.32526e-06
TEAK022935	1521	6069.03	1883.63	-1.68795	5.91221e-06	Down	1.17921e-07
TEAK040658	1833	97.4863	14.1593	-2.78345	0.00134536	Down	6.13837e-05
TEAK012191	1065	0.314261	11.8291	5.23423	0.0248766	Up	0.00221426
TEAK028931	588	6.74721	57.6758	3.0956	0.000413855	Up	1.51466e-05
TEAK016686	609	170.959	40.2889	-2.0852	0.0333856	Down	0.00326631
TEAK028131	1566	10.0641	108.097	3.42504	6.18429e-08	Up	7.45726e-10
TEAK016883	4158	994.2	419.559	-1.24466	0.0161519	Down	0.00128493
TEAK026163	861	557.169	213.366	-1.38478	0.014854	Down	0.00115686
TEAK017931	903	7761.26	2593.55	-1.58136	0.00121669	Down	5.44822e-05
TEAK033936	1095	388.406	86.5681	-2.16566	0.000268786	Down	9.15401e-06
TEAK026898	2961	2948.36	846.889	-1.79967	1.20973e-05	Down	2.67303e-07
TEAK028283	1800	488.557	102.079	-2.25885	3.95091e-07	Down	5.96164e-09
TEAK026639	261	13.3963	74.9989	2.48503	0.0300022	Up	0.00284436
TEAK034619	3459	2.36511	173.83	6.19962	5.08976e-07	Up	7.89572e-09
TEAK019751	972	30.2129	0.285821	-6.72391	0.0294862	Down	0.0027791
TEAK018834	1083	28.8084	225.903	2.97114	1.50101e-06	Up	2.59756e-08
TEAK014580	2361	1008.71	167.768	-2.58797	0.00226874	Down	0.000115123
TEAK032124	846	46.7889	4.39912	-3.41088	0.0378609	Down	0.00382261
TEAK021824	3966	320.354	885.261	1.46643	0.0088473	Up	0.000605217
TEAK029555	3840	193.68	54.7511	-1.82271	0.00215389	Down	0.000108663
TEAK001804	939	2093.88	819.713	-1.35299	0.00603859	Down	0.000376587
TEAK018412	2088	122.03	26.9803	-2.17726	0.0260725	Down	0.0023537
TEAK026986	663	70.7853	3.03941	-4.54159	0.00334512	Down	0.000183478
TEAK035282	1770	11.6206	53.4405	2.20125	0.0102628	Up	0.000730145
TEAK008452	1791	2243.66	378.183	-2.5687	9.39453e-06	Down	1.97174e-07
TEAK005476	630	183.837	38.1357	-2.26921	0.0116109	Down	0.000851782
TEAK020618	786	129.793	784.269	2.59513	2.90948e-06	Up	5.38582e-08
TEAK011113	2958	37.0578	143.732	1.95553	0.0400339	Up	0.00411898
TEAK028527	1422	808.797	78.8632	-3.35835	4.30135e-10	Down	3.08401e-12
TEAK004633	3255	96.5517	303.692	1.65323	0.0189063	Up	0.00157244
TEAK027674	570	14.9251	186.227	3.64125	6.12616e-11	Up	3.9731e-13
TEAK001878	3243	1888.27	804.861	-1.23026	0.0194062	Down	0.00162414
TEAK032574	294	677.109	68.4118	-3.30707	1.40711e-05	Down	3.18255e-07
TEAK032756	3459	6994.07	1714.75	-2.02813	3.19299e-05	Down	8.00224e-07
TEAK020566	1971	80.7641	225.409	1.48076	0.0400812	Up	0.00412959
TEAK038491	1065	48.3184	188.059	1.96054	0.00118524	Up	5.28033e-05
TEAK005735	1116	75.673	13.8868	-2.44607	0.042287	Down	0.00444314
TEAK034576	1545	53.245	233.859	2.13492	0.0469194	Up	0.00512129
TEAK007600	570	356.115	160.788	-1.14718	0.0349373	Down	0.00346253
TEAK028356	981	178.983	22.9287	-2.9646	0.00050756	Down	1.92543e-05
TEAK015107	384	2.92158	54.2097	4.21373	0.021493	Up	0.00184258
TEAK034614	2880	505.752	1459.44	1.52891	0.0129866	Up	0.000976375
TEAK036411	552	173.858	814.953	2.22881	0.00603859	Up	0.000377067
TEAK036902	483	73.6294	4.50959	-4.02921	0.00185181	Down	9.15525e-05
TEAK019793	1221	128.07	13.0406	-3.29586	0.00104176	Down	4.48977e-05
TEAK002543	726	130.393	319.277	1.29194	0.0452604	Up	0.00486767
TEAK021456	975	72.6429	4.47325	-4.02143	0.00355686	Down	0.000197814
TEAK010969	579	122.52	34.089	-1.84564	0.0177773	Down	0.00145247
TEAK020713	297	53.4217	0.285983	-7.54535	0.00705086	Down	0.000457741
TEAK031501	2157	312.62	767.474	1.29571	0.0156954	Up	0.00123736
TEAK019651	774	71.9426	171.264	1.2513	0.0267981	Up	0.00244366
TEAK040642	1836	1933.34	818.283	-1.24043	0.0301517	Down	0.00286149
TEAK013603	336	741.782	7.76612	-6.57766	7.95236e-10	Down	6.09049e-12
TEAK019350	1602	68.4798	4.4726	-3.93649	0.00238322	Down	0.00012233
TEAK035351	1479	40.9837	0.286263	-7.16157	0.0161764	Down	0.00128846
TEAK025789	1167	66.5859	11.1998	-2.57174	0.0261641	Down	0.00236452
TEAK016484	1062	28.9157	1049.57	5.1818	5.04677e-09	Up	4.75334e-11
TEAK023148	1758	101.633	289.167	1.50853	0.0120601	Up	0.000893386
TEAK032487	981	79.1231	256.17	1.69493	0.000983309	Up	4.16923e-05
TEAK026024	621	64.9699	13.5933	-2.25688	0.0249221	Down	0.00221979
TEAK000542	711	11.3613	74.6153	2.71535	0.00859755	Up	0.000582651
TEAK039690	2505	380.466	983.032	1.36947	0.00155547	Up	7.34162e-05
TEAK023927	1380	69.8748	194.921	1.48005	0.0269922	Up	0.00246861
TEAK016922	2694	212.929	68.8392	-1.62907	0.0254202	Down	0.00227493
TEAK032098	1101	237.495	59.8742	-1.98789	0.0119543	Down	0.000882428
TEAK022139	1293	37.3017	470.21	3.65599	3.01993e-15	Up	1.01373e-17
TEAK016906	588	1.77905	23.5466	3.72634	0.0105093	Up	0.000750762
TEAK030113	918	132.527	3.07979	-5.42731	0.00372276	Down	0.000209772
TEAK031121	1554	239.337	1417.58	2.56631	0.0383146	Up	0.00388715
TEAK035221	1668	828.39	383.105	-1.11257	0.00701454	Down	0.00045424
TEAK020738	3642	341.649	821.704	1.2661	0.0190846	Up	0.00159038
TEAK002748	1740	128.562	336.424	1.38782	0.00361737	Up	0.000202183
TEAK004537	558	5.44929	56.2028	3.3665	0.000794707	Up	3.2271e-05
TEAK023397	825	689.542	269.049	-1.35777	0.0462852	Down	0.00503218
TEAK008453	462	116.676	7.47336	-3.9646	0.000428799	Down	1.58024e-05
TEAK031039	753	48.3426	250.242	2.37196	0.00407588	Up	0.000234718
TEAK013947	6426	0.0723859	26.5254	8.51745	5.38457e-05	Up	1.43547e-06
TEAK026449	513	72.0922	8.67456	-3.05498	0.0164306	Down	0.00131299
TEAK001675	3378	827.131	328.542	-1.33204	0.0378796	Down	0.00382574
TEAK036846	1539	254.648	95.8831	-1.40915	0.0317653	Down	0.0030581
TEAK039654	816	56.3841	5.79294	-3.28292	0.0283764	Down	0.00264214
TEAK001587	513	209.096	29.7853	-2.81149	2.03632e-05	Down	4.83795e-07
TEAK021467	804	205.82	33382.6	7.34157	7.20968e-26	Up	9.16366e-29
TEAK036863	1545	178.483	1000.73	2.4872	0.000165527	Up	5.23275e-06
TEAK015662	1230	101.225	11.5244	-3.13479	0.00200826	Down	0.000100465
TEAK023141	1662	7811.48	1540.05	-2.34262	3.3482e-11	Down	2.06674e-13
TEAK007735	657	9.96528	142.376	3.83665	0.000399137	Up	1.44128e-05
TEAK038921	312	302.467	1212.47	2.0031	0.000495594	Up	1.8655e-05
TEAK029990	1791	157.024	39.8771	-1.97735	0.0317836	Down	0.00306103
TEAK028766	801	124.079	506.464	2.0292	4.40157e-06	Up	8.52084e-08
TEAK012397	1368	263.345	96.4425	-1.44921	0.0492834	Down	0.00548504
TEAK005658	2637	310.291	49.1844	-2.65735	1.63038e-07	Down	2.19976e-09
TEAK002946	1005	5361.17	1653.72	-1.69683	0.000605659	Down	2.34692e-05
TEAK018118	1815	153.728	57.3477	-1.42257	0.0493714	Down	0.00550287
TEAK015890	1809	150.639	534.498	1.82709	0.00513581	Up	0.000310751
TEAK030090	2622	357.717	863.652	1.27163	0.0117012	Up	0.000859729
TEAK032660	369	25.2451	103.045	2.0292	0.0122061	Up	0.000906981
TEAK007382	780	111.022	40.0542	-1.47082	0.0425281	Down	0.00447817
TEAK034838	3891	12.7925	77.25	2.59424	0.000498727	Up	1.87892e-05
TEAK016369	1560	248.467	53.0312	-2.22814	0.0454319	Down	0.00489592
TEAK013223	1110	4165.2	441.451	-3.23806	1.22826e-05	Down	2.72947e-07
TEAK031086	2028	77.0787	17.5146	-2.13777	0.026707	Down	0.00243013
TEAK005790	6162	302.539	67.5457	-2.16319	0.00528137	Down	0.000321523
TEAK002433	2454	187.479	471.777	1.33137	0.0381881	Up	0.00386685
TEAK000285	1197	676.878	249.504	-1.43983	0.00689912	Down	0.000444742
TEAK017858	2085	150.542	0.286279	-9.03853	0.000583886	Down	2.25113e-05
TEAK034393	1773	142.573	28.7758	-2.30878	0.00419093	Down	0.000243132
TEAK039795	1638	14.8684	197.412	3.73089	9.36641e-07	Up	1.55985e-08
TEAK004689	747	167.381	948.804	2.50297	2.55162e-05	Up	6.19528e-07
TEAK023040	1152	552.631	207.765	-1.41136	0.00517757	Down	0.000313685
TEAK006433	579	47.501	1.52891	-4.95738	0.0207828	Down	0.00177051
TEAK012592	885	22.093	174.637	2.9827	7.25512e-07	Up	1.16568e-08
TEAK018849	582	1.04582	62.5924	5.90328	1.39968e-06	Up	2.3994e-08
TEAK000997	771	123.097	36.3121	-1.76128	0.0345961	Down	0.00341744
TEAK012093	3855	653.291	237.762	-1.45821	0.00800659	Down	0.000531458
TEAK028017	315	1360.36	278.542	-2.28802	0.0257365	Down	0.00231246
TEAK037922	321	542.79	121.512	-2.1593	0.000278821	Down	9.56845e-06
TEAK033997	1086	880.927	3809.56	2.11253	2.43524e-05	Up	5.87303e-07
TEAK001427	525	311.236	138.488	-1.16825	0.0383749	Down	0.00389452
TEAK034416	309	158.674	0.287235	-9.10962	0.000583064	Down	2.24606e-05
TEAK026447	771	15.5572	62.1069	1.99717	0.0228387	Up	0.00198733
TEAK010831	1578	68.0141	224.308	1.72158	0.00756397	Up	0.000498201
TEAK014879	891	143.468	450.265	1.65005	0.00144942	Up	6.68874e-05
TEAK036184	1113	171.712	70.962	-1.27488	0.0437924	Down	0.0046581
TEAK007034	252	37.6857	0.286753	-7.03806	0.0384468	Down	0.00390307
TEAK007105	474	49.7526	306.071	2.62102	0.000200859	Up	6.55916e-06
TEAK032846	1842	741.984	75.6817	-3.29337	3.06454e-06	Down	5.70282e-08
TEAK027044	720	471.645	146.647	-1.68536	0.00267181	Down	0.000140191
TEAK013145	1011	150.355	31.2744	-2.26532	0.0113405	Down	0.000826032
TEAK014894	2106	36.7736	104.086	1.50103	0.0414318	Up	0.00432628
TEAK027423	1194	357.38	148.914	-1.26298	0.0187034	Down	0.00154851
TEAK013885	339	49.4145	173.917	1.81539	0.00381582	Up	0.000217006
TEAK014084	1125	3192	832.598	-1.93877	0.000278012	Down	9.52256e-06
TEAK010683	1356	351.973	760.278	1.11106	0.0366476	Up	0.00367861
TEAK022811	2346	50.8568	7.10948	-2.83862	0.0363486	Down	0.00364505
TEAK021698	633	25806.5	548.306	-5.55661	8.31019e-24	Down	1.19166e-26
TEAK020949	2079	65.9358	398.914	2.59694	0.000239059	Up	7.97797e-06
TEAK010535	987	352.878	97.0099	-1.86297	0.000274578	Down	9.36914e-06
TEAK016723	1404	3330.48	1203.09	-1.46898	0.00237356	Down	0.000121456
TEAK033601	807	23.7007	198.466	3.06589	9.44337e-05	Up	2.76986e-06
TEAK020076	2835	47.6609	7.04666	-2.75779	0.0346898	Down	0.00343009
TEAK014747	1122	532.241	159.326	-1.7401	0.00237391	Down	0.000121697
TEAK032334	453	33.4952	135.964	2.0212	0.00266354	Up	0.000139583
TEAK038975	561	213.124	543.705	1.35113	0.0179109	Up	0.00146734
TEAK028032	705	1.93373	44.1867	4.51416	0.0165854	Up	0.00133343
TEAK007771	960	1871.19	4674.92	1.32098	0.000539231	Up	2.06139e-05
TEAK027463	2451	1622.67	501.004	-1.69548	0.015554	Down	0.0012252
TEAK011248	1086	295.906	26.4306	-3.48486	5.81796e-05	Down	1.58323e-06
TEAK031218	1044	87.4387	387.111	2.1464	0.0471202	Up	0.00514907
TEAK040196	1290	262.992	45.9184	-2.51787	0.0260531	Down	0.0023494
TEAK033564	561	557.412	3139.24	2.4936	0.000517524	Up	1.9666e-05
TEAK003498	1914	6.07124	47.7958	2.97682	0.00091979	Up	3.84595e-05
TEAK016391	1188	85.198	250.947	1.55849	0.00640749	Up	0.000405114
TEAK018275	1764	394.393	1133.89	1.52357	0.000120621	Up	3.65591e-06
TEAK027796	804	70.7635	12.4944	-2.50172	0.0479462	Down	0.00528464
TEAK012472	1545	75.6547	804.211	3.41007	8.08611e-12	Up	4.47999e-14
TEAK020757	465	47.0959	1.52373	-4.94992	0.0453804	Down	0.00488501
TEAK004606	852	191.946	53.6607	-1.83876	0.0114125	Down	0.000832769
TEAK034799	2901	116.67	459.339	1.97713	0.0236717	Up	0.00207524
TEAK037619	1323	223.817	70.6629	-1.66329	0.0489048	Down	0.00542375
TEAK022837	2106	35.9421	2.93197	-3.61573	0.049965	Down	0.00558672
TEAK034502	666	477.113	70.734	-2.75386	0.000162783	Down	5.09823e-06
TEAK008366	618	2.51198	29.416	3.5497	0.0100314	Up	0.000709757
TEAK023771	3447	296.193	34.6449	-3.09583	0.0012417	Down	5.57236e-05
TEAK007453	723	31.5551	0.285427	-6.78861	0.034872	Down	0.00345379
TEAK006293	858	5372.53	1671.79	-1.68421	0.00155547	Down	7.34543e-05
TEAK014429	930	289.45	42.4831	-2.76835	0.0137605	Down	0.00105118
TEAK018232	1017	155.003	529.741	1.77299	0.00024423	Up	8.1824e-06
TEAK000069	867	7.70232	68.0106	3.14239	0.000812257	Up	3.3222e-05
TEAK033974	1200	207.227	38.7168	-2.42018	0.00391362	Down	0.000223358
TEAK032514	1482	131.989	443.917	1.74987	0.000534111	Up	2.0366e-05
TEAK024610	1068	709.318	336.153	-1.07731	0.025611	Down	0.00229706
TEAK032888	2910	404.592	189.218	-1.09642	0.0331911	Down	0.00324188
TEAK013861	2082	0.072272	16.7469	7.85624	0.0031597	Up	0.000171351
TEAK017448	741	52.2372	241.409	2.20833	0.00348285	Up	0.000192849
TEAK015048	825	163.648	27.8177	-2.55653	0.00475258	Down	0.000282202
TEAK019592	1011	375.467	28.1277	-3.73862	1.45223e-07	Down	1.90261e-09
TEAK036908	2361	1177.13	97.3997	-3.59522	1.18479e-13	Down	4.98103e-16
TEAK037832	1200	105.534	10.2348	-3.36616	0.0016726	Down	8.03484e-05
TEAK031511	609	732.351	213.245	-1.78002	0.00909327	Down	0.000628267
TEAK021629	1050	44.078	2.98942	-3.88212	0.0209499	Down	0.00178748
TEAK019671	1497	160.297	455.24	1.50588	0.0146059	Up	0.00113243
TEAK032364	1584	1297	60.4717	-4.42277	4.75768e-10	Down	3.48872e-12
TEAK026836	2820	335.694	942.941	1.49002	0.00113656	Up	4.9894e-05
TEAK021178	441	1009.54	77.0575	-3.71161	4.16873e-09	Down	3.65464e-11
TEAK017987	840	27.9133	88.833	1.67014	0.0413772	Up	0.00431923
TEAK004874	5355	0.932427	64.5671	6.11367	2.55838e-07	Up	3.61862e-09
TEAK000944	1326	633.993	1382.21	1.12443	0.02794	Up	0.00258809
TEAK019166	399	63.4931	9.88303	-2.68357	0.0454319	Down	0.00489688
TEAK006480	1446	261.631	94.1247	-1.47489	0.0187216	Down	0.0015522
TEAK018697	2034	907.198	236.503	-1.93956	0.00118804	Down	5.30057e-05
TEAK032453	741	110.361	39.0068	-1.50043	0.0457406	Down	0.00494613
TEAK037126	723	0.0723304	20.6583	8.1579	0.000605493	Up	2.3443e-05
TEAK026263	2865	45.0968	7.03293	-2.68083	0.0295375	Down	0.00278587
TEAK020534	1005	102.696	7.42419	-3.79001	0.000645463	Down	2.51799e-05
TEAK032221	3588	181.517	52.1483	-1.79941	0.00843074	Down	0.000566555
TEAK029536	3114	402.103	1577.04	1.97158	8.93727e-05	Up	2.59229e-06
TEAK006220	1053	40.8543	694.288	4.08698	3.91154e-08	Up	4.53822e-10
TEAK018714	1740	188.431	842.633	2.16087	0.00130824	Up	5.94346e-05
TEAK037780	702	14.4874	82.8211	2.5152	0.0225607	Up	0.00195726
TEAK001678	3399	303.059	41.2566	-2.8769	5.76029e-07	Down	9.01102e-09
TEAK035245	1389	62.0512	219.32	1.82151	0.000313898	Up	1.09461e-05
TEAK028199	1248	561.728	1497.81	1.41491	0.028788	Up	0.00269453
TEAK030412	378	119.296	36.0884	-1.72494	0.0259348	Down	0.00233451
TEAK003628	1251	171.217	33.0088	-2.37491	0.0165341	Down	0.00132406
TEAK003486	1059	6.42948	154.511	4.58686	2.85776e-06	Up	5.25283e-08
TEAK013407	2343	57.2645	158.367	1.46756	0.0137442	Up	0.00104904
TEAK024431	906	12.7608	65.9496	2.36965	0.0362858	Up	0.00363489
TEAK022433	2196	75.477	249.662	1.72587	0.000825647	Up	3.38772e-05
TEAK008514	735	412.908	32.5246	-3.66621	6.59892e-06	Down	1.32692e-07
TEAK006123	1935	0.572023	47.2769	6.36892	9.00234e-06	Up	1.87769e-07
TEAK037876	1017	1981.87	172.106	-3.5255	3.33563e-07	Down	4.91365e-09
TEAK005081	1710	60.7401	240.134	1.98312	0.00369821	Up	0.000208148
TEAK017110	531	207.508	1336.54	2.68727	0.041589	Up	0.00434812
TEAK009886	1782	7.78827	91.6015	3.556	0.00029777	Up	1.03255e-05
TEAK028978	1719	1085.22	286.363	-1.92207	0.0255158	Down	0.00228515
TEAK030421	1245	256.758	102.289	-1.32775	0.029848	Down	0.00282488
TEAK037133	2091	16.9186	78.4263	2.21273	0.0201679	Up	0.00170366
TEAK003257	606	2116.95	354.701	-2.57731	2.17294e-07	Down	3.03096e-09
TEAK006693	1845	84.8661	8.7187	-3.283	0.0014654	Down	6.7864e-05
TEAK003211	1074	1147.86	481.129	-1.25445	0.0187222	Down	0.00155286
TEAK020729	1731	102.793	487.592	2.24593	0.000284527	Up	9.81064e-06
TEAK014319	1002	745.358	81.0881	-3.20037	1.95784e-10	Down	1.35908e-12
TEAK025621	2316	98.8051	11.5757	-3.09349	0.00107652	Down	4.66268e-05
TEAK007219	4005	308.663	26.4368	-3.54541	0.00132837	Down	6.05652e-05
TEAK040829	1056	73.6353	317.151	2.1067	0.00672861	Up	0.000431557
TEAK002800	771	22.8468	0.285246	-6.32364	0.0474672	Down	0.00520246
TEAK006720	1869	70.3784	185.683	1.39964	0.0260936	Up	0.00235645
TEAK033547	5214	2383	1127.13	-1.08013	0.00660336	Down	0.000421372
TEAK034819	870	490.196	157.496	-1.63805	0.000993218	Down	4.23313e-05
TEAK024869	1482	8301	2547.2	-1.70437	0.000877547	Down	3.64175e-05
TEAK032034	1719	642.249	160.97	-1.99634	4.89264e-05	Down	1.29125e-06
TEAK039823	1491	2490.93	742.238	-1.74673	0.000448712	Down	1.66856e-05
TEAK024522	1452	837.072	157.138	-2.41332	7.94016e-06	Down	1.63026e-07
TEAK002498	858	9682.71	127.041	-6.25205	1.03303e-23	Down	1.54867e-26
TEAK037761	1290	307.252	65.2906	-2.23448	0.0165378	Down	0.00132641
TEAK029151	597	153.182	17.3167	-3.14501	1.98645e-05	Down	4.6871e-07
TEAK013527	534	121.61	334.095	1.458	0.0103946	Up	0.00074121
TEAK016533	3951	62.1143	258.821	2.05896	0.000173462	Up	5.54578e-06
TEAK024710	1317	366.036	88.2715	-2.05197	3.42839e-05	Down	8.67041e-07
TEAK000085	1062	2108.09	527.913	-1.99757	0.000427651	Down	1.57212e-05
TEAK027615	720	53.6299	135.503	1.33722	0.0360215	Up	0.00360168
TEAK010147	834	488.16	37.0591	-3.71945	3.33635e-05	Down	8.4159e-07
TEAK017997	840	117.038	18.2749	-2.67904	0.0198752	Down	0.00167052
TEAK015518	1056	286.123	68.2671	-2.06737	0.00457927	Down	0.000270273
TEAK015816	1527	2521.22	245.369	-3.3611	2.86086e-16	Down	8.4845e-19
TEAK032699	1455	79.1411	3.0437	-4.70053	0.00190441	Down	9.47117e-05
TEAK026367	1926	282.273	654.133	1.21249	0.0182165	Up	0.00150019
TEAK020157	333	124.571	539.109	2.11361	0.00176024	Up	8.59003e-05
TEAK028534	1209	174.788	470.75	1.42935	0.0461634	Up	0.00500705
TEAK020152	780	1631.4	610.059	-1.41909	0.00668649	Down	0.000428202
TEAK014018	942	0.0725787	1227.34	14.0456	6.59147e-31	Up	4.51118e-34
TEAK019019	942	241.351	98.0885	-1.29898	0.0465464	Down	0.00506968
TEAK007679	2373	19.2138	107.656	2.48621	0.049965	Up	0.00558505
TEAK004241	2178	1034.89	3711.96	1.84271	0.000174684	Up	5.59621e-06
TEAK006326	1653	108.703	1136.63	3.3863	6.83409e-15	Up	2.36088e-17
TEAK038365	981	386.374	123.097	-1.6502	0.00563802	Down	0.000347645
TEAK000300	1350	231.464	668.077	1.52922	0.000444044	Up	1.64686e-05
TEAK017968	687	13.5214	924.662	6.09561	8.29268e-19	Up	1.83777e-21
TEAK023610	309	133.035	38.9159	-1.77337	0.0261431	Down	0.00236178
TEAK019301	1917	24.8955	101.592	2.02883	0.0195134	Up	0.00163629
TEAK004066	459	630.398	247.024	-1.35161	0.0370231	Down	0.00372234
TEAK008908	1644	53.2582	381.313	2.8399	0.00441349	Up	0.00025905
TEAK005206	324	49.2275	478.686	3.28154	1.26994e-06	Up	2.14389e-08
TEAK007566	1053	44.7929	167.798	1.90539	0.0293928	Up	0.00276455
TEAK036350	1344	3.88222	158.311	5.34973	8.98165e-05	Up	2.60808e-06
TEAK041043	1047	209.2	36.212	-2.53034	7.93033e-05	Down	2.26662e-06
TEAK037007	2577	2.33205	29.0476	3.63875	0.0242283	Up	0.00213668
TEAK023639	573	15.2491	17917.7	10.1984	1.41932e-48	Up	2.77537e-52
TEAK024307	939	289.629	66.0324	-2.13296	0.00124711	Down	5.60885e-05
TEAK011500	969	35.22	222.386	2.6586	0.0486383	Up	0.00538154
TEAK019825	1308	149.179	42.9596	-1.79599	0.00819521	Down	0.000546721
TEAK006599	615	49.1997	177.175	1.84846	0.00605692	Up	0.000378436
TEAK018355	2784	212.497	55.5123	-1.93657	0.000761935	Down	3.07416e-05
TEAK003777	1887	167.127	7.55378	-4.4676	6.39333e-07	Down	1.00638e-08
TEAK020989	1440	137.441	424.101	1.62559	0.00290166	Up	0.000154994
TEAK011718	846	305.309	1148.78	1.91176	1.85319e-05	Up	4.31831e-07
TEAK024721	1293	161.596	31.5683	-2.35584	0.000677012	Down	2.67195e-05
TEAK020853	1116	108.286	26.6321	-2.02361	0.014877	Down	0.00116023
TEAK014158	2328	886.935	305.841	-1.53605	0.0282066	Down	0.00262082
TEAK016679	1005	353.759	62.5266	-2.50022	4.78339e-05	Down	1.25493e-06
TEAK027950	402	610.557	9.28219	-6.03952	3.49372e-14	Down	1.32308e-16
TEAK014323	1203	192.861	35.8015	-2.42947	0.000671872	Down	2.64072e-05
TEAK011471	510	14410.9	428.601	-5.07138	1.07764e-44	Down	2.45844e-48
TEAK006205	585	137.906	35.6986	-1.94974	0.0448396	Down	0.00481571
TEAK000213	2457	1959.98	251.902	-2.9599	1.42131e-09	Down	1.13949e-11
TEAK016901	594	72.1292	2923.75	5.34109	9.81024e-19	Up	2.23803e-21
TEAK000565	2880	218.592	49.7617	-2.13513	0.014094	Down	0.0010831
TEAK017366	1746	125.017	1116.56	3.15887	2.86065e-06	Up	5.26746e-08
TEAK035788	1131	17.7614	106.848	2.58874	0.000172099	Up	5.49659e-06
TEAK020584	1395	79.6762	194.868	1.29028	0.045957	Up	0.00497853
TEAK027026	1620	953.451	354.02	-1.42933	0.00170451	Down	8.24922e-05
TEAK009198	3123	281.627	50.0203	-2.4932	0.00246407	Down	0.000127684
TEAK023330	1299	67.1275	1.54471	-5.4415	0.0126579	Down	0.000947983
TEAK031111	1083	339.736	41.688	-3.02671	9.08105e-05	Down	2.63996e-06
TEAK008424	342	248.91	24.8049	-3.32693	0.0030522	Down	0.000164527
TEAK007277	726	914.647	168.548	-2.44006	3.675e-07	Down	5.47346e-09
TEAK023267	1422	124.406	672.11	2.43364	1.19779e-07	Up	1.54193e-09
TEAK036810	408	14.4704	61.3215	2.08329	0.0120912	Up	0.000896473
TEAK028072	1812	673.09	223.943	-1.58767	0.0347767	Down	0.00344208
TEAK000008	1416	3589.13	1545.71	-1.21537	0.0245485	Down	0.00217451
TEAK037267	546	9.10756	56.7533	2.63957	0.00592628	Up	0.000368703
TEAK022675	1752	247.925	94.2824	-1.39485	0.00926851	Down	0.000642489
TEAK001887	759	298.627	83.7929	-1.83344	0.000792616	Down	3.21603e-05
TEAK037147	1977	173.983	756.031	2.1195	0.000164859	Up	5.18996e-06
TEAK031373	816	51.0428	7.1014	-2.84553	0.0192373	Down	0.00160687
TEAK021834	2388	2555.36	427.36	-2.58	1.04197e-06	Down	1.74204e-08
TEAK031235	2067	267.549	595.287	1.15379	0.0137905	Up	0.00105438
TEAK031581	624	133.296	772.371	2.53466	3.62258e-07	Up	5.38357e-09
TEAK017762	1851	197.15	23.1174	-3.09224	1.04173e-05	Down	2.22714e-07
TEAK009567	381	160.598	17.4183	-3.20478	0.000202151	Down	6.60793e-06
TEAK034549	501	103.074	4.55933	-4.49871	0.000310265	Down	1.07992e-05
TEAK012888	324	34.6783	264.406	2.93065	1.25425e-08	Up	1.30804e-10
TEAK015465	1062	28.9157	1049.57	5.1818	5.04677e-09	Up	4.75334e-11
TEAK040284	831	661.662	177.82	-1.89568	0.00295437	Down	0.000158387
TEAK009763	2436	1331.78	257.125	-2.37281	1.12498e-10	Down	7.69934e-13
TEAK000689	1674	27.9739	123.745	2.14521	0.00492099	Up	0.000294612
TEAK040280	1677	21.8289	193.427	3.14748	0.000801105	Up	3.26331e-05
TEAK038619	906	611.687	276.987	-1.14297	0.0228203	Down	0.00198499
TEAK022140	2199	1137.88	270.408	-2.07314	2.97843e-07	Down	4.30011e-09
TEAK032971	2064	33.6794	189.845	2.49488	9.57467e-05	Up	2.81461e-06
TEAK000827	1542	149.072	853.396	2.51721	0.000167912	Up	5.34097e-06
TEAK012919	900	1.10708	32.5702	4.87873	0.00110481	Up	4.82122e-05
TEAK006407	1743	116.67	782.726	2.74608	5.06905e-10	Up	3.7666e-12
TEAK025768	858	143.136	40.464	-1.82267	0.0072155	Down	0.000471956
TEAK013055	753	429.151	96.9667	-2.14592	2.02099e-05	Down	4.78836e-07
TEAK007389	558	154.055	40.9211	-1.91253	0.00236817	Down	0.00012094
TEAK002105	1242	872.399	391.659	-1.15539	0.0113028	Down	0.000821981
TEAK039924	1395	850.8	2487.32	1.5477	0.0172454	Up	0.00140002
TEAK033774	378	868.623	81.9263	-3.40633	1.12701e-12	Down	5.61963e-15
TEAK014490	2031	39.3409	147.184	1.90351	0.0093851	Up	0.000653323
TEAK006522	1485	706.739	308.23	-1.19717	0.00727606	Down	0.000476154
TEAK012865	798	159.942	29.1068	-2.45812	0.000431739	Down	1.59278e-05
TEAK033987	1482	142.369	21.2272	-2.74565	0.00256613	Down	0.000133809
TEAK023208	2307	79.7899	1.54258	-5.69279	0.00368838	Down	0.000207234
TEAK036423	1956	205.098	629.393	1.61765	0.00452959	Up	0.000266898
TEAK012673	1146	1404.35	631.519	-1.153	0.017144	Down	0.00139067
TEAK026298	2763	880.784	255.099	-1.78773	0.00159566	Down	7.58725e-05
TEAK000139	1113	170.981	2386.93	3.80325	2.38911e-11	Up	1.44823e-13
TEAK007765	2235	4.71303	32.1587	2.77048	0.037746	Up	0.00380979
TEAK010619	1725	57.6986	393.807	2.77088	1.2458e-07	Up	1.61185e-09
TEAK013677	1026	841.455	344.085	-1.29012	0.042611	Down	0.00449047
TEAK009626	837	68.5167	1.53495	-5.48019	0.0344001	Down	0.00338858
TEAK011307	1341	4.63508	35.2198	2.92572	0.00846613	Up	0.000570205
TEAK003042	2127	409.801	50.2913	-3.02654	4.25615e-08	Down	4.99353e-10
TEAK020541	3837	367.052	1188.09	1.69458	0.0267715	Up	0.00244036
TEAK019433	348	76.7141	13.8493	-2.46968	0.0288392	Down	0.00270467
TEAK004602	1551	242.216	661.206	1.4488	0.0312242	Up	0.00298787
TEAK022335	1191	271.711	738.832	1.44317	0.00103566	Up	4.45194e-05
TEAK009724	801	32.7241	166.346	2.34576	0.00931279	Up	0.000646692
TEAK019411	1395	499.256	221.479	-1.17261	0.0268029	Down	0.00244496
TEAK000330	3378	5211.78	1773.22	-1.55541	0.00458333	Down	0.000270662
TEAK021168	1095	1496.06	1.5629	-9.90272	1.80062e-08	Down	1.93653e-10
TEAK004210	939	95.1407	5.99857	-3.98737	0.00438279	Down	0.000256644
TEAK008144	390	51.7862	0.287031	-7.49522	0.00871155	Down	0.000594876
TEAK014505	1506	505.243	1874.67	1.89158	0.00269725	Up	0.000142053
TEAK008755	1395	162.093	941.978	2.53887	0.000127681	Up	3.90733e-06
TEAK027390	669	61.9846	7.22573	-3.10069	0.043037	Down	0.00455701
TEAK016153	1215	122.867	872.865	2.82866	9.18551e-09	Up	9.25017e-11
TEAK023794	1275	20.8289	89.5782	2.10456	0.0028511	Up	0.000151456
TEAK007348	1077	0.612825	23.5329	5.26306	0.00182176	Up	8.97697e-05
TEAK028664	2154	17.5841	169.171	3.26613	3.94479e-05	Up	1.01435e-06
TEAK008512	735	918.626	167.313	-2.45692	0.000647083	Down	2.52852e-05
TEAK020425	1653	126.865	613.646	2.27411	6.81605e-07	Up	1.08205e-08
TEAK023001	696	11869.6	3073.84	-1.94916	0.00401217	Down	0.000230194
TEAK002957	2112	159.499	516.981	1.69657	7.60204e-05	Up	2.15297e-06
TEAK002975	2085	130.675	552.473	2.07993	6.24656e-06	Up	1.252e-07
TEAK005050	396	393.768	60.5125	-2.70204	1.72105e-06	Down	3.02861e-08
TEAK027935	402	533.64	41.4198	-3.68747	1.02271e-14	Down	3.66635e-17
TEAK005481	1398	56.7494	145.921	1.36251	0.0237528	Up	0.00208541
TEAK028809	693	337.655	33.4891	-3.33379	1.96097e-05	Down	4.62058e-07
TEAK040544	489	335.571	23.7901	-3.81818	2.37271e-06	Down	4.31487e-08
TEAK026927	504	34.8058	0.286644	-6.92392	0.0198913	Down	0.00167447
TEAK013606	819	8.11021	57.2084	2.81842	0.00232241	Up	0.0001183
TEAK015041	564	178.067	11.9305	-3.89969	3.81438e-06	Down	7.21008e-08
TEAK012660	1290	502.631	1175.18	1.22531	0.0196984	Up	0.00165437
TEAK006830	1068	180.526	0.288012	-9.29186	0.00112293	Down	4.91492e-05
TEAK030186	861	3.81504	60.3341	3.98321	0.0271286	Up	0.00248705
TEAK036328	774	2.25609	26.8857	3.57494	0.015574	Up	0.00122728
TEAK009446	2889	387.503	125.366	-1.62806	0.00867499	Down	0.000591734
TEAK000640	1047	61.7513	9.85661	-2.64731	0.0137679	Down	0.0010522
TEAK011988	1161	189.126	36.9792	-2.35456	0.004304	Down	0.000250842
TEAK007866	1383	685.66	0.287738	-11.2185	0.00131326	Down	5.97052e-05
TEAK003633	2643	739.776	60.5487	-3.61092	1.0749e-10	Down	7.28052e-13
TEAK034290	2220	183.323	547.64	1.57884	0.000668447	Up	2.62508e-05
TEAK028205	1980	596.943	121.604	-2.2954	1.96945e-06	Down	3.543e-08
TEAK026792	444	23.208	242.007	3.38236	0.00031635	Up	1.10626e-05
TEAK021791	2049	306.159	61.5228	-2.31509	5.44282e-05	Down	1.46518e-06
TEAK028901	774	86.2226	1174.14	3.7674	4.67177e-21	Up	8.98301e-24
TEAK019046	1863	741.583	209.095	-1.82645	0.000220678	Down	7.31422e-06
TEAK035954	636	40.7439	2.95997	-3.78293	0.0443231	Down	0.00473652
TEAK018572	1344	7.33019	111.309	3.92458	0.000346836	Up	1.22643e-05
TEAK020486	2136	231.399	3.10337	-6.2204	8.58503e-06	Down	1.78225e-07
TEAK013545	609	12.3346	363.445	4.88096	1.81788e-06	Up	3.24071e-08
TEAK040615	1386	25.7628	763.399	4.88907	5.31855e-26	Up	6.41332e-29
TEAK001110	714	117.183	990.248	3.07903	1.57733e-05	Up	3.61382e-07
TEAK035766	1644	7.99598	73.9271	3.20876	0.0224142	Up	0.00193943
TEAK015031	3003	1923.34	513.703	-1.90461	3.17296e-07	Down	4.61198e-09
TEAK015127	438	56.8453	4.41064	-3.68798	0.0148691	Down	0.00115914
TEAK007757	930	366.117	83.4933	-2.13257	8.07431e-05	Down	2.31567e-06
TEAK027981	2229	242.161	63.4179	-1.933	0.000218801	Down	7.24489e-06
TEAK007376	1137	44.0947	430.133	3.28611	1.24374e-11	Up	7.01234e-14
TEAK004005	2481	488.625	2009.76	2.04023	0.00213518	Up	0.00010765
TEAK013635	1254	25.6075	111.458	2.12186	0.0147046	Up	0.001142
TEAK000175	258	214.215	0.287653	-9.54052	0.00111063	Down	4.85021e-05
TEAK011914	891	78.5045	12.5921	-2.64026	0.0251489	Down	0.00224573
TEAK040832	1191	20.3771	124.757	2.6141	0.0232102	Up	0.0020227
TEAK039545	1107	209.433	44.8417	-2.22358	0.00113898	Down	5.00372e-05
TEAK016035	780	48.7766	5.79465	-3.0734	0.0473956	Down	0.00518791
TEAK020400	1788	47.2587	206.859	2.12999	0.00627318	Up	0.000395192
TEAK034134	1614	705.514	4.66557	-7.24048	4.9109e-12	Down	2.60877e-14
TEAK036282	1062	815.388	356.247	-1.19461	0.00380915	Down	0.000216254
TEAK034593	1302	298.31	42.5797	-2.80857	0.00114825	Down	5.06316e-05
TEAK028675	876	1214.33	290.371	-2.06419	2.44091e-08	Down	2.70469e-10
TEAK006674	1134	594.382	257.525	-1.20668	0.0182165	Down	0.00150023
TEAK027447	897	12.2808	62.3923	2.34497	0.018423	Up	0.00152024
TEAK008470	1527	80.7631	3.03624	-4.73334	0.00269177	Down	0.000141502
TEAK030979	729	473.99	147.923	-1.68001	0.0283161	Down	0.00263191
TEAK015388	273	39.9905	1.52148	-4.7161	0.0467889	Down	0.00509918
TEAK029753	558	82.1376	0.287046	-8.16062	0.00433327	Down	0.000253353
TEAK024216	366	123.123	28.1745	-2.12764	0.0102756	Down	0.00073139
TEAK004024	3432	171.1	657.748	1.94269	1.54102e-05	Up	3.51555e-07
TEAK031036	1440	132.939	2094.52	3.97779	9.4452e-14	Up	3.90933e-16
TEAK019068	630	38.7766	412.685	3.41179	1.82654e-12	Up	9.16722e-15
TEAK004220	1128	55.2095	4.45179	-3.63246	0.0127979	Down	0.000960134
TEAK009539	1353	249.928	640.005	1.35657	0.00488567	Up	0.000291701
TEAK000932	999	67.5279	8.63388	-2.9674	0.0092484	Down	0.000640779
TEAK028888	960	55.2095	5.79135	-3.25295	0.0193185	Down	0.00161428
TEAK003341	2547	499.713	2450.48	2.29389	0.00910128	Up	0.000629116
TEAK026157	3132	259.15	3213.38	3.63223	2.76213e-27	Up	2.88059e-30
TEAK015572	2028	975.033	100.411	-3.27953	3.8751e-14	Down	1.50286e-16
TEAK023817	1569	423.507	1058.53	1.3216	0.0479659	Up	0.00529555
TEAK010217	831	51.4133	5.79231	-3.14993	0.012306	Down	0.000915613
TEAK037722	573	247.283	30.1942	-3.03382	0.00134747	Down	6.1568e-05
TEAK030504	894	517.703	6207.16	3.58374	5.58749e-11	Up	3.58733e-13
TEAK003078	1065	45.1888	4.38789	-3.36436	0.0294733	Down	0.00277693
TEAK025113	555	10.3172	72.4401	2.81174	0.00038421	Up	1.37862e-05
TEAK005176	1782	5972.1	2341.31	-1.35092	0.0262438	Down	0.00237344
TEAK001546	1560	1489.22	105.523	-3.81893	1.04722e-17	Down	2.90098e-20
TEAK004967	1689	493.126	1826.88	1.88936	4.64827e-07	Up	7.1351e-09
TEAK003647	2259	51.7979	2588.18	5.6429	8.31992e-13	Up	3.98588e-15
TEAK019337	2349	221.08	61.5353	-1.84508	0.00135249	Down	6.18415e-05
TEAK019690	2103	50.2148	211.449	2.07413	0.0217463	Up	0.00186818
TEAK000064	462	375.682	6124.21	4.02694	5.01385e-34	Up	2.77785e-37
TEAK020272	552	51.0863	149.547	1.54959	0.0345039	Up	0.00340608
TEAK041252	402	6.49517	102.678	3.98262	0.000125525	Up	3.83316e-06
TEAK004307	570	9.65568	64.9061	2.7489	0.018838	Up	0.00156615
TEAK038528	2259	180.968	62.0818	-1.54349	0.0147613	Down	0.00114785
TEAK010666	996	208.888	61.0363	-1.77499	0.00288427	Down	0.000153729
TEAK010931	600	0.0721783	12.8356	7.47436	0.0167412	Up	0.00134764
TEAK004465	1890	27.1037	119.329	2.13839	0.014356	Up	0.00110697
TEAK005515	498	0.120732	16.5738	7.10096	0.00319345	Up	0.000173558
TEAK034491	714	116.402	16.9917	-2.77621	0.00268299	Down	0.000140952
TEAK010408	2397	119.785	32.7841	-1.86937	0.0317448	Down	0.00305306
TEAK023576	1098	186.397	3.099	-5.91043	0.000122312	Down	3.71513e-06
TEAK026240	2811	65.1749	0.287503	-7.8246	0.00773997	Down	0.000510549
TEAK008882	1158	2012.28	375.256	-2.42288	0.00140013	Down	6.43846e-05
TEAK007984	1650	582.163	216.968	-1.42394	0.0149291	Down	0.00116625
TEAK015257	2025	322.323	75.2812	-2.09814	0.00295606	Down	0.000158766
TEAK010200	1653	49.3121	8.32322	-2.56673	0.0433616	Down	0.00459844
TEAK035310	1494	72.0044	1708.52	4.56852	2.83562e-18	Up	6.93101e-21
TEAK022474	1698	561.895	229.076	-1.29447	0.0100004	Down	0.000706714
TEAK015867	1557	578.662	65.057	-3.15295	3.61084e-12	Down	1.89462e-14
TEAK020789	4059	174.696	377.136	1.11024	0.0446115	Up	0.00478302
TEAK038919	1044	5.50791	43.2337	2.97258	0.00501966	Up	0.000301827
TEAK017658	1158	10.88	82.6719	2.92572	0.0122396	Up	0.000910134
TEAK001492	1566	56.5114	13.4282	-2.07327	0.0418531	Down	0.00438254
TEAK027600	1203	618.345	81.4546	-2.92434	1.94028e-08	Down	2.1057e-10
TEAK003733	1011	41.5575	1.53276	-4.76091	0.0462852	Down	0.00503138
TEAK009262	759	244.271	16.4028	-3.89647	3.74554e-05	Down	9.54574e-07
TEAK037202	3159	618.748	136.566	-2.17975	2.38017e-07	Down	3.35104e-09
TEAK003142	1212	121.844	18.2991	-2.73519	0.00456858	Down	0.000269493
TEAK039188	1962	25.4312	312.726	3.62023	7.04607e-05	Up	1.96705e-06
TEAK010348	738	271.985	73.5947	-1.88586	0.000745468	Down	2.99557e-05
TEAK004397	1419	941.656	234.307	-2.0068	1.35624e-06	Down	2.3161e-08
TEAK031444	1392	101.182	0.285977	-8.46684	0.00154883	Down	7.2838e-05
TEAK001051	1719	220.024	929.234	2.07838	0.000120174	Up	3.63452e-06
TEAK006183	1728	255.411	36.8373	-2.79358	9.37031e-05	Down	2.73927e-06
TEAK019122	606	41.1944	2.98607	-3.78613	0.0340023	Down	0.00334425
TEAK025820	369	147.176	38.3396	-1.94064	0.00203872	Down	0.000102189
TEAK024894	1107	4617.58	166.103	-4.79699	2.03739e-19	Down	4.24955e-22
TEAK027707	633	17.8428	107.933	2.59673	0.00336517	Up	0.000185236
TEAK015801	2523	154.283	651.066	2.07722	0.0113231	Up	0.000824394
TEAK028338	2298	17.5529	78.952	2.16926	0.0203779	Up	0.00172539
TEAK031558	1578	131.811	15.8488	-3.05602	4.72497e-05	Down	1.23807e-06
TEAK026365	3996	1873.02	146.475	-3.67664	4.40936e-12	Down	2.32798e-14
TEAK003321	1221	204.418	679.474	1.73289	1.09632e-05	Up	2.4045e-07
TEAK029655	1359	56.1825	234.209	2.0596	0.022197	Up	0.00191702
TEAK004069	1074	411.281	830.781	1.01434	0.0474945	Up	0.005207
TEAK031957	2709	26.5098	142.325	2.42459	0.00265383	Up	0.000138942
TEAK010191	1149	44.5409	115.452	1.37409	0.0339608	Up	0.00333758
TEAK012449	1272	49.4638	238.48	2.26942	0.000133696	Up	4.11317e-06
TEAK033323	1116	4339.46	1150.02	-1.91586	2.84901e-06	Down	5.22746e-08
TEAK012933	1773	125.227	391.334	1.64385	0.000375333	Up	1.34432e-05
TEAK037404	2106	2598.29	1143.42	-1.18421	0.0090584	Down	0.000625267
TEAK034004	420	15.8736	64.8526	2.03053	0.0195273	Up	0.0016381
TEAK029430	702	5.93137	69.1054	3.54236	0.000111324	Up	3.33782e-06
TEAK023620	7869	29.6297	138.282	2.2225	0.000460659	Up	1.71599e-05
TEAK039838	2439	2279.33	594.733	-1.9383	0.000178846	Down	5.74705e-06
TEAK001555	618	132.896	11.7775	-3.49619	0.00346168	Down	0.000191112
TEAK010187	1083	335.77	29.3991	-3.51363	6.03393e-07	Down	9.47841e-09
TEAK040963	1758	91.0288	476.055	2.38673	0.0475367	Up	0.00521317
TEAK030132	2937	11.2933	109.586	3.27851	0.000364614	Up	1.2986e-05
TEAK032680	972	18.1425	114.115	2.65304	7.60762e-05	Up	2.15703e-06
TEAK006128	2598	1819.52	176.764	-3.36366	0.000351885	Down	1.24543e-05
TEAK030601	759	202.586	690.527	1.76916	0.00181677	Up	8.94649e-05
TEAK023390	1629	249.086	70.4514	-1.82194	0.00924246	Down	0.000639779
TEAK013114	1554	176.485	544.818	1.62623	0.00369013	Up	0.000207515
TEAK031819	1056	645.62	108.903	-2.56765	2.89477e-08	Down	3.25478e-10
TEAK031017	1005	85.3788	429.896	2.33204	0.0398636	Up	0.00409108
TEAK041135	1887	80.6431	351.637	2.12446	0.000990832	Up	4.21727e-05
TEAK039859	2478	1466.9	3606.47	1.29781	0.000985843	Up	4.1864e-05
TEAK041249	1155	7.4955	37.5447	2.32451	0.042292	Up	0.00444572
TEAK023185	2496	63.5968	176.311	1.4711	0.0319311	Up	0.00308235
TEAK027914	4185	5798.51	2065.41	-1.48926	0.0310555	Down	0.00296446
TEAK025130	4431	94.3526	231.987	1.29791	0.014004	Up	0.0010739
TEAK020163	1062	43.057	146.897	1.77049	0.00928383	Up	0.000643853
TEAK021651	816	71.2254	3.04233	-4.54914	0.00479644	Down	0.000285435
TEAK040690	1413	16.648	120.17	2.85166	0.00237356	Up	0.000121602
TEAK024612	1560	1244.81	4238.25	1.76754	0.00156936	Up	7.43662e-05
TEAK031007	3207	1146.7	6576.3	2.51979	4.89264e-05	Up	1.29156e-06
TEAK019001	801	669.949	91.1843	-2.87719	4.04625e-09	Down	3.52089e-11
TEAK021752	888	176.528	58.434	-1.59501	0.0253414	Down	0.00226539
TEAK005370	933	63.581	8.58224	-2.88917	0.00903619	Down	0.000622556
TEAK006916	945	455.584	89.1732	-2.35303	6.19635e-05	Down	1.70034e-06
TEAK041222	2388	110.359	539.308	2.2889	0.044815	Up	0.00480986
TEAK018271	1440	633.513	1928.71	1.60619	0.00163672	Up	7.81983e-05
TEAK021756	1650	60.0736	11.0559	-2.44192	0.0290633	Down	0.00273072
TEAK025272	1344	126.058	449.13	1.83304	0.000648334	Up	2.53553e-05
TEAK018045	2070	90.1527	233.433	1.37257	0.0088846	Up	0.000609216
TEAK020156	1929	224.994	909.622	2.01538	0.000852659	Up	3.51801e-05
TEAK013656	639	907.104	307.761	-1.55946	0.00521275	Down	0.000316665
TEAK000376	1590	172.277	4405.99	4.67667	7.45074e-13	Up	3.52091e-15
TEAK004125	1683	4.63011	98.8771	4.41652	4.22419e-05	Up	1.09308e-06
TEAK032919	744	15.5614	68.8185	2.14483	0.0446115	Up	0.00478073
TEAK011206	726	637.601	151.265	-2.07558	1.59222e-06	Down	2.78655e-08
TEAK005149	2463	38.581	183.358	2.2487	5.65361e-06	Up	1.1221e-07
TEAK014080	573	31.4414	137.437	2.12803	0.0187034	Up	0.00154667
TEAK017180	915	656.289	57.3298	-3.51698	4.93409e-08	Down	5.83716e-10
TEAK032369	489	141.215	39.1939	-1.84919	0.0252502	Down	0.00225642
TEAK004828	999	109.292	377.593	1.78864	0.0344811	Up	0.00340271
TEAK001567	2748	589.113	4931.13	3.0653	3.25031e-07	Up	4.75619e-09
TEAK037966	948	10678.7	3828.58	-1.47985	3.85642e-05	Down	9.89115e-07
TEAK004684	1158	112.049	3.05161	-5.19841	0.000448712	Down	1.66686e-05
TEAK038391	1851	492.358	128.194	-1.94138	1.04729e-05	Down	2.24584e-07
TEAK029011	849	105.054	18.1292	-2.53474	0.000990011	Down	4.20732e-05
TEAK010007	318	139.36	35.7499	-1.96281	0.020217	Down	0.00170847
TEAK018740	1755	1506.31	318.216	-2.24294	1.19336e-08	Down	1.23676e-10
TEAK040318	2079	286.742	9.15575	-4.96893	7.47455e-05	Down	2.10468e-06
TEAK005026	903	1315.63	93.6102	-3.81295	8.04815e-13	Down	3.82946e-15
TEAK038590	2943	70.1666	686.421	3.29024	1.0055e-05	Up	2.13331e-07
TEAK034226	1863	5.04726	247.015	5.61295	5.58608e-08	Up	6.64489e-10
TEAK026473	600	48.2669	1818.37	5.23547	3.63331e-20	Up	7.10463e-23
TEAK003613	732	170.051	345.636	1.02329	0.042949	Up	0.00453929
TEAK011243	1500	352.982	18.1005	-4.28549	1.26299e-08	Down	1.32127e-10
TEAK025393	1011	212.758	65.6037	-1.69736	0.00295527	Down	0.000158532
TEAK022173	798	98.4687	22.8648	-2.10654	0.0488211	Down	0.00540653
TEAK035836	471	45.4084	4.35224	-3.38313	0.0347227	Down	0.00343448
TEAK039323	1005	860.945	321.472	-1.42123	0.000916268	Down	3.82824e-05
TEAK035708	1143	646.382	1808.44	1.48429	0.000181636	Up	5.86038e-06
TEAK011830	288	235.471	1.55934	-7.23847	0.000208633	Down	6.8402e-06
TEAK036113	1311	1107.21	539.279	-1.03783	0.0396951	Down	0.00406861
TEAK040878	1662	264.763	80.166	-1.72364	0.0227231	Down	0.00197458
TEAK000183	213	51.5269	0.286684	-7.48972	0.0479659	Down	0.00529765
TEAK000836	991	2108.97	478.369	-2.14034	9.06679e-07	Down	1.50404e-08
TEAK007302	648	78.7384	21.1271	-1.89797	0.0360055	Down	0.00359828
TEAK005713	1011	351.211	160.265	-1.13188	0.0399939	Down	0.00411227
TEAK020597	1350	3882.62	553.107	-2.8114	1.29856e-13	Down	5.54397e-16
TEAK008491	1698	689.207	110.842	-2.63643	5.30438e-06	Down	1.0476e-07
TEAK002721	2040	627.81	1319.28	1.07135	0.0474281	Up	0.00519508
TEAK034630	1338	292.794	1236.64	2.07846	0.00215404	Up	0.000108741
TEAK037243	3207	64.9688	195.214	1.58724	0.014854	Up	0.00115699
TEAK032886	1278	250.425	80.6152	-1.63526	0.00994041	Down	0.000700403
TEAK000711	1314	511.685	1485.92	1.53803	0.0123389	Up	0.000918915
TEAK000948	486	56.7635	7.17606	-2.9837	0.012595	Down	0.000942037
TEAK023465	876	121.281	7.49053	-4.01714	8.01552e-05	Down	2.29358e-06
TEAK034681	2736	34.7973	171.578	2.30182	0.007174	Up	0.000468774
TEAK040340	1725	252.028	26.1739	-3.26738	4.7207e-08	Down	5.55395e-10
TEAK014050	1392	203.241	14.8655	-3.77315	0.00156091	Down	7.38128e-05
TEAK015930	1314	156.933	453.385	1.53059	0.000462327	Up	1.72521e-05
TEAK015525	1137	287.401	1009.76	1.81288	0.00168872	Up	8.12126e-05
TEAK006885	867	64.3825	14.8042	-2.12067	0.02794	Down	0.00258849
TEAK026212	1788	3.49282	26.7763	2.93849	0.0422383	Up	0.00443252
TEAK012800	516	6.66191	38.627	2.5356	0.039226	Up	0.00401081
TEAK013342	1758	1578.54	468.946	-1.7511	0.00605692	Down	0.0003788
TEAK032925	672	704.942	175.671	-2.00463	0.000357933	Down	1.26917e-05
TEAK004896	708	94.917	28.4658	-1.73744	0.0336509	Down	0.00329666
TEAK027335	1494	82.7719	16.4114	-2.33444	0.00996044	Down	0.000702463
TEAK039850	2103	298.381	764.127	1.35666	0.0436754	Up	0.00464169
TEAK021789	3285	669.768	1883.79	1.4919	0.000194432	Up	6.33026e-06
TEAK040207	699	720.032	1586.38	1.1396	0.0288392	Up	0.00270513
TEAK024570	1821	54.6235	342.327	2.64778	4.52511e-06	Up	8.77473e-08
TEAK036387	1221	7.38366	263.504	5.15734	3.61084e-12	Up	1.88372e-14
TEAK005926	2118	98.3783	348.832	1.82612	0.000817797	Up	3.34752e-05
TEAK031081	726	18.7587	83.0171	2.14585	0.00353615	Up	0.000196261
TEAK011086	654	1288.92	206.224	-2.64388	3.56333e-06	Down	6.71231e-08
TEAK004451	660	2.47281	128.793	5.70275	4.11593e-09	Up	3.59493e-11
TEAK040883	1359	170.607	351.736	1.04382	0.0422383	Up	0.00443174
TEAK026206	1959	271.095	853.408	1.65443	0.0025964	Up	0.000135557
TEAK017491	1044	59.7791	329.015	2.46044	4.40157e-06	Up	8.51231e-08
TEAK032905	936	41.2595	4.38272	-3.23483	0.0324556	Down	0.00314892
TEAK016852	1158	282.914	842.896	1.57499	0.00211743	Up	0.000106617
TEAK006753	396	733.737	24.4226	-4.90897	4.15521e-20	Down	8.26059e-23
TEAK004586	1284	597.173	90.293	-2.72546	3.01595e-05	Down	7.49959e-07
TEAK006601	1413	367.002	1296.56	1.82083	0.0106405	Up	0.000761173
TEAK028806	1527	298.902	115.12	-1.37654	0.00661956	Down	0.000423484
TEAK017603	690	45.3088	0.286625	-7.30448	0.012017	Down	0.000888879
TEAK009115	885	39.8929	153.801	1.94686	0.000829199	Up	3.4077e-05
TEAK025991	3654	215.711	834.45	1.95172	0.00859128	Up	0.000581824
TEAK008594	822	10.6585	146.082	3.77671	0.00651811	Up	0.000414445
TEAK025467	453	3.27358	665.487	7.6674	4.58869e-37	Up	1.64501e-40
TEAK006037	1860	8.07302	56.2069	2.79957	0.0493017	Up	0.00548974
TEAK023684	810	726.643	175.067	-2.05334	4.5854e-06	Down	8.9111e-08
TEAK020199	2238	50.0784	167.894	1.74529	0.00246592	Up	0.00012786
TEAK017379	1953	926.01	316.346	-1.54953	0.000801105	Down	3.26353e-05
TEAK011381	1032	638.546	109.966	-2.53773	1.86322e-05	Down	4.35382e-07
TEAK029296	441	14.818	111.609	2.91303	0.00139831	Up	6.41188e-05
TEAK011937	1428	327.259	124.264	-1.39702	0.0168801	Down	0.00136652
TEAK015703	2799	178.73	49.8334	-1.84259	0.00367397	Down	0.000206185
TEAK006025	1455	2049.14	757.645	-1.43543	0.00366566	Down	0.000205401
TEAK022200	1410	336.169	125.842	-1.41757	0.00427703	Down	0.00024895
TEAK022216	1134	30.9027	124.321	2.00826	0.0190513	Up	0.00158636
TEAK004908	1197	432.404	1010.09	1.22403	0.00493773	Up	0.000296418
TEAK006389	609	1.33234	27.6264	4.37401	0.00132239	Up	6.02496e-05
TEAK021679	1842	6.28824	93.289	3.89098	1.43595e-05	Up	3.25246e-07
TEAK033009	819	14.6283	233.207	3.99478	3.11447e-08	Up	3.5424e-10
TEAK005871	1323	76.4558	17.44	-2.13223	0.0284627	Down	0.00265296
TEAK012123	603	164.481	6.07591	-4.75868	0.000107248	Down	3.20165e-06
TEAK006997	1341	2787.7	323.187	-3.10864	0.00438279	Down	0.00025682
TEAK033557	1473	80.224	22.2898	-1.84765	0.0391287	Down	0.00399652
TEAK027716	1224	0.984405	27.3776	4.7976	0.0181511	Up	0.00149189
TEAK009340	267	3.11832	27.0023	3.11424	0.0132118	Up	0.000998079
TEAK017077	1815	135.112	451.372	1.74017	0.028523	Up	0.00266323
TEAK012122	1341	224.556	40.2417	-2.48032	0.000166453	Down	5.27285e-06
TEAK031389	486	53.0471	7.11337	-2.89867	0.0178233	Down	0.00145773
TEAK037284	1935	309.976	877.057	1.50051	0.0192106	Up	0.00160402
TEAK011244	2100	21.0858	117.45	2.47771	0.0093851	Up	0.000653198
TEAK013642	2676	330.782	779.022	1.23578	0.0279181	Up	0.00257763
TEAK021326	1818	147.247	11.8227	-3.63861	0.0116095	Down	0.000850921
TEAK032728	2526	1797.55	656.474	-1.45322	0.000974198	Down	4.12397e-05
TEAK002752	2106	726.896	1477.4	1.02324	0.0287214	Up	0.00268549
TEAK016877	1149	710.986	178.243	-1.99597	0.00107941	Down	4.68035e-05
TEAK034831	2523	211.332	1.55721	-7.0844	0.0436271	Down	0.00463513
TEAK009524	1557	132.715	402.442	1.60045	0.0317432	Up	0.00304976
TEAK016440	1212	324.728	1.55629	-7.70498	6.3846e-05	Down	1.76656e-06
TEAK029594	930	30.1288	0.283897	-6.72963	0.028523	Down	0.00266176
TEAK000305	1296	462.737	78.0647	-2.56745	0.000404544	Down	1.4708e-05
TEAK003100	1041	211.18	538.34	1.35004	0.00359242	Up	0.000200437
TEAK012631	2826	60.4987	221.377	1.87153	0.000856717	Up	3.53755e-05
TEAK027858	603	64.2714	7.25319	-3.14749	0.00690525	Down	0.000445362
TEAK031079	246	1.93322	66.151	5.09669	6.90383e-06	Up	1.39724e-07
TEAK039955	2721	236.504	1502.74	2.66766	8.11462e-09	Up	8.09241e-11
TEAK014334	2607	95.5507	300.248	1.65182	0.0442162	Up	0.00471646
TEAK018847	4053	2.70349	303.157	6.8091	0.0414611	Up	0.00433069
TEAK011091	1248	26.2771	111.701	2.08776	0.00980028	Up	0.000689571
TEAK034556	2040	205.894	984.479	2.25746	4.79823e-06	Up	9.3669e-08
TEAK026150	765	392.831	120.001	-1.71087	0.00025018	Down	8.41436e-06
TEAK033152	1341	198.519	511.067	1.36423	0.00520074	Up	0.000315428
TEAK012141	4518	0.072356	23.0051	8.31263	0.0002243	Up	7.44889e-06
TEAK021712	837	15.5636	1966.29	6.98116	0.000404524	Up	1.46337e-05
TEAK007428	1401	97.109	5.9958	-4.01758	0.00816599	Down	0.000543707
TEAK021618	2199	101.721	300.86	1.56448	0.00268299	Up	0.000140897
TEAK007874	951	134.684	301.098	1.16065	0.0372104	Up	0.00374602
TEAK026841	1695	71.5007	742.953	3.37724	1.71149e-08	Up	1.82951e-10
TEAK037574	732	39.1679	0.284965	-7.10275	0.0163368	Down	0.00130401
TEAK021390	786	109.362	10.2007	-3.42238	0.00236593	Down	0.000120749
TEAK010102	1062	28.9157	1049.57	5.1818	5.04677e-09	Up	4.75334e-11
TEAK008485	1653	1302.1	593.838	-1.1327	0.0309087	Down	0.00294642
TEAK021464	375	260.236	4.63523	-5.81103	1.41659e-06	Down	2.43816e-08
TEAK018691	795	35.5058	113.305	1.67408	0.0108542	Up	0.00078071
TEAK031333	1302	32.0012	0.286555	-6.80317	0.0216869	Down	0.00186237
TEAK001228	2715	939.208	228.411	-2.03981	9.47903e-06	Down	1.99256e-07
TEAK028328	1437	1.7213	26.4113	3.93959	0.0339571	Up	0.0033355
TEAK019393	1383	171.15	42.5951	-2.0065	0.0016905	Down	8.17043e-05
TEAK017705	1329	9.8652	83.0869	3.0742	8.43097e-05	Up	2.43444e-06
TEAK018649	2400	11.9915	203.409	4.08431	3.45708e-09	Up	2.95188e-11
TEAK038939	1419	1318.6	152.981	-3.10758	3.52705e-07	Down	5.23012e-09
TEAK031761	873	33.7799	110.474	1.70948	0.0101039	Up	0.000715545
TEAK008964	975	56.5425	1.52666	-5.21088	0.0174502	Down	0.00142177
TEAK005801	2469	7.24186	50.2967	2.79603	0.00223906	Up	0.000113471
TEAK037374	1395	274.376	579.202	1.07791	0.0273165	Up	0.00251052
TEAK006297	780	141.983	437.305	1.62292	0.0165854	Up	0.00133347
TEAK028384	2136	1386.11	505.514	-1.45522	0.000681487	Down	2.69183e-05
TEAK028984	2769	149.025	342.987	1.2026	0.0465278	Up	0.00506438
TEAK026388	498	41.7136	0.284191	-7.19752	0.0136965	Down	0.00104407
TEAK004669	3339	13.6077	106.469	2.96794	3.08458e-06	Up	5.75017e-08
TEAK028038	1239	1.6362	129.143	6.30247	1.65415e-07	Up	2.23724e-09
TEAK017843	2244	85.0369	1.54605	-5.78143	0.03289	Down	0.0032087
TEAK012011	351	2565.26	559.491	-2.19692	4.2482e-08	Down	4.97036e-10
TEAK002299	1017	49.7446	546.954	3.45881	0.00503624	Up	0.000303317
TEAK019744	807	133.989	0.287437	-8.86465	0.00057946	Down	2.2284e-05
TEAK032283	2409	22.9312	100.6	2.13325	0.0312242	Up	0.00298717
TEAK013576	411	3.23582	45.0932	3.80071	0.000168698	Up	5.37696e-06
TEAK031345	813	3872.98	14137.2	1.86798	0.00613678	Up	0.000384599
TEAK039243	1251	554.566	78.1172	-2.82765	0.00146279	Down	6.76477e-05
TEAK041075	1932	274.707	80.5327	-1.77025	0.014082	Down	0.00108125
TEAK026958	1650	395.793	155.529	-1.34756	0.0117012	Down	0.000860342
TEAK006981	1545	9.59223	209.002	4.44551	1.17375e-17	Up	3.36625e-20
TEAK023232	1785	1065.34	2534.76	1.25053	0.0465278	Up	0.00506419
TEAK009827	2109	117.39	31.6353	-1.8917	0.0176566	Down	0.00144089
TEAK039307	1344	205.241	58.7182	-1.80544	0.00112846	Down	4.94646e-05
TEAK039499	1395	164.354	44.6193	-1.88107	0.00167171	Down	8.01969e-05
TEAK003114	1356	1741.56	399.645	-2.12359	0.00123534	Down	5.53978e-05
TEAK033061	411	67.4433	12.4474	-2.43783	0.0453804	Down	0.00488247
TEAK008451	2010	1311.43	2946.57	1.16789	0.00755097	Up	0.000496942
TEAK040287	1050	278.825	94.0055	-1.56854	0.0109136	Down	0.000786045
TEAK031759	1695	44.1032	343.284	2.96045	2.81533e-07	Up	4.04628e-09
TEAK038360	951	53.6046	216.201	2.01195	5.80597e-05	Up	1.57429e-06
TEAK012670	534	87.5821	209.857	1.2607	0.0354663	Up	0.00352998
TEAK008887	1341	170.809	29.3282	-2.54202	0.00244584	Down	0.000126501
TEAK006550	1395	165.005	45.87	-1.84689	0.0165854	Down	0.0013333
TEAK027207	891	1408.67	559.972	-1.3309	0.000868433	Down	3.59441e-05
TEAK025860	954	12.149	101.967	3.06919	0.0318822	Up	0.00307455
TEAK009327	1680	1654.83	410.245	-2.01213	0.000500989	Down	1.89398e-05
TEAK025631	1182	229.838	1889.8	3.03954	4.8151e-10	Up	3.54651e-12
TEAK020934	699	248.275	73.8844	-1.7486	0.0134246	Down	0.00101768
TEAK035382	663	195.753	73.4953	-1.41331	0.0439963	Down	0.00468582
TEAK009347	1377	37.947	0.286254	-7.05055	0.0406196	Down	0.00420307
TEAK015706	2799	379.268	25.3654	-3.90228	3.73196e-11	Down	2.33521e-13
TEAK023812	3411	132.405	329.442	1.31507	0.019888	Up	0.00167224
TEAK009428	2001	374.415	1342.24	1.84193	0.0246856	Up	0.00219309
TEAK022004	1041	1054.03	422.541	-1.31875	0.0043013	Down	0.000250503
TEAK025164	2067	54.0252	222.339	2.04106	5.74767e-05	Up	1.55474e-06
TEAK014825	1848	45.5096	348.726	2.93785	1.89679e-06	Up	3.39994e-08
TEAK034112	1788	786.875	381.602	-1.04407	0.0341489	Down	0.00336085
TEAK006908	546	398.997	109.109	-1.8706	0.00378629	Down	0.00021471
TEAK004044	1872	6.6937	37.0885	2.47009	0.0423201	Up	0.00445076
TEAK004470	1128	114.16	755.679	2.72671	2.74613e-07	Up	3.91997e-09
TEAK030237	1653	340.586	744.827	1.12889	0.032522	Up	0.00315956
TEAK029661	564	384.439	87.5863	-2.13398	0.0399193	Down	0.0041033
TEAK014551	468	228.059	53.6313	-2.08826	0.0173226	Down	0.00140798
TEAK009679	525	41.4075	1554.6	5.23051	6.22812e-20	Up	1.25845e-22
TEAK025498	1674	164.467	443.172	1.43007	0.0178428	Up	0.00146015
TEAK036199	1149	56.9627	219.529	1.94632	0.000744659	Up	2.98504e-05
TEAK021920	972	106.494	338.446	1.66815	0.020898	Up	0.00178168
TEAK017920	2076	155.462	44.3707	-1.80888	0.0253459	Down	0.00226745
TEAK005682	2616	252.403	81.6995	-1.62733	0.00322983	Down	0.00017636
TEAK007121	1932	197.198	490.698	1.31519	0.013082	Up	0.000984056
TEAK007986	1482	18423.2	5015.03	-1.87719	5.36021e-05	Down	1.42548e-06
TEAK020909	1257	12.6887	143.339	3.49781	0.000876324	Up	3.63278e-05
TEAK014726	639	4603.57	829.878	-2.47178	1.56888e-05	Down	3.58935e-07
TEAK012407	1017	314.109	88.7127	-1.82405	0.00116942	Down	5.18395e-05
TEAK016722	1614	387.286	172.055	-1.17053	0.0455482	Down	0.00491791
TEAK019324	3552	1636.59	577.574	-1.50262	0.00279184	Down	0.000148218
TEAK009877	831	4.5101	30.2848	2.74736	0.0158035	Up	0.00124913
TEAK008897	4245	883.158	2232.48	1.33791	0.00864515	Up	0.00058688
TEAK019945	993	2588.05	345.242	-2.90618	0.00116942	Down	5.19083e-05
TEAK002535	963	61.3848	322.463	2.39318	0.00868702	Up	0.000592837
TEAK019693	468	168.675	14.7086	-3.51951	0.00010462	Down	3.10613e-06
TEAK007290	666	2739.33	38.7163	-6.14474	4.96411e-29	Down	4.04454e-32
TEAK032978	2124	454.883	1235.33	1.44132	0.00887159	Up	0.000607746
TEAK016778	1155	0.122721	15.2424	6.95657	0.00554763	Up	0.000340987
TEAK009158	879	61.0234	329.757	2.43397	0.000320906	Up	1.12532e-05
TEAK019052	1872	96.6992	1.54939	-5.96373	0.0167412	Down	0.00134756
TEAK006044	2055	236.617	919.983	1.95905	1.44882e-07	Up	1.89341e-09
TEAK008614	738	88.6608	19.0316	-2.2199	0.014823	Down	0.00115313
TEAK035970	750	149.405	339.357	1.18357	0.0175318	Up	0.00142898
TEAK006706	1146	84.7767	213.912	1.33528	0.0160484	Up	0.00127304
TEAK019438	2031	1664.58	235.585	-2.82083	1.10723e-09	Down	8.69644e-12
TEAK022569	2028	172.851	11.9434	-3.85525	1.81788e-06	Down	3.23521e-08
TEAK004576	3840	0.0722646	16.3558	7.82229	0.00372522	Up	0.000210032
TEAK001123	1434	51.5269	160.718	1.64113	0.0312787	Up	0.002998
TEAK037508	492	237.27	35.3223	-2.74788	0.0280829	Down	0.00260481
TEAK027321	879	65.1942	13.6278	-2.25819	0.0170167	Down	0.00137869
TEAK035624	1026	1686.07	565.243	-1.57672	0.0180322	Down	0.00147859
TEAK004968	1539	753.717	182.988	-2.04227	3.74987e-06	Down	7.07593e-08
TEAK014661	2517	115.089	409.016	1.82941	4.09376e-05	Up	1.05799e-06
TEAK031728	891	2680.69	889.323	-1.59183	0.00114388	Down	5.04019e-05
TEAK041186	1908	277.758	2976.01	3.42148	1.90108e-05	Up	4.45469e-07
TEAK004123	1605	137.691	1153.26	3.06622	4.61493e-18	Up	1.17313e-20
TEAK031197	2184	6526	2247.48	-1.53789	0.0412229	Down	0.0042964
TEAK039222	2016	324.426	57.0144	-2.50849	7.83377e-07	Down	1.26907e-08
TEAK013397	1620	62.4815	3.03055	-4.36578	0.0130909	Down	0.000985738
TEAK030647	1281	30.6265	112.671	1.87926	0.0453916	Up	0.00488769
TEAK017188	1800	1102.34	0.287761	-11.9034	0.00331445	Down	0.000181556
TEAK000453	1290	159.845	29.1008	-2.45754	0.000167471	Down	5.32147e-06
TEAK016959	6651	1135.6	2528.44	1.15479	0.0488338	Up	0.00540953
TEAK019218	1188	53.3336	195.064	1.87083	0.00105245	Up	4.54814e-05
TEAK018408	1329	1585.93	591.609	-1.42261	0.0081093	Down	0.00053914
TEAK040759	2133	717.701	245.563	-1.54729	0.000213987	Down	7.03666e-06
TEAK028518	1353	116.022	564.037	2.28139	9.60486e-05	Up	2.82662e-06
TEAK025104	861	26.4346	0.28164	-6.55243	0.0467889	Down	0.00510275
TEAK023321	1083	516.138	156.397	-1.72254	0.0424394	Down	0.00446606
TEAK040652	1326	113.675	381.42	1.74647	5.97377e-05	Up	1.62758e-06
TEAK026882	1020	669.538	141.533	-2.24203	0.000152394	Down	4.74802e-06
TEAK016828	891	60.197	12.2672	-2.29488	0.0307883	Down	0.00293293
TEAK013628	1209	3.32803	274.507	6.36603	1.16802e-13	Up	4.87247e-16
TEAK016662	1338	694.039	197.204	-1.81533	0.00182493	Down	8.99856e-05
TEAK014260	1107	172.744	66.9349	-1.3678	0.040588	Down	0.00419849
TEAK001117	2259	97.6835	362.477	1.8917	0.0126855	Up	0.000950714
TEAK035297	1620	82.6865	627.312	2.92346	8.84612e-08	Up	1.11571e-09
TEAK011151	1320	824.52	193.302	-2.0927	0.000231173	Down	7.70726e-06
TEAK007880	606	156.257	395.479	1.33968	0.00785817	Up	0.000520041
TEAK028892	291	1388.66	4581.06	1.72199	0.0103489	Up	0.000737617
TEAK036157	1380	17.8368	122.612	2.78117	0.00592281	Up	0.000368101
TEAK040492	768	3944.8	1817.66	-1.11787	0.0350516	Down	0.003475
TEAK026725	315	104.508	7.39317	-3.82128	0.00322983	Down	0.000176297
TEAK015565	2883	797.915	122.475	-2.70375	1.09632e-05	Down	2.40459e-07
TEAK022798	672	163.328	37.7336	-2.11385	0.014985	Down	0.0011711
TEAK002544	450	13056	475.292	-4.77975	8.13196e-40	Down	2.65023e-43
TEAK009238	1116	1592.78	645.147	-1.30385	0.0403657	Down	0.00416759
TEAK040547	516	93.921	318.745	1.76288	0.0120359	Up	0.000891196
TEAK032115	1167	11.6508	52.758	2.17896	0.0312455	Up	0.00299176
TEAK005022	3006	17.0609	127.385	2.90043	3.99978e-06	Up	7.62732e-08
TEAK014159	2196	235.125	32.6375	-2.84882	0.00560131	Down	0.000345016
TEAK032969	1362	7.60362	43.0045	2.49973	0.0114258	Up	0.000834106
TEAK021331	525	18.7473	110.364	2.55752	8.93727e-05	Up	2.5922e-06
TEAK033387	3105	195.047	14.7895	-3.72118	5.15573e-06	Down	1.01152e-07
TEAK035647	1305	551.99	207.817	-1.40933	0.0150596	Down	0.00117845
TEAK017716	1878	48.0145	5.75459	-3.06068	0.0237528	Down	0.00208546
TEAK013790	2070	95.2266	268.899	1.49763	0.00381016	Up	0.000216435
TEAK018220	1401	2335.22	76.3645	-4.93452	1.11794e-30	Down	8.01545e-34
TEAK033427	357	78.7828	19.9738	-1.97977	0.0433964	Down	0.00460355
TEAK012563	1752	45.0313	4.39429	-3.35722	0.0207391	Down	0.00176543
TEAK020354	2013	4140.26	1093.72	-1.92048	2.27954e-07	Down	3.20194e-09
TEAK029833	1506	437.655	81.4855	-2.42518	0.0023173	Down	0.000117965
TEAK036575	585	180.976	46.4614	-1.9617	0.0112907	Down	0.000820449
TEAK034521	492	95.5514	14.157	-2.75476	0.00288427	Down	0.000153783
TEAK006032	687	264.735	712.964	1.42928	0.00668954	Up	0.000428615
TEAK007091	4281	477.821	1531.03	1.67996	5.9755e-05	Up	1.63e-06
TEAK035579	675	320.544	9.1937	-5.12373	0.00146227	Down	6.75758e-05
TEAK026199	1251	56.2085	9.71433	-2.5326	0.0258655	Down	0.00232743
TEAK016907	1350	74.9709	218.428	1.54276	0.0204493	Up	0.00173543
TEAK029733	1473	55.2505	473.228	3.09848	2.71426e-10	Up	1.90186e-12
TEAK006583	429	15.0888	153.691	3.34849	2.58512e-05	Up	6.31031e-07
TEAK008372	462	681.773	22.8832	-4.89693	1.09894e-12	Down	5.44384e-15
TEAK025963	2034	210.389	448.122	1.09083	0.0465939	Up	0.00507637
TEAK018624	2181	484.273	1449.44	1.5816	0.0100946	Up	0.000714559
TEAK005606	591	0.0723915	27.3076	8.55927	3.92426e-05	Up	1.00779e-06
TEAK006748	387	7.7545	76.7656	3.30735	0.00168952	Up	8.16017e-05
TEAK012008	960	656.468	130.15	-2.33455	8.28277e-05	Down	2.38895e-06
TEAK013222	597	212.841	47.3812	-2.16739	0.00387596	Down	0.000220931
TEAK034295	1470	112.779	787.861	2.80444	7.95916e-07	Up	1.29955e-08
TEAK027140	1293	373.403	2593.55	2.79612	6.42621e-08	Up	7.76992e-10
TEAK022054	456	157.232	59.6309	-1.39877	0.0255434	Down	0.00228845
TEAK026936	1893	878.172	3571.31	2.02388	1.76292e-06	Up	3.12292e-08
TEAK018085	2211	53.7064	7.13864	-2.91137	0.0116891	Down	0.000857899
TEAK038126	441	237.712	85.426	-1.47647	0.0320491	Down	0.00309818
TEAK017732	1440	228	567.183	1.31478	0.034425	Up	0.00339493
TEAK003186	354	32.84	2703.7	6.36334	4.20065e-15	Up	1.43745e-17
TEAK032312	1737	970.53	470.168	-1.0456	0.0437924	Down	0.00465841
TEAK039470	1794	3111.94	245.498	-3.66403	0.00118606	Down	5.28786e-05
TEAK002562	1062	928.567	184.982	-2.32763	2.51225e-06	Down	4.57681e-08
TEAK007541	771	5.07265	1113.13	7.77767	4.23379e-41	Up	1.24182e-44
TEAK037475	723	59.9418	160.343	1.41953	0.0332227	Up	0.00324605
TEAK013586	939	129.725	346.278	1.41647	0.0138406	Up	0.00105911
TEAK024871	2832	426.309	19.6578	-4.43873	1.06202e-10	Down	7.12994e-13
TEAK008843	930	103.028	300.526	1.54445	0.00705086	Up	0.000457558
TEAK004453	1698	88.7101	286.903	1.69339	0.013387	Up	0.00101349
TEAK018424	1005	108.283	350.937	1.6964	0.0398636	Up	0.00409237
TEAK003162	2181	135.513	314.666	1.21539	0.0461702	Up	0.00501065
TEAK011823	939	164.476	43.6143	-1.915	0.0312242	Down	0.0029887
TEAK035943	861	24.9546	360.173	3.85132	4.57905e-10	Up	3.29804e-12
TEAK028899	984	883.965	238.177	-1.89195	0.00082845	Down	3.40193e-05
TEAK017813	867	1363.75	370.654	-1.87944	0.00100991	Down	4.31491e-05
TEAK014630	3024	397.687	92.745	-2.10029	9.92598e-05	Down	2.93406e-06
TEAK039166	2139	160.391	387.281	1.27179	0.00691535	Up	0.000446464
TEAK015728	1851	198.761	20.4001	-3.28439	0.000276408	Down	9.45861e-06
TEAK021471	2106	481.302	50079.9	6.70114	6.0915e-29	Up	5.35188e-32
TEAK018827	1281	82.3022	350.709	2.09127	3.67135e-05	Up	9.32075e-07
TEAK019476	1029	147.854	17.2558	-3.09902	0.000122661	Down	3.72971e-06
TEAK029649	1326	48.1598	188.531	1.9689	0.00176024	Up	8.59351e-05
TEAK029181	2745	74.0309	3.02829	-4.61155	0.0266026	Down	0.00241716
TEAK016064	456	286.847	65.8546	-2.12292	0.0443146	Down	0.00473316
TEAK018000	1779	687.909	170.316	-2.014	0.000306985	Down	1.06751e-05
TEAK011004	2220	8.89055	40.3177	2.18107	0.0409541	Up	0.00425625
TEAK010658	810	27.3195	136.896	2.32508	0.00237356	Up	0.000121575
TEAK025362	1911	2544.97	884.759	-1.52429	0.0130909	Down	0.000985953
TEAK001347	2004	289.178	82.176	-1.81517	0.00124524	Down	5.59241e-05
TEAK028166	1584	464.221	2602.94	2.48726	8.65912e-10	Up	6.68821e-12
TEAK017125	1083	45.4449	157.693	1.79492	0.0327059	Up	0.00318489
TEAK002525	2742	167.689	50.4527	-1.73279	0.0217745	Down	0.00187202
TEAK035778	2079	277.596	15.0524	-4.20491	4.50628e-09	Down	3.97839e-11
TEAK015813	525	33170.9	5992.99	-2.46857	0.00217167	Down	0.000109702
TEAK007391	318	81.9586	0.287045	-8.15747	0.00357978	Down	0.000199408
TEAK037524	1791	263.818	1002.14	1.92547	5.13353e-07	Up	7.98035e-09
TEAK016659	2490	207.053	74.0933	-1.48259	0.0241908	Down	0.00212975
TEAK027383	2208	200.456	1100.14	2.45633	7.02227e-09	Up	6.84284e-11
TEAK006724	813	478.073	1.56262	-8.25712	1.712e-05	Down	3.97257e-07
TEAK037686	1590	920.055	246.321	-1.90118	0.00261546	Down	0.000136637
TEAK037378	2466	212.229	438.207	1.04599	0.0344001	Up	0.00339024
TEAK019581	744	3023.61	406.274	-2.89575	7.32379e-15	Down	2.57779e-17
TEAK035016	2136	261.147	681.175	1.38316	0.0408465	Up	0.00423986
TEAK003587	1149	443.033	51.8746	-3.09431	7.61743e-09	Down	7.5221e-11
TEAK003145	948	115.636	494.722	2.09703	0.00493773	Up	0.0002962
TEAK020257	1674	666.682	80.6005	-3.04814	1.0456e-10	Down	6.98563e-13
TEAK008304	630	526.282	2121.59	2.01123	0.000408175	Up	1.48589e-05
TEAK027603	1611	497.227	1587.22	1.67452	0.000621409	Up	2.412e-05
TEAK013409	735	149.235	26.3923	-2.49939	0.000239979	Down	8.0165e-06
TEAK027475	1425	6.14248	33.6724	2.45467	0.0315172	Up	0.00302394
TEAK025472	1722	118.838	389.044	1.71093	0.0473956	Up	0.00518803
TEAK016690	1620	15.9573	184.988	3.53514	0.000141752	Up	4.38876e-06
TEAK007333	1527	347.89	79.4854	-2.12987	0.042611	Down	0.00449107
TEAK030661	1005	177.002	9.06212	-4.28778	0.000164859	Down	5.19012e-06
TEAK021235	2373	484.878	130.33	-1.89545	0.00276503	Down	0.000146434
TEAK039219	1353	24.3085	0.287078	-6.40387	0.0431681	Down	0.00457229
TEAK020995	1365	702.208	181.327	-1.9533	0.00819581	Down	0.000547029
TEAK033258	1083	242.084	676.094	1.48171	0.0018628	Up	9.22173e-05
TEAK008868	1023	1938.41	531.368	-1.86709	0.00045297	Down	1.68587e-05
TEAK005519	1992	189.019	518.404	1.45555	0.00253603	Up	0.000131992
TEAK030741	1617	63.9335	473.282	2.88806	6.70326e-05	Up	1.8591e-06
TEAK018410	1593	2799.6	914.59	-1.61402	6.28527e-05	Down	1.73183e-06
TEAK019852	1536	15.0915	420.145	4.79908	2.93735e-21	Up	5.55229e-24
TEAK033553	1761	3022.31	238.061	-3.66625	5.94062e-09	Down	5.67751e-11
TEAK037783	3450	1202.4	2895.73	1.26801	0.0364577	Up	0.00365718
TEAK009650	4188	336.12	3913.64	3.54146	3.49372e-14	Up	1.33218e-16
TEAK020417	540	144.572	21.1906	-2.7703	0.0393652	Down	0.00402966
TEAK026801	2217	66.4371	13.5665	-2.29194	0.040186	Down	0.0041425
TEAK013045	639	66.4	7.27314	-3.19053	0.0442278	Down	0.00471913
TEAK001677	1314	34.9336	2.9642	-3.5589	0.0499932	Down	0.00559499
TEAK016988	825	64.1467	4.48704	-3.83754	0.0225843	Down	0.00196005
TEAK014534	921	439.147	140.743	-1.64164	0.0441059	Down	0.00470037
TEAK014909	2553	181.963	10.5019	-4.11493	4.22975e-06	Down	8.11929e-08
TEAK035415	636	58.5394	301.861	2.36641	0.00093076	Up	3.91002e-05
TEAK005542	1197	33.7932	184.702	2.45039	0.0288392	Up	0.00270343
TEAK000241	624	581.609	2072.1	1.83298	7.85263e-06	Up	1.60973e-07
TEAK021699	633	16262.5	245.992	-6.0468	4.20353e-25	Down	5.61676e-28
TEAK004823	1074	803.218	1921.51	1.25838	0.0492211	Up	0.00547329
TEAK032810	576	5.64435	31.5396	2.48229	0.0467889	Up	0.00510264
TEAK030968	684	101.238	17.9772	-2.49351	0.0194779	Down	0.00163268
TEAK029240	2673	426.133	166.706	-1.354	0.02794	Down	0.00258712
TEAK012340	825	236.46	44.1924	-2.41973	0.00110266	Down	4.80464e-05
TEAK023696	1791	513.355	205.283	-1.32234	0.00252926	Down	0.000131557
TEAK005404	2643	527.29	67.2697	-2.97057	0.00523016	Down	0.000318083
TEAK021857	399	55.4676	7.15482	-2.95466	0.0162183	Down	0.00129339
TEAK026700	699	111.503	29.0923	-1.93837	0.0198913	Down	0.00167386
TEAK008068	810	773.295	7.76661	-6.63759	3.84178e-14	Down	1.47741e-16
TEAK008503	546	584.228	221.242	-1.40091	0.0152276	Down	0.00119403
TEAK012061	558	1318.28	79.4019	-4.05334	1.50101e-06	Down	2.59586e-08
TEAK035277	1206	1845.51	411.965	-2.16343	0.000433148	Down	1.6008e-05
TEAK024235	1236	51.4936	168.556	1.71076	0.020699	Up	0.00175999
TEAK007187	1563	197.962	1216.46	2.61939	0.0011539	Up	5.09935e-05
TEAK025209	1755	1168.85	298.43	-1.96963	0.00163257	Down	7.79467e-05
TEAK000950	528	93.7745	14.1404	-2.72937	0.0499759	Down	0.00558979
TEAK018830	1215	57.0543	293.017	2.36058	6.93724e-05	Up	1.93078e-06
TEAK036024	1491	576.583	260.288	-1.14742	0.0135618	Down	0.00103073
TEAK012032	3555	135.907	384.19	1.49921	0.0117396	Up	0.000863904
TEAK015408	612	29.056	101.179	1.80001	0.00748666	Up	0.000491645
TEAK011896	1314	157.474	51.1839	-1.62135	0.0187385	Down	0.00155483
TEAK005158	1488	440.369	1273.34	1.53183	0.001489	Up	6.93933e-05
TEAK030024	2139	13.6462	122.734	3.16896	5.08616e-05	Up	1.34597e-06
TEAK006843	1227	63.7561	0.287178	-7.79448	0.0341489	Down	0.00336102
TEAK017907	1725	8.28509	57.8056	2.80262	0.0419897	Up	0.00439821
TEAK015045	3312	40.0213	213.796	2.4174	0.000305654	Up	1.06088e-05
TEAK012241	1806	20.039	166.932	3.05838	5.48518e-06	Up	1.08509e-07
TEAK033362	3309	64.4862	1.52621	-5.40097	0.0108517	Down	0.000780176
TEAK007384	1191	20.1836	148.229	2.87657	1.34864e-06	Up	2.29433e-08
TEAK005807	2382	258.174	953.164	1.88438	0.00017623	Up	5.65723e-06
TEAK013168	2178	519.564	1752.44	1.75399	0.0131797	Up	0.000994794
TEAK022600	726	17.2912	276.085	3.99701	1.27757e-07	Up	1.65712e-09
TEAK021372	1131	1794.24	7064.51	1.97721	1.55083e-07	Up	2.052e-09
TEAK033486	2445	307.807	109.322	-1.49344	0.0325372	Down	0.00316211
TEAK018298	717	6177.07	2382.01	-1.37474	0.00312209	Down	0.000168905
TEAK027392	1119	14.3866	57.8165	2.00675	0.0421761	Up	0.00442324
TEAK025535	2022	534.256	1286.09	1.26739	0.0029491	Up	0.000158008
TEAK040091	1083	2.25797	33.0587	3.87194	0.000388043	Up	1.3949e-05
TEAK039515	438	14.1848	202.545	3.83583	0.00147644	Up	6.86156e-05
TEAK000623	6495	0.0725087	70.7244	9.92984	1.0749e-10	Up	7.28651e-13
TEAK022632	1623	41.3083	142.292	1.78435	0.00176127	Up	8.61002e-05
TEAK025352	1038	202.607	613.206	1.59769	0.0295184	Up	0.0027831
TEAK003865	1074	149.848	57.1277	-1.39124	0.0477382	Down	0.00524928
TEAK016857	1242	642.315	1519.87	1.2426	0.00557192	Up	0.000342843
TEAK020691	1056	55.9197	8.45139	-2.7261	0.0181729	Down	0.00149487
TEAK033973	468	3698.28	24.9068	-7.21417	1.40627e-34	Down	7.33289e-38
TEAK035721	1332	193.607	697.799	1.84968	0.00852706	Up	0.000575529
TEAK039478	1809	85.1732	4.51752	-4.2368	0.00201037	Down	0.000100636
TEAK006891	1167	373.701	1421.96	1.92793	0.00191556	Up	9.53912e-05
TEAK028566	1437	33.4545	216.845	2.69639	6.91764e-07	Up	1.1092e-08
TEAK038855	429	357.084	108.49	-1.7187	0.0151362	Down	0.00118637
TEAK013121	420	124.329	34.1139	-1.86572	0.0069372	Down	0.000448553
TEAK023864	2526	310.175	6.16587	-5.65263	1.19327e-08	Down	1.23278e-10
TEAK011148	2790	3934.04	1713.71	-1.19889	0.010171	Down	0.000723277
TEAK016578	420	87.8191	779.443	3.14984	0.000266551	Up	9.04315e-06
TEAK035481	1251	175.706	642.244	1.86996	0.00531625	Up	0.000324831
TEAK035074	1332	96.6231	257.717	1.41535	0.0368678	Up	0.00370552
TEAK021482	648	3.79566	33.0421	3.12188	0.0193474	Up	0.00161859
TEAK032486	1452	59.7813	12.237	-2.28845	0.0479659	Down	0.00529872
TEAK013723	1968	245.428	691.395	1.49421	0.00249183	Up	0.000129448
TEAK001330	723	319.214	27.9341	-3.51442	0.000972827	Down	4.1121e-05
TEAK013761	1404	890.466	212.865	-2.06462	0.000214384	Down	7.06132e-06
TEAK018602	1164	73.0438	12.5277	-2.54364	0.0088846	Down	0.000608976
TEAK013333	1335	761.481	0.287726	-11.3699	0.0141552	Down	0.00108918
TEAK021560	1758	19.7788	73.3537	1.89091	0.0300508	Up	0.00284995
TEAK033654	687	25.6798	198.014	2.9469	0.0149268	Up	0.00116551
TEAK030256	1008	360.934	890.126	1.30227	0.0468874	Up	0.00511599
TEAK008515	633	283.07	13.5809	-4.3815	5.08976e-07	Down	7.88236e-09
TEAK013558	1692	156.501	432.668	1.46709	0.00711286	Up	0.000462461
TEAK025635	363	278.94	98.0378	-1.50855	0.0492211	Down	0.00547114
TEAK031358	810	1062.57	327.315	-1.6988	0.000716512	Down	2.8512e-05
TEAK000861	1083	245.022	1.55765	-7.2974	0.025109	Down	0.00224135
TEAK017104	1515	51.2507	160.289	1.64503	0.0090372	Up	0.00062292
TEAK027650	2253	252.035	79.6279	-1.66228	0.014106	Down	0.00108447
TEAK023479	3591	1511.59	463.949	-1.70403	7.50966e-06	Down	1.53033e-07
TEAK028334	2031	153.096	38.5894	-1.98816	0.00180245	Down	8.87008e-05
TEAK034693	486	255.496	9.14337	-4.80443	3.32121e-07	Down	4.87298e-09
TEAK015468	1224	749.043	1952.06	1.38188	0.000742202	Up	2.97036e-05
TEAK002919	1743	537.089	115.28	-2.22002	0.000600854	Down	2.32047e-05
TEAK040694	2943	993.255	3348.34	1.75321	0.00158979	Up	7.55414e-05
TEAK026782	1464	185.954	444.098	1.25593	0.0462852	Up	0.00503131
TEAK029598	2397	287.895	45.0488	-2.67598	0.000417397	Down	1.53171e-05
TEAK022350	2418	6.96241	68.0024	3.28793	1.06856e-05	Up	2.31584e-07
TEAK025413	762	333.139	886.508	1.41201	0.0352043	Up	0.00349818
TEAK037139	681	103.677	11.5827	-3.16206	0.0397758	Down	0.00407946
TEAK009215	2280	653.095	190.941	-1.77417	0.000310624	Down	1.08218e-05
TEAK027030	528	2.0802	33.2768	3.99973	0.0400812	Up	0.00413038
TEAK023356	1122	286.361	43.6075	-2.71519	0.00713518	Down	0.000465308
TEAK019085	1272	2048.94	533.992	-1.93999	7.79182e-07	Down	1.25953e-08
TEAK008979	3462	35.1326	612.93	4.12484	4.93344e-12	Up	2.63683e-14
TEAK003617	414	12676.5	1466.06	-3.11214	0.000773102	Down	3.12426e-05
TEAK003974	1143	672.366	291.419	-1.20615	0.0107647	Down	0.000771273
TEAK022709	828	160.231	481.892	1.58856	0.0284539	Up	0.00265121
TEAK008944	3060	412.777	1096.82	1.4099	0.00386072	Up	0.000219811
TEAK017173	567	285.24	695.751	1.28639	0.00673674	Up	0.000432518
TEAK020616	576	6.78339	34.5155	2.34717	0.0320491	Up	0.003099
TEAK030864	852	567.872	2428.35	2.09634	0.00103473	Up	4.44458e-05
TEAK025925	1209	418.193	148.307	-1.49558	0.0176001	Down	0.0014357
TEAK036378	1287	269.734	79.2312	-1.7674	0.00823234	Down	0.000551069
TEAK001888	975	395	127.853	-1.62737	0.0212636	Down	0.00181632
TEAK019417	1833	523.216	90.3825	-2.53329	0.0180976	Down	0.00148513
TEAK027157	2382	319.65	58.1727	-2.45808	1.76292e-06	Down	3.1255e-08
TEAK008534	1296	140.532	23.7479	-2.56502	0.000966143	Down	4.0807e-05
TEAK006558	498	275.619	76.137	-1.85601	0.00530583	Down	0.00032336
TEAK009099	1608	208.853	37.498	-2.4776	4.78624e-05	Down	1.26036e-06
TEAK006382	1035	1470.65	593.927	-1.30809	0.0095519	Down	0.000668671
TEAK027726	714	95.6765	8.82375	-3.4387	0.00248904	Down	0.000129222
TEAK035949	1905	46.4957	202.799	2.12488	0.000166138	Up	5.25745e-06
TEAK011533	1230	167.115	473.072	1.50122	0.0168508	Up	0.00136304
TEAK039462	960	1925.82	70.0587	-4.78077	8.14019e-08	Down	1.01341e-09
TEAK034021	873	244.421	915.655	1.90543	0.0147046	Up	0.00114167
TEAK035046	801	458.776	38.2966	-3.5825	3.86639e-07	Down	5.7711e-09
TEAK024953	2250	457.358	105.015	-2.12272	5.40853e-05	Down	1.44512e-06
TEAK020363	960	833.15	18.4748	-5.49495	1.68022e-21	Down	3.12126e-24
TEAK030546	1221	153.843	1063.86	2.78978	1.34421e-06	Up	2.2824e-08
TEAK031085	366	40.3544	145.995	1.85512	0.020117	Up	0.0016974
TEAK031327	1599	215.594	576.658	1.4194	0.0149268	Up	0.00116558
TEAK005550	1371	144.88	810.438	2.48384	9.40915e-05	Up	2.75369e-06
TEAK003888	1122	2.22963	70.1619	4.97581	0.00169145	Up	8.18054e-05
TEAK010336	6231	67.2795	4.62054e-05	-20.4737	0.0035072	Down	0.000194425
TEAK018458	756	27.8375	356.457	3.67862	5.13286e-12	Up	2.76014e-14
TEAK009509	2031	100.336	493.303	2.29763	0.0164803	Up	0.00131804
TEAK005677	951	454.796	140.35	-1.69619	0.000362989	Down	1.28828e-05
TEAK017866	1683	102.077	27.6486	-1.88438	0.0180559	Down	0.00148112
TEAK005440	1050	2.49205	19.7706	2.98795	0.0478009	Up	0.00526239
TEAK023937	2415	4738.15	1665.13	-1.50869	0.000924343	Down	3.88005e-05
TEAK010145	1041	69.1966	262.01	1.92085	2.5725e-05	Up	6.25913e-07
TEAK034236	1878	23.5418	0.285224	-6.36699	0.0434258	Down	0.00461091
TEAK020621	2541	506.735	247.656	-1.0329	0.0297979	Down	0.00281722
TEAK034868	1137	8.93582	46.0336	2.36502	0.0194315	Up	0.00162816
TEAK002898	1821	47.1154	8.32546	-2.5006	0.0352883	Down	0.00350882
TEAK028744	2061	167.748	29.1895	-2.52277	0.015291	Down	0.0012005
TEAK016471	522	81.1434	259.579	1.67763	0.0279931	Up	0.00259459
TEAK036185	627	144.798	42.8572	-1.75643	0.0175728	Down	0.0014329
TEAK036286	2106	866.27	419.626	-1.04571	0.0179109	Down	0.00146806
TEAK008713	1455	46.7452	181.491	1.95701	0.000404544	Up	1.47136e-05
TEAK000931	384	1929.42	212.9	-3.17992	1.36516e-05	Down	3.06987e-07
TEAK022889	1272	169.286	51.557	-1.71522	0.00445735	Down	0.000262205
TEAK027934	1074	4289.23	428.583	-3.32307	4.94551e-14	Down	1.93411e-16
TEAK020105	696	627.989	187.719	-1.74217	0.0131289	Down	0.000989673
TEAK002999	495	444.483	126.444	-1.81363	0.00737513	Down	0.000483359
TEAK000561	2148	35.3448	240.238	2.76489	0.000389767	Up	1.40237e-05
TEAK007323	2172	263.407	579.385	1.13723	0.0145061	Up	0.00112233
TEAK005502	822	324.125	115.52	-1.48841	0.00171944	Down	8.33832e-05
TEAK023797	1380	96.1538	608.525	2.6619	0.000136667	Up	4.21795e-06
TEAK010478	894	1493.45	580.886	-1.36233	0.000668447	Down	2.62364e-05
TEAK031473	1950	629.316	2632.11	2.06436	6.81605e-07	Up	1.08403e-08
TEAK012445	609	85.1295	15.2809	-2.47793	0.00661534	Down	0.000422972
TEAK018116	3261	312.329	79.5459	-1.97321	0.00774908	Down	0.000511403
TEAK016865	2049	43.5309	278.772	2.67897	8.84612e-08	Up	1.11293e-09
TEAK041175	2070	12094.1	2812.51	-2.10437	0.0361249	Down	0.00361319
TEAK011657	1050	38.2106	535.433	3.80866	0.000173949	Up	5.56699e-06
TEAK002161	900	295.428	1291.22	2.12785	0.026707	Up	0.00242941
TEAK024531	369	28.7558	0.286254	-6.65041	0.0285849	Down	0.0026718
TEAK040225	1311	33.9173	0.285295	-6.89342	0.0245485	Down	0.00217393
TEAK009218	1641	509.815	2515.48	2.30279	2.08743e-09	Up	1.72796e-11
TEAK011632	339	27.9497	0.284847	-6.6165	0.0362858	Down	0.00363304
TEAK036326	1398	8572.97	2656.23	-1.69042	0.0253459	Down	0.00226727
TEAK012383	1527	340.663	139.447	-1.28862	0.0351792	Down	0.00349412
TEAK027800	279	128.053	17.1399	-2.90131	0.0429738	Down	0.00454331
TEAK006027	1059	371.23	145.448	-1.35181	0.0167631	Down	0.00135104
TEAK037921	324	101.294	31.0106	-1.70772	0.02794	Down	0.00258746
TEAK024585	396	357.217	1293.79	1.85673	1.82158e-05	Up	4.23277e-07
TEAK023867	3048	1227.12	36.7372	-5.0619	3.82462e-27	Down	4.23795e-30
TEAK016712	882	599.316	143.241	-2.06487	0.00655734	Down	0.000417153
TEAK005559	1812	278.406	1069.79	1.94206	7.5808e-05	Up	2.14448e-06
TEAK008649	942	270.282	645.944	1.25694	0.00305919	Up	0.000165302
TEAK033391	2754	148.894	4.57161	-5.02544	1.52852e-05	Down	3.48205e-07
TEAK040545	543	81.1997	296.415	1.86807	0.0217565	Up	0.00186977
TEAK039151	873	215.509	899.256	2.06098	1.21812e-08	Up	1.2664e-10
TEAK005164	2100	234.532	2103.95	3.16524	1.67944e-07	Up	2.27691e-09
TEAK006280	1791	191.615	1711.17	3.1587	4.02443e-18	Up	1.00991e-20
TEAK037628	303	71.5496	0.284917	-7.97226	0.00513581	Down	0.00031082
TEAK035646	894	806.72	145.525	-2.4708	4.78624e-05	Down	1.25891e-06
TEAK029428	1209	110.646	26.7652	-2.04751	0.02794	Down	0.00258867
TEAK012668	1686	72.0703	557.367	2.95115	7.30526e-06	Up	1.48557e-07
TEAK016677	990	331.575	18.0791	-4.19694	2.50546e-08	Down	2.78439e-10
TEAK030942	1584	204.296	936.682	2.1969	0.000404544	Up	1.4654e-05
TEAK030533	639	5171.55	1390.77	-1.89471	0.00139997	Down	6.42862e-05
TEAK026248	2892	845.204	323.383	-1.38605	0.0220208	Down	0.00189678
TEAK032252	1263	580.205	174.583	-1.73265	0.0213463	Down	0.00182477
TEAK022469	2253	491.696	25.625	-4.26214	2.23215e-12	Down	1.14212e-14
TEAK033214	345	201.918	0.287355	-9.45672	0.000281349	Down	9.68273e-06
TEAK031816	717	258.638	95.9108	-1.43117	0.0106769	Down	0.000764125
TEAK036962	4005	92.0592	300.583	1.70713	0.000136216	Up	4.19958e-06
TEAK004321	1398	73.4287	246.932	1.7497	0.000156581	Up	4.88869e-06
TEAK013829	1881	33.6378	117.569	1.80535	0.00649481	Up	0.000412328
TEAK040950	1098	124.734	37.5305	-1.73273	0.0136261	Down	0.00103648
TEAK031629	1608	1404.09	75.2489	-4.22183	1.55866e-21	Down	2.84464e-24
TEAK017251	276	0.83785	15.6893	4.22694	0.0441728	Up	0.00471038
TEAK025663	1860	43.0018	0.287527	-7.22456	0.0194244	Down	0.0016263
TEAK032343	2031	129.395	37.7682	-1.77654	0.0372591	Down	0.00375335
TEAK024314	555	486.931	89.9026	-2.43728	0.000128961	Down	3.95071e-06
TEAK031037	1440	78.3975	441.902	2.49485	2.04342e-05	Up	4.86148e-07
TEAK009169	579	194.529	49.1325	-1.98523	0.00129194	Down	5.86097e-05
TEAK015560	2076	122.007	15.6909	-2.95897	0.00891515	Down	0.000611892
TEAK000858	2280	1305.34	537.866	-1.27911	0.00713518	Down	0.000464926
TEAK028651	372	262.308	766.099	1.54627	0.00205722	Up	0.000103317
TEAK011110	852	58.8103	193.799	1.72042	0.0140577	Up	0.00107893
TEAK012228	1824	143.43	321.727	1.16549	0.018712	Up	0.00155066
TEAK034073	2256	58.0849	427.371	2.87926	1.52165e-06	Up	2.64051e-08
TEAK004651	1215	509.67	89.0704	-2.51654	4.78624e-05	Down	1.25923e-06
TEAK006919	1287	0.634091	75.8619	6.90254	4.22e-08	Up	4.92361e-10
TEAK010618	1044	2.39447	54.1143	4.49823	0.000850744	Up	3.50733e-05
TEAK035066	1761	191.265	624.731	1.70766	0.00931279	Up	0.000646772
TEAK004147	771	40.3993	174.615	2.11178	0.039226	Up	0.00401074
TEAK011428	519	821.777	30.4474	-4.75436	4.27442e-06	Down	8.21897e-08
TEAK017805	2340	537.862	1553.35	1.53007	0.0121909	Up	0.000905454
TEAK040293	1131	138.311	329.475	1.25226	0.0327387	Up	0.00318915
TEAK035177	609	336.066	75.4784	-2.15461	0.00270761	Down	0.000142687
TEAK015438	2904	137.143	521.372	1.92663	0.00141022	Up	6.49407e-05
TEAK019535	2598	81.3784	593.457	2.86643	9.52808e-10	Up	7.39044e-12
TEAK004466	1041	103.159	269.492	1.38537	0.0238746	Up	0.00209848
TEAK031438	1140	28.6815	347.173	3.59746	3.48978e-06	Up	6.56238e-08
TEAK014417	663	386.057	50.0691	-2.94682	0.0214902	Down	0.00184058
TEAK004173	891	8.06079	73.0582	3.18005	8.66801e-05	Up	2.50571e-06
TEAK026048	633	69.957	0.287162	-7.92846	0.00864983	Down	0.000587762
TEAK012683	912	101.908	230.507	1.17754	0.0384786	Up	0.00390943
TEAK039187	2724	161.146	795.625	2.30372	6.61127e-08	Up	8.01523e-10
TEAK035477	2550	68.675	7.29809	-3.23419	0.00857448	Down	0.000580127
TEAK000693	3978	1594.51	613.217	-1.37864	0.0105788	Down	0.000756415
TEAK036969	1308	983.482	229.632	-2.09857	1.72105e-06	Down	3.02824e-08
TEAK029258	1566	50.5174	7.04794	-2.84151	0.0455104	Down	0.00491234
TEAK022055	435	7.05406	67.4835	3.25801	1.87919e-05	Up	4.39727e-07
TEAK016934	216	0.198182	12.6169	5.99239	0.0162183	Up	0.00129314
TEAK003326	1032	305.494	121.899	-1.32546	0.0214485	Down	0.0018349
TEAK008071	2976	122.265	324.332	1.40746	0.00575985	Up	0.000356658
TEAK031101	1731	50.9037	2.98794	-4.09055	0.0123254	Down	0.000917457
TEAK016684	5475	498.292	2604.56	2.38597	1.57872e-11	Up	9.10683e-14
TEAK010134	4530	1437.86	497.652	-1.53071	0.000541314	Down	2.07289e-05
TEAK025316	2553	233.36	640.707	1.45711	0.0265762	Up	0.00241259
TEAK010290	1851	359.196	803.633	1.16176	0.042292	Up	0.00444642
TEAK022204	1257	446.384	971.758	1.12231	0.049179	Up	0.00545739
TEAK008365	1116	31.2871	278.946	3.15635	1.88851e-11	Up	1.10785e-13
TEAK010557	1665	111.027	5442.2	5.6152	5.26874e-10	Up	3.94932e-12
TEAK019917	1818	25.4739	0.2857	-6.47838	0.0403658	Down	0.00416893
TEAK029464	1614	3764.86	278.863	-3.75497	6.55087e-12	Down	3.54401e-14
TEAK035263	1335	1410.68	607.068	-1.21647	0.0360055	Down	0.00359891
TEAK033144	741	1577.87	631.727	-1.32061	0.0264851	Down	0.0024013
TEAK003527	2226	6.81729	35.8635	2.39525	0.024561	Up	0.00217825
TEAK031909	1686	347.642	23.8319	-3.86664	3.92746e-06	Down	7.47503e-08
TEAK034735	1581	1630.65	525.413	-1.63392	0.0024539	Down	0.000126997
TEAK003395	1356	308.221	69.9376	-2.13983	0.0227098	Down	0.00197242
TEAK005575	2859	106.414	10.2215	-3.38	0.00946532	Down	0.000659524
TEAK025161	1335	123.035	594.304	2.27213	1.00938e-05	Up	2.14482e-07
TEAK007522	1281	567.917	261.627	-1.11817	0.0107647	Down	0.00077146
TEAK008846	969	79.689	10.0057	-2.99356	0.00331445	Down	0.00018158
TEAK038463	2424	59.0033	1.5269	-5.27212	0.0267715	Down	0.00243909
TEAK010517	1398	415.374	996.583	1.26258	0.0476206	Up	0.00522702
TEAK015809	1008	38.9399	0.284835	-7.09498	0.0281478	Down	0.00261443
TEAK001722	1059	44.1203	0.287556	-7.26146	0.0220015	Down	0.0018944
TEAK025072	300	70.204	13.7273	-2.35451	0.0161027	Down	0.00127944
TEAK038002	354	1.31612	32.1698	4.61135	0.0407002	Up	0.00421487
TEAK013383	888	234.444	522.943	1.15741	0.0415724	Up	0.00434503
TEAK035142	1293	122.249	407.171	1.73582	0.00205013	Up	0.000102827
TEAK001490	1785	920.15	336.491	-1.4513	0.000858978	Down	3.54968e-05
TEAK021292	840	28.8015	0.286955	-6.64918	0.0418227	Down	0.004378
TEAK028629	1188	42.5977	154.139	1.85538	0.0060659	Up	0.000379564
TEAK027493	1884	70.9007	177.093	1.32064	0.0298887	Up	0.00283068
TEAK003534	1854	81.8516	205.49	1.32798	0.0465278	Up	0.00506462
TEAK009015	1503	79.2382	8.68397	-3.18977	0.00199299	Down	9.95718e-05
TEAK039382	1035	484.476	188.045	-1.36535	0.027097	Down	0.00248328
TEAK033733	3336	27.1431	98.5683	1.86054	0.0177573	Up	0.00145026
TEAK014402	1026	53.3116	287.757	2.43233	0.00953483	Up	0.000666854
TEAK016560	615	471.021	7.73975	-5.92736	7.14649e-10	Down	5.45e-12
TEAK029892	1245	919.886	75.3022	-3.61069	3.76365e-09	Down	3.25045e-11
TEAK038865	3750	39.6053	163.603	2.04643	0.000330895	Up	1.16359e-05
TEAK005003	702	130.552	15.7969	-3.04691	0.000499316	Down	1.88602e-05
TEAK007114	1296	197.075	20.3943	-3.27251	0.00111852	Down	4.88832e-05
TEAK020613	1374	4.24927	42.5058	3.32237	0.0220973	Up	0.0019041
TEAK017293	1734	3489.92	807.618	-2.11145	0.00136757	Down	6.2601e-05
TEAK026877	597	199.375	857.24	2.10421	0.0225473	Up	0.00195462
TEAK011621	1401	398.469	35.2842	-3.49737	1.5002e-05	Down	3.40776e-07
TEAK001104	471	7.24209	46.2266	2.67425	0.0162117	Up	0.0012918
TEAK022553	1281	28.6202	109.576	1.93682	0.00311956	Up	0.000168666
TEAK040802	654	0.0724564	41.3887	9.15791	2.51458e-07	Up	3.54847e-09
TEAK008717	720	8.61723	76.8835	3.15738	0.00131968	Up	6.00404e-05
TEAK027913	2112	120.475	520.403	2.1109	3.00031e-06	Up	5.57352e-08
TEAK010118	975	1035.63	306.144	-1.75823	5.41184e-05	Down	1.44979e-06
TEAK039466	510	667.159	299.967	-1.15323	0.020051	Down	0.00169118
TEAK010201	1152	462.355	192.746	-1.2623	0.0344156	Down	0.00339288
TEAK024784	1656	448.164	190.791	-1.23204	0.0158983	Down	0.00125802
TEAK018416	2370	683.192	46.1681	-3.88732	0.00026277	Down	8.89773e-06
TEAK004959	1422	49.7558	353.97	2.83069	0.00116999	Up	5.19718e-05
TEAK027577	735	544.466	0.287708	-10.886	2.83797e-05	Down	6.99227e-07
TEAK030064	2853	39.4043	155.643	1.98182	0.00780029	Up	0.000515799
TEAK008171	2229	415.578	1473.78	1.82633	0.000835827	Up	3.44039e-05
TEAK018057	1293	163.848	489.499	1.57894	0.0247314	Up	0.00219797
TEAK030342	2979	60.3901	302.671	2.32537	0.000706715	Up	2.80991e-05
TEAK026160	1536	1850.08	303.521	-2.60772	5.63055e-07	Down	8.77136e-09
TEAK039554	1617	202.036	515.528	1.35144	0.025081	Up	0.00223803
TEAK034962	495	36.6734	453.639	3.62874	1.78511e-13	Up	7.91212e-16
TEAK006778	1659	41.64	112.527	1.43424	0.0474672	Up	0.00520094
TEAK034097	735	150.308	31.3389	-2.26189	0.00469894	Down	0.000278408
TEAK028996	2013	253.89	97.8581	-1.37544	0.0190832	Down	0.00158964
TEAK003943	1137	72.5232	8.62033	-3.07263	0.00335271	Down	0.000184222
TEAK008423	1086	373.628	51.2637	-2.86559	0.00047036	Down	1.76132e-05
TEAK008167	2298	580.567	2381.08	2.03608	9.51794e-05	Up	2.79483e-06
TEAK005190	3786	1166.91	3033.29	1.37819	0.0336996	Up	0.00330363
TEAK008690	609	46.928	229.289	2.28864	0.00305919	Up	0.000165236
TEAK020895	993	689.776	3991.35	2.53268	0.000174993	Up	5.61182e-06
TEAK027784	639	42.7046	440.239	3.36582	1.05454e-05	Up	2.26484e-07
TEAK014157	1203	69.1037	17.3519	-1.99367	0.0409541	Down	0.00425638
TEAK010444	1284	69.5656	17.3601	-2.0026	0.0342497	Down	0.00337206
TEAK019556	1089	656.269	181.014	-1.85819	6.25333e-05	Down	1.72005e-06
TEAK019867	2085	0.577804	60.252	6.70429	1.48568e-08	Up	1.57361e-10
TEAK032661	1296	84.0803	205.407	1.28864	0.0325433	Up	0.00316376
TEAK025531	390	76.7735	3.04215	-4.65745	0.00146686	Down	6.8075e-05
TEAK025346	1884	752.697	2561.42	1.7668	0.00626576	Up	0.000394316
TEAK009967	456	53.4754	0.286878	-7.54229	0.0147046	Down	0.00114167
TEAK032565	726	715.184	1700.13	1.24925	0.0285575	Up	0.00266831
TEAK023614	1146	23.2674	211.41	3.18366	0.00366402	Up	0.000205149
TEAK019363	2328	51.8073	10.8503	-2.25542	0.0441615	Down	0.00470774
TEAK016678	1119	659.933	94.9859	-2.79653	1.65787e-05	Down	3.83075e-07
TEAK018793	861	337.116	108.658	-1.63345	0.00912822	Down	0.000631277
TEAK026886	1032	117.068	403.468	1.78511	0.00114388	Up	5.03725e-05
TEAK008328	1425	86.8226	10.1437	-3.09749	0.00322611	Down	0.000175689
TEAK028713	1359	504.312	168.965	-1.57759	0.000448712	Down	1.66776e-05
TEAK003310	1173	138.341	614.853	2.15202	7.86816e-07	Up	1.28157e-08
TEAK017812	6210	5144.29	1807.47	-1.509	0.00421054	Down	0.000244531
TEAK002148	2784	746.167	178.017	-2.06749	7.30526e-06	Down	1.48562e-07
TEAK021646	855	1587.17	20.1496	-6.29956	0.0269274	Down	0.00246159
TEAK014451	1437	1388.6	459.337	-1.59601	0.000404544	Down	1.4708e-05
TEAK026685	843	79.4091	266.056	1.74435	0.000658424	Up	2.57928e-05
TEAK010397	627	844.525	123.104	-2.77826	3.03561e-07	Down	4.39256e-09
TEAK034377	270	680.778	51.8735	-3.71411	1.53381e-11	Down	8.79779e-14
TEAK004538	1236	392.767	92.5829	-2.08485	1.22897e-05	Down	2.73702e-07
TEAK003763	1824	1411.7	129.025	-3.45171	8.31762e-18	Down	2.27702e-20
TEAK015265	999	43.0447	0.287731	-7.22497	0.0136749	Down	0.00104153
TEAK038014	2025	671.887	308.587	-1.12254	0.0302764	Down	0.00287628
TEAK011007	1716	238.307	771.645	1.69512	1.24896e-05	Up	2.79229e-07
TEAK016000	2031	483.77	5080.41	3.39255	1.04095e-09	Up	8.10807e-12
TEAK016068	990	1143.67	412.279	-1.47197	0.00158817	Down	7.54128e-05
TEAK025224	4413	738.894	1798.62	1.28345	0.0148782	Up	0.00116081
TEAK028388	1098	626.757	118.449	-2.40364	4.40553e-07	Down	6.73378e-09
TEAK007645	894	52.843	0.286585	-7.5266	0.036175	Down	0.00362056
TEAK029986	957	1748.52	240.373	-2.86279	1.61208e-10	Down	1.11381e-12
TEAK010829	633	2.48799	50.3075	4.33772	0.000157045	Up	4.9083e-06
TEAK024428	5283	5.71367	65.245	3.51338	1.65158e-05	Up	3.81084e-07
TEAK027897	1311	780.166	187.309	-2.05836	0.00168872	Down	8.13784e-05
TEAK010232	2409	364.857	117.549	-1.63407	0.00546515	Down	0.000335026
TEAK009634	633	174.856	3.09483	-5.82016	1.04729e-05	Down	2.24414e-07
TEAK023380	615	8.48232	54.8289	2.69241	0.0117012	Up	0.000860278
TEAK021833	2028	327.166	733.909	1.16558	0.0265762	Up	0.00241381
TEAK000335	1443	32.662	307	3.23256	7.86549e-05	Up	2.24296e-06
TEAK026573	1215	277.473	636.925	1.19878	0.00818111	Up	0.000545514
TEAK022219	924	2309.9	823.94	-1.48722	0.00110331	Down	4.81107e-05
TEAK029863	1881	2.65422	66.2878	4.64238	8.09858e-05	Up	2.32671e-06
TEAK012004	1008	69.1032	183.398	1.40815	0.0297452	Up	0.00280945
TEAK016096	1062	28.9157	1049.57	5.1818	5.04677e-09	Up	4.75334e-11
TEAK011847	996	237.638	83.0758	-1.51626	0.011919	Down	0.000879434
TEAK036683	426	1.84678	41.4884	4.48962	0.00241803	Up	0.00012459
TEAK030089	576	145.9	1723.98	3.56269	2.35293e-11	Up	1.41863e-13
TEAK026299	1494	363.367	28.147	-3.69037	0.00108311	Down	4.70535e-05
TEAK001319	2049	1270.42	2883.54	1.18253	0.0241908	Up	0.00213022
TEAK023785	621	518.434	46.9736	-3.46424	2.06172e-07	Down	2.8483e-09
TEAK025767	765	178.26	41.6311	-2.09825	0.00148403	Down	6.91137e-05
TEAK006766	1344	187.955	70.9874	-1.40476	0.0288207	Down	0.00269947
TEAK016950	2712	297.78	69.882	-2.09125	0.000831116	Down	3.41829e-05
TEAK040032	1023	344.267	80.4312	-2.0977	0.00381582	Down	0.000216956
TEAK015569	495	408.27	29.6946	-3.78125	5.48928e-06	Down	1.08769e-07
TEAK007338	999	115.569	888.484	2.9426	0.0001409	Up	4.35778e-06
TEAK007979	894	50.6296	155.003	1.61425	0.0475712	Up	0.00522006
TEAK040593	846	138.929	452.359	1.70312	0.000489011	Up	1.83754e-05
TEAK033640	2220	351.158	36.3401	-3.27248	3.60606e-10	Down	2.55024e-12
TEAK038071	1857	25.818	134.885	2.38528	3.7758e-05	Up	9.64745e-07
TEAK000138	372	4.70247	35.3404	2.90983	0.0288382	Up	0.00270206
TEAK025673	2163	93.9344	208.431	1.14985	0.0321484	Up	0.00311175
TEAK031965	816	19.5959	61.9503	1.66056	0.0495434	Up	0.00552527
TEAK006864	2781	1360.16	589.269	-1.20678	0.00192358	Down	9.59155e-05
TEAK022281	1101	74.5926	17.4728	-2.09392	0.017322	Down	0.00140737
TEAK024859	867	368.874	159.813	-1.20674	0.0407564	Down	0.00422641
TEAK017413	1245	106.814	12.9987	-3.03865	0.00579433	Down	0.000359738
TEAK007369	2091	312.954	64.1948	-2.28542	0.0118608	Down	0.00087398
TEAK023003	1719	2530.08	370.653	-2.77104	1.06309e-06	Down	1.78776e-08
TEAK002426	1188	17.2188	98.2577	2.51259	0.00476188	Up	0.000283068
TEAK039637	3003	68.4199	8.57197	-2.99672	0.020341	Down	0.0017216
TEAK023652	1740	1067.22	419.475	-1.3472	0.00186587	Down	9.243e-05
TEAK029369	387	303.039	2759.43	3.1868	7.17806e-05	Up	2.01418e-06
TEAK001205	1341	10.6531	204.683	4.26405	0.00114136	Up	5.02013e-05
TEAK012864	1776	2684	858.812	-1.64397	0.0145504	Down	0.00112717
TEAK038583	342	2492.53	198.092	-3.65337	9.06601e-08	Down	1.14935e-09
TEAK016897	702	200.687	39.6554	-2.33936	0.000292801	Down	1.01437e-05
TEAK031714	1443	2.35894	69.2686	4.87599	2.04459e-07	Up	2.81195e-09
TEAK016131	1377	240.587	56.2769	-2.09594	0.00903619	Down	0.000622486
TEAK030207	1824	149.239	7.5529	-4.30445	6.42383e-06	Down	1.28962e-07
TEAK001184	1938	33.7385	199.929	2.56702	0.000460916	Up	1.71845e-05
TEAK014398	1842	47.6089	300.899	2.65998	1.90021e-06	Up	3.41224e-08
TEAK000293	1914	255.156	570.958	1.16201	0.016101	Up	0.00127879
TEAK014209	483	69.4196	4.4697	-3.9571	0.0144631	Down	0.00111817
TEAK012194	1047	1073.49	218.694	-2.29533	9.08105e-05	Down	2.64287e-06
TEAK036511	1218	15.0496	121.588	3.01421	1.06115e-05	Up	2.28901e-07
TEAK005646	1056	187.357	63.4347	-1.56245	0.00953581	Down	0.000667233
TEAK014223	705	100.302	31.9878	-1.64876	0.041158	Down	0.00428696
TEAK006523	750	11.5689	192.758	4.05848	4.6956e-09	Up	4.16244e-11
TEAK014647	2043	101.896	21.7042	-2.23105	0.0034798	Down	0.000192566
TEAK017258	1650	0.532099	73.5851	7.11158	1.05497e-07	Up	1.34433e-09
TEAK014227	723	349.057	52.2037	-2.74124	2.70283e-05	Down	6.65048e-07
TEAK009726	405	92.8126	0.287146	-8.33639	0.00488017	Down	0.000291213
TEAK035804	1668	58.5138	205.712	1.81378	0.00627229	Up	0.000394931
TEAK023603	2577	26.3697	154.406	2.54978	0.0407564	Up	0.00422786
TEAK026122	1440	10.5836	84.1092	2.99044	0.0293355	Up	0.00275821
TEAK034524	1857	103.461	19.375	-2.41681	0.0160882	Down	0.00127671
TEAK032777	2151	19.0226	71.0576	1.90128	0.0270369	Up	0.00247424
TEAK015699	936	21.1431	850.501	5.33005	1.69452e-28	Up	1.60152e-31
TEAK023637	2226	400.175	922.974	1.20566	0.00562589	Up	0.000346714
TEAK025556	1734	211.282	86.7538	-1.28417	0.0324623	Down	0.00315165
TEAK006573	1134	7.395	53.0766	2.84345	0.0426126	Up	0.00449263
TEAK006119	1740	264.919	62.9057	-2.07429	0.0279226	Down	0.00258003
TEAK028879	2100	4073.76	1206.75	-1.75523	0.00178794	Down	8.76955e-05
TEAK038140	978	293.592	50.1479	-2.54955	0.000744705	Down	2.98766e-05
TEAK012007	960	1760.73	431.862	-2.02753	0.00128349	Down	5.80588e-05
TEAK032719	2946	324.281	1078.25	1.73337	0.00460873	Up	0.000272613
TEAK024681	1365	27.4268	97.2066	1.82547	0.0143946	Up	0.00111089
TEAK023872	786	612.796	3163.39	2.36799	0.02794	Up	0.00258876
TEAK003978	1770	685.035	252.292	-1.44108	0.000583064	Down	2.24606e-05
TEAK001387	1722	829.966	233.901	-1.82715	6.91229e-06	Down	1.4012e-07
TEAK041167	591	14.3022	80.9127	2.50013	0.014356	Up	0.00110684
TEAK040661	891	174.04	434.838	1.32106	0.00866315	Up	0.000589708
TEAK031784	750	557.885	15.337	-5.18488	0.0458423	Down	0.00496162
TEAK025497	2730	56.4177	172.253	1.61031	0.00576837	Up	0.000357492
TEAK010170	1533	164.508	508.132	1.62704	0.00785817	Up	0.000520139
TEAK007472	4428	90.6753	260.517	1.5226	0.00262576	Up	0.000137347
TEAK021835	1401	2.35145	56.0904	4.57613	8.04599e-05	Up	2.30492e-06
TEAK005991	765	155.177	3623.91	4.54557	2.97124e-05	Up	7.35936e-07
TEAK040189	1020	3489.45	876.9	-1.99252	9.61424e-05	Down	2.83251e-06
TEAK018660	1512	174.462	427.512	1.29305	0.0426955	Up	0.00450276
TEAK022958	957	403.915	89.2843	-2.17757	0.00185181	Down	9.15392e-05
TEAK003504	3774	1788.7	6184.4	1.78972	6.03669e-05	Up	1.65063e-06
TEAK021880	483	8.845	1808	7.67532	1.03774e-15	Up	3.38204e-18
TEAK039180	1437	811.979	239.975	-1.75856	0.0248194	Down	0.00220741
TEAK003025	2034	270.075	78.1336	-1.78935	0.000381147	Down	1.36639e-05
TEAK012095	1086	148.659	4.59321	-5.01636	1.06583e-05	Down	2.30644e-07
TEAK012142	1062	28.9157	1049.57	5.1818	5.04677e-09	Up	4.75334e-11
TEAK006917	573	160.488	23.928	-2.74569	0.00112541	Down	4.92943e-05
TEAK028915	1242	56.6166	160.163	1.50024	0.0268325	Up	0.00245116
TEAK007531	2412	114.729	459.313	2.00125	0.0227231	Up	0.00197505
TEAK035460	2040	425.116	1173.22	1.46455	0.0450878	Up	0.00484469
TEAK037149	606	38.2085	373.275	3.28828	8.06901e-07	Up	1.32274e-08
TEAK038654	564	52.8803	319.881	2.59673	0.00866315	Up	0.000589551
TEAK038922	3807	931.2	331.524	-1.48998	0.00844058	Down	0.000568042
TEAK019307	1644	565.128	7042.16	3.63937	4.71914e-06	Up	9.19713e-08
TEAK008527	879	6.27239	63.4496	3.33852	0.0139196	Up	0.00106652
TEAK000781	3093	31.3686	0.28731	-6.77057	0.0492165	Down	0.00546315
TEAK008070	1590	2836.12	22013.5	2.9564	0.00788492	Up	0.00052266
TEAK024303	930	203.022	69.5669	-1.54516	0.00821263	Down	0.000548687
TEAK006207	2847	30.0227	164.642	2.4552	0.00125638	Up	5.67508e-05
TEAK008429	1374	123.911	356.374	1.52409	0.00405941	Up	0.000233505
TEAK015256	1050	44.971	4.39925	-3.35366	0.0461634	Down	0.0050084
TEAK029930	2097	29.3296	0.286558	-6.67738	0.0486602	Down	0.00538554
TEAK009928	1971	95.8694	1748.18	4.18864	4.63615e-10	Up	3.36913e-12
TEAK031322	822	88.4484	11.3887	-2.95724	0.0147529	Down	0.00114671
TEAK037321	2235	519.602	1073.4	1.0467	0.0207393	Up	0.00176612
TEAK012774	1131	321.426	1736.4	2.43354	0.00846613	Up	0.000570313
TEAK027999	531	38.8556	1.52259	-4.67352	0.0472498	Down	0.00516631
TEAK005216	948	18.1838	283.232	3.96126	1.58614e-13	Up	6.87514e-16
TEAK024534	933	390.479	47.4186	-3.04172	2.08091e-08	Down	2.27811e-10
TEAK020872	1488	1.57212	21.7026	3.78709	0.0358568	Up	0.00357867
TEAK030718	2073	298.559	835.396	1.48444	0.0317317	Up	0.00304762
TEAK038562	207	14.4197	66.6645	2.20888	0.0244417	Up	0.00216108
TEAK009838	879	24.3752	124.481	2.35243	0.000316127	Up	1.10445e-05
TEAK025750	1788	823.208	3716.93	2.17478	0.00242017	Up	0.000124904
TEAK027665	657	87.9864	363.191	2.04538	0.0297286	Up	0.0028068
TEAK018712	1038	474.255	1410.19	1.57216	0.0366254	Up	0.00367519
TEAK028983	888	221.085	487.259	1.14009	0.0158035	Up	0.00124949
TEAK011090	8127	536.69	1455.87	1.43972	0.0181119	Up	0.00148701
TEAK010319	1344	1199.84	3831.48	1.67506	7.05244e-05	Up	1.97433e-06
TEAK022022	2868	672.61	1784.75	1.40788	0.00237392	Up	0.000121775
TEAK008535	432	28.3024	272.823	3.26897	4.50628e-09	Up	3.97993e-11
TEAK027097	1116	44.1837	4.35688	-3.34215	0.0304815	Down	0.00290073
TEAK011959	993	1.54554	20.1285	3.70306	0.0458154	Up	0.00495721
TEAK021176	516	3884.46	40.37	-6.58829	7.13468e-22	Down	1.23236e-24
TEAK032490	1209	475.384	154.329	-1.62308	0.0403066	Down	0.00415755
TEAK022945	642	98.078	33.0502	-1.56927	0.0412861	Down	0.00430435
TEAK024794	1872	119.819	30.5207	-1.973	0.0164482	Down	0.00131493
TEAK012285	3630	310.622	54.2303	-2.51799	2.69636e-05	Down	6.617e-07
TEAK039954	1131	423.625	22.5871	-4.22922	1.08982e-09	Down	8.52419e-12
TEAK013296	1062	28.9157	1049.57	5.1818	5.04677e-09	Up	4.75334e-11
TEAK016651	2286	115.957	553.038	2.25379	4.73934e-07	Up	7.30579e-09
TEAK026158	891	29.2499	174.164	2.57395	3.0639e-05	Up	7.63879e-07
TEAK037032	4245	1639.94	5203.91	1.66595	0.000124845	Up	3.80427e-06
TEAK034460	3759	1147.24	303.287	-1.91941	0.0257959	Down	0.00231948
TEAK029383	1251	101.708	787.147	2.95219	3.41567e-12	Up	1.76995e-14
TEAK014479	936	339.572	130.243	-1.38251	0.0442389	Down	0.00472176
TEAK017657	990	183.789	11.9168	-3.94699	0.000241865	Down	8.08739e-06
TEAK019745	1515	813.9	10297.5	3.6613	1.45943e-09	Up	1.17481e-11
TEAK010010	342	10.4576	65.2917	2.64235	0.0111061	Up	0.00080353
TEAK010933	1551	40.8017	218.879	2.42343	0.000210763	Up	6.92378e-06
TEAK011058	1119	3411.91	1146.21	-1.57371	0.000643376	Down	2.50775e-05
TEAK009019	1626	0.652338	32.584	5.6424	0.00160782	Up	7.66079e-05
TEAK029694	342	188.658	63.3446	-1.57448	0.0111096	Down	0.000804145
TEAK033631	558	48.0847	0.287294	-7.38691	0.0098495	Down	0.000693356
TEAK008034	1161	3.39489	38.6924	3.51061	0.0132452	Up	0.00100103
TEAK021727	570	43.8321	758.516	4.11312	1.7302e-09	Up	1.4097e-11
TEAK033674	1122	2389.23	318.231	-2.9084	1.42603e-13	Down	6.13466e-16
TEAK015345	1260	104.814	598.649	2.51388	4.67431e-05	Up	1.22174e-06
TEAK036149	1242	815.603	207.142	-1.97725	2.96528e-05	Down	7.33491e-07
TEAK015827	654	0.0721902	13.2267	7.51743	0.0141955	Up	0.00109321
TEAK001511	453	158.211	4.58533	-5.10868	4.58992e-05	Down	1.1952e-06
TEAK011523	1419	11977	2751.41	-2.12203	0.00644226	Down	0.000408152
TEAK027602	687	102.15	26.4067	-1.95171	0.0238087	Down	0.00209113
TEAK003270	474	11.9078	67.8547	2.51054	0.00951437	Up	0.000663984
TEAK030344	798	10.9685	177.528	4.01661	5.40853e-05	Up	1.44714e-06
TEAK037779	1515	3.83531	45.686	3.57434	0.000439119	Up	1.62459e-05
TEAK037375	897	82.4035	13.9751	-2.55985	0.00493187	Down	0.000295584
TEAK033525	1356	238.979	975.421	2.02914	0.0227043	Up	0.0019712
TEAK022438	1569	2358.42	273.989	-3.10563	7.74848e-11	Down	5.07575e-13
TEAK017855	1035	10.8892	45.6871	2.06888	0.0357301	Up	0.00356323
TEAK022854	1110	2540.47	14034.5	2.46581	0.000960212	Up	4.05252e-05
TEAK036616	1176	92.1882	26.0531	-1.82313	0.0248766	Down	0.00221493
TEAK023989	588	222.136	1025.61	2.20696	0.00713518	Up	0.000465156
TEAK028625	1125	185.75	670.343	1.85154	0.0112209	Up	0.000813298
TEAK027141	1386	55.311	152.036	1.45878	0.0448396	Up	0.00481656
TEAK001102	2058	176.946	735.802	2.05601	0.0100004	Up	0.000706689
TEAK005070	1905	0.757363	45.3934	5.90535	1.58665e-05	Up	3.64033e-07
TEAK016861	759	80.5083	2601.07	5.01382	1.58234e-07	Up	2.11432e-09
TEAK016718	906	104.975	371.72	1.82417	0.0489048	Up	0.00542377
TEAK030802	3264	319.332	1002.44	1.65038	0.0460214	Up	0.004987
TEAK003659	423	22.6767	207.825	3.19609	0.00187387	Up	9.30707e-05
TEAK022268	1338	237.708	73.3255	-1.6968	0.0232363	Down	0.00202797
TEAK041023	939	26.8188	0.283829	-6.56208	0.0346527	Down	0.0034253
TEAK003636	1332	499.614	192.971	-1.37243	0.0117012	Down	0.000860696
TEAK014302	1407	179.541	518.561	1.5302	0.0409541	Up	0.00425578
TEAK022895	732	648.968	72.3871	-3.16434	1.29408e-06	Down	2.18885e-08
TEAK005237	1989	4735.85	236.868	-4.32147	7.73845e-18	Down	2.09325e-20
TEAK027225	963	126.242	653.129	2.37117	4.55447e-05	Up	1.18448e-06
TEAK037731	987	138.59	1346.36	3.28017	2.71263e-06	Up	4.95954e-08
TEAK025887	969	201.203	84.0084	-1.26005	0.0307571	Down	0.00292896
TEAK019230	2019	131.006	487.894	1.89693	2.15791e-05	Up	5.15495e-07
TEAK031998	1122	129.1	380.99	1.56126	0.00731098	Up	0.000478678
TEAK020143	708	2.08992	20.7968	3.31484	0.0225402	Up	0.00195181
TEAK040930	1029	431.273	86.3576	-2.32021	0.0035947	Down	0.000200682
TEAK022016	2043	422.142	135.634	-1.63801	0.00152603	Down	7.13678e-05
TEAK015779	2283	988.195	362.598	-1.44642	0.00614161	Down	0.000385101
TEAK022953	1065	2177.29	909.361	-1.25961	0.0115981	Down	0.000849709
TEAK030588	3123	21.953	156.781	2.83626	0.000364614	Up	1.29818e-05
TEAK005435	1533	679.137	13319.3	4.29367	1.05444e-14	Up	3.81446e-17
TEAK026884	1560	1828.55	412.725	-2.14745	0.000803647	Down	3.2765e-05
TEAK011941	3228	87.5577	514.639	2.55525	0.000224347	Up	7.45776e-06
TEAK015386	1026	446.102	6.08686e-05	-22.8052	0.000810533	Down	3.30722e-05
TEAK029167	1323	56.5284	3.02925	-4.22195	0.00971214	Down	0.00068242
TEAK001114	2676	4.38464	40.2901	3.19989	0.00490122	Up	0.000293268
TEAK022253	1026	7.87961	52.8592	2.74596	0.0266836	Up	0.00242626
TEAK010425	1062	28.9157	1049.57	5.1818	5.04677e-09	Up	4.75334e-11
TEAK008367	807	936.206	246.756	-1.92374	0.000144556	Down	4.48028e-06
TEAK016730	1062	28.9157	1049.57	5.1818	5.04677e-09	Up	4.75334e-11
TEAK040515	1437	106.064	349.203	1.71913	0.0368249	Up	0.00369835
TEAK001469	642	93.4178	381.065	2.02827	0.000266602	Up	9.05614e-06
TEAK011661	2334	297.667	115.14	-1.37031	0.0371249	Down	0.00373499
TEAK003048	1059	68.9286	18.4286	-1.90315	0.0371809	Down	0.00374184
TEAK026743	1701	983.066	243.645	-2.01251	1.02796e-05	Down	2.19434e-07
TEAK023677	759	3040.03	672.126	-2.17728	0.000956338	Down	4.02682e-05
TEAK018550	1185	56.8968	263.227	2.20989	0.000338924	Up	1.19403e-05
TEAK000976	591	254.527	22.0081	-3.53171	8.25408e-06	Down	1.70279e-07
TEAK023670	774	146.897	32.3722	-2.18198	0.0427195	Down	0.00450723
TEAK031677	615	125.394	362.083	1.52986	0.0178137	Up	0.00145603
TEAK023606	1188	25.3831	210.086	3.04904	1.53637e-06	Up	2.67879e-08
TEAK019966	1035	129.681	39.9957	-1.69705	0.0235255	Down	0.00206166
TEAK009640	3561	21.3405	242.468	3.50613	5.4978e-05	Up	1.48178e-06
TEAK027964	1074	22.8491	80.9712	1.82527	0.0260601	Up	0.00235143
TEAK041183	1095	19.9229	526.045	4.72269	5.44213e-13	Up	2.51852e-15
TEAK038275	1065	62.3988	5.84686	-3.41578	0.0048918	Down	0.000292226
TEAK010251	975	500.321	114.367	-2.12918	5.80966e-05	Down	1.57719e-06
TEAK007698	1710	1174.3	299.586	-1.97076	0.00335077	Down	0.000184006
TEAK007827	489	371.185	142.504	-1.38114	0.00891651	Down	0.000612276
TEAK027486	2544	33.9442	0.282795	-6.90727	0.0434258	Down	0.00461029
TEAK015670	2418	118.397	26.8879	-2.1386	0.0049303	Down	0.000295329
TEAK028667	1650	30.3598	327.167	3.42979	4.81098e-11	Up	3.04175e-13
TEAK002385	1581	377.036	882.264	1.22651	0.0134132	Up	0.00101635
TEAK027846	1668	627.555	1891.42	1.59166	0.0042399	Up	0.000246374
TEAK038430	1770	226.464	51.2232	-2.14441	0.00173306	Down	8.42132e-05
TEAK003685	996	1542.16	208.086	-2.8897	0.0391601	Down	0.00400101
TEAK003033	1023	59.1804	203.283	1.7803	0.00237356	Up	0.000121444
TEAK000846	885	3244.94	16372.9	2.33504	0.0101662	Up	0.000722276
TEAK004167	2043	3012.73	1231.45	-1.29071	0.00701861	Down	0.000454732
TEAK008089	1722	292.751	95.7311	-1.61262	0.00485038	Down	0.00028912
TEAK000105	279	11.1809	62.0176	2.47164	0.0102852	Up	0.000732403
TEAK022597	447	1421.82	560.813	-1.34215	0.00393204	Down	0.000224768
TEAK005340	342	156.676	561.26	1.84089	3.1083e-05	Up	7.7596e-07
TEAK009521	2886	14.7281	87.8222	2.57602	0.00116641	Up	5.16604e-05
TEAK034948	1365	1198.64	374.211	-1.67947	0.00292915	Down	0.000156653
TEAK009394	1485	376.41	112.665	-1.74026	0.000409812	Down	1.49586e-05
TEAK028133	720	109.508	24.3943	-2.16642	0.0110841	Down	0.000801214
TEAK039623	1257	328.752	16.6202	-4.30599	2.10133e-07	Down	2.92422e-09
TEAK003832	3210	583.601	8283.48	3.82718	7.83584e-09	Up	7.78885e-11
TEAK027315	1491	235.069	725.586	1.62606	0.00479653	Up	0.000285597
TEAK025994	849	40.9359	322.164	2.97636	1.22897e-05	Up	2.7396e-07
TEAK039967	435	325.796	100.492	-1.69688	0.00186695	Down	9.26052e-05
TEAK000468	1131	3.62152	37.7485	3.38175	0.0270496	Up	0.00247717
TEAK023663	1740	366.891	157.585	-1.21922	0.0243495	Down	0.00214895
TEAK009003	987	12.4991	87.2405	2.80318	0.044651	Up	0.00478902
TEAK006430	1251	60.5333	4.46399	-3.76132	0.00450218	Down	0.000265136
TEAK016296	1002	958.082	307.247	-1.64075	0.00866315	Down	0.000590361
TEAK010689	372	787.496	124.99	-2.65546	0.0110365	Down	0.000797056
TEAK028683	903	556.98	199.7	-1.47979	0.0150941	Down	0.00118258
TEAK035166	1206	258.7	885.918	1.77589	4.5854e-06	Up	8.92153e-08
TEAK001196	1161	10.407	431.604	5.37408	7.53411e-14	Up	3.02013e-16
TEAK029815	1779	166.648	906.367	2.44329	1.1552e-08	Up	1.18968e-10
TEAK007301	2046	28.2316	144.033	2.35101	0.0232915	Up	0.00203433
TEAK019058	951	166.203	56.9356	-1.54554	0.0139967	Down	0.00107288
TEAK024690	2076	132.049	301.459	1.19089	0.0390887	Up	0.00398793
TEAK026491	804	7.55898	1273.28	7.39614	1.52322e-61	Up	1.98569e-65
TEAK022076	1203	109.272	332.22	1.60422	0.0154895	Up	0.00121911
TEAK017459	1437	88.6123	498.644	2.49243	7.04607e-05	Up	1.96866e-06
TEAK018704	957	87.8788	14.0584	-2.64408	0.0370467	Down	0.00372592
TEAK026984	1221	82.7109	17.6577	-2.22778	0.0445162	Down	0.00476208
TEAK036827	3399	57.6632	177.315	1.62059	0.00375539	Up	0.000212835
TEAK025314	1095	129.627	21.043	-2.62295	0.00119103	Down	5.31777e-05
TEAK008647	1689	181.509	440.483	1.27905	0.0385508	Up	0.00392116
TEAK032357	375	524.539	61.9218	-3.08253	1.98166e-06	Down	3.57143e-08
TEAK020808	462	250.181	85.0439	-1.55669	0.0276452	Down	0.00254792
TEAK022093	567	121.636	13.1039	-3.2145	0.000364614	Down	1.2988e-05
TEAK031727	510	376.021	18.129	-4.37444	5.18818e-09	Down	4.93726e-11
TEAK000009	1572	925.008	322.775	-1.51894	0.000368801	Down	1.31612e-05
TEAK024611	1647	23.1665	170.32	2.87813	0.00991056	Up	0.000697977
TEAK008320	1161	204.617	38.6233	-2.40538	0.0041034	Down	0.000236971
TEAK016648	825	201.929	23.0907	-3.12846	0.000922392	Down	3.86284e-05
TEAK030512	855	64.6497	1.52477	-5.40598	0.0174502	Down	0.00142165
TEAK007540	387	7.7545	76.7656	3.30735	0.00168952	Up	8.16017e-05
TEAK002408	1557	7.99172	50.7912	2.668	0.00330582	Up	0.000180784
TEAK036483	1077	71.4332	854.454	3.58034	1.47259e-17	Up	4.3193e-20
TEAK011780	1254	160.657	22.6713	-2.82504	0.0273103	Down	0.00250887
TEAK038861	1644	76.5767	749.158	3.29029	3.31378e-09	Up	2.79712e-11
TEAK036017	915	336.186	974.592	1.53554	0.0123906	Up	0.000924315
TEAK030982	786	3.62272	66.2803	4.19344	0.000465697	Up	1.74082e-05
TEAK001961	1071	172.015	461.386	1.42343	0.00822172	Up	0.00054983
TEAK029408	1743	4249.08	588.579	-2.85184	7.21151e-08	Down	8.88394e-10
TEAK011252	1245	481.167	61.5834	-2.96593	0.000109447	Down	3.27441e-06
TEAK002954	1359	580.254	1523.89	1.393	0.00183727	Up	9.07136e-05
TEAK013235	1401	49.4694	2.98329	-4.05156	0.0141521	Down	0.00108848
TEAK009713	795	173.561	34.2893	-2.33961	9.34236e-05	Down	2.72805e-06
TEAK005335	2109	183.085	620.689	1.76136	0.00160428	Up	7.6387e-05
TEAK015821	1062	28.9157	1049.57	5.1818	5.04677e-09	Up	4.75334e-11
TEAK014468	834	49.8672	556.493	3.4802	1.85069e-08	Up	2.00245e-10
TEAK023800	1080	36.1418	115.338	1.67412	0.00739576	Up	0.000484952
TEAK002746	1416	82.3851	21.2592	-1.95429	0.0245696	Down	0.00218039
TEAK026337	1698	77.7674	940.45	3.59611	0.00191556	Up	9.53765e-05
TEAK011030	771	38.3823	249.449	2.70023	0.000164859	Up	5.18016e-06
TEAK037330	3003	60.9289	169.796	1.4786	0.0420851	Up	0.00441233
TEAK019541	603	661.592	205.699	-1.68541	0.00230958	Down	0.000117421
TEAK040306	1470	126.552	765.395	2.59648	1.84123e-11	Up	1.06811e-13
TEAK041042	1044	55.0476	1.53323	-5.16604	0.0134883	Down	0.0010238
TEAK006349	1305	546.575	1802.18	1.72125	0.00151373	Up	7.0694e-05
TEAK024882	639	4008.69	317.781	-3.65703	2.33078e-11	Down	1.39768e-13
TEAK011779	1521	400.321	94.9735	-2.07556	0.0325486	Down	0.00316533
TEAK019580	1104	11104.3	5097.13	-1.12337	0.0185195	Down	0.00152881
TEAK025921	1098	952.714	72.6051	-3.7139	0.00146683	Down	6.7978e-05
TEAK008513	633	817.959	123.975	-2.72198	5.14685e-05	Down	1.36371e-06
TEAK020243	756	120.057	42.7189	-1.49078	0.0265662	Down	0.00241038
TEAK027954	2754	2214.6	738.655	-1.58407	0.00148403	Down	6.90898e-05
TEAK026871	1731	40.798	163.199	2.00007	0.0167923	Up	0.00135503
TEAK021109	897	41.7339	203.025	2.28236	0.000182166	Up	5.89527e-06
TEAK007792	1875	122.931	27.0696	-2.18311	0.0285462	Down	0.00266632
TEAK005611	2556	84.9475	14.0065	-2.60048	0.0478461	Down	0.00526894
TEAK022849	1014	198.123	32.2722	-2.61803	0.0330822	Down	0.00323016
TEAK023933	1692	8.73054	51.7929	2.56861	0.0113029	Up	0.000822561
TEAK009063	1914	510.36	68.4975	-2.89739	3.99978e-06	Down	7.63873e-08
TEAK012040	1542	92.8703	19.0977	-2.28182	0.0319869	Down	0.00308986
TEAK001552	1536	55.1377	1.54079	-5.1613	0.0154018	Down	0.00121019
TEAK021465	633	80.3437	3003.06	5.22411	3.8907e-22	Up	6.33995e-25
TEAK008030	2553	1116.54	297.862	-1.90632	1.99202e-06	Down	3.59659e-08
TEAK017601	594	42.8162	4.36614	-3.29373	0.0224837	Down	0.00194619
TEAK000066	1656	772.945	303.69	-1.34777	0.0483671	Down	0.00534837
TEAK009049	603	100.464	12.8618	-2.96552	0.000577579	Down	2.2174e-05
TEAK012893	1419	22.6347	481.318	4.41038	9.43046e-11	Up	6.26976e-13
TEAK033236	450	521.139	159.893	-1.70456	0.0190949	Down	0.00159267
TEAK030611	1233	195.27	540.034	1.46758	0.0278545	Up	0.00256994
TEAK024951	903	128.607	33.0792	-1.95898	0.00314367	Down	0.000170277
TEAK021652	1560	138.301	1293.14	3.22499	3.5931e-09	Up	3.09144e-11
TEAK028225	2829	33.7793	125.307	1.89126	0.00749537	Up	0.000492705
TEAK003314	315	15.7574	78.8765	2.32356	0.028407	Up	0.00264592
TEAK019761	1425	1115.61	255.826	-2.1246	1.60802e-05	Down	3.6946e-07
TEAK033388	867	63.8629	0.285246	-7.80663	0.00530583	Down	0.000323348
TEAK015133	693	199.437	940.754	2.23788	3.29819e-05	Up	8.29815e-07
TEAK019805	966	112.582	31.4524	-1.83973	0.0404057	Down	0.00417436
TEAK029347	1026	24.1792	90.3936	1.90245	0.00949491	Up	0.000662205
TEAK032977	741	26.8149	169.547	2.66058	4.35514e-06	Up	8.40256e-08
TEAK033364	3576	23.585	0.284813	-6.37171	0.0409736	Down	0.00425974
TEAK015664	1482	49.1077	0.287017	-7.41867	0.00816599	Down	0.000543621
TEAK024539	2364	3585.11	54.1482	-6.04896	8.26851e-34	Down	4.85051e-37
TEAK024729	915	175.883	64.9429	-1.43738	0.0203806	Down	0.00172628
TEAK000787	1140	168.879	21.5318	-2.97145	2.33735e-05	Down	5.61408e-07
TEAK031669	993	52.223	3.00891	-4.11737	0.0267093	Down	0.00243196
TEAK010512	978	96.5668	277.446	1.5226	0.0223718	Up	0.00193431
TEAK019141	1740	101.444	430.154	2.08417	0.00379456	Up	0.000215302
TEAK015522	618	148.449	13.2391	-3.48709	2.46681e-05	Down	5.97328e-07
TEAK016409	1926	866.959	331.294	-1.38785	0.0492211	Down	0.00547021
TEAK017393	2538	370.293	60.244	-2.61978	0.0168081	Down	0.0013574
TEAK020240	3252	1093.18	2709.59	1.30955	0.00718735	Up	0.000469881
[truncated: 1,417 more rows]

## Sheet: Control VS Cold14d
GeneID	Length	Control-Expression	Cold14d-Expression	log2FoldChange(Cold14d/Control)	Padj	Up/Down-Regulation	Pvalue
TEAK033157	1584	16.7101	1.99365	-3.06723	0.00131719	Down	0.000229897
TEAK026876	432	20.4902	53.6407	1.3884	0.00631834	Up	0.00140253
TEAK013596	1953	217.786	505.746	1.2155	5.66944e-05	Up	6.48008e-06
TEAK028122	822	28.4105	3.78576	-2.90777	2.13938e-06	Down	1.692e-07
TEAK007038	1569	221.242	445.847	1.01092	8.21923e-05	Up	9.75589e-06
TEAK013927	627	18.9377	3.79243	-2.32006	0.0058453	Down	0.00128477
TEAK038153	675	237.467	1302.85	2.45587	7.46363e-07	Up	5.30529e-08
TEAK003277	1335	146.979	59.7261	-1.29918	0.00229846	Down	0.000437464
TEAK007510	1158	21.2563	70.6247	1.73228	9.84855e-05	Up	1.19552e-05
TEAK018349	2103	88.6385	27.4535	-1.69094	0.000179289	Down	2.35103e-05
TEAK014238	819	151.99	70.6223	-1.10578	0.000223877	Down	3.007e-05
TEAK041195	633	47.9589	137.418	1.5187	1.99663e-05	Up	2.02533e-06
TEAK030191	3099	693.231	1678.66	1.2759	0.0106129	Up	0.00254483
TEAK030510	564	258.221	522.787	1.01762	0.0106748	Up	0.00256304
TEAK038826	1878	49.0745	11.253	-2.12466	0.00113585	Down	0.000193306
TEAK006762	381	37.0375	11.7311	-1.65865	0.00181553	Down	0.000333186
TEAK029256	1323	27.9433	11.9225	-1.22882	0.0480962	Down	0.0150168
TEAK021007	759	295.735	84.4003	-1.80898	1.14712e-12	Down	2.36482e-14
TEAK014129	1932	120.7	258.911	1.10103	0.000695237	Up	0.000110409
TEAK039600	1089	30.265	9.63289	-1.65161	0.00359016	Down	0.000728656
TEAK006754	690	79.8165	417.065	2.38551	2.27139e-17	Up	2.25536e-19
TEAK033001	417	3.51913	0.159985	-4.45921	0.0408344	Down	0.0123479
TEAK031529	2322	812.645	188.875	-2.10519	5.02342e-12	Down	1.17019e-13
TEAK033704	678	76.8766	20.6381	-1.89723	0.028645	Down	0.00811838
TEAK036996	1095	51.9318	0.438881	-6.88665	1.46389e-07	Down	8.8782e-09
TEAK037490	1884	270.815	1182.93	2.12699	4.63267e-07	Up	3.14988e-08
TEAK023735	477	1.73195	10.6879	2.6255	0.0412693	Up	0.012508
TEAK009221	687	103.876	618.82	2.57466	6.0473e-06	Up	5.37745e-07
TEAK002744	1287	33.7461	15.6419	-1.1093	0.0363008	Down	0.0107149
TEAK030262	1119	10.4769	0.161581	-6.01881	0.00322988	Down	0.000644767
TEAK015145	1449	170.453	6.79977	-4.64774	0.000667168	Down	0.000105047
TEAK011899	1128	72.769	196.166	1.43068	2.07965e-07	Up	1.3183e-08
TEAK007207	675	80.8933	250.141	1.62865	6.08755e-05	Up	7.0117e-06
TEAK011811	1005	1.42788	14.0524	3.29887	0.00312318	Up	0.000620127
TEAK011389	417	31.3678	0.457542	-6.09924	0.000660602	Down	0.000103367
TEAK020300	909	334.76	95.3402	-1.81197	5.3683e-06	Down	4.70936e-07
TEAK012376	417	31.3678	0.457542	-6.09924	0.000660602	Down	0.000103367
TEAK021654	609	15.5225	65.1193	2.06872	0.00987765	Up	0.00233988
TEAK023253	2121	131.861	371.186	1.49313	2.02273e-05	Up	2.05308e-06
TEAK013126	2223	595.431	1374.13	1.20651	0.000108134	Up	1.329e-05
TEAK024709	822	184.612	43.3932	-2.08896	3.02861e-06	Down	2.47547e-07
TEAK035241	468	180.11	745.682	2.04969	2.20782e-06	Up	1.7517e-07
TEAK008710	1284	413.477	199.683	-1.0501	0.0017025	Down	0.000309675
TEAK004440	1506	155.372	321.433	1.04879	9.3698e-05	Up	1.13239e-05
TEAK028165	690	4.24224	24.4537	2.52715	0.000529483	Up	7.96295e-05
TEAK024245	1713	9746.02	21472.2	1.13959	0.00408587	Up	0.000846049
TEAK039436	1008	8.4323	45.0554	2.4177	8.40487e-07	Up	6.03527e-08
TEAK009828	1623	57.09	176.673	1.62977	0.000690722	Up	0.000109378
TEAK040111	1584	193.12	451.947	1.22665	0.000478376	Up	7.09331e-05
TEAK000628	897	32.4985	0.16494	-7.62229	0.00469835	Down	0.00100019
TEAK021103	2100	179.534	492.285	1.45523	2.29331e-07	Up	1.46892e-08
TEAK020724	1134	7.27371	59.899	3.04177	7.96766e-09	Up	3.68194e-10
TEAK029851	1410	1179.88	7830.08	2.73039	2.39395e-15	Up	3.12411e-17
TEAK039230	1254	1499.8	3430.48	1.19364	1.99403e-05	Up	2.02144e-06
TEAK018696	2814	117.323	23.2285	-2.33651	1.14121e-07	Down	6.77014e-09
TEAK040180	1215	1328.86	306.196	-2.11767	6.58113e-09	Down	2.98105e-10
TEAK029169	1089	86.4909	28.6035	-1.59636	0.00605464	Down	0.00133655
TEAK020519	459	47.6629	99.6853	1.06451	0.0236317	Up	0.00646588
TEAK019857	1137	44.1637	11.9919	-1.8808	4.42304e-05	Down	4.92719e-06
TEAK024743	1566	144.689	42.2892	-1.77459	0.0023396	Down	0.000446768
TEAK022389	357	31.2016	4.90354	-2.66973	0.00201105	Down	0.000375091
TEAK020412	1566	149.61	6.10497	-4.61508	8.53246e-08	Down	4.94616e-09
TEAK014483	1215	58.4914	23.4895	-1.31621	0.00148933	Down	0.000265482
TEAK027728	744	1517.3	662.796	-1.19487	0.00437936	Down	0.000918418
TEAK003936	456	53.2185	288.655	2.43935	1.01538e-12	Up	2.08363e-14
TEAK040236	606	0.736913	18.1919	4.62565	0.000131016	Up	1.65774e-05
TEAK016298	1929	6.62727	34.1645	2.36601	0.000137874	Up	1.75537e-05
TEAK006687	669	249.358	108.234	-1.20407	6.89844e-06	Down	6.21912e-07
TEAK039833	2940	541.432	1195.63	1.14291	1.25323e-06	Up	9.41776e-08
TEAK014970	2874	1470.52	472.917	-1.63667	1.72689e-10	Down	5.44349e-12
TEAK006755	489	1.77384	16.8226	3.24545	0.00445596	Up	0.000936729
TEAK017648	1221	13.8516	50.4925	1.86601	0.000131222	Up	1.66075e-05
TEAK017544	2238	985.687	2627.21	1.41433	0.000991451	Up	0.000165169
TEAK007561	1080	15.0695	50.7627	1.75213	0.0215126	Up	0.00579181
TEAK035226	2085	333.249	1209.87	1.86018	1.25718e-08	Up	6.04733e-10
TEAK026297	837	186.82	82.3941	-1.18103	0.000373568	Down	5.35081e-05
TEAK030873	1161	48.3749	198.053	2.03355	0.0103494	Up	0.00247153
TEAK015070	693	73.662	34.9543	-1.07545	0.0211616	Down	0.0056813
TEAK018580	387	14.7346	156.195	3.40607	1.46524e-06	Up	1.11773e-07
TEAK035857	1365	17.683	5.90868	-1.58145	0.0167722	Down	0.00432363
TEAK013051	1959	26.8983	193.559	2.84718	1.28238e-11	Up	3.23385e-13
TEAK032404	2328	94.1827	21.1761	-2.15302	2.19905e-06	Down	1.74266e-07
TEAK021072	1773	34.3176	145.485	2.08385	6.19118e-07	Up	4.32274e-08
TEAK020437	855	23.2778	3.95078	-2.55875	0.0390641	Down	0.0117128
TEAK018333	1371	464.092	199.908	-1.21507	9.22111e-07	Down	6.69405e-08
TEAK031833	600	587.58	1916.74	1.7058	7.99494e-06	Up	7.33113e-07
TEAK006596	2172	122.966	515.452	2.06758	6.15695e-14	Up	1.00921e-15
TEAK006584	2433	32.4936	298.922	3.20154	3.79493e-06	Up	3.2047e-07
TEAK007923	2145	187.531	375.612	1.00212	0.000889948	Up	0.000146183
TEAK036876	1695	9.90831	1.95583	-2.34085	0.0411144	Down	0.0124455
TEAK026252	1020	841.299	275.007	-1.61315	1.5681e-07	Down	9.63872e-09
TEAK007714	720	514.328	1081.31	1.07202	2.85976e-05	Up	3.02526e-06
TEAK041009	1731	23.8897	62.1692	1.37981	0.000690722	Up	0.000109387
TEAK024830	330	70.2757	29.9989	-1.22812	0.00122258	Down	0.000211343
TEAK010326	3384	219.058	474.923	1.11638	0.00112361	Up	0.000190905
TEAK021957	888	182.289	608.826	1.7398	0.020996	Up	0.00562757
TEAK015324	1593	15.0532	2.68042	-2.48954	0.0121965	Down	0.00298685
TEAK008554	855	40.1391	150.87	1.91022	1.42876e-11	Up	3.63902e-13
TEAK009275	4212	138.605	56.7861	-1.28737	9.21351e-05	Down	1.11117e-05
TEAK003901	810	106.832	429.157	2.00616	3.40419e-07	Up	2.25558e-08
TEAK015564	1686	57.4422	3.78433	-3.924	1.7006e-06	Down	1.3171e-07
TEAK041029	3855	22.3158	9.15887	-1.28482	0.0328675	Down	0.00951816
TEAK035826	1353	4.49974	0.161591	-4.79942	0.0376457	Down	0.0111902
TEAK033150	558	323.465	58.3394	-2.47107	2.32161e-10	Down	7.55232e-12
TEAK019425	849	155.579	37.6923	-2.0453	1.20266e-06	Down	8.98088e-08
TEAK038112	732	80.7938	21.0496	-1.94045	1.53682e-05	Down	1.51531e-06
TEAK014624	1875	132.868	361.857	1.44542	0.000113746	Up	1.40839e-05
TEAK000136	1026	123.685	34.4313	-1.84488	4.79767e-06	Down	4.15433e-07
TEAK038979	1449	64.785	14.4235	-2.16724	3.4369e-05	Down	3.71381e-06
TEAK033582	1530	154.418	410.178	1.40941	6.03464e-06	Up	5.36239e-07
TEAK022893	1305	70.2355	336.833	2.26176	4.93404e-18	Up	4.71256e-20
TEAK002841	1557	76.6782	37.2384	-1.04203	0.0249574	Down	0.00690334
TEAK006503	1146	1214.21	303.409	-2.00068	1.76647e-08	Down	8.78114e-10
TEAK003054	1524	0.190667	6.70733	5.13661	0.00207691	Up	0.000389272
TEAK014831	1317	549.309	134.632	-2.0286	7.97986e-15	Down	1.15205e-16
TEAK009239	1176	33.3756	264.565	2.98675	8.31226e-11	Up	2.45249e-12
TEAK030117	459	33.89	87.9902	1.37648	0.00193185	Up	0.000357518
TEAK032722	2244	16.4958	48.7329	1.5628	0.000519614	Up	7.78832e-05
TEAK030974	552	1473.2	674.868	-1.12627	0.00102289	Down	0.000170922
TEAK027432	1080	77.2321	203.184	1.39552	0.00545227	Up	0.00118845
TEAK032548	1938	47.9011	264.536	2.46533	2.16144e-10	Up	6.9427e-12
TEAK004392	1284	3075.58	1503.3	-1.03273	0.0201334	Down	0.00536716
TEAK032964	876	292.739	44.5765	-2.71526	2.32554e-13	Down	4.28104e-15
TEAK002298	1008	1838.12	7893.87	2.1025	1.65056e-07	Up	1.02549e-08
TEAK017814	1761	78.1573	12.5495	-2.63875	6.2997e-07	Down	4.40646e-08
TEAK015462	1305	206.424	0.482731	-8.74017	0.0177033	Down	0.00461165
TEAK030869	1233	0.320506	5.39339	4.07277	0.028011	Up	0.00789901
TEAK029349	2223	117.525	58.1936	-1.01404	0.00117412	Down	0.000200856
TEAK007638	1848	14.7263	3.11451	-2.24132	0.013453	Down	0.00334904
TEAK005148	1425	238.216	54.6305	-2.12449	1.18157e-05	Down	1.13226e-06
TEAK027541	3372	287.152	710.136	1.30628	5.99627e-06	Up	5.32262e-07
TEAK030985	804	10.3136	1.40523	-2.87567	0.0255694	Down	0.00710484
TEAK021817	846	68.3722	250.606	1.87394	1.09369e-08	Up	5.19542e-10
TEAK004158	1659	241.521	1146.25	2.2467	2.72386e-19	Up	2.19804e-21
TEAK021388	531	9.8182	2.25678	-2.12119	0.0323853	Down	0.00935707
TEAK030735	1899	94.0294	251.433	1.41899	2.26482e-05	Up	2.32879e-06
TEAK032867	1146	184.567	65.3312	-1.4983	1.68117e-05	Down	1.67301e-06
TEAK003062	360	249.727	70.5993	-1.82262	2.71025e-07	Down	1.7599e-08
TEAK037633	267	23.9222	9.08123	-1.39739	0.0187103	Down	0.00491997
TEAK001199	525	346.784	154.403	-1.16734	0.0220522	Down	0.00596488
TEAK019997	270	30.9932	93.8481	1.59837	0.0163347	Up	0.0041949
TEAK017456	1812	31.8943	83.6594	1.39123	0.000158312	Up	2.05001e-05
TEAK038111	939	128.195	34.2129	-1.90573	8.61013e-05	Down	1.02836e-05
TEAK006296	756	62.9185	24.0655	-1.38651	0.0258168	Down	0.00718662
TEAK039900	1389	60.2815	21.4161	-1.49302	0.00305203	Down	0.000604364
TEAK001308	1518	287.293	32.5746	-3.1407	4.68074e-11	Down	1.2984e-12
TEAK000724	744	862.021	186.202	-2.21086	1.6995e-09	Down	6.70712e-11
TEAK019527	2862	73.2861	1.29014	-5.82794	0.0013433	Down	0.000235302
TEAK015938	1851	18.0503	58.3985	1.69391	0.000221502	Up	2.9723e-05
TEAK040971	1737	13.3375	40.6071	1.60625	0.00442388	Up	0.000929288
TEAK025568	978	363.108	65.6723	-2.46704	5.12434e-12	Down	1.19693e-13
TEAK040891	990	165.16	16.5742	-3.31685	1.02299e-14	Down	1.51237e-16
TEAK017944	1902	30.2196	85.0667	1.49311	2.05252e-05	Up	2.08979e-06
TEAK035777	1671	30.0401	81.1808	1.43425	2.43549e-05	Up	2.52808e-06
TEAK010847	1146	166.258	6.30861	-4.71996	5.61149e-21	Down	3.74203e-23
TEAK024468	1068	577.053	249.198	-1.21141	2.53399e-06	Down	2.03604e-07
TEAK036536	1791	101.346	235.51	1.21649	0.000942832	Up	0.00015597
TEAK034083	1596	396.362	119.151	-1.73403	5.52731e-11	Down	1.57157e-12
TEAK008670	3105	1017.21	274.27	-1.89094	5.74927e-07	Down	3.98883e-08
TEAK032639	915	814.082	404.995	-1.00727	0.00495282	Down	0.00106275
TEAK003127	804	41.2513	12.5574	-1.7159	0.00342655	Down	0.000690624
TEAK018641	714	29.9124	13.5452	-1.14296	0.0319141	Down	0.00919175
TEAK036186	1182	257.784	84.2801	-1.6129	1.38792e-06	Down	1.05393e-07
TEAK022901	978	798.447	277.027	-1.52717	1.31884e-05	Down	1.28168e-06
TEAK011216	2697	27.4671	4.86432	-2.49739	0.000292545	Down	4.06855e-05
TEAK011777	531	5.5782	0.267159	-4.38403	0.0306389	Down	0.00876654
TEAK003834	516	47.4783	107.361	1.17713	0.000751939	Up	0.000120858
TEAK022203	1494	320.093	122.884	-1.3812	1.25304e-09	Down	4.79903e-11
TEAK006358	1014	709.582	240.322	-1.562	2.88087e-10	Down	9.61684e-12
TEAK031035	1458	252.104	1388.29	2.46121	8.0903e-13	Up	1.63214e-14
TEAK012039	978	82.2585	13.0793	-2.65287	5.35391e-07	Down	3.69596e-08
TEAK022787	528	51.5851	8.94409	-2.52795	1.9683e-05	Down	1.98853e-06
TEAK014466	876	8.24542	33.5908	2.0264	0.00251352	Up	0.000484498
TEAK016114	1590	2.05175	33.3951	4.02471	2.48496e-05	Up	2.58491e-06
TEAK013524	450	20.413	3.84487	-2.40848	0.0243279	Down	0.00668856
TEAK040710	1446	902.877	346.678	-1.38093	3.23936e-06	Down	2.66305e-07
TEAK019954	1170	34.0892	206.5	2.59875	4.76909e-08	Up	2.61575e-09
TEAK020538	1731	157.461	2.29858	-6.09811	4.17663e-18	Down	3.94965e-20
TEAK022732	1887	159.364	14.9812	-3.4111	2.54971e-13	Down	4.7339e-15
TEAK011770	681	74.021	24.8663	-1.57374	0.00012309	Down	1.54115e-05
TEAK024748	2397	395.466	105.256	-1.90965	0.0012687	Down	0.000220236
TEAK033821	639	36.4144	88.8915	1.28754	9.88165e-05	Up	1.20079e-05
TEAK030361	816	7.17409	29.0103	2.0157	0.0364005	Up	0.0107513
TEAK012065	5211	74.5991	554.047	2.89278	3.06632e-16	Up	3.60527e-18
TEAK024582	2859	11.1941	42.8428	1.93632	0.00062672	Up	9.7078e-05
TEAK035714	2367	25.6429	1.53439	-4.06282	0.00012033	Down	1.50129e-05
TEAK001126	1302	43.4167	173.738	2.0006	0.000328421	Up	4.61922e-05
TEAK017833	768	15.8825	0.657522	-4.59425	0.00135194	Down	0.000237051
TEAK002345	1569	169.483	57.5094	-1.55927	8.08296e-08	Down	4.66266e-09
TEAK020847	1872	182.703	560.952	1.61838	9.85736e-10	Up	3.68517e-11
TEAK019244	912	6.99295	22.0288	1.65542	0.0379076	Up	0.0112932
TEAK018073	384	342.024	22.074	-3.95367	1.16958e-19	Down	9.0694e-22
TEAK026751	2043	45.6428	95.7331	1.06863	0.0169073	Up	0.00436219
TEAK029171	1509	174.573	77.1962	-1.17723	0.00621187	Down	0.0013736
TEAK037679	765	58.8297	4.89699	-3.58658	0.000960751	Down	0.000159358
TEAK007599	297	147.957	68.6057	-1.10877	0.00907527	Down	0.00212178
TEAK037801	900	222.993	690.937	1.63155	2.32235e-05	Up	2.39526e-06
TEAK029426	1236	143.96	44.2332	-1.70246	3.71336e-06	Down	3.12803e-07
TEAK033857	1362	62.7874	145.652	1.21398	0.00338789	Up	0.000681871
TEAK015113	879	78.5362	0.979695	-6.32488	0.00536961	Down	0.00116739
TEAK021918	2661	1637.69	796.096	-1.04064	1.48085e-05	Down	1.45546e-06
TEAK020050	486	16.687	52.9173	1.66502	0.000844994	Up	0.000137947
TEAK037275	2625	934.364	461.686	-1.01707	4.42092e-06	Down	3.78908e-07
TEAK008131	1959	11.6088	235.588	4.34297	1.32535e-24	Up	5.78391e-27
TEAK004661	801	14.0864	29.5968	1.07113	0.0386217	Up	0.0115534
TEAK020985	309	410.444	1255.77	1.61332	0.0108076	Up	0.00260037
TEAK014096	3081	858.209	1786.56	1.05779	0.0159863	Up	0.00409282
TEAK012380	225	23.8035	7.02385e-06	-21.6924	3.52053e-09	Down	1.50591e-10
TEAK000613	1596	44.5616	14.8244	-1.58783	0.000967167	Down	0.000160483
TEAK015872	897	32.4985	0.16494	-7.62229	0.00469835	Down	0.00100019
TEAK002623	1620	51.0734	13.8364	-1.8841	0.00283404	Down	0.000556105
TEAK040157	1971	6.45793	0.161723	-5.31948	0.00281891	Down	0.000552514
TEAK015754	2160	306.573	2005.41	2.7096	6.54674e-06	Up	5.87935e-07
TEAK023360	528	57.0371	129.924	1.1877	9.68965e-06	Up	9.05312e-07
TEAK011463	1866	64.4723	143.427	1.15356	0.00107681	Up	0.000181731
TEAK005783	435	83.9371	218.574	1.38074	3.48292e-06	Up	2.8995e-07
TEAK023686	864	104.145	527.444	2.34043	1.59283e-10	Up	4.99078e-12
TEAK031794	1113	42.7415	137.964	1.69058	7.93351e-05	Up	9.37296e-06
TEAK012555	405	15.9201	42.8082	1.42704	0.00519693	Up	0.00112297
TEAK003509	1503	23.3269	6.40351	-1.86506	0.00954538	Down	0.00224974
TEAK031760	720	77.7769	1565.16	4.33082	6.44542e-15	Up	9.12242e-17
TEAK014987	2310	13.6599	231.161	4.08088	1.26336e-12	Up	2.63234e-14
TEAK033081	1251	54.4808	14.7291	-1.88708	0.000199812	Down	2.64504e-05
TEAK038680	525	26.605	57.0379	1.10022	0.0369172	Up	0.0109306
TEAK015302	1062	72.2975	18.6178	-1.95727	0.00121573	Down	0.00020989
TEAK007719	816	300.297	127.871	-1.2317	0.00231179	Down	0.000440386
TEAK039047	1053	59.3709	136.31	1.19906	0.0118598	Up	0.00289428
TEAK036118	471	203.539	92.2643	-1.14146	0.00265736	Down	0.000516077
TEAK033931	1227	47.8135	169.135	1.82268	1.28605e-07	Up	7.67802e-09
TEAK001550	2169	230.377	476.194	1.04755	0.000450942	Up	6.62825e-05
TEAK014305	1122	928.634	10562.7	3.50772	2.36438e-19	Up	1.89305e-21
TEAK024025	450	41.8059	126.953	1.60252	0.0346894	Up	0.0101649
TEAK019813	690	162.762	377.074	1.21209	0.00374054	Up	0.000764285
TEAK026849	708	36.6	102.2	1.48148	0.000472361	Up	6.99072e-05
TEAK016423	1224	23.2507	4.67452	-2.31438	0.0279088	Down	0.00786311
TEAK027406	2178	139.187	55.2973	-1.33175	1.61655e-06	Down	1.24487e-07
TEAK008653	459	2.74812	26.7013	3.28039	0.00181496	Up	0.000333025
TEAK025337	945	50.368	16.8632	-1.57863	0.0026194	Down	0.000507796
TEAK004623	1203	5.4787	0.161971	-5.08003	0.0192866	Down	0.00509461
TEAK021363	1431	598.482	144.914	-2.04611	1.50323e-06	Down	1.14955e-07
TEAK004915	768	50.8148	231.503	2.18771	2.46034e-14	Up	3.80793e-16
TEAK022821	1380	15.2842	4.4533	-1.77909	0.0380884	Down	0.0113578
TEAK021872	1125	342.388	1039.42	1.60208	1.6055e-06	Up	1.23535e-07
TEAK036923	642	1.58518	23.7075	3.90263	1.03366e-05	Up	9.74556e-07
TEAK028868	834	12.2458	2.62522	-2.22178	0.0473697	Down	0.0147501
TEAK002534	777	17.4517	36.6554	1.07066	0.0323687	Up	0.00935126
TEAK016226	2220	131.622	39.1045	-1.75099	1.05298e-05	Down	9.96757e-07
TEAK004203	543	547.376	171.619	-1.67332	9.92605e-11	Down	2.96617e-12
TEAK031182	489	29.8731	120.59	2.0132	7.06025e-06	Up	6.38058e-07
TEAK037290	513	283.564	6.30241	-5.49163	1.3393e-33	Down	2.95521e-36
TEAK009671	459	47.1931	130.578	1.46827	0.000110099	Up	1.35594e-05
TEAK011349	759	13.0324	1.67985	-2.9557	0.00630694	Down	0.0013994
TEAK016289	2610	353.028	144.686	-1.28686	1.08374e-06	Down	8.02457e-08
TEAK005598	966	23.2491	8.87905	-1.3887	0.0403698	Down	0.012178
TEAK026899	936	181.835	57.7732	-1.65416	0.0103663	Down	0.0024764
TEAK022490	1866	636.793	309.281	-1.0419	0.000396982	Down	5.72623e-05
TEAK022001	1365	88.1641	185.61	1.07401	0.00502174	Up	0.00107957
TEAK010841	387	32.1569	172.127	2.42027	5.70066e-08	Up	3.186e-09
TEAK004160	378	1.21045	10.5774	3.12736	0.00902509	Up	0.00210834
TEAK031057	1146	148.707	16.0241	-3.21416	1.59262e-06	Down	1.22393e-07
TEAK009898	1107	120.666	18.9208	-2.67298	9.84324e-09	Down	4.62934e-10
TEAK035848	3060	471.05	201.674	-1.22386	0.00645267	Down	0.00143519
TEAK017712	489	0.317798	6.53203	4.36135	0.00903508	Up	0.00211124
TEAK027204	648	2.89308	14.6289	2.33814	0.0043202	Up	0.000903831
TEAK013702	1500	146.773	61.6896	-1.25048	0.000238876	Down	3.24611e-05
TEAK034808	2742	891.564	338.168	-1.3986	1.07216e-07	Down	6.31317e-09
TEAK034889	2172	2190.52	4612.08	1.07414	3.38553e-06	Up	2.80776e-07
TEAK001744	717	1490.5	3648.5	1.29151	4.73253e-10	Up	1.67378e-11
TEAK009696	1404	257.752	662.282	1.36146	1.85183e-05	Up	1.85801e-06
TEAK038498	987	25.4184	4.07027	-2.64268	0.000536067	Down	8.07482e-05
TEAK018568	1248	247.793	661.003	1.41552	2.92576e-07	Up	1.90815e-08
TEAK035256	1110	22.3707	64.4838	1.52732	0.0334033	Up	0.00970175
TEAK024419	1356	104.932	276.572	1.3982	0.00426626	Up	0.000890709
TEAK009767	2259	62.5066	128.943	1.04465	0.000436358	Up	6.38498e-05
TEAK017902	2115	152.928	73.3511	-1.05997	0.000400845	Down	5.79079e-05
TEAK040927	3270	48.1084	136.235	1.50173	1.28831e-07	Up	7.69558e-09
TEAK031244	1428	578.362	1889.67	1.70809	5.41528e-17	Up	5.59896e-19
TEAK003781	2049	110.21	314.067	1.51082	0.000164624	Up	2.13849e-05
TEAK031817	1008	82.7761	18.7496	-2.14235	4.88781e-06	Down	4.24779e-07
TEAK032430	2934	66.774	144.991	1.1186	0.0377307	Up	0.0112226
TEAK024845	4332	1580.55	549.108	-1.52527	1.3688e-13	Down	2.39677e-15
TEAK006411	1059	22.3572	4.29479	-2.38008	0.00271299	Down	0.000529617
TEAK029650	906	46.2399	13.1035	-1.81918	0.000265194	Down	3.64638e-05
TEAK035313	324	231.505	83.0089	-1.47971	3.64243e-08	Down	1.94498e-09
TEAK031012	1449	14.5367	135.477	3.22027	5.53528e-06	Up	4.87504e-07
TEAK007627	1461	164.227	352.947	1.10376	1.24026e-05	Up	1.19749e-06
TEAK034184	720	123.914	58.2268	-1.08958	0.00714271	Down	0.00161276
TEAK024927	1170	25.1949	87.4658	1.79559	2.55479e-05	Up	2.66721e-06
TEAK018857	735	11.5094	1.51496	-2.92546	0.0264202	Down	0.00738206
TEAK036354	1458	443.676	160.06	-1.4709	1.07851e-07	Down	6.35597e-09
TEAK031153	879	523.097	109.279	-2.25906	7.03685e-16	Down	8.71732e-18
TEAK025679	2217	15.7671	66.6853	2.08045	0.0327358	Up	0.00947484
TEAK014243	1326	195.734	30.3187	-2.69061	2.85146e-10	Down	9.50066e-12
TEAK030954	954	1540.99	545.661	-1.49778	3.77191e-07	Down	2.52658e-08
TEAK027139	510	0.91308	10.338	3.50107	0.0403698	Up	0.0121781
TEAK036516	501	60.2536	16.0892	-1.90495	0.00104805	Down	0.00017615
TEAK019985	594	10.6739	1.63731	-2.70468	0.0176091	Down	0.00458267
TEAK035003	336	39.6479	106.842	1.43016	0.0138935	Up	0.00347294
TEAK027120	345	650.602	205.659	-1.66152	0.000107603	Down	1.32113e-05
TEAK021921	1731	307.935	93.7343	-1.71598	2.67449e-07	Down	1.73247e-08
TEAK008884	1656	135.118	65.859	-1.03677	0.0163882	Down	0.00421121
TEAK021753	1386	198.124	54.4412	-1.86363	2.04678e-11	Down	5.35503e-13
TEAK020153	846	36.2968	149.821	2.04533	1.56215e-08	Up	7.6916e-10
TEAK010701	570	29.3406	4.65552	-2.65589	0.00381318	Down	0.000781291
TEAK031006	1146	117.475	49.8002	-1.23814	0.00489468	Down	0.00104787
TEAK037158	1428	17.1367	45.4048	1.40576	0.018805	Up	0.00494845
TEAK016537	567	114.051	44.2574	-1.36569	0.000588001	Down	8.99314e-05
TEAK016694	1245	199.188	418.637	1.07157	0.000143227	Up	1.8339e-05
TEAK032066	621	273.771	107.539	-1.34811	3.4292e-06	Down	2.84938e-07
TEAK009259	1080	76.8807	1.79091	-5.42386	2.17644e-16	Down	2.48352e-18
TEAK014408	567	20.7545	5.4653	-1.92505	0.00450535	Down	0.000948816
TEAK037253	978	870.79	135.345	-2.68568	7.95018e-12	Down	1.93717e-13
TEAK009772	2043	118.429	338.195	1.51383	0.00151373	Up	0.000270833
TEAK009360	726	26.684	7.67068	-1.79855	0.00516285	Down	0.00111397
TEAK028111	2139	248.842	553.63	1.15369	3.33108e-05	Up	3.58371e-06
TEAK032393	1257	24.7411	6.36711	-1.9582	0.0281493	Down	0.00794682
TEAK018597	1644	1.26602	8.14287	2.68523	0.034265	Up	0.0100147
TEAK026739	915	180.777	389.944	1.10906	0.000902516	Up	0.000148475
TEAK019582	1869	30.4541	63.3251	1.05614	0.0165459	Up	0.00425801
TEAK022518	1950	397.857	121.692	-1.70902	1.05556e-08	Down	4.99765e-10
TEAK036221	408	14.4112	3.3471	-2.10621	0.0177631	Down	0.00463114
TEAK021232	945	7.60463	0.466659	-4.02644	0.0236421	Down	0.00646946
TEAK041133	1494	1474.88	504.751	-1.54695	6.89697e-08	Down	3.92852e-09
TEAK003130	630	0.893492	8.44439	3.24047	0.0369815	Up	0.010952
TEAK015455	666	108.305	19.9062	-2.4438	1.67547e-11	Down	4.3149e-13
TEAK039513	2427	1567.11	726.528	-1.10901	1.29153e-08	Down	6.22477e-10
TEAK039441	1701	438.05	1140.33	1.38028	2.75487e-06	Up	2.22915e-07
TEAK035772	1275	131.894	268.592	1.02604	0.00855741	Up	0.00198209
TEAK037099	2028	68.9596	15.6675	-2.13798	8.52073e-08	Down	4.93437e-09
TEAK014704	1713	1321.12	509.373	-1.37497	1.7912e-09	Down	7.10291e-11
TEAK000074	414	42.6642	3.64413	-3.54938	6.12245e-05	Down	7.05576e-06
TEAK031139	1674	429.758	163.272	-1.39625	2.23928e-06	Down	1.78019e-07
TEAK006369	849	106.022	23.1202	-2.19714	1.04512e-05	Down	9.87004e-07
TEAK032681	1404	12.3142	42.1833	1.77635	0.00206734	Up	0.000387088
TEAK006345	546	12.3797	41.7607	1.75417	0.00142122	Up	0.000251281
TEAK013026	2382	227.639	90.9141	-1.32417	3.39467e-07	Down	2.24821e-08
TEAK005263	1251	151.838	61.4238	-1.30566	2.35779e-06	Down	1.88629e-07
TEAK040378	3546	26.9689	89.9994	1.73862	2.70583e-06	Up	2.18776e-07
TEAK004315	1725	44.3058	130.623	1.55985	1.39507e-07	Up	8.39975e-09
TEAK031016	1086	89.1873	807.519	3.17859	1.72406e-11	Up	4.45091e-13
TEAK015953	2997	715.759	17.8228	-5.32767	5.64769e-38	Down	8.54524e-41
TEAK019849	579	310.98	93.9604	-1.7267	2.88192e-07	Down	1.87682e-08
TEAK009185	6591	1392.12	2784.98	1.00038	0.00727199	Up	0.00164447
TEAK032450	1449	210.118	58.7193	-1.8393	5.09235e-06	Down	4.44455e-07
TEAK000055	639	232.748	27.9942	-3.05557	8.11432e-12	Down	1.97973e-13
TEAK030841	510	0.543802	11.7824	4.4374	0.00316864	Up	0.000630352
TEAK007932	651	68.5343	22.4365	-1.61098	0.00246419	Down	0.000473823
TEAK031968	768	914.255	349.346	-1.38794	3.09064e-07	Down	2.02736e-08
TEAK038576	330	78.0804	24.4541	-1.67488	0.000125496	Down	1.57839e-05
TEAK032267	993	1790.37	354.749	-2.33539	6.28103e-19	Down	5.46452e-21
TEAK025188	2760	44.8055	213.345	2.25144	0.000794967	Up	0.000128903
TEAK010374	888	185.937	35.5912	-2.38522	4.01809e-07	Down	2.70161e-08
TEAK009735	1638	1018.95	3811.06	1.90311	1.15835e-10	Up	3.52718e-12
TEAK009678	1134	74.22	11.4564	-2.69566	5.4783e-10	Down	1.96344e-11
TEAK004214	2325	2696.03	1053.44	-1.35572	3.03646e-05	Down	3.22655e-06
TEAK002494	1122	73.2605	159.52	1.12263	0.0113879	Up	0.00276406
TEAK025258	1302	27.7447	4.04584	-2.7777	4.70554e-06	Down	4.0612e-07
TEAK034255	675	26.5061	3.07633	-3.10705	6.29859e-06	Down	5.62473e-07
TEAK013499	504	346.53	102.741	-1.75396	4.15484e-11	Down	1.14466e-12
TEAK000494	5343	660.56	206.341	-1.67866	1.40811e-07	Down	8.49552e-09
TEAK016105	567	13.8061	1.88601	-2.8719	0.0212539	Down	0.00571075
TEAK013162	1290	1056.79	156.785	-2.75283	1.05312e-06	Down	7.7613e-08
TEAK011927	774	10.5279	1.50652	-2.80494	0.0282964	Down	0.00799549
TEAK032128	363	31.2542	6.36116	-2.29669	0.000772405	Down	0.000124611
TEAK001320	654	91.6796	3.96476	-4.53129	2.95352e-09	Down	1.21589e-10
TEAK026454	1362	11.3837	51.6662	2.18225	0.000287816	Up	3.99553e-05
TEAK038230	10275	2816.77	7933.57	1.49393	0.000139017	Up	1.77448e-05
TEAK025538	525	1463.15	714.786	-1.0335	0.00471741	Down	0.00100507
TEAK000152	1926	48.6759	131.812	1.4372	0.00330429	Up	0.000662545
TEAK011877	2469	335.238	129.557	-1.37159	0.000109891	Down	1.35302e-05
TEAK008250	486	114.718	901.82	2.97474	0.00428914	Up	0.000896522
TEAK010638	774	527.469	2173.65	2.04296	7.54518e-17	Up	8.03894e-19
TEAK023510	816	116.939	805.116	2.78344	3.24006e-08	Up	1.71175e-09
TEAK003139	438	3873.48	1571.17	-1.30179	0.000263692	Down	3.6199e-05
TEAK016881	1455	285.627	747.838	1.38859	8.69904e-09	Up	4.04734e-10
TEAK035220	1794	29.2367	60.8992	1.05864	0.0412614	Up	0.012503
TEAK005289	1446	53.3873	115.648	1.11517	0.000126454	Up	1.59084e-05
TEAK006184	1281	151.914	579.221	1.93086	0.000316755	Up	4.43122e-05
TEAK009175	1056	63.5362	17.0113	-1.90109	0.00857188	Down	0.00198598
TEAK016984	1704	189.703	395.511	1.05998	1.82056e-06	Up	1.41747e-07
TEAK003225	1071	244.102	56.4089	-2.11349	4.97947e-06	Down	4.33687e-07
TEAK025267	1866	271.812	111.602	-1.28424	9.1258e-07	Down	6.61623e-08
TEAK024223	1005	351.217	762.587	1.11854	0.0195418	Up	0.00517743
TEAK038572	1143	25.5782	11.0032	-1.21699	0.0322769	Down	0.00931965
TEAK030225	963	11.9801	54.4812	2.18512	0.000430656	Up	6.28933e-05
TEAK028473	1626	44.0024	2.45922	-4.16131	1.3246e-06	Down	1.00084e-07
TEAK020626	1557	213.781	752.246	1.81507	6.35957e-13	Up	1.26694e-14
TEAK023054	699	24.9826	3.52009	-2.82724	0.000206435	Down	2.74084e-05
TEAK018336	3696	751.449	1647.34	1.13239	0.00164356	Up	0.000297274
TEAK010734	558	48.7041	178.695	1.87539	6.67165e-05	Up	7.73915e-06
TEAK001134	657	8.2936	0.905216	-3.19566	0.0114771	Down	0.00278823
TEAK008049	819	315.768	640.702	1.02079	0.0180665	Up	0.00472336
TEAK017167	510	28.3254	9.35859	-1.59773	0.0208912	Down	0.00559361
TEAK002817	1620	7.75235	0.62318	-3.63691	0.0342513	Down	0.0100096
TEAK016814	3279	367.492	984.706	1.42198	3.48805e-05	Up	3.77678e-06
TEAK006730	891	43.9566	2.98772	-3.87897	5.37488e-07	Down	3.71213e-08
TEAK037121	237	142.235	880.38	2.62985	2.59801e-21	Up	1.61542e-23
TEAK009530	1869	9422.43	1287.3	-2.87175	2.12346e-20	Down	1.52613e-22
TEAK025721	357	31.2016	4.90354	-2.66973	0.00201105	Down	0.000375091
TEAK032902	1950	81.7008	171.068	1.06615	0.000766755	Up	0.000123627
TEAK037839	2259	104.035	390.58	1.90855	3.63842e-10	Up	1.25012e-11
TEAK017074	1608	579.671	1312.22	1.1787	0.000217103	Up	2.90369e-05
TEAK014576	1347	927.261	438.556	-1.08022	0.0018385	Down	0.000338041
TEAK027019	2487	824.692	1938.39	1.23293	1.54088e-05	Up	1.52077e-06
TEAK014412	1989	113.048	500.472	2.14636	5.66663e-05	Up	6.47329e-06
TEAK005806	1575	121.009	479.165	1.9854	8.29825e-07	Up	5.94825e-08
TEAK026218	1953	755.746	88.8702	-3.08813	1.31981e-08	Down	6.38187e-10
TEAK032510	993	113.252	28.6083	-1.98503	7.06117e-06	Down	6.38585e-07
TEAK026695	792	908.158	446.631	-1.02386	0.00469835	Down	0.000997709
TEAK012339	2187	14041.6	5983.86	-1.23055	0.00951059	Down	0.00224034
TEAK007002	1287	159.055	37.0581	-2.10166	1.14847e-08	Down	5.48459e-10
TEAK003985	1041	41.6921	11.6653	-1.83755	0.00702375	Down	0.00158191
TEAK039688	1539	37.4304	7.85591	-2.25236	0.0344724	Down	0.0100905
TEAK023474	765	243.02	116.49	-1.06087	7.42454e-05	Down	8.6991e-06
TEAK011997	1383	120.517	266.342	1.14405	0.00147749	Up	0.000262767
TEAK027442	1053	33.5579	5.19002	-2.69284	0.000182211	Down	2.39222e-05
TEAK030648	1008	67.4335	8.19143	-3.04128	0.00109609	Down	0.000185538
TEAK028330	702	55.8239	135.279	1.27698	5.29101e-07	Up	3.64921e-08
TEAK010806	672	2.0878	14.619	2.80779	0.0156074	Up	0.00397515
TEAK039089	912	59.7437	4.84209	-3.62509	1.84201e-12	Down	3.93671e-14
TEAK020933	1263	64.3775	325.656	2.33872	5.70376e-16	Up	6.90406e-18
TEAK036407	1242	15.8401	0.273466	-5.85607	0.000885978	Down	0.000145447
TEAK003241	1368	1874.94	91.7	-4.35378	4.07725e-27	Down	1.4009e-29
TEAK009513	258	16.1727	49.4464	1.61231	0.00323286	Up	0.000645674
TEAK018562	1365	48.6543	19.3668	-1.32898	0.00363295	Down	0.000738407
TEAK034019	726	317.703	863.582	1.44266	0.00110034	Up	0.000186386
TEAK013588	633	6.17039	0.160779	-5.26221	0.0181978	Down	0.00476513
TEAK030971	741	119.979	36.0643	-1.73414	9.6993e-07	Down	7.08094e-08
TEAK023464	690	196.873	70.1653	-1.48843	3.70754e-06	Down	3.12156e-07
TEAK023287	909	62.6208	146.591	1.22708	0.0181773	Up	0.00475689
TEAK012808	795	1420.8	687.992	-1.04624	0.0244434	Down	0.00672956
TEAK002727	1023	249.935	5607.12	4.48763	4.84793e-26	Up	1.89492e-28
TEAK036160	1881	48.7437	23.712	-1.0396	0.0387132	Down	0.0115856
TEAK031430	3087	482.963	218.556	-1.14391	0.00139786	Down	0.000246621
TEAK032210	2862	1442.3	698.387	-1.04627	0.000813033	Down	0.000132165
TEAK016663	1416	166.622	505.995	1.60254	3.86724e-05	Up	4.23977e-06
TEAK033354	594	34.7522	102.324	1.55797	0.0188626	Up	0.00496655
TEAK007881	1224	17.0619	40.8567	1.25979	0.00559402	Up	0.0012227
TEAK014207	1038	804.905	385.132	-1.06347	0.000148435	Down	1.90715e-05
TEAK023349	1572	114.472	235.828	1.04274	0.0035757	Up	0.000724968
TEAK008784	651	33.2942	3.76846	-3.14322	0.00103139	Down	0.000172993
TEAK033851	1218	46.9704	376.896	3.00434	1.70718e-21	Up	1.0386e-23
TEAK009552	327	29.5526	0.164945	-7.48516	0.0145257	Down	0.00365479
TEAK007006	1125	123.405	26.1554	-2.23821	3.14615e-10	Down	1.06115e-11
TEAK026939	1278	157.255	446.924	1.50693	0.000126926	Up	1.59758e-05
TEAK016739	936	10.5966	0.936961	-3.49947	0.0392089	Down	0.0117637
TEAK039387	1344	278.791	1294.71	2.21537	6.54213e-14	Up	1.07853e-15
TEAK037913	2091	122.833	377.078	1.61816	2.65647e-10	Up	8.80076e-12
TEAK020650	2853	341.427	790.691	1.21154	1.27034e-06	Up	9.56638e-08
TEAK024811	1989	222.895	108.02	-1.04507	0.000237519	Down	3.22392e-05
TEAK036433	837	38.3225	15.94	-1.26554	0.0193705	Down	0.00512227
TEAK035303	1008	161.476	479.533	1.57031	2.21275e-07	Up	1.41035e-08
TEAK039653	6513	319.175	108.854	-1.55196	6.57542e-12	Down	1.5711e-13
TEAK033743	837	6.94888	1019.8	7.19729	6.061e-36	Up	1.0699e-38
TEAK033712	1035	154.107	404.523	1.39229	0.000202903	Up	2.69074e-05
TEAK029275	5445	894.352	3110.76	1.79835	6.91914e-12	Up	1.66414e-13
TEAK020043	1422	78.8187	237.302	1.59012	0.000591411	Up	9.06247e-05
TEAK024714	597	40.2941	123.959	1.62122	0.000765221	Up	0.000123308
TEAK037547	852	32.3442	68.8998	1.09099	0.0487443	Up	0.0152668
TEAK002736	783	66.9732	19.0973	-1.81022	0.000185153	Down	2.43435e-05
TEAK018768	357	259.689	987.244	1.92662	1.81106e-08	Up	9.03701e-10
TEAK014570	417	31.3678	0.457542	-6.09924	0.000660602	Down	0.000103367
TEAK010793	843	127.401	51.2752	-1.31305	4.30003e-06	Down	3.67661e-07
TEAK018763	1143	10.236	0.274597	-5.22019	0.00329066	Down	0.000658879
TEAK031693	999	95.6204	263.397	1.46185	2.95794e-10	Up	9.90207e-12
TEAK006835	1212	1111.88	387.884	-1.5193	3.74018e-05	Down	4.0875e-06
TEAK007666	1416	3.90256	74.527	4.25527	9.49122e-07	Up	6.90809e-08
TEAK011242	579	171.514	47.5807	-1.84987	4.68526e-09	Down	2.05139e-10
TEAK027327	504	85.5973	20.2599	-2.07894	1.12955e-05	Down	1.07672e-06
TEAK011087	1986	176.168	427.459	1.27883	6.41365e-05	Up	7.41212e-06
TEAK010850	825	59.1146	26.3862	-1.16373	0.0115596	Down	0.00281265
TEAK018571	1200	2034.45	308.009	-2.72359	1.74804e-18	Down	1.57591e-20
TEAK005986	573	29.9725	142.902	2.25332	2.78186e-06	Up	2.25274e-07
TEAK034025	2337	40.6285	9.68737	-2.06832	0.000161693	Down	2.09838e-05
TEAK004972	2484	226.556	584.102	1.36635	3.60573e-06	Up	3.01993e-07
TEAK031619	2952	3326.46	745.284	-2.15813	1.18809e-12	Down	2.45863e-14
TEAK023760	1179	436.438	2236.32	2.35728	1.03746e-07	Up	6.09304e-09
TEAK008376	2217	739.215	200.76	-1.88052	0.000174262	Down	2.27797e-05
TEAK003553	1494	377.371	1041.37	1.46443	2.66285e-08	Up	1.37994e-09
TEAK033288	1683	200.501	71.9519	-1.4785	1.7587e-05	Down	1.75681e-06
TEAK000837	558	187.741	90.0201	-1.06042	0.000914996	Down	0.000150846
TEAK036843	1074	126.892	297.77	1.2306	0.00219429	Up	0.000414731
TEAK036231	1077	22.7147	62.8657	1.46865	0.00207708	Up	0.000389372
TEAK019963	1740	20.8299	86.8695	2.0602	4.20166e-08	Up	2.26347e-09
TEAK034440	3342	796.75	1907.69	1.25963	0.000194343	Up	2.5662e-05
TEAK013477	1113	31.7078	7.2324	-2.13229	0.0015589	Down	0.000280193
TEAK029128	690	65.9926	28.3288	-1.22004	0.00691085	Down	0.00155431
TEAK007117	1161	236.64	95.0991	-1.31519	4.46436e-05	Down	4.98307e-06
TEAK031271	753	15.9261	91.8483	2.52786	1.60474e-07	Up	9.88925e-09
TEAK005055	801	216.994	792.852	1.8694	6.13961e-07	Up	4.28093e-08
TEAK020522	1476	918.579	1936.87	1.07625	0.000101339	Up	1.23431e-05
TEAK008818	798	59.6112	12.1311	-2.29687	0.00116467	Down	0.000198909
TEAK003167	2430	293.563	99.6342	-1.55896	4.57427e-08	Down	2.49592e-09
TEAK002101	1944	144.675	313.544	1.11585	0.00044054	Up	6.45174e-05
TEAK020764	3126	124.529	258.67	1.05463	0.000749314	Up	0.000120366
TEAK030545	2421	52.2663	4.33065	-3.59323	1.88727e-09	Down	7.53149e-11
TEAK031156	579	8.3812	29.9583	1.83773	0.00942653	Up	0.00221727
TEAK023370	1629	71.7169	360.446	2.3294	4.06477e-18	Up	3.83106e-20
TEAK030376	729	93.7354	41.2406	-1.18453	0.00293009	Down	0.000577447
TEAK000286	1539	13.9197	37.5368	1.43117	0.0198602	Up	0.00527744
TEAK022083	891	128.347	53.8373	-1.25337	0.00252308	Down	0.000486499
TEAK032961	942	206.162	57.8538	-1.83329	5.33244e-09	Down	2.36837e-10
TEAK034353	918	422.142	165.169	-1.35379	0.0011147	Down	0.00018911
TEAK036874	1680	32.6576	9.58211	-1.769	0.00163124	Down	0.000294892
TEAK001315	1509	348.348	143.587	-1.2786	0.00542984	Down	0.00118237
TEAK008928	1674	337.893	1382.25	2.03238	7.2168e-24	Up	3.4578e-26
TEAK036704	324	6.80012	0.26894	-4.6602	0.00560127	Down	0.00122446
TEAK025834	504	337.352	819.916	1.28122	2.11181e-06	Up	1.66753e-07
TEAK007980	1704	252.994	87.4779	-1.53211	9.75338e-07	Down	7.13272e-08
TEAK039393	1266	7.91693	27.9781	1.82128	0.00406606	Up	0.000841691
TEAK005993	1851	68.9339	24.4208	-1.4971	0.00087894	Down	0.000144181
TEAK026056	780	8.01513	26.6804	1.73498	0.0051019	Up	0.00109887
TEAK024757	3699	287.451	636.249	1.14628	0.00259801	Up	0.000503167
TEAK016462	870	76.5366	208.991	1.44922	0.000262496	Up	3.601e-05
TEAK004006	1263	42.4017	103.756	1.29099	3.99606e-05	Up	4.40115e-06
TEAK012857	2040	834.3	3.48881	-7.90169	0.00252342	Down	0.000486644
TEAK003675	774	433.201	2723.3	2.65225	3.52029e-14	Up	5.55941e-16
TEAK006194	1173	22.2387	5.29996	-2.06902	0.0421327	Down	0.0128084
TEAK040605	387	189.577	92.2663	-1.03891	0.000689135	Down	0.000109092
TEAK011571	483	30.4865	74.3282	1.28574	0.000275416	Up	3.80342e-05
TEAK011390	879	78.5362	0.979695	-6.32488	0.00536961	Down	0.00116739
TEAK006999	3099	50.9766	8.1196	-2.65035	1.34811e-08	Down	6.54422e-10
TEAK026510	738	0.322218	25.5833	6.31102	3.59128e-06	Up	3.00217e-07
TEAK036156	1488	15.1322	34.7579	1.19972	0.0484706	Up	0.0151719
TEAK019228	330	40.3962	16.2935	-1.30993	0.0164067	Down	0.00421648
TEAK033014	1365	129.144	55.2211	-1.22568	0.00684988	Down	0.00153801
TEAK012246	804	22.5482	57.0717	1.33977	0.0157231	Up	0.00401058
TEAK038010	651	12.5637	1.09163	-3.52471	0.000825527	Down	0.000134482
TEAK013180	489	9.41964	0.683457	-3.78475	0.0422647	Down	0.012865
TEAK009768	1821	100.415	19.6927	-2.35024	3.51767e-08	Down	1.87615e-09
TEAK036830	810	1693.56	135.885	-3.6396	6.45873e-35	Down	1.28559e-37
TEAK022978	1269	16.7227	60.0592	1.84458	0.000427973	Up	6.2434e-05
TEAK040012	1296	59.3422	23.0383	-1.36502	0.00282902	Down	0.000554943
TEAK002261	2634	62.9028	270.592	2.10493	2.29042e-13	Up	4.19472e-15
TEAK022296	720	17.5727	1.71784	-3.35466	0.00363808	Down	0.000739681
TEAK032388	1251	4109.54	1685.29	-1.28598	1.56558e-05	Down	1.54712e-06
TEAK026127	1875	48.5182	20.8938	-1.21545	0.0143143	Down	0.00359436
TEAK006888	3762	403.43	1261.04	1.64422	1.24702e-10	Up	3.80506e-12
TEAK012426	1071	26.6754	170.766	2.67844	8.26655e-06	Up	7.59843e-07
TEAK015988	630	16.8646	102.316	2.60096	5.79844e-05	Up	6.64214e-06
TEAK034731	1119	325.293	66.0979	-2.29906	8.51172e-08	Down	4.92609e-09
TEAK015460	891	96.7757	32.155	-1.5896	0.00289372	Down	0.000569094
TEAK011870	846	13.3435	98.4587	2.88338	0.00127208	Up	0.000221023
TEAK031191	681	16.5377	4.94935	-1.74044	0.0187721	Down	0.00493741
TEAK000192	1608	924.287	174.652	-2.40386	1.53948e-08	Down	7.57024e-10
TEAK003890	372	9.88065	71.3478	2.85219	4.24329e-05	Up	4.70421e-06
TEAK023916	1128	85.7539	6.57648	-3.70482	0.0449824	Down	0.0138929
TEAK003357	1518	93.6869	2462.16	4.71593	2.51356e-56	Up	1.18848e-59
TEAK039717	648	284.323	35.2454	-3.01203	1.34194e-09	Down	5.17759e-11
TEAK020777	4659	130.232	4068.97	4.96551	1.96078e-65	Up	5.56268e-69
TEAK032329	1560	891.838	335.783	-1.40925	0.00101017	Down	0.000168542
TEAK029262	981	21.0314	63.6595	1.59783	0.00054273	Up	8.19809e-05
TEAK029804	1371	420.291	1361.33	1.69556	3.26477e-08	Up	1.72583e-09
TEAK029040	438	62.7023	158.995	1.34239	0.00108809	Up	0.000183841
TEAK018434	1290	11696.2	5128.52	-1.18942	0.00268657	Down	0.000523443
TEAK000777	762	16.6945	1.55536	-3.42405	0.00289282	Down	0.000568825
TEAK010962	2805	154.164	41.6557	-1.88788	3.86382e-06	Down	3.27069e-07
TEAK023204	450	879.914	259.546	-1.76137	4.41426e-11	Down	1.22031e-12
TEAK009518	546	48.1195	6.52497	-2.88258	3.81203e-06	Down	3.22155e-07
TEAK009451	714	68.5549	143.273	1.06343	0.0457942	Up	0.0141855
TEAK007243	2226	315.694	699.568	1.14794	4.71414e-07	Up	3.21254e-08
TEAK018205	714	294.931	146.488	-1.0096	0.000124039	Down	1.55694e-05
TEAK005343	543	61.7133	363.227	2.55722	1.8077e-09	Up	7.18543e-11
TEAK031484	486	221.835	102.114	-1.11931	0.0021854	Down	0.000412777
TEAK019869	1137	604.798	174.309	-1.79481	1.45521e-11	Down	3.71096e-13
TEAK026484	930	47.8614	251.059	2.39109	7.33849e-09	Up	3.36411e-10
TEAK028728	1521	158.92	7.72588	-4.36246	1.09887e-11	Down	2.73296e-13
TEAK022341	2760	457.214	924.425	1.01569	0.00240898	Up	0.000461764
TEAK027804	3036	168.304	504.223	1.58299	4.39499e-08	Up	2.38009e-09
TEAK027386	255	1871.25	229.048	-3.03028	6.67294e-10	Down	2.42105e-11
TEAK006426	696	48.0269	2.72992	-4.13691	0.000124867	Down	1.56891e-05
TEAK000991	477	21.4373	2.80348	-2.93483	0.000176332	Down	2.3067e-05
TEAK025171	1305	250.947	573.126	1.19147	4.49684e-07	Up	3.05327e-08
TEAK005009	849	504.165	1065.33	1.07934	0.000248487	Up	3.38846e-05
TEAK009728	2178	209.005	486.121	1.21777	0.00921	Up	0.00215966
TEAK024820	1158	10.0057	100.379	3.32656	5.3446e-06	Up	4.68352e-07
TEAK022748	1389	608.338	107.006	-2.50719	1.36418e-27	Down	4.55815e-30
TEAK017284	1053	12.3759	1.04589	-3.56473	0.00776872	Down	0.00177517
TEAK013155	531	18.2915	0.920046	-4.31333	0.000138377	Down	1.76351e-05
TEAK012562	2604	15.9595	2.51629	-2.66504	0.00139629	Down	0.00024608
TEAK021709	2169	625.996	3910.67	2.64319	2.17244e-09	Up	8.73798e-11
TEAK038510	1716	102.736	24.3501	-2.07695	1.64364e-07	Down	1.01903e-08
TEAK037664	1713	24.0573	6.2512	-1.94427	0.00554685	Down	0.00121064
TEAK001967	6561	24.6639	7.05677e-06	-21.7369	3.25615e-09	Down	1.37948e-10
TEAK002507	1380	340.484	120.038	-1.5041	1.63142e-09	Down	6.40761e-11
TEAK000456	1206	243.061	108.174	-1.16797	0.000610025	Down	9.40113e-05
TEAK026713	1287	604.338	271.213	-1.15593	0.00061308	Down	9.4598e-05
TEAK026076	426	15.4059	49.9565	1.69719	0.000153238	Up	1.97802e-05
TEAK027843	849	49.7991	17.957	-1.47157	0.0141069	Down	0.00353561
TEAK026680	753	342.95	110.717	-1.63113	2.56665e-08	Down	1.32524e-09
TEAK026352	1824	845.224	317.213	-1.41388	1.658e-05	Down	1.64681e-06
TEAK001188	2970	669.849	1829.74	1.44973	2.62491e-11	Up	7.01654e-13
TEAK011339	1188	339.515	763.475	1.16911	0.00320709	Up	0.000639214
TEAK018717	1215	304.657	62.3403	-2.28895	1.42853e-08	Down	6.97966e-10
TEAK001570	4275	698.989	1456.21	1.05888	3.6516e-06	Up	3.06755e-07
TEAK040242	492	66.1222	25.6308	-1.36725	0.000221193	Down	2.96677e-05
TEAK016701	912	10.8342	198.707	4.19698	0.000311687	Up	4.35738e-05
TEAK022456	1518	133.934	27.8795	-2.26424	1.2208e-05	Down	1.17639e-06
TEAK011443	3717	50.3566	8.33824	-2.59437	7.38712e-05	Down	8.65059e-06
TEAK020429	897	9.73373	1.15188	-3.079	0.00953005	Down	0.00224553
TEAK004691	1005	30.3459	6.19024	-2.29344	0.00856419	Down	0.00198393
TEAK000731	633	237.899	796.336	1.74303	6.79599e-11	Up	1.97941e-12
TEAK034888	1860	562.769	117.106	-2.26473	4.51847e-13	Down	8.74525e-15
TEAK014636	888	109.338	30.8061	-1.82751	0.0143166	Down	0.0035954
TEAK007519	726	16.9208	6.33086	-1.41832	0.033188	Down	0.00962456
TEAK033272	1917	95.1138	205.027	1.10809	0.000231838	Up	3.13438e-05
TEAK004497	486	60.1718	28.9037	-1.05783	0.0232621	Down	0.00635008
TEAK020742	1350	0.543758	8.83422	4.02207	0.00650895	Up	0.00144915
TEAK034094	393	17.5142	73.2035	2.06338	0.026531	Up	0.00742056
TEAK021729	660	154.177	536.24	1.79829	2.58583e-07	Up	1.67015e-08
TEAK023007	426	8.70761	0.653894	-3.73515	0.015673	Down	0.00399532
TEAK041293	957	1735.83	469.173	-1.88743	8.67365e-12	Down	2.13533e-13
TEAK028542	519	434.655	70.3282	-2.62769	0.0495687	Down	0.0155797
TEAK012838	2649	257.055	117.323	-1.1316	0.00092192	Down	0.000152132
TEAK018423	2979	1955.69	6034.64	1.62559	5.14574e-05	Up	5.81986e-06
TEAK021218	2364	6.17319	0.26813	-4.52501	0.0225889	Down	0.00613283
TEAK004703	966	13.4394	38.9487	1.53511	0.00410361	Up	0.000850628
TEAK012975	1260	20.2614	0.273652	-6.21024	0.000134444	Down	1.70747e-05
TEAK012232	1332	296.676	143.893	-1.04389	0.00542984	Down	0.00118219
TEAK029089	1179	73.5386	26.0951	-1.49472	0.0248685	Down	0.0068717
TEAK006255	2997	900.395	268.399	-1.74618	3.59238e-06	Down	3.00422e-07
TEAK003161	2925	1849.27	771.605	-1.26102	4.79368e-14	Down	7.75172e-16
TEAK021694	534	19.0552	61.4123	1.68834	0.000254579	Up	3.48036e-05
TEAK036990	561	146.02	745.154	2.35138	0.0269572	Up	0.00756929
TEAK009442	510	81.746	38.6882	-1.07925	0.0112654	Down	0.002729
TEAK005168	1155	471.34	153.416	-1.61932	3.4376e-08	Down	1.82803e-09
TEAK006093	1332	48.2132	122.651	1.34706	4.23625e-05	Up	4.69107e-06
TEAK000562	498	156.897	335.44	1.09624	0.000249117	Up	3.39862e-05
TEAK028053	795	13.867	67.039	2.27335	1.77607e-05	Up	1.77584e-06
TEAK010670	2481	250.887	733.851	1.54845	3.43654e-10	Up	1.16992e-11
TEAK034337	375	25.1533	9.50581	-1.40387	0.0383252	Down	0.0114351
TEAK021174	495	35.6048	6.94917	-2.35716	0.00428432	Down	0.000895244
TEAK019295	1815	2389.51	816.763	-1.54873	1.85149e-13	Down	3.35001e-15
TEAK024792	543	1575.69	582.111	-1.43661	0.00368961	Down	0.00075225
TEAK009029	1176	1215.87	480.843	-1.33835	0.00025663	Down	3.51164e-05
TEAK024011	645	100.525	16.0996	-2.64246	1.05011e-09	Down	3.96886e-11
TEAK004434	873	140.5	62.3186	-1.17284	0.000319974	Down	4.48431e-05
TEAK003083	1077	342.385	908.088	1.40721	0.00258632	Up	0.000500708
TEAK005091	780	1028.6	391.024	-1.39535	9.36086e-09	Down	4.37297e-10
TEAK030723	3201	74.0184	156.399	1.07927	0.00253595	Up	0.0004893
TEAK015725	669	0.920804	8.41993	3.19284	0.0471236	Up	0.0146567
TEAK002131	2085	204.038	734.618	1.84816	0.00219489	Up	0.000414915
TEAK039912	471	514.125	140.483	-1.87173	4.32148e-07	Down	2.92156e-08
TEAK015347	891	591.593	153.102	-1.95011	8.22861e-15	Down	1.19575e-16
TEAK022291	1824	1411.17	210.901	-2.74225	2.80136e-18	Down	2.56082e-20
TEAK006855	2796	381.298	873.547	1.19597	1.81805e-05	Up	1.82011e-06
TEAK020551	1098	158.846	16.254	-3.28877	1.19053e-15	Down	1.51237e-17
TEAK005224	963	0.324886	7.0205	4.43357	0.004256	Up	0.000888255
TEAK026068	1101	147.175	47.2673	-1.63862	4.29057e-08	Down	2.31408e-09
TEAK035784	1722	41.6303	2.27228	-4.19542	4.78939e-06	Down	4.14565e-07
TEAK010882	1908	414.735	1141.71	1.46094	2.05083e-05	Up	2.08742e-06
TEAK017487	1443	17.1654	1.18072	-3.86177	0.0212058	Down	0.00569584
TEAK007024	3297	138.01	389.408	1.49652	8.02121e-10	Up	2.95321e-11
TEAK003563	1260	118.763	278.253	1.22831	4.92129e-07	Up	3.37249e-08
TEAK014606	969	373.637	81.2772	-2.20071	6.41776e-09	Down	2.89693e-10
TEAK026244	1350	169.274	362.662	1.09927	0.0431749	Up	0.0131931
TEAK001556	1605	28.6093	1.08601	-4.71938	3.13316e-05	Down	3.34115e-06
TEAK015238	1014	45.7954	17.7732	-1.3655	0.0145891	Down	0.00367349
TEAK001233	1527	172.547	345.326	1.00097	0.00780002	Up	0.00178429
TEAK020942	1683	1718.69	244.249	-2.81489	8.73943e-15	Down	1.27273e-16
TEAK016658	4819	325.048	116.2	-1.48404	5.88573e-08	Down	3.30273e-09
TEAK036151	951	48.2394	20.7796	-1.21505	0.0344372	Down	0.0100791
TEAK015060	816	33.3372	12.2204	-1.44784	0.0193749	Down	0.00512406
TEAK030566	378	60.7577	25.2931	-1.26432	0.00172161	Down	0.000313508
TEAK025151	786	52.5651	316.849	2.59162	4.43257e-07	Up	3.00264e-08
TEAK000608	360	11.9051	3.72778	-1.67519	0.0397273	Down	0.0119492
TEAK020254	1125	24.0893	6.03784	-1.99629	0.00561342	Down	0.00122765
TEAK005112	2244	964.53	104.955	-3.20005	2.38621e-15	Down	3.10649e-17
TEAK004372	1638	3.22656	31.2958	3.2779	0.002165	Up	0.00040814
TEAK029589	1227	49.3855	10.1718	-2.27952	1.46299e-05	Down	1.43698e-06
TEAK038123	822	53.3136	6.73825	-2.98406	1.1107e-06	Down	8.2382e-08
TEAK006311	1776	261.069	65.4148	-1.99674	2.36385e-10	Down	7.70465e-12
TEAK030933	828	433.622	132.938	-1.70568	0.00200936	Down	0.000374458
TEAK037223	1722	70.7504	141.783	1.00287	0.0453924	Up	0.0140453
TEAK012759	519	41.9769	4.14236	-3.34107	4.0095e-05	Down	4.41723e-06
TEAK001366	504	54.5543	133.542	1.29153	0.00273694	Up	0.000535069
TEAK004164	3009	12799.3	58.1781	-7.78137	1.86772e-36	Down	3.12033e-39
TEAK040741	2697	62.7709	12.8576	-2.28748	9.56873e-07	Down	6.96752e-08
TEAK039956	2541	206.715	2618.82	3.6632	2.61628e-19	Up	2.10299e-21
TEAK023889	531	359.827	5329.91	3.88873	2.07528e-72	Up	3.92501e-76
TEAK039779	1428	2829.15	216.308	-3.70921	5.90539e-09	Down	2.6489e-10
TEAK030396	1038	30426.8	6997.03	-2.12053	6.15695e-14	Down	1.00796e-15
TEAK002075	747	256.154	122.406	-1.06534	1.06149e-05	Down	1.00648e-06
TEAK038924	1830	959.117	2298.43	1.26087	0.00819372	Up	0.00188571
TEAK033124	1206	1155.71	416.502	-1.47238	2.47481e-16	Down	2.86299e-18
TEAK017205	582	2.64332	16.0371	2.60099	0.0150746	Up	0.00381807
TEAK029385	582	43.0442	6.17397	-2.80155	0.000418672	Down	6.08925e-05
TEAK001025	1848	53.8672	150.885	1.48597	0.00203003	Up	0.000379142
TEAK038744	729	37.5079	8.10362	-2.21056	0.00655839	Down	0.00146243
TEAK016065	675	216.656	9.91787	-4.44924	1.05614e-08	Down	5.0037e-10
TEAK000545	417	20.6598	2.55043	-3.01801	0.00104675	Down	0.000175834
TEAK029096	669	11.7674	39.2369	1.73742	0.000970477	Up	0.000161124
TEAK004285	1461	61.7571	359.963	2.54317	4.2806e-10	Up	1.4964e-11
TEAK032282	1452	4.49697	0.160276	-4.81033	0.0424881	Down	0.0129538
TEAK015470	2097	34.6328	718.06	4.37389	7.9789e-17	Up	8.53526e-19
TEAK016691	489	70.8118	18.2566	-1.95557	0.000309365	Down	4.32101e-05
TEAK031370	1101	42.0101	0.641818	-6.03243	5.40878e-07	Down	3.73725e-08
TEAK031324	1008	52.5109	24.4029	-1.10557	0.0313584	Down	0.00900798
TEAK024937	906	21.9056	122.183	2.47967	4.14804e-09	Up	1.80179e-10
TEAK033864	1494	8.98408	29.0184	1.69152	0.0170346	Up	0.00440255
TEAK028925	1308	4.45926	47.5898	3.41577	7.66701e-05	Up	9.03153e-06
TEAK004257	1611	23.7548	7.41208	-1.68027	0.00825633	Down	0.00190298
TEAK009706	1596	5.17152	32.2399	2.64019	0.000290819	Up	4.04271e-05
TEAK026034	2934	453.058	191.65	-1.24122	9.91665e-07	Down	7.26775e-08
TEAK028423	1143	5.77793	0.27095	-4.41446	0.0217497	Down	0.00586386
TEAK013470	813	43.1238	19.8181	-1.12167	0.0385648	Down	0.0115327
TEAK040367	2586	172.477	48.8219	-1.8208	0.000216207	Down	2.88898e-05
TEAK041226	1584	82.9166	239.874	1.53254	0.0286073	Up	0.00810497
TEAK009759	450	8.4409	0.444464	-4.24726	0.00389762	Down	0.00080154
TEAK022524	1503	425.992	1272.88	1.5792	5.6198e-05	Up	6.40563e-06
TEAK005652	906	77.1207	16.8289	-2.19618	4.14347e-05	Down	4.58049e-06
TEAK025982	1122	123.826	50.3788	-1.29743	0.0134109	Down	0.00333651
TEAK004981	783	320.1	652.539	1.02754	2.22002e-06	Up	1.76278e-07
TEAK026786	1944	35.2026	0.650061	-5.75896	3.88055e-07	Down	2.60424e-08
TEAK018978	459	29.5958	7.09106	-2.06132	0.000252299	Down	3.44652e-05
TEAK028395	750	386.728	1182.32	1.61222	0.00536128	Up	0.00116287
TEAK024821	753	205.471	2.69239	-6.25391	5.45402e-24	Down	2.57882e-26
TEAK036563	642	179.792	65.2078	-1.46322	0.000363021	Down	5.17686e-05
TEAK012692	1914	855.352	393.138	-1.12148	0.000110745	Down	1.36494e-05
TEAK033407	582	1.98977	32.1633	4.01474	9.97552e-07	Up	7.31404e-08
TEAK029552	636	575.312	161.636	-1.8316	2.38408e-05	Down	2.46494e-06
TEAK000308	2289	20.2591	0.839341	-4.59317	0.000292767	Down	4.07257e-05
TEAK040709	966	68.3715	12.8907	-2.40706	1.40049e-07	Down	8.44517e-09
TEAK033130	1356	79.6324	38.8229	-1.03645	0.0264886	Down	0.00740536
TEAK001068	591	1921.45	887.208	-1.11485	0.00992253	Down	0.00235239
TEAK016977	813	159.251	8.32689	-4.25738	1.05378e-10	Down	3.16226e-12
TEAK010998	1152	55.6583	194.267	1.80337	0.000208973	Up	2.78112e-05
TEAK009351	1122	1988.23	491.426	-2.01644	8.71399e-07	Down	6.2902e-08
TEAK036524	2991	62.1399	178.656	1.52359	1.78773e-07	Up	1.11804e-08
TEAK017232	2445	650.72	9498.84	3.86764	2.32029e-35	Up	4.38839e-38
TEAK038072	681	134.213	318.161	1.24524	1.84671e-05	Up	1.8523e-06
TEAK031410	1479	18.6301	179.464	3.26799	1.38337e-11	Up	3.51032e-13
TEAK037995	2046	63.1571	23.121	-1.44974	0.0013298	Down	0.000232506
TEAK011024	603	32.5664	8.04647	-2.01696	0.00433004	Down	0.000906163
TEAK006723	726	56.9723	136.043	1.25573	0.000272449	Up	3.7573e-05
TEAK025850	3471	884.381	415.682	-1.08919	2.27596e-05	Down	2.34168e-06
TEAK018358	1377	52.4661	7.53535	-2.79964	0.000118952	Down	1.48071e-05
TEAK001238	1035	443.696	206.029	-1.10673	0.00527599	Down	0.00114188
TEAK026783	3561	1427.64	3696.32	1.37246	0.00619627	Up	0.00136977
TEAK004547	1494	302.477	98.3492	-1.62084	3.35359e-05	Down	3.61322e-06
TEAK025099	1101	144.06	54.6247	-1.39904	8.30373e-06	Down	7.63784e-07
TEAK038310	501	44.7436	14.8932	-1.58703	0.00139532	Down	0.000245855
TEAK024851	2208	187.156	51.5562	-1.86002	3.76901e-06	Down	3.17926e-07
TEAK011679	750	42.3392	13.6134	-1.63696	0.00589454	Down	0.00129789
TEAK028316	1641	11.257	0.163446	-6.10586	7.13095e-05	Down	8.33488e-06
TEAK039965	810	26.4858	3.21872	-3.04066	0.0232085	Down	0.00633179
TEAK031999	1494	83.0735	267.941	1.68946	6.57942e-12	Up	1.57413e-13
TEAK022692	849	392.449	141.893	-1.4677	1.14153e-10	Down	3.46157e-12
TEAK010614	543	18.9252	45.6834	1.27136	0.00529427	Up	0.0011465
TEAK000035	978	48.2801	24.126	-1.00084	0.0421517	Down	0.0128193
TEAK034970	663	1095.07	165.673	-2.72461	1.33946e-06	Down	1.01352e-07
TEAK035982	1089	75.9231	230.571	1.6026	4.40343e-06	Up	3.7727e-07
TEAK038547	591	71.4474	33.108	-1.1097	0.00288592	Down	0.000567368
TEAK032761	1449	7.79138	0.275723	-4.82059	0.00380023	Down	0.000778494
TEAK031252	1467	145.272	46.6401	-1.63912	2.66998e-06	Down	2.15457e-07
TEAK031881	609	20.2394	1.11265	-4.18509	2.65315e-05	Down	2.77994e-06
TEAK037500	534	157.864	58.8767	-1.42291	0.000116111	Down	1.44132e-05
TEAK008026	1161	268.447	770.926	1.52195	2.8096e-12	Up	6.24375e-14
TEAK001430	1017	64.736	22.0583	-1.55325	0.0110475	Down	0.00266924
TEAK009073	918	196.475	47.228	-2.05664	3.78715e-10	Down	1.31181e-11
TEAK029840	1473	1.66128	18.9218	3.50968	0.00144572	Up	0.000256113
TEAK031956	216	766.369	94.7845	-3.01532	2.03919e-06	Down	1.60505e-07
TEAK026375	7653	458.762	1015.12	1.14583	0.00107832	Up	0.000182019
TEAK032703	1554	25.9652	73.3712	1.49863	0.00549108	Up	0.00119795
TEAK014422	975	18.5573	1.67881	-3.46647	0.0109984	Down	0.00265461
TEAK032935	843	3.20037	56.4279	4.1401	2.61201e-08	Up	1.3503e-09
TEAK032942	1821	82.6621	260.82	1.65776	6.83717e-07	Up	4.8255e-08
TEAK023011	1890	10.112	0.271205	-5.22054	0.00172234	Down	0.000313735
TEAK006651	588	79.3754	439.697	2.46975	1.29425e-26	Up	4.77327e-29
TEAK014674	873	97.64	210.167	1.10599	0.00468644	Up	0.000993011
TEAK005541	1074	91.4865	235.536	1.36432	1.0427e-07	Up	6.12983e-09
TEAK031624	789	13.6547	1.35885	-3.32894	0.0122209	Down	0.00299512
TEAK007173	567	21.8613	8.54248	-1.35565	0.0262523	Down	0.00732606
TEAK005012	939	14.2964	608.85	5.41236	2.34133e-32	Up	5.83044e-35
TEAK001518	3312	1364.77	2826.65	1.05043	0.021931	Up	0.00591966
TEAK041068	1276	104.17	47.6443	-1.12857	0.00147508	Down	0.000262198
TEAK015377	678	10.8096	1.43734	-2.91084	0.018634	Down	0.00489638
TEAK005485	1431	57.9359	554.809	3.25946	9.52288e-19	Up	8.40502e-21
TEAK022634	405	924.533	219.432	-2.07495	6.71485e-10	Down	2.44049e-11
TEAK000625	417	31.3678	0.457542	-6.09924	0.000660602	Down	0.000103367
TEAK019112	408	95.4386	317.106	1.73232	7.80595e-08	Up	4.49548e-09
TEAK010659	2130	167.154	481.583	1.52661	3.24006e-08	Up	1.7108e-09
TEAK026153	2370	26.6563	67.1401	1.3327	0.00396175	Up	0.000816227
TEAK000790	561	88.0785	6.54857	-3.74954	4.30249e-14	Down	6.87607e-16
TEAK001854	795	5.4716	153.151	4.80685	1.69827e-10	Up	5.34792e-12
TEAK023695	711	205.234	520.007	1.34126	1.79414e-07	Up	1.12317e-08
TEAK010675	1251	473.454	135.716	-1.80264	0.00260426	Down	0.000504696
TEAK039767	1758	614.554	1318.32	1.10108	0.000199812	Up	2.64534e-05
TEAK008331	897	21.7975	4.40063	-2.30838	0.0114849	Down	0.00279085
TEAK011695	2391	81.0818	36.5247	-1.1505	0.00123912	Down	0.000214552
TEAK016080	651	33.2942	3.76846	-3.14322	0.00103139	Down	0.000172993
TEAK004126	1107	32.3201	1.24972	-4.69275	0.0307345	Down	0.00879775
TEAK034870	264	0.885937	10.1975	3.52486	0.00968428	Up	0.00228828
TEAK007449	900	2305.87	308.787	-2.90063	5.32536e-13	Down	1.04412e-14
TEAK031340	630	199.24	504.958	1.34166	1.55504e-09	Up	6.09779e-11
TEAK006980	1479	78.6953	163.506	1.055	0.00133684	Up	0.000233917
TEAK004560	849	62.7289	7.23111	-3.11684	0.000141203	Down	1.80532e-05
TEAK041102	867	297.124	137.244	-1.11433	3.37963e-05	Down	3.64553e-06
TEAK033394	738	335.913	974.846	1.53709	3.5365e-11	Up	9.59817e-13
TEAK022650	2088	116.993	776.304	2.7302	1.32268e-17	Up	1.29666e-19
TEAK000699	633	330.838	122.992	-1.42756	0.00518821	Down	0.00112043
TEAK030381	405	15.6462	1.47209	-3.40988	0.00622032	Down	0.00137645
TEAK040161	1929	52.6336	131.855	1.3249	1.95658e-05	Up	1.97484e-06
TEAK028004	594	113.796	45.9019	-1.30983	3.65007e-06	Down	3.06484e-07
TEAK040026	3219	407.024	117.921	-1.78729	1.79747e-09	Down	7.13619e-11
TEAK030236	1578	29.9638	93.8281	1.6468	6.82706e-06	Up	6.14831e-07
TEAK017921	672	2014.92	457.651	-2.13841	2.16685e-11	Down	5.71697e-13
TEAK031344	735	184.555	80.3343	-1.19996	0.000598963	Down	9.19289e-05
TEAK025885	903	182.43	476.994	1.38663	5.32143e-07	Up	3.67186e-08
TEAK027099	1152	234.985	516.212	1.1354	4.1831e-09	Up	1.81966e-10
TEAK006915	1563	226.157	26.0772	-3.11647	1.5575e-16	Down	1.71834e-18
TEAK034548	789	1161.06	119.309	-3.28267	1.17469e-20	Down	8.22033e-23
TEAK006499	882	119.444	34.6458	-1.78558	0.000480542	Down	7.133e-05
TEAK011154	1893	601.98	1632.09	1.43893	2.89771e-05	Up	3.06906e-06
TEAK003751	819	276.145	111.305	-1.31091	4.75394e-05	Down	5.33627e-06
TEAK001028	1128	7.86428	27.1591	1.78805	0.0083155	Up	0.00191872
TEAK008719	1275	790.017	1678.19	1.08695	7.59418e-05	Up	8.92419e-06
TEAK022511	483	89.8134	28.4328	-1.65937	0.000227279	Down	3.06129e-05
TEAK013134	1602	217.972	520.907	1.25688	0.00100681	Up	0.000167854
TEAK030711	567	36.6734	200.259	2.44906	2.07871e-08	Up	1.05495e-09
TEAK008174	2025	293.813	1076.38	1.87322	4.68793e-13	Up	9.08801e-15
TEAK001394	1596	43.5631	178.317	2.03327	5.99888e-11	Up	1.72645e-12
TEAK033972	726	88.3825	11.943	-2.88759	1.39804e-10	Down	4.31434e-12
TEAK030449	525	7.10412	0.162429	-5.45077	0.00133171	Down	0.000232936
TEAK005284	1989	287.959	134.703	-1.09608	0.00408717	Down	0.000846706
TEAK025282	2475	258.849	80.5025	-1.685	1.33675e-08	Down	6.47645e-10
TEAK026364	2184	34.5326	77.7503	1.17089	0.00879808	Up	0.00204754
TEAK013264	2166	285.284	76.527	-1.89836	6.7437e-08	Down	3.82846e-09
TEAK030613	366	1.83327	8.26714	2.17297	0.0405001	Up	0.0122267
TEAK039170	1431	87.9264	385.317	2.13168	2.94448e-11	Up	7.92646e-13
TEAK021700	1194	1430.07	391.406	-1.86935	1.48038e-07	Down	9.01206e-09
TEAK010560	1551	62.1562	2058.54	5.04958	1.37142e-47	Up	1.08074e-50
TEAK010567	1341	147.554	46.2072	-1.67506	1.43642e-08	Down	7.02726e-10
TEAK012371	477	311.671	5.75962	-5.75791	0.000103041	Down	1.25769e-05
TEAK014523	1245	65.1392	9.32673	-2.80408	2.26828e-07	Down	1.45003e-08
TEAK036956	1554	130.16	453.206	1.79988	6.91315e-08	Up	3.93991e-09
TEAK027768	1443	112.768	308.34	1.45116	1.53579e-07	Up	9.41108e-09
TEAK017312	1185	9.20356	95.4959	3.37518	2.71721e-05	Up	2.85734e-06
TEAK035484	762	346.599	135.72	-1.35264	6.41143e-07	Down	4.50078e-08
TEAK006551	591	88.3853	14.1459	-2.64342	0.00273078	Down	0.000533433
TEAK013430	918	394.365	884.454	1.16526	0.0100206	Up	0.00238134
TEAK005527	708	40.6722	335.822	3.04558	2.43017e-05	Up	2.52178e-06
TEAK030487	444	18.1053	76.3026	2.07532	1.94853e-05	Up	1.96487e-06
TEAK034001	1767	34.4523	1948.12	5.82134	1.96293e-67	Up	4.95001e-71
TEAK000068	2316	92.8259	267.386	1.52633	0.00210631	Up	0.000395979
TEAK036897	957	312.87	105.72	-1.56532	6.45312e-09	Down	2.91493e-10
TEAK001945	918	26.4738	5.18858	-2.35115	0.0395956	Down	0.0119022
TEAK032664	807	2.02372	13.7172	2.7609	0.00729175	Up	0.00164963
TEAK004045	1011	5.40843	20.2722	1.90622	0.00512287	Up	0.00110486
TEAK039458	1068	5.17799	0.161124	-5.00615	0.0398018	Down	0.0119779
TEAK031223	657	21.1548	1.75046	-3.59518	7.03224e-06	Down	6.35304e-07
TEAK027380	2784	651.815	1398.42	1.10126	0.000567358	Up	8.6309e-05
TEAK026598	3696	974.595	297.705	-1.71092	3.33827e-12	Down	7.52385e-14
TEAK033808	1380	49.5158	17.5334	-1.49778	0.0107908	Down	0.00259498
TEAK001266	1206	6.45401	0.648034	-3.31606	0.0404114	Down	0.0121919
TEAK022478	1497	264.835	728.704	1.46024	4.50616e-08	Up	2.45166e-09
TEAK008410	888	86.2542	2.53786	-5.08691	0.0188609	Down	0.00496552
TEAK025263	1365	13.9329	0.901556	-3.94993	0.0216953	Down	0.00584645
TEAK012054	936	20.6668	2.91383	-2.82633	0.00538787	Down	0.00117187
TEAK030346	2763	267.212	92.3964	-1.53208	1.40858e-07	Down	8.50281e-09
TEAK030051	1572	57.3239	136.639	1.25316	3.98985e-05	Up	4.39181e-06
TEAK041208	522	11.6159	38.0656	1.71238	0.00126723	Up	0.000219901
TEAK000579	663	14.6589	37.5592	1.35739	0.0405232	Up	0.0122359
TEAK025908	1524	32.964	93.8079	1.50882	0.0211616	Up	0.00568061
TEAK034388	1416	7.15234	34.8397	2.28424	1.61002e-05	Up	1.5951e-06
TEAK017000	624	4.0383	54.8547	3.7638	5.9882e-09	Up	2.69171e-10
TEAK001100	492	27.5204	78.2504	1.5076	0.00626552	Up	0.00138863
TEAK022928	1725	36.2188	199.776	2.46357	4.08672e-06	Up	3.47688e-07
TEAK022925	2139	198.705	8.55476	-4.53776	2.23171e-09	Down	8.98341e-11
TEAK022226	660	234.516	61.3249	-1.93514	1.98548e-05	Down	2.01089e-06
TEAK022629	663	7.81852	0.896456	-3.12459	0.0330983	Down	0.00959124
TEAK034674	888	51.7958	166.082	1.68099	2.48087e-07	Up	1.59453e-08
TEAK021607	804	258.703	5.62704	-5.52278	9.10465e-16	Down	1.14511e-17
TEAK023297	1554	1197.67	369.749	-1.69561	1.95726e-08	Down	9.87145e-10
TEAK008437	1707	48.0566	17.6626	-1.44403	0.00437139	Down	0.000916471
TEAK001594	2112	50.2537	154.332	1.61873	4.82936e-08	Up	2.65338e-09
TEAK036754	1380	34.9951	135.534	1.95343	1.04889e-05	Up	9.91231e-07
TEAK038277	2370	30.4431	167.578	2.46064	9.0114e-06	Up	8.33989e-07
TEAK025392	1236	17.5783	45.7535	1.38009	0.0196906	Up	0.00522305
TEAK015409	2196	101.398	371.345	1.87273	2.03025e-06	Up	1.59673e-07
TEAK002477	2613	123.358	306.054	1.31094	1.74709e-06	Up	1.35751e-07
TEAK005826	1626	267.468	50.3001	-2.41073	2.15114e-05	Down	2.19833e-06
TEAK017578	1101	97.0076	42.2914	-1.19773	0.000228417	Down	3.07954e-05
TEAK032568	684	73.921	34.547	-1.09743	0.017762	Down	0.0046303
TEAK023258	1266	26.2171	510.837	4.28428	1.95906e-25	Up	8.08966e-28
TEAK030563	501	82.9635	189.672	1.19296	7.26919e-06	Up	6.5946e-07
TEAK013341	882	0.193876	20.9763	6.75748	1.56292e-07	Up	9.59417e-09
TEAK019347	822	64.9344	13.6194	-2.25332	3.77891e-06	Down	3.1888e-07
TEAK009307	1638	3.47172	0.160209	-4.43762	0.0279131	Down	0.00786608
TEAK012191	1065	0.788475	13.7486	4.12408	0.00320042	Up	0.000637582
TEAK019051	1746	56.8551	439.257	2.94971	0.0321039	Up	0.00926159
TEAK022768	702	9.00763	0.700974	-3.68371	0.0100125	Down	0.00237847
TEAK008140	1605	0.483661	7.88706	4.02742	0.0208356	Up	0.00557669
TEAK020361	747	22.6095	2.56454	-3.14015	0.000170006	Down	2.2143e-05
TEAK028131	1566	21.6712	71.1774	1.71564	0.000148717	Up	1.91247e-05
TEAK032979	1593	21.3208	2.58021	-3.0467	0.00996248	Down	0.00236379
TEAK023162	351	6.07536	0.27625	-4.45893	0.0337841	Down	0.0098283
TEAK007869	912	228.846	477.493	1.0611	0.00359082	Up	0.000728939
TEAK004165	282	52.8879	123.098	1.21879	0.000135854	Up	1.72708e-05
TEAK027102	4176	360.629	1125.22	1.64162	0.000134496	Up	1.70854e-05
TEAK026163	861	475.48	207.383	-1.19709	1.68109e-05	Down	1.67204e-06
TEAK017931	903	6462.11	2256.41	-1.51798	1.82094e-09	Down	7.24953e-11
TEAK027149	603	5.93391	37.5138	2.66037	0.000518843	Up	7.77512e-05
TEAK041088	870	429.047	1017.34	1.2456	0.000121072	Up	1.5113e-05
TEAK000059	1614	30.4148	94.2685	1.632	0.000244589	Up	3.32913e-05
TEAK023059	1548	9.69859	1.99377	-2.28228	0.0393223	Down	0.0118039
TEAK033936	1095	304.194	133.766	-1.18528	0.000386766	Down	5.55571e-05
TEAK014947	1449	170.453	6.79977	-4.64774	0.000667168	Down	0.000105047
TEAK026898	2961	2394.12	864.018	-1.47036	3.47189e-12	Down	7.86105e-14
TEAK028283	1800	379.38	117.055	-1.69645	7.09382e-09	Down	3.23565e-10
TEAK026639	261	24.9679	90.3473	1.85541	0.00184564	Up	0.00033947
TEAK004412	1233	49.6959	129.176	1.37814	0.00557441	Up	0.00121736
TEAK034619	3459	6.10815	250.168	5.35601	2.9685e-17	Up	3.00368e-19
TEAK002722	1011	86.0312	34.5971	-1.31421	0.000860954	Down	0.000140851
TEAK036819	1689	62.0285	148.093	1.2555	1.76749e-05	Up	1.76615e-06
TEAK019751	972	20.5042	2.36855	-3.11385	0.000284283	Down	3.94021e-05
TEAK018834	1083	58.0349	120.829	1.05798	0.0286455	Up	0.0081194
TEAK002349	336	64.5918	23.198	-1.47735	0.0159345	Down	0.00407553
TEAK014580	2361	766.075	258.368	-1.56806	0.00203797	Down	0.000380818
TEAK007331	1089	92.5254	258.383	1.48159	0.000887164	Up	0.000145698
TEAK002216	1332	41.0801	116.912	1.50891	9.36279e-06	Up	8.69756e-07
TEAK038789	2922	9.78441	0.867502	-3.49555	0.0107454	Down	0.00258168
TEAK032124	846	33.8411	11.6415	-1.5395	0.0103828	Down	0.00248115
TEAK021824	3966	481.834	1277.03	1.40618	3.15014e-07	Up	2.07037e-08
TEAK023770	1242	1945.27	672.373	-1.53264	1.1504e-06	Down	8.56527e-08
TEAK001804	939	1793.87	426.849	-2.07127	6.30711e-10	Down	2.28037e-11
TEAK038064	1149	239.594	536.338	1.16255	0.00589837	Up	0.00129945
TEAK026986	663	49.2227	3.69817	-3.73444	4.22384e-09	Down	1.84004e-10
TEAK023246	1575	154.735	402.703	1.37992	1.00818e-06	Up	7.4015e-08
TEAK035282	1770	20.4896	50.7618	1.30885	0.0029016	Up	0.000570734
TEAK005476	630	142.686	20.9895	-2.7651	3.36626e-10	Down	1.14388e-11
TEAK018194	3066	1408.59	3308.5	1.23193	4.73985e-08	Up	2.59673e-09
TEAK011113	2958	62.299	257.687	2.04834	6.81304e-08	Up	3.86997e-09
TEAK014011	6561	24.6639	7.05677e-06	-21.7369	3.25615e-09	Down	1.37948e-10
TEAK028527	1422	585.955	110.783	-2.40306	1.81119e-05	Down	1.8121e-06
TEAK017256	372	62.5888	0.658071	-6.57152	0.00198471	Down	0.000368863
TEAK040513	651	24.2538	3.61176	-2.74743	0.0109041	Down	0.00262841
TEAK037965	996	86.4014	288.182	1.73786	1.38862e-05	Up	1.35649e-06
TEAK004633	3255	151.364	349.76	1.20834	0.00119885	Up	0.000205805
TEAK027674	570	32.9457	191.381	2.53829	2.8062e-16	Up	3.27289e-18
TEAK017531	828	335.277	120.501	-1.47631	5.08802e-05	Down	5.74655e-06
TEAK022751	378	18.1628	1.16945	-3.95708	0.00741995	Down	0.00168263
TEAK032756	3459	5541.14	1282.16	-2.1116	6.93945e-22	Down	4.04678e-24
TEAK031411	1152	165.388	343.624	1.05498	0.0181869	Up	0.00475998
TEAK015524	426	2.85413	81.778	4.84059	4.37015e-13	Up	8.43062e-15
TEAK038491	1065	80.8871	245.755	1.60324	2.25702e-05	Up	2.31934e-06
TEAK008005	624	20.5828	104.824	2.34846	1.59035e-05	Up	1.57411e-06
TEAK021170	771	363.882	730.561	1.00553	0.00141633	Up	0.000250326
TEAK035757	2541	2157.33	708.414	-1.60658	0.000123821	Down	1.55317e-05
TEAK026595	396	52.058	18.3431	-1.50488	0.0161208	Down	0.00413132
TEAK017809	1467	29.8205	116.755	1.96911	6.34392e-06	Up	5.67321e-07
TEAK006072	1458	166.787	352.582	1.07995	0.000112615	Up	1.39402e-05
TEAK015443	3060	115.959	349.151	1.59023	0.0331999	Up	0.00963059
TEAK013892	1491	34.2109	0.164955	-7.69624	0.0448873	Down	0.0138536
TEAK013252	900	68.3895	7.10599	-3.26667	1.02662e-06	Down	7.54043e-08
TEAK035909	765	1.85477	9.96877	2.42618	0.0415605	Up	0.0126083
TEAK025075	2352	641.471	303.868	-1.07794	0.000521606	Down	7.82146e-05
TEAK018400	807	72.8638	170.836	1.22934	0.000360631	Up	5.1371e-05
TEAK034576	1545	92.5027	238.427	1.36598	0.00322988	Up	0.000644801
TEAK039404	450	3.80681	0.160688	-4.56625	0.0221174	Down	0.00598811
TEAK023658	1521	104.998	38.8679	-1.43371	3.00352e-05	Down	3.18965e-06
TEAK010403	1941	21.5472	48.1788	1.1609	0.0294713	Up	0.00838694
TEAK028356	981	132.293	28.2048	-2.22972	2.17617e-05	Down	2.22803e-06
TEAK025701	1683	116.094	253.553	1.127	0.00538232	Up	0.00117049
TEAK030476	1026	1212.3	414.852	-1.54708	7.21021e-09	Down	3.291e-10
TEAK016732	1266	237.195	5.5608	-5.41464	0.000626858	Down	9.72377e-05
TEAK000357	927	161.662	372.207	1.20313	0.000808845	Up	0.000131459
TEAK026558	1419	120.519	56.2416	-1.09954	0.00363678	Down	0.000739302
TEAK034614	2880	772.237	2629.39	1.76761	4.93162e-12	Up	1.14725e-13
TEAK036411	552	307.957	2186.41	2.82776	1.98664e-12	Up	4.27712e-14
TEAK036902	483	52.019	9.24634	-2.49209	9.37339e-06	Down	8.71036e-07
TEAK017335	297	70.3364	0.165369	-8.73244	0.00145736	Down	0.000258451
TEAK029176	447	6.39656	0.423072	-3.91832	0.0258682	Down	0.00720743
TEAK019793	1221	92.9096	22.8163	-2.02576	4.76564e-06	Down	4.12209e-07
TEAK022897	1785	582.649	221.358	-1.39624	0.00206423	Down	0.000386441
TEAK029927	1638	724.544	2194.12	1.5985	1.25199e-16	Up	1.37339e-18
TEAK023679	633	10.2055	0.163822	-5.96107	0.00103363	Down	0.000173401
TEAK002543	726	188.551	728.176	1.94933	4.38296e-12	Up	1.01007e-13
TEAK039813	564	7.03733	0.821391	-3.09889	0.04331	Down	0.0132385
TEAK010969	579	98.9269	43.1676	-1.19641	0.00134787	Down	0.000236219
TEAK020713	297	36.1679	5.01307	-2.85095	1.07851e-05	Down	1.02295e-06
TEAK037941	684	73.2052	329.655	2.17094	0.000128824	Up	1.62512e-05
TEAK019651	774	103.102	464.755	2.17239	2.48506e-10	Up	8.13961e-12
TEAK040642	1836	1683.25	651.826	-1.36869	2.66999e-08	Down	1.38685e-09
TEAK014470	762	395.057	806.226	1.02913	0.00265144	Up	0.000514843
TEAK013603	336	506.177	6.26641	-6.33586	1.92152e-25	Down	7.87408e-28
TEAK004012	684	6.26196	0.16126	-5.27915	0.00536734	Down	0.00116436
TEAK001613	252	42.6398	97.487	1.19301	0.0158145	Up	0.00403887
TEAK031135	1194	259.139	601.959	1.21594	9.76936e-05	Up	1.18529e-05
TEAK007878	2634	62.5002	11.1393	-2.4882	6.55137e-05	Down	7.58723e-06
TEAK014814	1368	645.772	191.003	-1.75743	0.000584382	Down	8.93041e-05
TEAK016259	1680	0.536312	20.92	5.28567	4.87519e-05	Up	5.48312e-06
TEAK019660	1452	5.50874	31.8528	2.53163	0.00767527	Up	0.00174933
TEAK003248	564	3.65768	0.158245	-4.5307	0.0303386	Down	0.00866434
TEAK035351	1479	28.0148	2.78712	-3.32934	0.000692406	Down	0.000109705
TEAK025789	1167	50.3487	17.7374	-1.50516	0.000975969	Down	0.000162159
TEAK016484	1062	72.2975	18.6178	-1.95727	0.00121573	Down	0.00020989
TEAK035617	693	46.353	144.981	1.64513	6.34822e-10	Up	2.29724e-11
TEAK023148	1758	154.41	368.39	1.25447	5.8145e-06	Up	5.13928e-07
TEAK029944	270	1.34268	31.6187	4.55759	2.78418e-07	Up	1.80966e-08
TEAK015783	1899	452.137	173.643	-1.38063	0.00188972	Down	0.000348767
TEAK037316	1086	145.183	357.596	1.30046	0.000877692	Up	0.000143921
TEAK001062	2343	442.384	215.527	-1.03743	0.00325441	Down	0.000650389
TEAK037038	1647	387.337	164.673	-1.23399	1.85855e-05	Down	1.86593e-06
TEAK013270	873	265.937	93.7282	-1.50453	3.73433e-05	Down	4.0764e-06
TEAK009039	867	103.729	340.472	1.71471	4.46599e-11	Up	1.23602e-12
TEAK026024	621	50.5159	17.4799	-1.53104	0.00241364	Down	0.000462961
TEAK041060	1146	249.82	37.1686	-2.74873	3.4152e-15	Down	4.58604e-17
TEAK000542	711	22.0338	229.383	3.37997	4.45271e-10	Up	1.56218e-11
TEAK039690	2505	560.059	1557.34	1.47543	7.49033e-10	Up	2.73887e-11
TEAK025061	3747	64.2492	169.36	1.39835	0.000138579	Up	1.76697e-05
TEAK016922	2694	176.299	65.8732	-1.42026	2.78718e-06	Down	2.25968e-07
TEAK006395	1071	12.4579	34.3584	1.46361	0.0243397	Up	0.00669487
TEAK036634	555	44.4154	17.0253	-1.38338	0.0105454	Down	0.00252633
TEAK022139	1293	82.6049	519.549	2.65296	1.42359e-22	Up	7.85296e-25
TEAK022134	1416	158.254	504.678	1.67312	0.00334749	Up	0.000673002
TEAK002464	2079	75.9871	33.3391	-1.18854	0.0250165	Down	0.00692205
TEAK007581	333	51.585	116.59	1.17643	0.0218785	Up	0.00590203
TEAK011120	1332	37.8962	5.87056	-2.69048	3.1214e-05	Down	3.32568e-06
TEAK011132	993	56.9575	132.034	1.21295	0.0229439	Up	0.00624585
TEAK036521	555	49.5496	16.4639	-1.58957	0.00624349	Down	0.00138276
TEAK016906	588	4.02276	52.0744	3.69432	4.14419e-08	Up	2.2299e-09
TEAK003463	366	8.17781	1.05974	-2.948	0.0264511	Down	0.00739403
TEAK037523	1512	169.551	653.202	1.94581	1.09649e-09	Up	4.15452e-11
TEAK006191	738	32.298	10.9946	-1.55465	0.0332256	Down	0.00964176
TEAK016972	930	308.343	9.57789	-5.00869	2.01678e-16	Down	2.2759e-18
TEAK030113	918	91.3298	0.273532	-8.38323	1.2969e-10	Down	3.9719e-12
TEAK019420	1842	1504.47	374.562	-2.00598	1.87652e-06	Down	1.46399e-07
TEAK012657	504	9.84721	64.6664	2.71523	4.02501e-07	Up	2.70753e-08
TEAK031121	1554	451.585	2709.51	2.58496	1.35686e-05	Up	1.32205e-06
TEAK000728	273	10.997	1.41954	-2.95361	0.0114984	Down	0.00279513
TEAK032684	390	189.662	461.749	1.28368	0.000982117	Up	0.000163335
TEAK009545	930	0.323907	4.97054	3.93975	0.0320034	Up	0.00922353
TEAK020738	3642	491.192	998.874	1.02401	1.29708e-05	Up	1.25685e-06
TEAK027626	720	15.6649	2.3756	-2.72117	0.00356093	Down	0.000721638
TEAK005831	1506	18.8358	1.75226	-3.42619	0.000844878	Down	0.000137901
TEAK029949	417	4.54821	19.4994	2.10006	0.00344578	Up	0.000695153
TEAK017131	1497	32.9897	5.18117	-2.67067	0.00185665	Down	0.000341787
TEAK014358	1266	237.195	5.5608	-5.41464	0.000626858	Down	9.72377e-05
TEAK023397	825	589.267	151.005	-1.96432	1.70587e-06	Down	1.32172e-07
TEAK027857	2040	1934.15	906.553	-1.09324	3.9893e-06	Down	3.38771e-07
TEAK037140	636	9787.22	1900.54	-2.36449	0.0310651	Down	0.00890511
TEAK038750	5712	277.632	1222.58	2.13868	2.31114e-05	Up	2.38297e-06
TEAK022886	1803	13.1688	31.614	1.26344	0.0411647	Up	0.0124659
TEAK007423	1338	6.55892	28.8504	2.13706	0.0137863	Up	0.00344353
TEAK036202	2241	122.391	716.276	2.54902	1.15035e-07	Up	6.82798e-09
TEAK002316	750	1778.64	420.771	-2.07967	2.29157e-13	Down	4.20488e-15
TEAK007658	1203	1619.88	3657.77	1.17507	0.000552973	Up	8.36676e-05
TEAK034611	1446	9.48461	1.11872	-3.08373	0.0132581	Down	0.00329071
TEAK008453	462	82.5008	10.7264	-2.94325	1.62339e-08	Down	8.01869e-10
TEAK000116	1149	105.951	31.0435	-1.77103	0.000106673	Down	1.30802e-05
TEAK000060	1986	365.123	142.26	-1.35985	1.0051e-05	Down	9.42932e-07
TEAK026449	513	53.0562	13.2749	-1.99882	6.95204e-05	Down	8.10166e-06
TEAK025089	1113	350.222	815.957	1.22022	0.000903361	Up	0.000148643
TEAK033843	870	268.828	620.196	1.20604	0.0269572	Up	0.00756782
TEAK004401	1173	117.076	572.537	2.28993	8.1721e-15	Up	1.18496e-16
TEAK024626	636	135.773	37.302	-1.86387	0.000365135	Down	5.21391e-05
TEAK028482	582	16.6894	3.98325	-2.06692	0.0207098	Down	0.00553584
TEAK016633	897	97.0357	6.90893	-3.81198	0.0258221	Down	0.00719075
TEAK039654	816	40.9296	11.8337	-1.79024	0.00638752	Down	0.0014199
TEAK006890	1764	27.8841	105.76	1.92328	0.000483465	Up	7.19006e-05
TEAK001587	513	155.821	45.2015	-1.78545	5.0138e-05	Down	5.65483e-06
TEAK031348	675	4.41197	30.6332	2.7956	0.0122088	Up	0.00299063
TEAK037638	1479	23.1716	0.901432	-4.684	0.000876288	Down	0.000143608
TEAK013860	1266	237.195	5.5608	-5.41464	0.000626858	Down	9.72377e-05
TEAK030597	975	27.8464	73.8994	1.40807	0.00216478	Up	0.000407926
TEAK021467	804	545.675	92617.6	7.4071	7.27412e-82	Up	6.87882e-86
TEAK036863	1545	332.29	842.672	1.34253	8.20154e-05	Up	9.73099e-06
TEAK007132	1134	350	161.565	-1.11524	6.83185e-05	Down	7.94349e-06
TEAK026755	660	40.0179	17.8156	-1.1675	0.0105352	Down	0.00252322
TEAK019287	1890	734.184	1542.67	1.07122	0.0127283	Up	0.00313834
TEAK034293	495	471.637	190.794	-1.30566	1.87924e-05	Down	1.88789e-06
TEAK028391	450	18.239	3.25362	-2.48691	0.00403716	Down	0.000834819
TEAK027158	2382	6.65104	0.162982	-5.35079	0.00101371	Down	0.000169197
TEAK035941	732	26.7753	8.49133	-1.65684	0.00473713	Down	0.00100972
TEAK029120	1995	10.3037	56.7004	2.46019	3.06392e-06	Up	2.50916e-07
TEAK015662	1230	74.0752	22.0848	-1.74594	6.11644e-05	Down	7.04691e-06
TEAK025912	1512	116.714	323.395	1.47032	0.000867693	Up	0.00014209
TEAK026063	1062	40.7301	173.965	2.09463	1.97736e-09	Up	7.89722e-11
TEAK007735	657	22.6823	423.897	4.22408	1.25136e-21	Up	7.53403e-24
TEAK033259	1539	52.0058	22.1877	-1.22891	0.0104737	Down	0.00250517
TEAK000831	1989	149.842	667.331	2.15496	8.42043e-07	Up	6.0491e-08
TEAK029990	1791	125.165	50.4165	-1.31186	0.000866531	Down	0.000141872
TEAK009279	2340	76.749	539.22	2.81265	6.38846e-06	Up	5.7211e-07
TEAK038934	531	18.3162	82.5192	2.17161	0.00148328	Up	0.000264077
TEAK012752	1248	98.8218	286.933	1.53781	3.72976e-09	Up	1.60717e-10
TEAK016159	1878	255.896	537.818	1.07156	6.84247e-06	Up	6.1665e-07
TEAK036479	1614	367.06	45.3686	-3.01625	2.86178e-10	Down	9.54408e-12
TEAK002320	2853	389.958	1313.6	1.75214	6.26365e-08	Up	3.53618e-09
TEAK005658	2637	233.86	111.558	-1.06785	0.000711219	Down	0.000113216
TEAK022942	1158	126.478	279.576	1.14435	1.4536e-05	Up	1.42592e-06
TEAK002946	1005	4403.8	1307.47	-1.75197	4.82718e-14	Down	7.82111e-16
TEAK022842	1440	99.5605	240.698	1.27358	2.73904e-05	Up	2.88201e-06
TEAK008094	912	748.488	154.45	-2.27684	6.45873e-35	Down	1.30298e-37
TEAK002486	1518	171.074	365.006	1.0933	0.00115517	Up	0.000197104
TEAK023434	1797	98.3097	41.0296	-1.26067	0.00450544	Down	0.000948977
TEAK015890	1809	245.286	684.343	1.48025	1.35744e-07	Up	8.12881e-09
TEAK021207	1005	16.9346	0.432624	-5.29072	0.00579755	Down	0.00127285
TEAK024600	1710	194.221	675.53	1.79832	1.42701e-09	Up	5.54752e-11
TEAK032660	369	42.9441	158.676	1.88555	7.14062e-08	Up	4.08305e-09
TEAK008447	1203	142.829	663.045	2.21482	5.4718e-13	Up	1.07628e-14
TEAK005862	2268	73.3299	30.8971	-1.24693	0.00081585	Down	0.000132726
TEAK032939	1956	37.756	11.8576	-1.67089	0.0105814	Down	0.00253529
TEAK019039	822	9.41202	34.55	1.87611	0.0026815	Up	0.000522285
TEAK007622	1761	17.3771	1.59074	-3.44942	0.000218641	Down	2.92633e-05
TEAK018245	2799	167.755	394.768	1.23465	0.0322769	Up	0.00931908
TEAK002716	2286	542.203	1322.9	1.2868	0.000248487	Up	3.38708e-05
TEAK034838	3891	24.3031	112.545	2.21129	6.44695e-07	Up	4.53181e-08
TEAK016369	1560	193.968	8.47784	-4.51597	5.07314e-16	Down	6.09276e-18
TEAK013223	1110	3039.44	422.864	-2.84554	1.30457e-10	Down	4.00121e-12
TEAK031086	2028	60.4234	22.2353	-1.44226	0.000297544	Down	4.14278e-05
TEAK005790	6162	236.576	33.6716	-2.8127	2.94739e-07	Down	1.92477e-08
TEAK000864	525	26.7176	9.74842	-1.45455	0.00781713	Down	0.00178919
TEAK002433	2454	273.219	659.668	1.27168	3.79669e-06	Up	3.20739e-07
TEAK017858	2085	102.023	38.3194	-1.41274	0.001075	Down	0.000181392
TEAK034393	1773	110.025	17.242	-2.67383	3.56312e-12	Down	8.13169e-14
TEAK016357	342	28.9159	58.3215	1.01217	0.0302716	Up	0.00864141
TEAK002675	579	0.194977	37.4794	7.58665	1.87168e-09	Up	7.45744e-11
TEAK039795	1638	33.2039	1544.16	5.53933	9.21024e-27	Up	3.28066e-29
TEAK004689	747	312.109	1192.62	1.93401	6.48705e-11	Up	1.87921e-12
TEAK010797	810	36.0941	14.5685	-1.30891	0.00373274	Down	0.000762456
TEAK039995	1239	34.597	164.561	2.24991	0.00314965	Up	0.000626078
TEAK023040	1152	469.609	213.589	-1.13662	3.26027e-06	Down	2.68538e-07
TEAK006433	579	32.8216	1.75682	-4.2236	1.41889e-08	Down	6.92805e-10
TEAK012592	885	44.6844	238.075	2.41357	3.60082e-10	Up	1.23153e-11
TEAK001513	546	53.903	25.0936	-1.10305	0.0179205	Down	0.00467896
TEAK018849	582	2.72918	124.56	5.51223	7.14589e-15	Up	1.02264e-16
TEAK012093	3855	551.246	242.709	-1.18347	5.64159e-05	Down	6.43402e-06
TEAK028017	315	1056.25	288.953	-1.87004	0.00238816	Down	0.000457031
TEAK013993	867	45.7966	8.82833	-2.37503	1.37673e-05	Down	1.34387e-06
TEAK004458	885	141.874	32.3398	-2.13323	0.000483169	Down	7.18265e-05
TEAK031363	1488	14.596	0.879142	-4.05333	0.000607962	Down	9.36167e-05
TEAK037922	321	424.984	133.896	-1.6663	2.11265e-06	Down	1.66886e-07
TEAK027503	1632	48.5669	100.694	1.05194	0.00925356	Up	0.00217221
TEAK017735	3060	107.109	218.258	1.02695	0.0436164	Up	0.0133569
TEAK002899	1716	17.7576	132.051	2.89458	2.39347e-07	Up	1.53383e-08
TEAK016252	447	64.9075	131.735	1.02118	0.0049156	Up	0.00105365
TEAK014756	846	1392.92	640.342	-1.1212	0.00579072	Down	0.00127117
TEAK008162	1041	1.69002	16.9662	3.32755	0.000775222	Up	0.000125139
TEAK022034	1380	16.4759	0.867506	-4.24734	0.000602987	Down	9.26985e-05
TEAK023260	1281	81.383	23.0381	-1.82071	7.1065e-05	Down	8.30406e-06
TEAK006541	780	100.031	48.2706	-1.05123	0.00879998	Down	0.00204826
TEAK021952	654	471.718	1056.52	1.16332	5.79488e-05	Up	6.63624e-06
TEAK016995	2310	629.326	1809.82	1.52397	4.71312e-08	Up	2.57614e-09
TEAK034416	309	107.577	0.88619	-6.92354	8.93498e-15	Down	1.30403e-16
TEAK034356	957	26.0473	72.6061	1.47896	0.000353933	Up	5.03053e-05
TEAK026447	771	26.2847	129.117	2.29639	9.04674e-06	Up	8.37545e-07
TEAK003369	909	0.189621	5.00085	4.72099	0.0434629	Up	0.0132948
TEAK019281	1941	38.1657	127.313	1.73804	0.000360987	Up	5.1433e-05
TEAK010831	1578	108.319	298.638	1.46312	2.67551e-06	Up	2.15988e-07
TEAK023634	1248	33.511	4.73812	-2.82225	0.000731831	Down	0.000117097
TEAK001446	1047	10.4109	37.6873	1.85598	0.00995882	Up	0.00236257
TEAK038055	1251	269.762	121.519	-1.15051	0.00027722	Down	3.83008e-05
TEAK022398	1506	144.544	504.048	1.80205	9.7781e-06	Up	9.14809e-07
TEAK036184	1113	148.578	37.23	-1.99669	2.64178e-13	Down	4.92981e-15
TEAK021970	4158	98.913	559.243	2.49924	1.53748e-12	Up	3.23742e-14
TEAK005605	1350	853.058	385.714	-1.14511	0.000487272	Down	7.25594e-05
TEAK033801	588	7.18023	68.0088	3.24362	1.80699e-08	Up	9.01101e-10
TEAK007034	252	25.6882	3.99375	-2.68529	0.00916076	Down	0.00214436
TEAK024362	546	28.7053	11.7588	-1.28758	0.0449994	Down	0.0138995
TEAK016844	522	20.8345	2.75915	-2.91668	0.000904494	Down	0.000148858
TEAK013284	1737	998.491	380.436	-1.39209	3.25121e-07	Down	2.14397e-08
TEAK014572	651	33.2942	3.76846	-3.14322	0.00103139	Down	0.000172993
TEAK040441	861	197.472	643.199	1.70362	1.20018e-05	Up	1.1535e-06
TEAK023747	759	172.751	3.97345	-5.44216	0.000269391	Down	3.70918e-05
TEAK014643	2523	94.5309	29.4314	-1.68343	0.0402696	Down	0.0121428
TEAK035061	1137	153.605	346.468	1.1735	2.17238e-05	Up	2.22209e-06
TEAK016711	750	404.877	168.454	-1.26513	2.04896e-07	Down	1.29626e-08
TEAK032846	1842	537.418	42.8636	-3.64822	9.64966e-27	Down	3.4676e-29
TEAK007655	2685	84.4806	195.306	1.20905	0.000492038	Up	7.33156e-05
TEAK013145	1011	116.659	25.0461	-2.21964	3.49321e-08	Down	1.8609e-09
TEAK005558	1809	199.04	474.411	1.25308	4.32788e-08	Up	2.33556e-09
TEAK013106	996	182.772	407.949	1.15835	0.000229184	Up	3.09489e-05
TEAK036287	813	36.2678	75.6236	1.06015	0.00904527	Up	0.00211391
TEAK029809	606	14.4738	33.9685	1.23076	0.0136807	Up	0.00341375
TEAK036225	513	70.6069	18.5512	-1.9283	0.000292853	Down	4.07468e-05
TEAK006028	2790	200.525	882.18	2.13729	5.67621e-07	Up	3.93306e-08
TEAK031702	1068	0.324467	12.3051	5.24504	0.000457479	Up	6.73587e-05
TEAK027423	1194	309.798	132.839	-1.22165	4.2339e-07	Down	2.85605e-08
TEAK015986	789	70.714	15.02	-2.23511	0.000349254	Down	4.95521e-05
TEAK001175	1260	137.052	22.1483	-2.62946	3.77399e-16	Down	4.48491e-18
TEAK012014	1101	37.1874	126.82	1.76989	0.000700242	Up	0.000111314
TEAK026392	1701	197.938	503.851	1.34795	8.19613e-06	Up	7.52853e-07
TEAK014084	1125	2552.65	443.078	-2.52636	8.43808e-17	Down	9.07006e-19
TEAK034565	528	108.197	242.584	1.16482	0.000174087	Up	2.27514e-05
TEAK023566	669	17.259	2.66709	-2.69401	0.024909	Down	0.00688413
TEAK025979	1257	45.4922	208.097	2.19357	6.22892e-16	Up	7.61828e-18
TEAK037890	3243	5.28262	82.6881	3.96835	2.36296e-05	Up	2.44087e-06
TEAK021381	387	29.8629	9.19014	-1.7002	0.00627496	Down	0.00139171
TEAK021698	633	17736.7	2521.77	-2.81423	6.6901e-10	Down	2.42939e-11
TEAK021298	312	162.435	8.5651	-4.24525	0.0151737	Down	0.00385129
TEAK006198	468	23.61	6.12828	-1.94584	0.030475	Down	0.00871173
TEAK016723	1404	2812.95	1036.46	-1.44042	1.6872e-07	Down	1.05038e-08
TEAK031385	2706	3.14608	0.157375	-4.32127	0.0383539	Down	0.0114477
TEAK016389	789	121.894	38.653	-1.65697	1.8535e-07	Down	1.16384e-08
TEAK006779	1713	44.0818	17.1565	-1.36143	0.0263952	Down	0.00737424
TEAK033601	807	48.5039	110.859	1.19255	0.0182	Up	0.00476628
TEAK012891	561	51.9129	19.8793	-1.38483	0.0141399	Down	0.00354567
TEAK019444	1215	10.6039	26.4092	1.31644	0.0333577	Up	0.0096864
TEAK011003	597	0.324017	9.75236	4.91161	0.000970162	Up	0.000161041
TEAK029457	789	15.8944	1.57199	-3.33786	0.000962702	Down	0.000159712
TEAK018561	714	36.9704	15.4474	-1.25901	0.00492985	Down	0.00105702
TEAK033234	393	40.9606	2.38432	-4.10258	2.02682e-05	Down	2.05915e-06
TEAK030373	1362	151.187	72.6141	-1.05801	0.013453	Down	0.0033499
TEAK019648	645	21.424	3.6124	-2.5682	0.004203	Down	0.000874278
TEAK016143	777	92.5282	197.814	1.09618	0.00140032	Up	0.000247143
TEAK028032	705	4.6994	53.5673	3.51081	0.000136757	Up	1.73943e-05
TEAK006965	2340	151.394	435.575	1.52461	5.88766e-07	Up	4.10154e-08
TEAK011248	1086	213.374	16.5658	-3.68711	4.97403e-08	Down	2.7407e-09
TEAK031218	1044	151.882	444.45	1.54907	0.00146578	Up	0.000260037
TEAK040196	1290	200.434	36.3402	-2.46349	1.4685e-06	Down	1.12068e-07
TEAK010626	1005	450.407	190.378	-1.24236	1.70973e-06	Down	1.32579e-07
TEAK037583	528	940.832	241.754	-1.9604	0.00034831	Down	4.94073e-05
TEAK035815	1485	136.11	59.2372	-1.2002	0.00463944	Down	0.000980858
TEAK003905	993	36.8298	73.9427	1.00553	0.0487409	Up	0.0152642
TEAK003448	1572	41.8941	99.6719	1.25044	0.020103	Up	0.00535698
TEAK021967	1230	197.534	767.129	1.95737	8.1378e-12	Up	1.98802e-13
TEAK039841	1809	223.993	758.164	1.75906	2.53534e-07	Up	1.63514e-08
TEAK029936	2283	26.9402	12.4396	-1.11482	0.0457486	Down	0.0141684
TEAK027154	819	27.3726	5.5988	-2.28954	0.000471204	Down	6.9721e-05
TEAK029422	1377	1302.6	2822.89	1.11577	1.03746e-07	Up	6.09578e-09
TEAK011980	612	101.587	22.6143	-2.16741	0.00260034	Down	0.000503772
TEAK016391	1188	130.888	387.359	1.56533	1.48038e-07	Up	9.01557e-09
TEAK016937	1647	66.6513	178.695	1.4228	2.84434e-06	Up	2.31589e-07
TEAK008097	2097	134.842	378.888	1.4905	1.39692e-05	Up	1.36548e-06
TEAK025009	876	7.33517	0.163103	-5.49098	0.0146505	Down	0.00369125
TEAK007819	687	31.4178	68.8494	1.13186	0.00525901	Up	0.00113787
TEAK036360	1170	64.1263	208.58	1.70161	8.50709e-07	Up	6.12208e-08
TEAK030749	2256	865.178	2541.65	1.5547	1.97002e-07	Up	1.24322e-08
TEAK036540	1569	8.86912	35.1706	1.98751	0.0151674	Up	0.00384875
TEAK028164	681	61.0152	151.612	1.31314	0.000125061	Up	1.57174e-05
TEAK018275	1764	600.989	1404.23	1.22437	4.22148e-05	Up	4.67206e-06
TEAK014997	873	87.7196	30.5512	-1.52167	0.00075741	Down	0.00012181
TEAK019175	1320	959.971	2362.59	1.29931	7.65682e-06	Up	6.98488e-07
TEAK002923	678	61.9656	21.1091	-1.5536	0.00155419	Down	0.000279102
TEAK027796	804	53.8507	15.4266	-1.80354	0.0177892	Down	0.00463908
TEAK028811	1473	87.8989	38.8232	-1.17893	0.0285077	Down	0.00806599
TEAK001018	360	11.2611	153.649	3.77022	4.83849e-07	Up	3.3066e-08
TEAK012472	1545	162.589	374.461	1.20358	1.12292e-05	Up	1.06968e-06
TEAK004606	852	155.172	45.6138	-1.76633	4.73985e-08	Down	2.59649e-09
TEAK039886	1149	59.1209	193.843	1.71315	2.54818e-06	Up	2.04905e-07
TEAK016685	960	25.0934	7.90106	-1.66719	0.00837238	Down	0.00193475
TEAK027221	6717	6696.97	1807.92	-1.88918	0.000537919	Down	8.11015e-05
TEAK016286	492	19.2485	2.26399	-3.0878	0.00043426	Down	6.34957e-05
TEAK034799	2901	195.878	954.334	2.28454	1.42453e-09	Up	5.53216e-11
TEAK037619	1323	184.69	28.7075	-2.6856	2.32453e-11	Down	6.16964e-13
TEAK013959	2754	418.579	838.088	1.0016	0.000149061	Up	1.92095e-05
TEAK028649	792	295.633	706.843	1.25758	0.0007127	Up	0.000113496
TEAK009320	2451	18.0235	168.825	3.22758	1.73308e-15	Up	2.22891e-17
TEAK034502	666	357.448	23.057	-3.95446	5.96832e-17	Down	6.246e-19
TEAK023771	3447	217.028	39.7829	-2.44766	0.000602068	Down	9.25003e-05
TEAK020159	1737	97.2999	268.785	1.46594	0.000197141	Up	2.60625e-05
TEAK003027	1617	76.2703	194.263	1.34882	4.95412e-05	Up	5.57971e-06
TEAK003118	2709	104.767	22.7706	-2.20193	0.0161501	Down	0.0041404
TEAK007453	723	21.4415	5.06644	-2.08136	0.0374602	Down	0.011128
TEAK036713	594	3.48072	36.5743	3.39337	3.7347e-05	Up	4.07798e-06
TEAK003221	840	46.3666	173.681	1.90528	1.16152e-06	Up	8.65173e-08
TEAK017769	1269	72.0408	29.4816	-1.289	0.000687785	Down	0.000108835
TEAK006293	858	4413.17	804.369	-2.45589	3.81643e-10	Down	1.32572e-11
TEAK025770	432	11.2467	2.73384	-2.0405	0.0436303	Down	0.013364
TEAK032913	939	0.675923	8.23436	3.60673	0.0167165	Up	0.00430769
TEAK014429	930	217.142	41.302	-2.39435	1.54655e-06	Down	1.1856e-07
TEAK018232	1017	249.85	670.703	1.42461	1.78946e-09	Up	7.09036e-11
TEAK000069	867	16.0758	67.4568	2.06907	9.69362e-06	Up	9.05988e-07
TEAK022549	1245	88.8633	188.183	1.08247	0.00118448	Up	0.000202928
TEAK033974	1200	158.738	49.9952	-1.66679	7.8043e-05	Down	9.20802e-06
TEAK032228	723	173.822	78.2284	-1.15184	0.000934348	Down	0.00015439
TEAK023953	909	178.321	58.268	-1.6137	4.56651e-06	Down	3.92969e-07
TEAK030669	840	33.6444	8.15816	-2.04405	0.00333183	Down	0.000669223
TEAK032888	2910	359.354	68.6191	-2.38872	4.92995e-18	Down	4.69312e-20
TEAK003540	1422	21.8824	3.89619	-2.48964	0.000802292	Down	0.000130293
TEAK018405	483	268.256	53.6539	-2.32186	9.06908e-07	Down	6.56654e-08
TEAK037383	2115	45.5254	99.8569	1.13319	0.000367731	Up	5.25446e-05
TEAK022910	585	9373.87	2934.65	-1.67546	4.44011e-10	Down	1.55636e-11
TEAK014440	531	52.691	10.6443	-2.30748	0.00146646	Down	0.000260204
TEAK001489	2355	5.96287	0.462387	-3.68883	0.0308378	Down	0.00883217
TEAK015048	825	124.034	34.7414	-1.836	5.64979e-06	Down	4.98657e-07
TEAK021718	1350	73.2427	194.812	1.41133	2.81249e-06	Up	2.28464e-07
TEAK017802	1632	27.9247	7.5849	-1.88034	0.014104	Down	0.00353444
TEAK033573	321	12.9143	73.3823	2.50647	0.00105529	Up	0.000177533
TEAK017384	1527	12.9306	45.626	1.81907	0.00408329	Up	0.000845386
TEAK019592	1011	267.445	46.8996	-2.51159	1.80093e-14	Down	2.75328e-16
TEAK024766	2082	8.70805	27.921	1.68093	0.0117865	Up	0.00287491
TEAK014234	1401	610.637	18.0712	-5.07855	0.00974531	Down	0.00230577
TEAK008839	2067	14.869	44.5711	1.5838	0.00660828	Up	0.00147564
TEAK036908	2361	844.417	116.022	-2.86356	5.88573e-08	Down	3.30428e-09
TEAK013822	879	36.0278	12.3945	-1.5394	0.00335079	Down	0.000674001
TEAK000710	1002	102.708	239.882	1.22378	0.00915202	Up	0.00214203
TEAK022984	1248	17.2799	92.0314	2.41303	0.00306926	Up	0.000608454
TEAK035452	864	99.7374	43.2568	-1.20521	0.00586774	Down	0.00129085
TEAK037832	1200	76.5557	9.81743	-2.96309	1.91457e-07	Down	1.2052e-08
TEAK012500	279	100.825	5.836	-4.11073	0.00511214	Down	0.00110206
TEAK021629	1050	31.2639	6.62484	-2.23854	0.000510846	Down	7.64724e-05
TEAK019671	1497	243.053	487.455	1.004	0.0237592	Up	0.00650598
TEAK028781	1542	96.1421	25.9911	-1.88715	0.0223257	Down	0.00605506
TEAK032364	1584	907.178	115.92	-2.96825	1.53916e-09	Down	6.024e-11
TEAK026836	2820	507.384	1764.72	1.79829	2.01844e-16	Up	2.28413e-18
TEAK023136	873	257.182	620.959	1.27171	1.04947e-06	Up	7.73112e-08
TEAK028565	1086	170.41	352.237	1.04753	0.000392619	Up	5.65216e-05
TEAK021178	441	721.064	161.119	-2.162	4.55176e-05	Down	5.08924e-06
TEAK014988	882	524.452	1126.06	1.1024	0.000340507	Up	4.82037e-05
TEAK018764	927	22.8262	101.714	2.15575	0.000472566	Up	6.99524e-05
TEAK017987	840	43.8101	107.5	1.29501	5.21025e-05	Up	5.90596e-06
TEAK014272	465	42.8576	20.0895	-1.09311	0.0159604	Down	0.00408436
TEAK001073	1848	175.811	56.2422	-1.6443	1.99824e-05	Down	2.0276e-06
TEAK004874	5355	2.27671	103.221	5.50265	0.00373928	Up	0.00076391
TEAK000944	1326	882.907	2033.13	1.20337	9.08677e-07	Up	6.58507e-08
TEAK034497	2424	67.3724	21.5489	-1.64454	0.00174105	Down	0.000317432
TEAK000209	939	28.3863	2.13884	-3.73029	0.000670181	Down	0.000105606
TEAK039617	1104	286.45	1215.51	2.08521	2.88777e-07	Up	1.88155e-08
TEAK029763	1329	15.9589	43.3625	1.44209	0.000881893	Up	0.000144721
TEAK006480	1446	220.756	104.268	-1.08216	0.0168229	Down	0.00433884
TEAK025744	1863	190.708	608.973	1.67501	1.90343e-08	Up	9.58194e-10
TEAK023275	1038	0.190738	5.27983	4.79083	0.00835642	Up	0.00193027
TEAK019650	2016	164.15	412.274	1.32859	1.36306e-05	Up	1.32937e-06
TEAK017970	1113	26.034	171.853	2.72271	3.78478e-15	Up	5.14198e-17
TEAK005779	1092	282.849	673.697	1.25207	9.385e-08	Up	5.4877e-09
TEAK018697	2034	724.647	188.614	-1.94184	2.97254e-09	Down	1.22466e-10
TEAK023037	1908	35.2671	97.3671	1.46511	0.00423914	Up	0.0008842
TEAK021217	2292	477.261	153.511	-1.63644	1.2776e-06	Down	9.62572e-08
TEAK006834	1689	796.815	269.891	-1.56187	3.98451e-07	Down	2.67527e-08
TEAK006839	1152	1332.61	663.464	-1.00617	8.29297e-05	Down	9.86038e-06
TEAK020534	1005	73.1432	10.515	-2.79827	2.97463e-10	Down	9.96732e-12
TEAK013482	408	8.30329	0.714513	-3.53865	0.018484	Down	0.00485055
TEAK014845	1647	329.283	3.24131	-6.66661	0.000615424	Down	9.50761e-05
TEAK010016	1158	49.4268	160.192	1.69643	0.000123017	Up	1.53953e-05
TEAK024883	267	10.377	1.77328	-2.5489	0.0372283	Down	0.0110427
TEAK023738	1680	54.2686	10.4437	-2.37749	0.00055819	Down	8.45801e-05
TEAK038613	948	4518.57	1801.46	-1.3267	9.56704e-06	Down	8.92952e-07
TEAK018995	693	7.84871	0.161195	-5.60557	0.00400754	Down	0.000827177
TEAK014781	1236	222.155	96.9754	-1.19587	0.000509608	Down	7.62549e-05
TEAK030211	549	52.4951	18.2174	-1.52687	0.00495282	Down	0.00106288
TEAK032221	3588	147.292	59.6082	-1.3051	0.0011816	Down	0.000202284
TEAK010556	597	149.703	43.0135	-1.79924	1.52674e-05	Down	1.50441e-06
TEAK029536	3114	675.513	1565.23	1.21232	6.33935e-06	Up	5.66713e-07
TEAK008790	2436	8.24299	30.3308	1.87954	0.00149631	Up	0.000267104
TEAK002996	984	154.865	1237.36	2.99818	1.1364e-08	Up	5.41978e-10
TEAK006220	1053	94.5268	1012.31	3.42079	3.75032e-21	Up	2.42345e-23
TEAK001147	795	122.615	53.4359	-1.19826	0.0157931	Down	0.00403289
TEAK032619	645	570.53	236.559	-1.2701	3.54894e-06	Down	2.96118e-07
TEAK018714	1740	328.846	669.623	1.02594	0.00158164	Up	0.000284978
TEAK026894	672	21.9414	54.3575	1.30882	0.00476735	Up	0.00101752
TEAK012878	1599	28.3477	63.2727	1.15835	0.0221367	Up	0.00599507
TEAK037780	702	27.1748	82.0466	1.59418	0.00199481	Up	0.000371056
TEAK007667	1002	60.7564	267.154	2.13656	6.17344e-08	Up	3.47942e-09
TEAK001678	3399	225.163	38.2976	-2.55564	6.73595e-17	Down	7.09182e-19
TEAK036333	1659	143.791	71.6158	-1.00562	0.00567325	Down	0.00124181
TEAK020283	1557	55.5636	18.8641	-1.5585	0.00219796	Down	0.000415564
TEAK016579	1668	373.112	127.954	-1.54398	1.25577e-12	Down	2.61256e-14
TEAK035245	1389	100.936	228.564	1.17915	4.44419e-06	Up	3.81603e-07
TEAK027395	2496	2.68976	30.3251	3.49496	1.08041e-05	Up	1.0251e-06
TEAK002425	1179	213.003	637.141	1.58074	0.046663	Up	0.0144973
TEAK023261	642	17.5959	415.976	4.56319	1.22784e-11	Up	3.08082e-13
TEAK015097	621	363.489	737.513	1.02076	0.00183346	Up	0.000337055
TEAK006383	1158	24.3205	2.83008	-3.10326	7.46589e-05	Down	8.75696e-06
TEAK003628	1251	131.721	13.1938	-3.31956	1.01881e-12	Down	2.09388e-14
TEAK006860	270	21.3001	51.1779	1.26466	0.0484698	Up	0.0151701
TEAK003486	1059	15.6877	182.288	3.53852	7.63025e-14	Up	1.27475e-15
TEAK015991	2436	32.609	198.716	2.60737	1.97847e-05	Up	2.00192e-06
TEAK014309	822	40.211	83.2212	1.04936	0.0147722	Up	0.00372657
TEAK013407	2343	86.1635	331.924	1.9457	6.02079e-12	Up	1.4234e-13
TEAK010726	837	28.8029	1.12328	-4.68042	4.4832e-06	Down	3.85235e-07
TEAK024431	906	23.3653	102.064	2.12704	8.57039e-06	Up	7.90203e-07
TEAK025634	2748	640.675	310.066	-1.04702	0.000160932	Down	2.08749e-05
TEAK022433	2196	120.37	403.727	1.74591	1.19686e-08	Up	5.74209e-10
TEAK027232	885	90.6112	214.682	1.24444	2.57185e-05	Up	2.68583e-06
TEAK010354	2385	153.54	68.9679	-1.15462	0.000548777	Down	8.29808e-05
TEAK005509	2928	642.932	128.079	-2.32764	0.0492618	Down	0.0154692
TEAK025583	492	20.9265	6.09207	-1.78033	0.00859997	Down	0.00199385
TEAK006123	1935	1.49167	19.6751	3.72137	0.000137862	Up	1.75478e-05
TEAK022648	1392	70.6813	13.7936	-2.35733	3.56436e-06	Down	2.97517e-07
TEAK039586	2223	154.476	324.589	1.07123	0.000745242	Up	0.000119595
TEAK015997	591	76.2431	156.193	1.03465	0.0157542	Up	0.00401999
TEAK037876	1017	1426	144.485	-3.30298	3.71036e-21	Down	2.38594e-23
TEAK005081	1710	102.295	350.447	1.77645	5.65885e-09	Up	2.52761e-10
TEAK031314	465	9.19828	0.272083	-5.07925	0.0251406	Down	0.00696033
TEAK017110	531	400.255	7445.81	4.21744	7.78444e-06	Up	7.11602e-07
TEAK003218	861	0.320317	8.95372	4.80491	0.00469835	Up	0.000999752
TEAK008481	3279	268.804	69.4575	-1.95235	0.00375973	Down	0.000768799
TEAK034961	2112	30.3843	68.1176	1.1647	0.00174126	Up	0.000317525
TEAK028978	1719	870.499	220.22	-1.9829	0.00183346	Down	0.000337015
TEAK030421	1245	220.596	61.8415	-1.83476	8.66884e-09	Down	4.03056e-10
TEAK008159	537	28.2711	9.35887	-1.59492	0.0104929	Down	0.00251111
TEAK041113	2181	25.2635	8.07103	-1.64623	0.00318622	Down	0.00063415
TEAK023478	1266	138.439	432.809	1.64448	2.86513e-07	Up	1.86499e-08
TEAK025657	357	36.1772	7.02519	-2.36447	3.04769e-06	Down	2.49327e-07
TEAK000665	642	2.48604	44.4777	4.16116	2.03143e-06	Up	1.5983e-07
TEAK016047	450	253.954	92.5284	-1.4566	0.0151067	Down	0.0038281
TEAK009503	756	292.243	1259.9	2.10807	7.41532e-12	Up	1.79984e-13
TEAK003257	606	1604.73	193.738	-3.05016	1.31153e-14	Down	1.98027e-16
TEAK037424	906	153.457	42.5943	-1.8491	7.74727e-10	Down	2.84014e-11
TEAK004659	843	12.52	2.28489	-2.45404	0.0219237	Down	0.005917
TEAK006693	1845	61.6238	5.35197	-3.52535	5.84167e-12	Down	1.37369e-13
TEAK009149	1422	1851.1	924.585	-1.0015	0.00660348	Down	0.00147415
TEAK013756	975	425.447	203.109	-1.06672	4.47978e-05	Down	5.00169e-06
TEAK016964	1230	71.5482	33.91	-1.0772	0.0152937	Down	0.00388465
TEAK003211	1074	996.175	231.633	-2.10456	6.99481e-06	Down	6.31284e-07
TEAK004850	2280	21.676	1551.38	6.16131	1.64223e-07	Up	1.01714e-08
TEAK020729	1731	182.532	1146.89	2.65151	2.37949e-16	Up	2.73772e-18
TEAK012113	249	50.3578	183.728	1.86729	5.57203e-06	Up	4.91268e-07
TEAK014319	1002	543.144	166.4	-1.70668	9.15537e-07	Down	6.64344e-08
TEAK028497	849	48.6233	16.2363	-1.58243	0.0182905	Down	0.00479114
TEAK004528	1548	156.405	49.3953	-1.66284	3.86291e-05	Down	4.2326e-06
TEAK033331	1056	44.6905	11.5616	-1.95062	0.000325848	Down	4.5759e-05
TEAK011391	651	33.2942	3.76846	-3.14322	0.00103139	Down	0.000172993
TEAK007219	4005	221.076	19.7309	-3.48601	9.04221e-08	Down	5.26731e-09
TEAK037538	2601	107.21	45.7294	-1.22925	0.0179334	Down	0.00468345
TEAK013528	1314	37.812	105.113	1.47502	0.000892858	Up	0.000146689
TEAK040829	1056	127.111	427.047	1.7483	7.23777e-06	Up	6.56382e-07
TEAK002800	771	15.6229	0.44641	-5.12914	0.000120937	Down	1.50923e-05
TEAK019705	1089	230.454	74.7483	-1.62437	1.24916e-06	Down	9.37543e-08
TEAK006720	1869	104.21	492.585	2.24088	3.05135e-10	Up	1.02436e-11
TEAK004810	567	256.19	29.7537	-3.10607	5.19779e-07	Down	3.57672e-08
TEAK035867	3627	40.0808	108.554	1.43743	2.67256e-05	Up	2.80196e-06
TEAK033547	5214	2121.72	934.277	-1.18331	5.07468e-12	Down	1.18373e-13
TEAK040699	1281	3.81929	40.0884	3.39181	1.68109e-05	Up	1.6724e-06
TEAK028792	1557	624.662	264.618	-1.23917	3.6674e-10	Down	1.26366e-11
TEAK006142	1767	96.5197	259.919	1.42917	0.00242895	Up	0.000466357
TEAK034819	870	405.363	94.7964	-2.09631	2.68952e-14	Down	4.17111e-16
TEAK015289	996	12.3949	1.52952	-3.0186	0.00519307	Down	0.00112186
TEAK039010	1557	60.9657	175.622	1.5264	0.000155286	Up	2.0074e-05
TEAK024869	1482	6818.15	1397.26	-2.28678	1.34703e-09	Down	5.20146e-11
TEAK009023	936	25.0564	7.42611	-1.7545	0.0197471	Down	0.00524115
TEAK032034	1719	510.937	178.052	-1.52085	1.15064e-08	Down	5.4986e-10
TEAK039823	1491	2034.67	498.686	-2.02859	7.47674e-07	Down	5.31696e-08
TEAK006279	696	303.318	63.7459	-2.25043	5.49116e-08	Down	3.04815e-09
TEAK024522	1452	641.049	207.777	-1.6254	1.38786e-06	Down	1.05345e-07
TEAK002498	858	6596.38	216.606	-4.92853	3.27914e-20	Down	2.40839e-22
TEAK022714	1068	220.384	562.826	1.35267	5.09235e-06	Up	4.44535e-07
TEAK017906	1479	0.186513	3.91671	4.39229	0.0303702	Up	0.00867625
TEAK037761	1290	239.532	82.6893	-1.53445	0.000326279	Down	4.58502e-05
TEAK021272	2478	0.190914	6.21704	5.02523	0.00224744	Up	0.000426407
TEAK014619	897	32.4985	0.16494	-7.62229	0.00469835	Down	0.00100019
TEAK008595	2193	939.293	320.034	-1.55335	4.48903e-06	Down	3.85878e-07
TEAK025511	1146	94.2	258.399	1.4558	7.60522e-05	Up	8.93956e-06
TEAK011434	252	0.189764	5.29478	4.80229	0.0291413	Up	0.00827924
TEAK029151	597	112.079	30.4333	-1.88079	3.24645e-06	Down	2.67092e-07
TEAK024052	690	2809.14	919.98	-1.61045	0.00150503	Down	0.000268897
TEAK016533	3951	106.254	980.069	3.20537	2.31996e-14	Up	3.57603e-16
TEAK009684	375	273.542	67.5252	-2.01826	0.00015825	Down	2.04861e-05
TEAK006176	327	136.695	30.1336	-2.18152	0.0184241	Down	0.00483019
TEAK033763	1494	11.1292	0.270707	-5.36148	0.000787651	Down	0.000127468
TEAK003020	1020	118.263	261.074	1.14247	0.00114663	Up	0.000195575
TEAK006149	1758	6.15156	24.8868	2.01636	0.0282806	Up	0.00799013
TEAK040102	1239	542.178	159.255	-1.76743	2.60531e-05	Down	2.72406e-06
TEAK009483	1107	134.003	16.5086	-3.02098	3.68039e-07	Down	2.45483e-08
TEAK002603	606	38.5722	12.132	-1.66874	0.028011	Down	0.00790072
TEAK000860	1053	14.6956	0.164038	-6.48521	0.0372619	Down	0.0110574
TEAK034571	2076	47.5131	22.4049	-1.08451	0.0240958	Down	0.00661185
TEAK020659	1620	28.385	69.3066	1.28786	0.00125302	Up	0.000217198
TEAK000085	1062	1678.2	794.423	-1.07894	6.33095e-05	Down	7.312e-06
TEAK015521	540	10.1377	34.9484	1.78549	0.00238855	Up	0.000457395
TEAK019464	1308	9.42439	28.2073	1.5816	0.0301775	Up	0.00860764
TEAK003535	489	44.5328	11.3648	-1.9703	1.63117e-05	Down	1.61657e-06
TEAK002512	1734	3.51432	69.7167	4.31019	6.1645e-13	Up	1.22419e-14
TEAK004340	1128	28.321	130.837	2.20783	0.00110456	Up	0.000187216
TEAK003915	873	461.723	7258.75	3.97462	0.000420008	Up	6.11265e-05
TEAK029874	1638	96.4095	283.043	1.55377	5.9863e-08	Up	3.3664e-09
TEAK008449	735	82.3006	353.972	2.10466	1.21832e-07	Up	7.25833e-09
TEAK015543	981	19.0237	52.2954	1.45889	0.00498042	Up	0.0010699
TEAK028952	594	54.4056	23.9477	-1.18387	0.0145825	Down	0.00367091
TEAK003792	1173	270.325	133.121	-1.02196	0.000442541	Down	6.48801e-05
TEAK020379	579	178.786	60.2502	-1.5692	0.00085933	Down	0.000140558
TEAK010147	834	348.992	87.2148	-2.00055	1.0589e-05	Down	1.00369e-06
TEAK015816	1527	1825.25	714.83	-1.35242	2.2418e-10	Down	7.2503e-12
TEAK032699	1455	54.9243	8.43201	-2.7035	2.44503e-06	Down	1.96148e-07
TEAK020157	333	215.129	1188.1	2.46539	3.04202e-13	Up	5.72465e-15
TEAK031508	2001	37.3963	168.51	2.17187	1.51579e-06	Up	1.15963e-07
TEAK028534	1209	261.18	1136.82	2.12189	5.82825e-13	Up	1.15374e-14
TEAK020152	780	1383.75	284.606	-2.28154	1.73459e-12	Down	3.70166e-14
TEAK007936	1482	396.614	843.378	1.08844	0.00275707	Up	0.000539439
TEAK036379	1419	366.275	46.4262	-2.97992	1.57763e-07	Down	9.70464e-09
TEAK001880	945	4.17049	21.4019	2.35945	0.0138582	Up	0.00346366
TEAK029434	507	444.718	964.843	1.1174	1.44762e-06	Up	1.10292e-07
TEAK039177	1551	69.164	253.937	1.87638	5.47564e-08	Up	3.0378e-09
TEAK020162	2751	169.265	39.282	-2.10735	6.70786e-09	Down	3.04691e-10
TEAK029817	1029	51.7998	22.9835	-1.17235	0.0311997	Down	0.00895453
TEAK027535	2052	23.3259	2.08238	-3.48563	0.00291784	Down	0.000574848
TEAK004241	2178	1692.19	3826.62	1.17718	3.94662e-05	Up	4.33859e-06
TEAK006326	1653	232.729	880.865	1.92027	3.73953e-14	Up	5.941e-16
TEAK038365	981	319.005	87.3538	-1.86864	4.74499e-11	Down	1.31772e-12
TEAK035607	1554	145.863	338.913	1.2163	0.000657677	Up	0.000102537
TEAK000893	1725	171.122	45.8352	-1.90049	2.17147e-09	Down	8.72107e-11
TEAK035022	1014	15.3079	48.7392	1.6708	0.00624099	Up	0.00138182
TEAK017968	687	34.97	1760.29	5.65355	8.12869e-42	Up	8.9681e-45
TEAK023610	309	108.255	20.4003	-2.40777	6.57666e-07	Down	4.62713e-08
TEAK036809	666	31.3802	65.632	1.06454	0.00686425	Up	0.00154167
TEAK026717	1632	26.4799	379.627	3.84161	1.47731e-14	Up	2.2399e-16
TEAK001958	894	2.60074	21.323	3.03542	0.000578799	Up	8.82685e-05
TEAK034698	1254	186.061	53.9358	-1.78646	5.52203e-09	Down	2.46476e-10
TEAK022181	1413	119.333	36.6073	-1.70479	0.00922985	Down	0.00216607
TEAK009577	879	78.5362	0.979695	-6.32488	0.00536961	Down	0.00116739
TEAK023533	1035	77.8049	38.5819	-1.01194	0.011236	Down	0.00272045
TEAK015842	1842	162.491	47.3665	-1.77842	8.96197e-06	Down	8.29132e-07
TEAK010305	744	65.8756	451.356	2.77645	1.54059e-23	Up	7.72142e-26
TEAK017274	2403	35.9267	9.93143	-1.85498	0.00754942	Down	0.00171744
TEAK029647	1455	16.0717	494.912	4.94458	9.79419e-24	Up	4.81621e-26
TEAK004066	459	540.435	265.368	-1.02613	0.00148781	Down	0.000265071
TEAK008908	1644	105.377	2203.99	4.38649	3.9318e-23	Up	2.05737e-25
TEAK028417	996	1412.32	438.838	-1.6863	6.10141e-08	Down	3.4369e-09
TEAK001331	1275	72.6753	28.2355	-1.36395	0.0100152	Down	0.00237942
TEAK019844	1743	37.0258	7.93209	-2.22276	0.000122674	Down	1.53369e-05
TEAK033315	1263	24.3854	4.37074	-2.48007	0.00469835	Down	0.000999895
TEAK020663	1173	38.7798	12.3537	-1.65036	0.00403688	Down	0.000834632
TEAK041043	1047	159.133	39.8165	-1.9988	3.22363e-12	Down	7.24514e-14
TEAK023639	573	41.4399	11775.4	8.15054	1.24536e-41	Up	1.41322e-44
TEAK028255	603	5.86597	0.427693	-3.77772	0.0289381	Down	0.00821238
TEAK009182	1170	33.3696	157.124	2.23529	6.40317e-13	Up	1.27765e-14
TEAK008650	549	1.15354	11.1941	3.27861	0.0091643	Up	0.00214577
TEAK024307	939	227.663	98.2478	-1.2124	0.00319566	Down	0.000636532
TEAK012959	972	94.6009	247.48	1.38739	0.00028796	Up	3.99844e-05
TEAK012439	969	110.921	436.565	1.97666	1.00819e-08	Up	4.74794e-10
TEAK019811	393	4.21212	53.6383	3.67065	3.94662e-05	Up	4.33791e-06
TEAK002586	828	428.143	34.7134	-3.62453	1.12688e-22	Down	6.10967e-25
TEAK012542	693	19.8132	8.48443	-1.22357	0.0389593	Down	0.0116716
TEAK034526	1338	5.70877	31.1782	2.44928	0.000743218	Up	0.000119176
TEAK009383	567	35.9019	74.3626	1.05052	0.00665222	Up	0.00148733
TEAK038019	966	29.2973	211.292	2.8504	2.40087e-05	Up	2.48759e-06
TEAK032185	1878	53.2438	108.393	1.02559	0.00878932	Up	0.00204467
TEAK033309	1464	196.091	74.6745	-1.39284	6.16205e-05	Down	7.10916e-06
TEAK018355	2784	169.778	71.0791	-1.25615	0.000743132	Down	0.000119116
TEAK019557	2019	1187.1	3254.67	1.45506	1.97189e-05	Up	1.99278e-06
TEAK031750	909	47.52	101.592	1.09618	0.00655363	Up	0.00146054
TEAK022009	324	6.64295	0.161065	-5.36611	0.00897042	Down	0.00209387
TEAK035719	921	11.998	0.271847	-5.46386	0.00012446	Down	1.56341e-05
TEAK003777	1887	116.748	14.9711	-2.96315	1.15662e-12	Down	2.38805e-14
TEAK028596	1050	21.1836	2.49241	-3.08734	0.000561757	Down	8.52091e-05
TEAK011718	846	506.543	1434.88	1.50218	4.15075e-09	Up	1.80428e-10
TEAK020746	1344	450.505	1139.03	1.3382	5.96794e-06	Up	5.29559e-07
TEAK019929	2652	628.388	1350.98	1.10428	3.73503e-05	Up	4.0807e-06
TEAK015730	1197	7.96568	56.2547	2.8201	9.90427e-06	Up	9.27862e-07
TEAK019392	744	91.0184	30.9038	-1.55838	0.000405229	Down	5.86051e-05
TEAK022679	708	57.2769	9.94907	-2.52532	0.00825841	Down	0.00190372
TEAK027163	3168	1036.8	258.476	-2.00404	0.00220088	Down	0.000416325
TEAK020853	1116	85.6814	14.4003	-2.57288	3.17913e-07	Down	2.09243e-08
TEAK000336	675	3.32702	14.5	2.12375	0.0378586	Up	0.0112702
TEAK018937	1176	6.75173	31.4807	2.22114	0.000199812	Up	2.64425e-05
TEAK016679	1005	269.562	42.0871	-2.67917	7.66204e-14	Down	1.28248e-15
TEAK027950	402	417.292	10.7776	-5.27495	1.32595e-27	Down	4.38864e-30
TEAK014323	1203	147.648	48.8621	-1.59538	4.24329e-05	Down	4.70354e-06
TEAK012200	5133	453.299	56.9295	-2.99322	3.66496e-08	Down	1.96164e-09
TEAK011471	510	9963.33	2078.58	-2.26103	3.33015e-08	Down	1.76459e-09
TEAK000213	2457	1447.64	235.217	-2.62164	2.75872e-09	Down	1.12961e-10
TEAK017896	1428	3505.13	1476.48	-1.2473	0.000197349	Down	2.61088e-05
TEAK016901	594	182.151	5854.69	5.00638	5.72455e-54	Up	3.06762e-57
TEAK012035	882	7.55839	0.162342	-5.54097	0.00752799	Down	0.00171209
TEAK000565	2880	171.459	26.3958	-2.69948	1.8912e-08	Down	9.50848e-10
TEAK024621	543	2.08396	14.7445	2.82277	0.00150375	Up	0.000268574
TEAK017366	1746	260.059	1140.13	2.13229	2.12905e-10	Up	6.83197e-12
TEAK000788	675	4.17911	0.159242	-4.7139	0.0200352	Down	0.0053337
TEAK035788	1131	33.8507	205.387	2.60109	3.16231e-18	Up	2.93065e-20
TEAK020584	1395	115.094	264.594	1.20096	0.000319437	Up	4.47578e-05
TEAK023516	375	30.5875	11.8817	-1.3642	0.0189694	Down	0.00499947
TEAK023330	1299	46.0912	10.646	-2.11418	0.000168999	Down	2.20065e-05
TEAK007577	423	297.105	108.265	-1.45641	0.000224995	Down	3.02698e-05
TEAK013291	390	13.2497	2.67271	-2.30959	0.0336987	Down	0.00980029
TEAK001021	360	11.2611	153.649	3.77022	4.83849e-07	Up	3.3066e-08
TEAK020449	651	36.2954	77.9821	1.10336	0.00882918	Up	0.00205562
TEAK008424	342	180.604	68.4365	-1.39999	0.0134723	Down	0.00335618
TEAK008181	690	235.187	93.7926	-1.32626	9.15765e-06	Down	8.49256e-07
TEAK038374	4236	60.383	29.5097	-1.03295	0.0214122	Down	0.00575936
TEAK019430	1209	59.9814	5.61109	-3.41816	4.99094e-07	Down	3.42494e-08
TEAK031990	2046	112.996	261.769	1.21202	0.00749055	Up	0.00170122
TEAK010945	1590	187.387	491.215	1.39033	1.2987e-05	Up	1.25924e-06
TEAK011283	3681	44.9207	11.2053	-2.0032	0.000336565	Down	4.7529e-05
TEAK004589	1995	175.936	375.356	1.09321	9.83788e-06	Up	9.21022e-07
TEAK007277	726	698.746	82.4188	-3.08372	5.4878e-18	Down	5.27607e-20
TEAK023267	1422	228.898	2455.03	3.42296	2.78489e-34	Up	5.70602e-37
TEAK028025	2307	58.5794	23.6073	-1.31116	0.0282724	Down	0.00798692
TEAK036810	408	24.9517	139.648	2.48458	1.11652e-11	Up	2.78392e-13
TEAK028072	1812	560.537	191.013	-1.55314	2.30973e-06	Down	1.84347e-07
TEAK000008	1416	3135.9	1420.7	-1.14228	9.60226e-05	Down	1.16199e-05
TEAK032924	495	346.822	1814.1	2.38699	0.0267196	Up	0.00748172
TEAK020574	1569	0.744501	16.8858	4.50339	0.000164677	Up	2.1397e-05
TEAK021473	1281	379.906	829.037	1.12579	0.00189232	Up	0.000349428
TEAK011430	1095	20609	9841.47	-1.06633	0.00152019	Down	0.000272132
TEAK038927	1236	77.8395	156.343	1.00614	0.000982117	Up	0.000163329
TEAK019576	486	5.50816	0.428511	-3.68417	0.0363517	Down	0.0107323
TEAK037267	546	17.4037	105.316	2.59726	2.15801e-05	Up	2.20603e-06
TEAK002984	1407	157.668	374.996	1.24999	2.02762e-06	Up	1.59339e-07
TEAK033780	1377	213.78	95.3809	-1.16435	0.0086859	Down	0.00201596
TEAK006115	1806	12.5952	1.62757	-2.95208	0.014262	Down	0.00358079
TEAK014649	1434	580.356	273.333	-1.08628	0.00329187	Down	0.000659307
TEAK037087	762	10.6882	1.44738	-2.8845	0.0197531	Down	0.00524401
TEAK036534	1605	43.86	174.248	1.99016	2.02631e-10	Up	6.47675e-12
TEAK018181	1524	392.163	65.753	-2.57632	5.45221e-12	Down	1.27695e-13
TEAK040622	531	4.88495	0.15987	-4.93337	0.00547252	Down	0.00119338
TEAK040764	3966	622.666	1364.06	1.13138	3.12607e-06	Up	2.564e-07
TEAK035643	3768	287.648	613.966	1.09385	0.0037422	Up	0.000764742
TEAK021929	2811	6.94141	0.923861	-2.90948	0.0480529	Down	0.0149987
TEAK041011	1398	367.031	1019.63	1.47407	0.0012525	Up	0.000217027
TEAK008847	2406	375.934	960.237	1.35291	8.68731e-14	Up	1.47052e-15
TEAK001887	759	241.484	78.4471	-1.62213	9.28913e-11	Down	2.76121e-12
TEAK003649	3237	69.4264	25.7898	-1.42868	0.00947121	Down	0.00223017
TEAK027185	3432	320.689	121.785	-1.39684	3.49053e-07	Down	2.31939e-08
TEAK033421	711	29.8193	67.4355	1.17726	0.00166365	Up	0.000301579
TEAK010233	2589	15.6076	115.237	2.88429	3.11223e-09	Up	1.28614e-10
TEAK031373	816	38.0558	2.93523	-3.69657	3.5748e-09	Down	1.53589e-10
TEAK002017	1377	13.3086	1.78732	-2.89649	0.0119431	Down	0.00291804
TEAK039229	4038	244.284	635.024	1.37825	0.00030986	Up	4.32987e-05
TEAK021834	2388	1937.65	546.202	-1.8268	1.32223e-10	Down	4.06371e-12
TEAK017739	1101	1412.96	3278.85	1.21446	5.34039e-05	Up	6.06357e-06
TEAK008981	432	8.01105	0.686348	-3.54498	0.0107738	Down	0.00258952
TEAK031235	2067	374.738	973.562	1.37739	2.29572e-11	Up	6.07869e-13
TEAK031581	624	250.236	1299.76	2.37688	4.56227e-15	Up	6.32769e-17
TEAK019916	2196	14.9384	0.452915	-5.04364	0.000442305	Down	6.48316e-05
TEAK017762	1851	144.522	26.2228	-2.4624	9.0956e-08	Down	5.30414e-09
TEAK030906	1143	177.432	52.5974	-1.7542	0.000232483	Down	3.1453e-05
TEAK009567	381	117.144	22.8529	-2.35783	1.77069e-08	Down	8.80766e-10
TEAK027691	495	0.188472	3.86774	4.35907	0.039212	Up	0.0117658
TEAK034549	501	71.9271	5.99463	-3.58479	2.08214e-08	Down	1.05735e-09
TEAK006587	2529	0.652663	17.7046	4.76164	0.00770482	Up	0.00175717
TEAK015465	1062	72.2975	18.6178	-1.95727	0.00121573	Down	0.00020989
TEAK040284	831	532.048	104.63	-2.34625	5.14195e-11	Down	1.44903e-12
TEAK012521	837	21.8876	46.7189	1.0939	0.0166119	Up	0.00427709
TEAK034968	1581	34.3274	9.92198	-1.79066	0.0135736	Down	0.00338441
TEAK037800	1014	110.984	39.5033	-1.4903	0.000776207	Down	0.000125363
TEAK009763	2436	1024.8	207.049	-2.3073	2.81892e-15	Down	3.74091e-17
TEAK002130	1017	7.02513	43.0004	2.61375	2.17644e-06	Up	1.72337e-07
TEAK000689	1674	48.7442	166.914	1.77581	3.69824e-07	Up	2.46907e-08
TEAK040280	1677	45.2822	316.199	2.80382	6.15728e-10	Up	2.22232e-11
TEAK020097	1503	23.0979	50.5559	1.13012	0.00676693	Up	0.0015181
TEAK030473	639	73.5397	0.45493	-7.33674	0.0282103	Down	0.00796759
TEAK019773	1794	171.2	450.495	1.39583	6.65103e-06	Up	5.9814e-07
TEAK038619	906	539.803	184.359	-1.54991	2.40087e-05	Down	2.4866e-06
TEAK013193	1209	46.87	95.9439	1.03353	0.0218141	Up	0.00588328
TEAK022211	3363	74.6788	164.673	1.14083	0.000373676	Up	5.35354e-05
TEAK024186	720	136.783	57.0274	-1.26216	0.00245425	Down	0.000471679
TEAK038473	633	41.9629	110.401	1.39556	0.012201	Up	0.00298833
TEAK027648	2112	228.414	99.1093	-1.20456	0.000414476	Down	6.01385e-05
TEAK022140	2199	898.033	401.928	-1.15983	1.30756e-05	Down	1.2703e-06
TEAK006803	2247	22.728	70.6969	1.63718	0.000138986	Up	1.77347e-05
TEAK032971	2064	62.7004	319.856	2.35088	1.47791e-10	Up	4.59342e-12
TEAK009811	1557	4.79042	0.268801	-4.15554	0.0240321	Down	0.00659283
TEAK010414	1941	17.6069	61.7686	1.81073	0.000525795	Up	7.89422e-05
TEAK023883	1200	30.5636	108.606	1.82922	3.67193e-06	Up	3.0881e-07
TEAK000827	1542	278.5	1248.01	2.16388	4.55403e-08	Up	2.48344e-09
TEAK033519	348	1407.3	9948.18	2.82151	5.90467e-06	Up	5.22829e-07
TEAK002883	1353	225.891	622.667	1.46283	0.00141417	Up	0.0002499
TEAK031450	1236	118.132	270.799	1.19682	5.80491e-07	Up	4.03538e-08
TEAK026514	726	0.192646	9.74237	5.66025	0.00384573	Up	0.000789687
TEAK004120	1803	101.23	41.5365	-1.28519	0.00290864	Down	0.000572577
TEAK012919	900	2.74836	32.9564	3.58392	3.58545e-05	Up	3.89128e-06
TEAK034466	1767	1532.06	765.057	-1.00183	0.0135333	Down	0.00337394
TEAK003000	4635	1354.9	2848.45	1.07198	0.0141691	Up	0.00355435
TEAK006407	1743	227.189	458.108	1.01179	0.000202628	Up	2.68583e-05
TEAK025768	858	115.885	55.997	-1.04928	0.000611569	Down	9.43038e-05
TEAK029932	615	30.2102	62.237	1.04274	0.0077893	Up	0.0017813
TEAK013055	753	336.301	90.9264	-1.88698	2.81722e-16	Down	3.29463e-18
TEAK007389	558	123.595	38.1777	-1.69482	3.02134e-08	Down	1.58381e-09
TEAK036705	654	4.56087	0.156641	-4.86378	0.0215982	Down	0.00581757
TEAK033774	378	627.373	128.764	-2.2846	1.2384e-07	Down	7.38186e-09
TEAK026722	474	68.2538	150.019	1.13617	0.00448113	Up	0.00094301
TEAK012121	1728	89.4364	305.787	1.77359	4.38541e-12	Up	1.01327e-13
TEAK014490	2031	65.0895	261.026	2.0037	4.05133e-10	Up	1.41115e-11
TEAK036577	2079	72.5553	279.83	1.9474	6.54083e-05	Up	7.56884e-06
TEAK038441	1575	1358.01	2976.04	1.1319	0.00302487	Up	0.000598127
TEAK008300	1323	200.796	21.1162	-3.24931	4.28931e-13	Down	8.24764e-15
TEAK028418	537	29.2887	3.86784	-2.92074	0.000531166	Down	7.99012e-05
TEAK009054	642	33.1419	96.0576	1.53524	5.87756e-05	Up	6.73834e-06
TEAK035490	1209	1.17292	8.69822	2.89061	0.0220091	Up	0.00594975
TEAK022107	2673	83.3979	36.0199	-1.21122	0.0106213	Down	0.00254753
TEAK012865	798	122.113	49.9875	-1.28858	0.00531464	Down	0.00115138
TEAK033987	1482	106.998	8.0603	-3.7306	1.53849e-13	Down	2.72548e-15
TEAK002649	2031	591.426	1468.33	1.31191	8.59144e-07	Up	6.1882e-08
TEAK012724	1071	62.2964	12.2951	-2.34106	0.00042961	Down	6.27135e-05
TEAK037615	1287	7.17926	30.6285	2.09297	0.00163182	Up	0.000295049
TEAK036423	1956	319.122	754.123	1.24069	3.4701e-07	Up	2.30472e-08
TEAK020128	906	6.81564	0.273278	-4.64041	0.0150508	Down	0.00380872
TEAK012673	1146	1237.23	607.221	-1.02682	4.52572e-06	Down	3.89175e-07
TEAK026298	2763	716.656	275.95	-1.37687	2.26395e-06	Down	1.80122e-07
TEAK003378	1461	143.403	974.313	2.76431	3.30759e-05	Up	3.55427e-06
TEAK000139	1113	385.355	2778.64	2.85012	1.82782e-15	Up	2.3565e-17
TEAK023132	1071	0.746479	19.3697	4.69756	6.98133e-05	Up	8.1446e-06
TEAK032151	441	4018.42	1055.73	-1.92839	0.000607963	Down	9.36359e-05
TEAK007765	2235	9.29482	53.1551	2.51571	0.000119323	Up	1.48609e-05
TEAK029491	1215	24.622	6.40775	-1.94206	0.0126678	Down	0.00312104
TEAK013895	1950	37.6997	10.1519	-1.89281	0.0444567	Down	0.0136632
TEAK014294	837	25.4347	5.68954	-2.16041	0.00822137	Down	0.00189331
TEAK010619	1725	112.775	576.863	2.35478	4.22273e-13	Up	8.09298e-15
TEAK000940	393	74.9775	17.5482	-2.09513	0.000989117	Down	0.000164718
TEAK031786	588	85.0586	19.0808	-2.15633	1.05324e-06	Down	7.76554e-08
TEAK013677	1026	727.945	245.706	-1.5669	5.78204e-08	Down	3.23513e-09
TEAK021656	924	312.458	119.435	-1.38743	1.07851e-07	Down	6.3574e-09
TEAK005348	963	11.4151	0.639802	-4.15718	0.0060374	Down	0.00133236
TEAK034996	1260	7.05928	29.829	2.07912	0.00098109	Up	0.000163103
TEAK009626	837	47.0201	1.22887	-5.25787	7.35796e-06	Down	6.68442e-07
TEAK003042	2127	301.634	64.4854	-2.22575	9.38518e-11	Down	2.79567e-12
TEAK027947	1107	7.17609	0.673617	-3.4132	0.0210794	Down	0.00565459
TEAK002563	450	3.37422	19.9041	2.56044	0.00211384	Up	0.000397727
TEAK032303	534	12.8384	1.96281	-2.70947	0.00465594	Down	0.000985372
TEAK020541	3837	579.801	2077.96	1.84154	1.54042e-08	Up	7.57972e-10
TEAK037326	843	11.1006	60.0245	2.43491	0.00175921	Up	0.000321575
TEAK001850	729	41.632	2.23636	-4.21847	1.67387e-09	Down	6.5849e-11
TEAK019433	348	58.3944	21.4954	-1.4418	0.0104606	Down	0.0025014
TEAK034448	1242	7.98575	1.06836	-2.90203	0.0245742	Down	0.0067741
TEAK008009	1737	38.9144	13.5057	-1.52673	0.00255174	Down	0.00049291
TEAK004602	1551	362.538	740.085	1.02956	0.000765583	Up	0.000123414
TEAK008941	651	33.2942	3.76846	-3.14322	0.00103139	Down	0.000172993
TEAK020683	1080	138.408	342.133	1.30563	3.72961e-05	Up	4.06944e-06
TEAK006745	477	54.6103	495.819	3.18257	6.96549e-16	Up	8.585e-18
TEAK009724	801	59.3244	143.429	1.27364	0.010317	Up	0.00246249
TEAK009722	2007	2.01307	12.0169	2.57759	0.0352792	Up	0.0103656
TEAK011856	1143	38.3213	116.069	1.59877	1.12307e-05	Up	1.07018e-06
TEAK029477	2220	63.7552	14.9393	-2.09343	0.00010038	Down	1.22168e-05
TEAK021168	1095	1009.13	92.4894	-3.44768	2.94574e-15	Down	3.92777e-17
TEAK018982	768	140.219	59.7753	-1.23006	9.64078e-05	Down	1.16696e-05
TEAK013231	1257	36.7919	17.8833	-1.04078	0.0244311	Down	0.00672462
TEAK006744	630	3.07674	17.6261	2.51824	0.0151047	Up	0.00382712
TEAK036961	798	40.7797	6.69748	-2.60616	0.000111613	Down	1.37739e-05
TEAK036804	483	19.4974	3.61236	-2.43227	0.00463802	Down	0.000979879
TEAK007767	1140	846.289	313.121	-1.43443	1.53189e-06	Down	1.1734e-07
TEAK011726	1491	34.2109	0.164955	-7.69624	0.0448873	Down	0.0138536
TEAK001422	903	12.9603	26.808	1.04857	0.0446947	Up	0.0137533
TEAK019478	957	17.3668	2.67503	-2.6987	0.00264608	Down	0.000513551
TEAK028172	2235	17.7612	3.81388	-2.2194	0.0164382	Down	0.00422614
TEAK004210	939	67.3786	1.94079	-5.11758	9.47627e-11	Down	2.8258e-12
TEAK011821	897	32.4985	0.16494	-7.62229	0.00469835	Down	0.00100019
TEAK008144	390	35.1195	7.46919	-2.23325	0.0170337	Down	0.00440178
TEAK011377	1608	68.3869	194.805	1.51024	1.41851e-08	Up	6.92174e-10
TEAK008755	1395	304.735	1669.88	2.45412	1.67085e-13	Up	2.99683e-15
TEAK033546	5346	554.198	270.568	-1.03441	0.000168532	Down	2.1935e-05
TEAK027390	669	45.4682	15.4085	-1.56113	0.0140736	Down	0.00352551
TEAK031681	819	4.17805	34.3922	3.04118	0.000172013	Up	2.24261e-05
TEAK016153	1215	242.531	732.073	1.59382	2.56273e-09	Up	1.04354e-10
TEAK032606	468	0.323035	5.99474	4.21393	0.0165852	Up	0.00426967
TEAK021597	1119	109.365	467.115	2.09462	4.53256e-09	Up	1.98168e-10
TEAK034722	978	24.1602	66.8906	1.46917	0.0218906	Up	0.00590612
TEAK022358	801	41.4903	13.1639	-1.65619	0.000227253	Down	3.06022e-05
TEAK037215	1326	45.1542	12.6262	-1.83844	0.000148717	Down	1.91264e-05
TEAK006863	495	8.97196	0.46436	-4.27211	0.00951519	Down	0.00224173
TEAK023794	1275	35.894	201.408	2.48831	7.99535e-15	Up	1.15681e-16
TEAK014847	1491	34.2109	0.164955	-7.69624	0.0448873	Down	0.0138536
TEAK006542	1494	47.1532	118.018	1.32358	0.000106241	Up	1.30206e-05
TEAK029470	1221	28.8755	7.21666	-2.00044	0.00157972	Down	0.000284485
TEAK039948	3084	1.62338	9.92483	2.61204	0.0254544	Up	0.00706567
TEAK026124	1767	15.4552	1.8697	-3.04722	0.00967559	Down	0.00228561
TEAK033428	552	68.6219	23.7109	-1.53312	0.00178194	Down	0.000326348
TEAK039855	963	72.1482	313.443	2.11917	7.16625e-14	Up	1.18594e-15
TEAK033852	1089	60.4635	785.393	3.69928	1.96465e-39	Up	2.66297e-42
TEAK010498	375	25.4325	1.27661	-4.31629	2.27911e-05	Down	2.34563e-06
TEAK029226	1089	12.2607	35.3593	1.52805	0.00101827	Up	0.000169989
TEAK030181	756	8.83106	1.97877	-2.15798	0.0456902	Down	0.0141485
TEAK028664	2154	37.1733	264.121	2.82886	1.51014e-15	Up	1.93266e-17
TEAK008512	735	702.003	237.461	-1.56379	0.000228683	Down	3.08621e-05
TEAK014785	591	28.106	0.165541	-7.40754	5.67621e-07	Down	3.93455e-08
TEAK020425	1653	226.602	1218.06	2.42635	9.73996e-21	Up	6.69307e-23
TEAK016090	651	33.2942	3.76846	-3.14322	0.00103139	Down	0.000172993
TEAK031738	906	23.9242	3.07475	-2.95993	0.00161116	Down	0.000290805
TEAK023001	696	9505.1	2234.49	-2.08876	1.27861e-08	Down	6.15848e-10
TEAK019030	5229	560.502	1138.53	1.02238	0.0106522	Up	0.00255694
TEAK029676	318	8.72911	0.270938	-5.0098	0.00230528	Down	0.00043898
TEAK013410	1152	55.103	26.2461	-1.07003	0.0450973	Down	0.0139369
TEAK002957	2112	252.655	897.286	1.8284	1.31513e-08	Up	6.3468e-10
TEAK006038	1344	1.32622	11.231	3.0821	0.00692501	Up	0.00155771
TEAK000243	1110	155.366	671.49	2.1117	1.02361e-12	Up	2.10697e-14
TEAK003286	756	1.75043	54.5203	4.96101	1.00931e-10	Up	3.02246e-12
TEAK002975	2085	224.536	734.793	1.71039	1.86548e-12	Up	3.99864e-14
TEAK005050	396	295.298	50.5298	-2.54697	5.02539e-09	Down	2.21457e-10
TEAK015508	3213	58.1671	147.202	1.33953	7.01139e-07	Up	4.95289e-08
TEAK021158	1785	160.5	339.145	1.07933	0.000145726	Up	1.86866e-05
TEAK008265	1275	29.1227	80.1281	1.46016	0.00452684	Up	0.000953913
TEAK007795	693	17.8217	76.4022	2.09998	2.63748e-06	Up	2.12502e-07
TEAK001566	528	200.219	84.6766	-1.24155	5.19715e-05	Down	5.88619e-06
TEAK005870	1971	184.574	442.683	1.26207	0.0316888	Up	0.00911589
TEAK027935	402	381.117	36.9688	-3.36585	3.06806e-24	Down	1.39264e-26
TEAK005481	1398	83.4827	185.719	1.15357	1.23092e-05	Up	1.18731e-06
TEAK003590	1347	10.6533	0.915122	-3.54119	0.00233961	Down	0.000446844
TEAK011261	1017	73.2532	26.0408	-1.49212	1.18251e-05	Down	1.1339e-06
TEAK023750	918	86.0454	255.34	1.56925	1.58153e-05	Up	1.56383e-06
TEAK017097	2625	31.4355	186.652	2.56988	8.48252e-09	Up	3.93858e-10
TEAK014712	792	32.2029	75.2895	1.22526	0.00516285	Up	0.00111396
TEAK012057	1956	63.5739	178.149	1.48658	0.0062282	Up	0.00137859
TEAK013004	1449	170.453	6.79977	-4.64774	0.000667168	Down	0.000105047
TEAK026927	504	23.7087	3.61066	-2.71509	5.66663e-05	Down	6.47212e-06
TEAK013606	819	16.1532	432.03	4.74124	8.56642e-44	Up	8.64094e-47
TEAK029135	771	31.3051	8.87613	-1.8184	0.0335948	Down	0.00976688
TEAK018337	1521	35.1437	9.26888	-1.9228	0.00028434	Down	3.94279e-05
TEAK015041	564	126.436	9.09261	-3.79757	1.98538e-16	Down	2.23421e-18
TEAK012429	2733	1136.15	382.095	-1.57215	4.24011e-05	Down	4.69802e-06
TEAK029657	2670	435.574	205.632	-1.08285	0.00298483	Down	0.000589175
TEAK006094	1227	47.1617	13.3289	-1.82306	0.000789214	Down	0.000127752
TEAK026453	393	111.405	251.273	1.17344	0.00243393	Up	0.000467391
TEAK031699	762	0.18784	3.78974	4.33452	0.0436684	Up	0.013381
TEAK036025	1737	10.5143	48.0233	2.19138	1.45235e-05	Up	1.42378e-06
TEAK019797	672	4.30571	0.158759	-4.76134	0.0148479	Down	0.00374755
TEAK018833	1092	14.8064	66.1669	2.15989	0.0010687	Up	0.000180161
TEAK017756	2631	82.0792	342.54	2.06118	0.000761347	Up	0.000122539
TEAK008465	558	220.251	75.5728	-1.54321	0.000105329	Down	1.28955e-05
TEAK039502	855	107.036	45.1457	-1.24543	0.000303549	Down	4.23404e-05
TEAK040380	2346	723.764	313.378	-1.20762	0.00517967	Down	0.00111809
TEAK030186	861	8.76505	109.495	3.64295	5.38917e-06	Up	4.73107e-07
TEAK036155	1323	244.18	2431.55	3.31586	4.38296e-12	Up	1.01133e-13
TEAK009446	2889	320.693	126.164	-1.34589	4.70463e-06	Down	4.05746e-07
TEAK028501	1149	142.864	53.0136	-1.43021	5.44693e-06	Down	4.79207e-07
TEAK024251	1926	43.103	18.6391	-1.20946	0.0397273	Down	0.0119492
TEAK019871	2226	57.0087	15.0784	-1.9187	0.000760601	Down	0.000122395
TEAK011988	1161	145.563	51.9109	-1.48753	5.20531e-05	Down	5.89872e-06
TEAK007866	1383	467.387	0.662289	-9.46294	2.83284e-08	Down	1.47518e-09
TEAK010756	2055	255.102	1305.78	2.35577	1.65317e-06	Up	1.2762e-07
TEAK034020	618	659.071	237.767	-1.47088	2.07155e-05	Down	2.11047e-06
TEAK003633	2643	530.422	46.3365	-3.51692	3.14036e-29	Down	9.20606e-32
TEAK035552	927	1432.23	541.426	-1.40342	1.96571e-06	Down	1.54102e-07
TEAK034101	1176	72.9397	27.4643	-1.40914	0.0146874	Down	0.00370245
TEAK034290	2220	283.004	911.301	1.68711	1.30298e-13	Up	2.27131e-15
TEAK028205	1980	462.467	64.2781	-2.84695	4.40284e-24	Down	2.06791e-26
TEAK026792	444	49.6292	354.324	2.83581	1.06406e-10	Up	3.20372e-12
TEAK026562	1728	18.1315	84.2412	2.21603	0.0286813	Up	0.00813048
TEAK021791	2049	236.496	95.433	-1.30926	3.61829e-05	Down	3.93377e-06
TEAK028901	774	193.32	1808.63	3.22584	1.23378e-37	Up	1.94455e-40
TEAK015405	933	443.297	4.74624	-6.54534	0.0383539	Down	0.0114503
TEAK019046	1863	600.44	185.049	-1.69811	5.11374e-13	Down	9.99408e-15
TEAK035954	636	28.8487	10.9269	-1.40062	0.0411334	Down	0.0124552
TEAK018572	1344	16.703	148.924	3.1564	7.23852e-09	Up	3.30621e-10
TEAK020486	2136	158.036	24.2848	-2.70213	4.55401e-08	Down	2.48199e-09
TEAK013545	609	30.3946	202.759	2.73788	1.38681e-06	Up	1.05178e-07
TEAK029574	738	19.8475	5.42282	-1.87185	0.00626617	Down	0.00138897
TEAK040615	1386	63.4387	261.863	2.04538	1.14476e-10	Up	3.47632e-12
TEAK001110	714	239.809	3408.72	3.82927	3.51314e-22	Up	2.01548e-24
TEAK035627	1131	96.2225	212.348	1.14199	0.00408703	Up	0.000846548
TEAK038139	543	12.9442	1.53383	-3.0771	0.00323094	Down	0.00064519
TEAK015031	3003	1544.04	685.305	-1.17189	2.02014e-08	Down	1.02204e-09
TEAK026215	1878	7.25224	0.44642	-4.02195	0.0123921	Down	0.00304451
TEAK040406	1032	15.6313	57.6612	1.88316	0.0265895	Up	0.00743859
TEAK002712	1914	22332.8	61443.8	1.46011	0.0219618	Up	0.00593073
TEAK034279	768	214.379	97.4819	-1.13696	0.00273114	Down	0.000533676
TEAK040662	627	4.10266	0.159502	-4.68492	0.045314	Down	0.0140153
TEAK035710	930	2.72645	16.7864	2.6222	0.0269327	Up	0.00756007
TEAK029897	1608	13.384	0.976877	-3.77619	0.0341244	Down	0.00995527
TEAK012763	1491	34.2109	0.164955	-7.69624	0.0448873	Down	0.0138536
TEAK012438	1155	64.0183	128.242	1.00231	0.00907527	Up	0.00212177
TEAK015127	438	40.7185	3.20305	-3.66817	1.82419e-07	Down	1.14429e-08
TEAK007757	930	286.932	115.044	-1.31852	0.000120012	Down	1.49694e-05
TEAK027981	2229	193.575	89.4166	-1.11428	1.97353e-05	Down	1.99567e-06
TEAK007376	1137	93.124	245.752	1.39998	5.84062e-08	Up	3.27343e-09
TEAK004005	2481	831.245	2388.91	1.52301	8.96379e-05	Up	1.07541e-05
TEAK013635	1254	44.3275	289.047	2.70503	1.08589e-07	Up	6.41112e-09
TEAK000175	258	145.064	7.08817	-4.35514	2.75569e-09	Down	1.1275e-10
TEAK040832	1191	38.7916	190.755	2.29791	1.81199e-06	Up	1.41022e-07
TEAK039545	1107	163.305	63.982	-1.35183	2.68975e-05	Down	2.82167e-06
TEAK012968	519	392.616	190.829	-1.04084	9.16348e-05	Down	1.1037e-05
TEAK016035	780	35.7055	9.79718	-1.86571	0.00109433	Down	0.000185102
TEAK020750	282	5.79978	21.7694	1.90823	0.019682	Up	0.00521954
TEAK024388	1656	993.186	298.862	-1.73258	9.47278e-09	Down	4.4372e-10
TEAK020400	1788	82.2273	236.048	1.52139	2.04678e-05	Up	2.08265e-06
TEAK005522	801	3.34898	0.160797	-4.38041	0.0394754	Down	0.0118598
TEAK034134	1614	479.073	0.667549	-9.48716	1.73144e-24	Down	7.75009e-27
TEAK021190	687	26.9609	64.7216	1.26338	0.0139187	Up	0.00348055
TEAK036282	1062	713.672	139.323	-2.35683	1.01801e-11	Down	2.52545e-13
TEAK005789	1497	251.466	541.591	1.10684	0.00291125	Up	0.000573368
TEAK002902	984	14.6054	36.214	1.31005	0.0156193	Up	0.00398017
TEAK013042	342	40.2563	14.0441	-1.51925	0.0119775	Down	0.00292867
TEAK028675	876	959.066	216.32	-2.14846	3.58968e-11	Down	9.79909e-13
TEAK017794	1140	44.1799	19.871	-1.15273	0.0406942	Down	0.0122952
TEAK006674	1134	518.995	156.925	-1.72565	2.27737e-09	Down	9.18874e-11
TEAK030140	1314	477.75	232.546	-1.03874	0.000552166	Down	8.35107e-05
TEAK026166	828	6.3772	0.68098	-3.22724	0.0459663	Down	0.014246
TEAK027447	897	22.2588	79.3739	1.83429	2.44586e-05	Up	2.54038e-06
TEAK005795	1329	10.4305	0.616748	-4.07998	0.0306348	Down	0.00876439
TEAK011088	1875	118.661	284.524	1.2617	1.95105e-05	Up	1.96802e-06
TEAK009433	387	14.8672	39.4102	1.40644	0.0171818	Up	0.00445251
TEAK029828	1230	140.477	31.7481	-2.1456	0.000435809	Down	6.3742e-05
TEAK010952	906	68.2458	17.6355	-1.95226	2.91644e-06	Down	2.37644e-07
TEAK008470	1527	55.8334	0.164803	-8.40425	3.55882e-12	Down	8.11065e-14
TEAK014088	1002	616.503	107.954	-2.51369	5.79461e-21	Down	3.90886e-23
TEAK041143	801	262.44	70.7455	-1.89128	0.000603256	Down	9.27589e-05
TEAK021418	345	13.6177	42.831	1.65317	0.00150461	Up	0.000268776
TEAK025736	1494	70.2411	315.407	2.16683	1.15058e-14	Up	1.71549e-16
TEAK016431	915	67.7695	8.23766	-3.04033	9.86185e-05	Down	1.19776e-05
TEAK031970	1119	15.7934	78.6963	2.31697	4.81398e-10	Up	1.70714e-11
TEAK030979	729	390.339	181.824	-1.10219	0.0121903	Down	0.00298456
TEAK003294	321	5.0258	0.16144	-4.96028	0.00589454	Down	0.00129805
TEAK015388	273	27.6894	5.17807	-2.41885	0.0245742	Down	0.00677268
TEAK029753	558	55.8102	2.80801	-4.31291	1.87554e-08	Down	9.40606e-10
TEAK027699	912	214.225	71.8928	-1.57521	0.000464948	Down	6.86048e-05
TEAK004024	3432	285.829	646.837	1.17825	7.80886e-08	Up	4.49962e-09
TEAK031036	1440	304.335	4975.92	4.03123	7.072e-27	Up	2.49673e-29
TEAK008611	789	134.095	489.151	1.86702	1.85384e-08	Up	9.2739e-10
TEAK014678	894	26.8563	10.5343	-1.35016	0.0159683	Down	0.00408772
TEAK025395	600	23.8007	65.84	1.46796	0.0137401	Up	0.00343069
TEAK022806	525	94.7418	37.6201	-1.3325	0.00211066	Down	0.000396929
TEAK019068	630	83.2351	208.148	1.32235	8.60242e-05	Up	1.02717e-05
TEAK038170	372	7.6925	0.433	-4.15101	0.00911067	Down	0.00213063
TEAK025128	654	39.1344	83.7646	1.0979	0.0257888	Up	0.00717538
TEAK004220	1128	39.5879	2.5425	-3.96074	5.7049e-08	Down	3.19017e-09
TEAK013373	966	46.5132	110.413	1.24719	0.000755517	Up	0.000121458
TEAK009818	918	150.768	306.149	1.0219	0.000654991	Up	0.000102071
TEAK001719	2172	100.917	21.7062	-2.21699	1.12204e-05	Down	1.06849e-06
TEAK009539	1353	366.923	804.786	1.13313	0.00228394	Up	0.000434413
TEAK000932	999	49.988	21.6088	-1.20997	0.029949	Down	0.00853831
TEAK033257	744	23.5062	96.4619	2.03692	0.000187429	Up	2.46664e-05
TEAK018188	1260	4.12716	20.025	2.27858	0.00358355	Up	0.000726785
TEAK036491	855	98.1529	249.934	1.34845	4.99396e-05	Up	5.63088e-06
TEAK028888	960	40.1999	9.89456	-2.02248	0.00489468	Down	0.00104793
TEAK009817	375	7.94165	32.3512	2.02631	0.00130662	Up	0.000227644
TEAK005196	1791	139.369	412.023	1.56382	2.11558e-12	Up	4.58141e-14
TEAK005258	3429	146.881	421.65	1.5214	5.45703e-07	Up	3.77403e-08
TEAK016951	732	14.6902	0.275277	-5.73782	0.000100672	Down	1.22555e-05
TEAK003341	2547	893.37	4818.85	2.43136	3.82555e-09	Up	1.65085e-10
TEAK004962	984	65.3571	249.781	1.93425	1.88459e-08	Up	9.46334e-10
TEAK015364	2922	18.4666	121.818	2.72173	1.06385e-07	Up	6.25752e-09
TEAK026157	3132	572.376	2078.34	1.8604	2.486e-11	Up	6.6217e-13
TEAK007462	1284	81.0159	31.1902	-1.37711	0.0051019	Down	0.0010988
TEAK015572	2028	709.051	150.796	-2.23329	4.54071e-19	Down	3.83593e-21
TEAK021148	1425	482.605	95.7732	-2.33315	4.86724e-08	Down	2.67726e-09
TEAK040868	1098	26.0559	8.67316	-1.58698	0.0241081	Down	0.00661597
TEAK009348	675	513.939	226.691	-1.18087	7.46166e-05	Down	8.74964e-06
TEAK026430	729	4.04543	16.8753	2.06055	0.0340779	Up	0.00993863
TEAK018900	417	9593.79	2502.66	-1.93864	7.5197e-07	Down	5.35225e-08
TEAK025578	1662	28.6801	10.9503	-1.38909	0.00878275	Down	0.00204231
TEAK023531	1431	32.4188	5.94659	-2.44669	4.63606e-06	Down	3.99247e-07
TEAK010217	831	37.5723	9.54438	-1.97695	0.0001738	Down	2.26974e-05
TEAK006166	978	58.6698	8.20886	-2.83736	7.35784e-05	Down	8.61167e-06
TEAK026834	840	5263.4	893.167	-2.55899	4.66414e-10	Down	1.64665e-11
TEAK039008	576	22.9023	68.054	1.57119	0.0016491	Up	0.000298458
TEAK028402	1335	149.566	31.0003	-2.27043	3.31552e-06	Down	2.73611e-07
TEAK001502	2301	6606.86	1702.7	-1.95614	1.27808e-07	Down	7.6264e-09
TEAK037722	573	182.072	54.2542	-1.7467	0.000621965	Down	9.61846e-05
TEAK030504	894	1137.33	2921.08	1.36085	3.84066e-05	Up	4.20459e-06
TEAK008307	3723	5.94354	23.704	1.99574	0.0195504	Up	0.00518034
TEAK003078	1065	32.6756	8.23845	-1.98777	0.00983621	Down	0.00232914
TEAK025113	555	20.4113	410.278	4.32916	2.07866e-46	Up	1.83465e-49
TEAK005366	867	77.8461	22.4648	-1.79296	0.000419299	Down	6.10101e-05
TEAK030377	408	19.8647	7.58718	-1.38857	0.0428339	Down	0.0130754
TEAK015194	1323	4.40235	0.161428	-4.76931	0.0441373	Down	0.0135554
TEAK024771	2871	46.1216	7.67366	-2.58746	0.000303414	Down	4.23119e-05
TEAK003665	303	13.6784	0.912887	-3.90532	0.0024523	Down	0.00047115
TEAK005176	1782	5125.87	2508.06	-1.03123	0.00209313	Down	0.000393303
TEAK024418	2793	30.0639	70.2508	1.22448	0.00907297	Up	0.00212067
TEAK002785	2046	63.1737	28.4752	-1.14962	0.00131356	Down	0.000229182
TEAK004132	4209	290.68	837.562	1.52676	3.25828e-06	Up	2.68271e-07
TEAK036645	1509	4600.8	1640.75	-1.48753	1.03206e-05	Down	9.72725e-07
TEAK031992	1230	50.5552	2.25675	-4.48554	3.52736e-06	Down	2.93873e-07
TEAK001546	1560	1057.79	388.423	-1.44536	0.00284762	Down	0.00055922
TEAK004967	1689	814.408	2054.67	1.33509	2.36465e-15	Up	3.07097e-17
TEAK004526	804	51.8151	10.4618	-2.30824	1.30691e-05	Down	1.26925e-06
TEAK003647	2259	131.878	1686.46	3.67672	1.05281e-15	Up	1.33078e-17
TEAK013817	513	10.3932	40.7788	1.97218	0.00120507	Up	0.000207083
TEAK021021	771	17.2983	84.1132	2.2817	0.000368966	Up	5.27792e-05
TEAK010547	432	70.3426	20.3033	-1.79268	1.86796e-05	Down	1.87597e-06
TEAK040938	219	18.7957	3.03455	-2.63085	0.0126463	Down	0.00311415
TEAK030120	480	0.795644	43.8165	5.78321	3.10438e-08	Up	1.63126e-09
TEAK016301	1473	13.7756	31.2632	1.18235	0.0142525	Up	0.00357751
TEAK010679	1746	9.02896	0.648036	-3.80041	0.00778113	Down	0.00177825
TEAK009172	2307	45.5939	174.827	1.93901	6.44139e-08	Up	3.64871e-09
TEAK018587	1509	133.041	0.659637	-7.65598	0.000416209	Down	6.04686e-05
TEAK038408	711	10.122	2.41791	-2.06567	0.0464501	Down	0.0144223
TEAK040843	1806	765.105	1607.87	1.07142	0.00474965	Up	0.00101299
TEAK000778	270	8.69488	58.2059	2.74293	0.000916676	Up	0.000151209
TEAK029583	426	5.20862	20.0866	1.94726	0.00775476	Up	0.00177027
TEAK019690	2103	86.3587	446.831	2.37132	7.69171e-11	Up	2.2597e-12
TEAK021180	1008	842.776	4629.91	2.45776	5.11154e-28	Up	1.62737e-30
TEAK000064	462	866.054	20987.2	4.59891	1.02841e-60	Up	4.21426e-64
TEAK024527	615	583.093	258.266	-1.17487	0.0210652	Down	0.00564943
TEAK020272	552	78.3306	315.586	2.01038	4.7603e-11	Up	1.3262e-12
TEAK041159	1107	142.052	517.749	1.86583	3.40844e-09	Up	1.45551e-10
TEAK003658	354	2.82208	16.8274	2.57598	0.0103861	Up	0.00248228
TEAK026055	1773	3.28488	36.1217	3.45895	7.61114e-07	Up	5.41973e-08
TEAK041252	402	14.9156	53.3942	1.83986	0.00151043	Up	0.000270149
TEAK015711	2679	86.7454	191.885	1.14539	0.00469347	Up	0.000994942
TEAK039553	522	220.074	722.933	1.71588	1.57474e-08	Up	7.75851e-10
TEAK004307	570	18.9342	73.7873	1.96238	1.95323e-05	Up	1.97084e-06
TEAK038528	2259	151.12	48.0568	-1.65288	1.18118e-08	Down	5.66313e-10
TEAK035438	1296	67.1686	213.787	1.67032	0.000357605	Up	5.09061e-05
TEAK034515	840	16.1319	1.50986	-3.41743	0.000786082	Down	0.00012719
TEAK019152	843	616.599	205.836	-1.58284	4.864e-07	Down	3.3277e-08
TEAK034005	2277	5.39826	19.9653	1.88693	0.0340779	Up	0.00993956
TEAK005515	498	0.32215	32.5729	6.6598	4.33478e-08	Up	2.34065e-09
TEAK039556	2709	12.9055	51.0606	1.98423	3.458e-05	Up	3.73988e-06
TEAK005702	1128	156.698	64.7905	-1.27413	1.23222e-05	Down	1.18927e-06
TEAK035036	1509	68.0992	140.014	1.03986	0.000667168	Up	0.000104856
TEAK023576	1098	127.644	5.07758	-4.65184	2.29029e-13	Down	4.18727e-15
TEAK007280	675	20.0699	60.791	1.59883	0.0221165	Up	0.00598645
TEAK034485	2874	101.19	29.8542	-1.76106	6.20442e-06	Down	5.53537e-07
TEAK000264	618	18.3192	5.85079	-1.64666	0.0130743	Down	0.00323808
TEAK039768	2046	143.253	290.372	1.01934	0.00427406	Up	0.000892697
TEAK012454	1122	9.81646	0.164626	-5.89793	0.000783867	Down	0.000126782
TEAK029217	1320	763.234	4256.56	2.47949	0.000248487	Up	3.38815e-05
TEAK008882	1158	1538.63	385.011	-1.99867	6.56839e-09	Down	2.97321e-10
TEAK014405	444	50.2026	16.5813	-1.5982	0.000429732	Down	6.27449e-05
TEAK036430	999	11.9654	88.9069	2.89343	0.00178194	Up	0.00032629
TEAK007984	1650	494.446	75.9626	-2.70245	5.61149e-21	Down	3.76764e-23
TEAK030883	1473	3248.12	991.003	-1.71264	2.5968e-05	Down	2.71352e-06
TEAK020782	1965	1323.09	411.112	-1.68631	3.16007e-06	Down	2.59587e-07
TEAK015257	2025	253.618	43.2674	-2.55131	4.31433e-12	Down	9.91409e-14
TEAK010200	1653	37.2548	6.64674	-2.48671	0.000611561	Down	9.42673e-05
TEAK035310	1494	173.551	1284.63	2.88792	4.55724e-26	Up	1.76693e-28
TEAK015867	1557	423.277	92.0333	-2.20137	1.99304e-19	Down	1.58946e-21
TEAK032415	867	14.9049	45.474	1.60926	0.00194446	Up	0.000360219
TEAK012693	1140	10.7812	38.7827	1.8469	0.0101578	Up	0.00241746
TEAK036759	1128	92.7439	41.6781	-1.15396	0.0117916	Down	0.00287678
TEAK004812	3393	723.477	46.3565	-3.9641	1.54537e-12	Down	3.25891e-14
TEAK019232	570	12.5163	29.8638	1.25458	0.0423332	Up	0.0128905
TEAK013120	4782	685.768	1609.08	1.23044	6.47498e-08	Up	3.66978e-09
TEAK014280	597	678.893	326.634	-1.05551	0.00014923	Down	1.92394e-05
TEAK005415	609	89.3856	32.5035	-1.45945	5.19815e-05	Down	5.88896e-06
TEAK021877	648	121.709	565.421	2.21589	2.06342e-07	Up	1.30671e-08
TEAK020789	4059	242.203	780.946	1.689	5.48059e-09	Up	2.44108e-10
TEAK038897	699	41.8548	6.92182	-2.59617	0.000399102	Down	5.76058e-05
[truncated: 5,897 more rows]

## Sheet: Control VS Frost3d
GeneID	Length	Control-Expression	Frost03d-Expression	log2FoldChange(Frost03d/Control)	Padj	Up/Down-Regulation	Pvalue
TEAK026876	432	18.1478	69.8323	1.9441	0.00111123	Up	5.51208e-05
TEAK028122	822	25.2674	7.70806	-1.71284	0.0119755	Down	0.00106165
TEAK013927	627	16.8355	4.32291	-1.96143	0.0152133	Down	0.0014458
TEAK017426	852	45.4872	21.5083	-1.08057	0.0130984	Down	0.00118855
TEAK004454	1554	7.44574	25.4007	1.77038	0.0115499	Up	0.00101213
TEAK018349	2103	78.9005	33.9931	-1.21479	0.0204313	Down	0.00214208
TEAK041195	633	42.648	89.4234	1.06817	0.0201166	Up	0.00210132
TEAK039600	1089	27.0123	11.5922	-1.22046	0.0422646	Down	0.00565402
TEAK036996	1095	46.3479	9.31682	-2.31459	0.0263892	Down	0.00300864
TEAK009221	687	92.2811	288.255	1.64324	0.0144009	Up	0.0013469
TEAK002744	1287	29.9862	13.4715	-1.15439	0.0417506	Down	0.00556291
TEAK030262	1119	9.25392	0.182417	-5.66476	0.0147225	Down	0.0013871
TEAK038999	774	189.13	59.8755	-1.65934	0.0471612	Down	0.0065272
TEAK011389	417	28.1884	0.77504	-5.18469	0.00455011	Down	0.000309476
TEAK029937	786	35.5494	12.5144	-1.50623	0.043989	Down	0.00594435
TEAK012376	417	28.1884	0.77504	-5.18469	0.00455011	Down	0.000309476
TEAK024709	822	163.593	66.8042	-1.2921	0.000961676	Down	4.64209e-05
TEAK035241	468	160.266	524.114	1.70941	0.000105172	Up	3.34742e-06
TEAK023294	1716	65.9486	29.0009	-1.18524	0.00663106	Down	0.0004964
TEAK005775	3084	1539.63	3449.09	1.16363	2.17713e-07	Up	3.08541e-09
TEAK024245	1713	8657.88	18319.9	1.08133	0.00868089	Up	0.000700298
TEAK038160	471	489.896	1516.77	1.63046	2.30373e-06	Up	4.38609e-08
TEAK039436	1008	7.47901	27.6071	1.88412	0.00624495	Up	0.000460461
TEAK000628	897	29.3643	2.07173	-3.82516	0.0163494	Down	0.00160775
TEAK008322	1023	17.4515	2.12652	-3.03678	0.0129346	Down	0.00116952
TEAK029851	1410	1046.63	4104.29	1.97138	9.20745e-11	Up	5.19411e-13
TEAK039230	1254	1331.93	2772.37	1.0576	0.000213438	Up	7.61425e-06
TEAK018696	2814	104.31	28.4046	-1.87668	6.13077e-09	Down	5.22704e-11
TEAK038828	2976	22.4344	3.45932	-2.69715	0.0221908	Down	0.00238132
TEAK024743	1566	128.111	21.6775	-2.56313	1.16466e-07	Down	1.53053e-09
TEAK020412	1566	131.863	7.9434	-4.05314	0.00151597	Down	7.97639e-05
TEAK027728	744	1347.38	542.857	-1.31151	0.00197424	Down	0.000110717
TEAK003936	456	47.2787	102.398	1.11492	0.00722434	Up	0.000552958
TEAK020110	1215	128.817	294.464	1.19276	6.20959e-05	Up	1.83109e-06
TEAK010755	960	1886.48	4211.08	1.15849	0.00152413	Up	8.05568e-05
TEAK021966	1188	11.6686	30.6936	1.39531	0.031195	Up	0.00378375
TEAK032404	2328	83.7048	24.4329	-1.77649	0.00012435	Down	4.08135e-06
TEAK003856	783	22.0473	4.90602	-2.16798	0.014278	Down	0.00133128
TEAK012010	960	1179.32	427.597	-1.46364	4.31445e-08	Down	4.97838e-10
TEAK031833	600	521.508	1320.32	1.34012	1.68842e-06	Up	3.06307e-08
TEAK024830	330	62.6433	31.0004	-1.01487	0.0268202	Down	0.00307578
TEAK003901	810	94.9259	205.012	1.11083	0.0155139	Up	0.00148458
TEAK015564	1686	51.0211	9.32151	-2.45246	0.00117189	Down	5.86339e-05
TEAK019425	849	137.976	57.8056	-1.25514	0.00300157	Down	0.000183371
TEAK000136	1026	109.717	41.7981	-1.39228	0.00914849	Down	0.000750376
TEAK038979	1449	57.5131	12.9142	-2.15493	0.000185048	Down	6.41164e-06
TEAK022893	1305	62.3404	224.346	1.84748	5.48659e-13	Up	2.19823e-15
TEAK009239	1176	29.6698	79.2201	1.41687	0.00150257	Up	7.88396e-05
TEAK017878	1317	36.7075	3.9233	-3.22594	0.0187348	Down	0.00191437
TEAK032722	2244	14.6202	40.753	1.47894	0.00529004	Up	0.000373367
TEAK009374	906	25.2089	8.9396	-1.49565	0.0485748	Down	0.00678512
TEAK015666	2511	149.367	47.31	-1.65864	6.1611e-07	Down	9.95287e-09
TEAK030869	1233	0.284793	4.73949	4.05675	0.0463035	Up	0.00638029
TEAK006398	582	6.46613	24.3966	1.9157	0.0132853	Up	0.00120892
TEAK039881	1278	211.136	49.8277	-2.08315	6.68194e-05	Down	1.99179e-06
TEAK035049	258	28.5902	11.5492	-1.30773	0.0291509	Down	0.0034515
TEAK004158	1659	214.298	712.25	1.73277	2.59867e-08	Up	2.88195e-10
TEAK002144	948	344.352	830.6	1.27027	2.36109e-08	Up	2.39454e-10
TEAK032867	1146	163.965	59.0764	-1.47273	4.09642e-05	Down	1.13968e-06
TEAK000702	954	204.939	7.09353	-4.85255	0.00466143	Down	0.000318392
TEAK008621	1428	8.76866	0.505363	-4.11696	0.0212662	Down	0.00225687
TEAK003062	360	221.687	70.2621	-1.65771	1.66803e-06	Down	3.01538e-08
TEAK001308	1518	255.586	109.626	-1.22122	0.0193616	Down	0.00200263
TEAK027852	900	171.911	362.541	1.07648	9.09442e-06	Up	2.06089e-07
TEAK040971	1737	11.8617	31.5323	1.41052	0.0236931	Up	0.00259578
TEAK025568	978	322.087	84.6878	-1.92722	8.24662e-10	Down	5.89441e-12
TEAK040891	990	146.509	14.2269	-3.3643	1.03838e-15	Down	3.02872e-18
TEAK035777	1671	26.6574	56.7147	1.08919	0.0394244	Up	0.00515945
TEAK010847	1146	147.445	70.271	-1.06917	0.00542489	Down	0.0003864
TEAK036536	1791	90.057	183.546	1.02723	0.0295298	Up	0.00351529
TEAK008670	3105	902.809	396.8	-1.18601	0.00123187	Down	6.22665e-05
TEAK018641	714	26.513	7.63308	-1.79637	0.00640067	Down	0.000475757
TEAK031035	1458	224.022	496.816	1.14907	4.14778e-05	Up	1.15663e-06
TEAK029672	789	333.49	688.749	1.04634	0.00062405	Up	2.78431e-05
TEAK027893	1242	68.4098	24.5292	-1.4797	0.00184905	Down	0.00010182
TEAK016114	1590	1.81657	16.5155	3.18452	0.00201013	Up	0.000113073
TEAK019954	1170	30.3409	64.5798	1.08982	0.0388853	Up	0.00506368
TEAK024748	2397	349.789	71.0722	-2.29913	9.21744e-06	Down	2.09172e-07
TEAK018687	528	9.59498	0.506133	-4.24469	0.0164593	Down	0.00162172
TEAK012065	5211	66.2072	158.567	1.26004	0.00124146	Up	6.28312e-05
TEAK007928	1008	93.8163	19.9304	-2.23487	0.00303826	Down	0.000186294
TEAK035714	2367	22.7653	5.18651	-2.134	0.0210523	Down	0.0022254
TEAK019244	912	6.19502	30.9815	2.32223	0.00926286	Up	0.000761241
TEAK018073	384	303.855	86.4345	-1.81371	5.92608e-07	Down	9.49723e-09
TEAK026751	2043	40.4603	122.802	1.60176	0.000258815	Up	9.56496e-06
TEAK011382	846	87.4698	31.5886	-1.46938	0.00223241	Down	0.000127938
TEAK015113	879	70.6075	2.93724	-4.58729	0.0320526	Down	0.0039447
TEAK008131	1959	10.3174	262.711	4.67032	2.40723e-27	Up	2.08324e-30
TEAK015872	897	29.3643	2.07173	-3.82516	0.0163494	Down	0.00160775
TEAK036610	414	31.0229	3.48987	-3.15209	0.00950493	Down	0.000787229
TEAK002623	1620	45.2808	12.4711	-1.86031	0.00819268	Down	0.000650446
TEAK040157	1971	5.66939	0.181949	-4.96159	0.0154447	Down	0.00147354
TEAK031760	720	69.0191	682.636	3.30605	8.4533e-08	Up	1.06212e-09
TEAK014987	2310	12.1916	46.3281	1.926	0.000121317	Up	3.95848e-06
TEAK001617	390	24.7522	82.8379	1.74273	0.0140266	Up	0.0012993
TEAK014305	1122	826.29	3943.58	2.25478	1.00315e-08	Up	8.97073e-11
TEAK035942	342	69.3155	11.101	-2.64248	4.02068e-05	Down	1.11474e-06
TEAK021744	1278	407.94	176.208	-1.21108	0.00111123	Down	5.51356e-05
TEAK021197	297	14.8382	1.47681	-3.32876	0.00989051	Down	0.000829625
TEAK006545	345	27.7811	5.46391	-2.3461	0.00182151	Down	0.00010007
TEAK004915	768	45.1905	186.205	2.0428	2.32377e-15	Up	7.00133e-18
TEAK028868	834	10.8006	1.77342	-2.60651	0.0293738	Down	0.00349107
TEAK017240	366	373.044	1178.24	1.65921	5.04267e-06	Up	1.03759e-07
TEAK004203	543	486.695	187.119	-1.37906	5.65237e-07	Down	8.968e-09
TEAK037290	513	252.089	63.0978	-1.99827	4.68405e-08	Down	5.49611e-10
TEAK000042	975	370.913	782.59	1.07717	5.04267e-06	Up	1.03766e-07
TEAK010841	387	28.5301	86.9907	1.60837	0.00122293	Up	6.17362e-05
TEAK000783	357	16.7136	2.00996	-3.05578	0.0182723	Down	0.00185306
TEAK031057	1146	131.885	46.8242	-1.49395	0.0176086	Down	0.00176035
TEAK035848	3060	417.968	189.74	-1.13937	0.0491575	Down	0.00690689
TEAK000369	669	199.595	30.9197	-2.69048	0.0352509	Down	0.00446187
TEAK004660	513	43.5147	87.1672	1.00228	0.00528938	Up	0.000373151
TEAK001744	717	1323.82	2698.35	1.02736	0.000227729	Up	8.18976e-06
TEAK009696	1404	228.663	1033.14	2.17574	1.55311e-17	Up	3.63398e-20
TEAK038498	987	22.54	4.03845	-2.48061	0.00977217	Down	0.000817772
TEAK012678	630	240.344	72.3292	-1.73245	0.00292605	Down	0.000177632
TEAK003781	2049	98.0629	212.946	1.11871	0.0188228	Up	0.0019294
TEAK015027	1014	36.4733	12.4968	-1.54528	0.0108237	Down	0.000930878
TEAK030954	954	1371.32	611.366	-1.16545	0.000130347	Down	4.29497e-06
TEAK014961	1014	67.8899	151.096	1.1542	0.000663334	Up	2.99148e-05
TEAK027139	510	0.820298	18.6259	4.50502	0.00562359	Up	0.00040401
TEAK036516	501	53.2541	9.0805	-2.55205	1.47077e-07	Down	2.00823e-09
TEAK035003	336	35.2535	86.6198	1.29693	0.00695489	Up	0.000526315
TEAK016694	1245	176.913	392.847	1.15092	0.000283883	Up	1.07096e-05
TEAK009259	1080	68.2267	11.2546	-2.59983	5.08286e-08	Down	6.06052e-10
TEAK014408	567	18.4872	5.35027	-1.78884	0.0130441	Down	0.00118321
TEAK037253	978	772.767	217.469	-1.82922	1.65071e-06	Down	2.97878e-08
TEAK032393	1257	21.9394	3.30695	-2.72995	0.0299224	Down	0.00357748
TEAK039441	1701	389.63	905.565	1.21671	4.52802e-05	Up	1.27572e-06
TEAK037099	2028	61.108	27.8909	-1.13156	0.0248024	Down	0.00277277
TEAK000074	414	37.8482	10.8619	-1.80094	0.00372984	Down	0.00024173
TEAK006369	849	94.2794	40.2536	-1.22782	0.010253	Down	0.000869746
TEAK006345	546	11.0207	34.2228	1.63474	0.00565122	Up	0.000406882
TEAK004315	1725	39.4624	157.499	1.9968	3.7239e-13	Up	1.45619e-15
TEAK031016	1086	79.2566	226.42	1.5144	0.00704733	Up	0.000535343
TEAK015953	2997	635.221	154.466	-2.03997	1.5187e-11	Down	7.6424e-14
TEAK025188	2760	39.732	245.478	2.62722	1.2832e-18	Up	2.67343e-21
TEAK010374	888	164.996	48.4429	-1.76807	5.33016e-06	Down	1.10536e-07
TEAK009735	1638	905.38	1856.62	1.03608	3.3891e-06	Up	6.76755e-08
TEAK009678	1134	65.9564	18.1769	-1.85941	8.84051e-05	Down	2.75286e-06
TEAK016105	567	12.2601	1.34251	-3.19096	0.041648	Down	0.00554391
TEAK000196	1155	51.3113	8.04643	-2.67286	0.0137959	Down	0.00126953
TEAK038361	1305	269.805	132.016	-1.03121	0.0261108	Down	0.00296937
TEAK001320	654	81.3979	12.2256	-2.73508	2.88241e-06	Down	5.61718e-08
TEAK028088	543	33.4098	13.0629	-1.35479	0.0229133	Down	0.0024875
TEAK012877	906	780.783	1861.43	1.25342	0.000320496	Up	1.23477e-05
TEAK011877	2469	298.455	100.832	-1.56557	2.32735e-07	Down	3.34647e-09
TEAK008250	486	101.934	1384.54	3.7637	0.000567184	Up	2.47424e-05
TEAK009175	1056	56.3518	13.7946	-2.03035	0.00110827	Down	5.48826e-05
TEAK014179	1797	254.849	552.191	1.11552	4.02068e-05	Up	1.11355e-06
TEAK000257	1215	74.1962	10.7191	-2.79117	0.00480973	Down	0.000330834
TEAK028473	1626	38.9765	8.29861	-2.23167	0.00340507	Down	0.000214788
TEAK037055	963	31.3462	0.508246	-5.94662	0.0242484	Down	0.00267985
TEAK001134	657	7.26086	0.30424	-4.57686	0.00878426	Down	0.000713181
TEAK023270	1986	47.5093	110.613	1.21924	0.0271007	Up	0.00312015
TEAK006730	891	38.9986	5.71988	-2.76936	0.000459133	Down	1.919e-05
TEAK009530	1869	8352.7	3562.39	-1.2294	0.00268503	Down	0.000159386
TEAK034071	441	17.0247	57.3856	1.75306	0.00149721	Up	7.84621e-05
TEAK026218	1953	669.59	113.907	-2.55542	1.49979e-07	Down	2.05266e-09
TEAK003985	1041	36.9712	4.11597	-3.1671	0.000240638	Down	8.79282e-06
TEAK030648	1008	59.5238	13.1654	-2.17672	0.0221729	Down	0.00237862
TEAK028330	702	49.5757	100.568	1.02047	0.0013813	Up	7.08379e-05
TEAK039089	912	53.021	13.2539	-2.00015	1.76118e-05	Down	4.31277e-07
TEAK020933	1263	57.1036	153.97	1.43099	8.23548e-06	Up	1.84248e-07
TEAK036407	1242	13.9972	0.502135	-4.80092	0.0190748	Down	0.00196135
TEAK018562	1365	43.2491	16.6268	-1.37916	0.00475907	Down	0.000326378
TEAK002727	1023	222.596	2522.37	3.50228	3.43739e-30	Up	2.64423e-33
TEAK036160	1881	43.3169	19.3126	-1.16539	0.021339	Down	0.00226734
TEAK033607	1035	48.1954	13.6745	-1.8174	0.00573824	Down	0.000415003
TEAK016663	1416	148.054	297.239	1.0055	0.0185072	Up	0.001884
TEAK017402	2637	20.2461	3.14763	-2.68531	0.00877232	Down	0.000711649
TEAK033851	1218	41.7628	98.8197	1.24258	0.0052381	Up	0.000368357
TEAK009552	327	25.9942	0.186668	-7.12157	0.0417852	Down	0.00556886
TEAK013279	1032	20.9019	0.309983	-6.0753	0.000345515	Down	1.35331e-05
TEAK007006	1125	109.886	51.6862	-1.08816	0.00132234	Down	6.74328e-05
TEAK016739	936	9.14496	0.18502	-5.62722	0.0086259	Down	0.00069425
TEAK039387	1344	248.091	711.222	1.51943	7.69203e-08	Up	9.51673e-10
TEAK035303	1008	143.384	290.101	1.01667	0.00491266	Up	0.000340331
TEAK033743	837	6.17508	306.648	5.63398	3.14207e-21	Up	4.43127e-24
TEAK002736	783	59.1691	25.1558	-1.23395	0.0212662	Down	0.00225657
TEAK014570	417	28.1884	0.77504	-5.18469	0.00455011	Down	0.000309476
TEAK006835	1212	986.382	337.228	-1.54842	1.36107e-08	Down	1.25641e-10
TEAK016802	843	5.88971	0.306683	-4.26337	0.0344891	Down	0.00432896
TEAK011242	579	152.251	74.3953	-1.03317	0.00230489	Down	0.000132609
TEAK001605	780	56.1005	11.4388	-2.29408	0.000545738	Down	2.35776e-05
TEAK034025	2337	35.9588	15.7174	-1.19398	0.0481344	Down	0.0067072
TEAK013113	1815	230.003	520.325	1.17776	0.000361963	Up	1.43514e-05
TEAK019963	1740	18.4375	44.7264	1.27848	0.00668357	Up	0.000501284
TEAK007117	1161	209.733	77.6836	-1.43287	3.06559e-07	Down	4.5494e-09
TEAK005055	801	192.535	486.135	1.33624	0.000514385	Up	2.1994e-05
TEAK008818	798	52.8714	17.7414	-1.57537	0.000593317	Down	2.61486e-05
TEAK033824	780	4.42461	0.181332	-4.60884	0.0310207	Down	0.00375442
TEAK039093	495	17.9853	2.75083	-2.70888	0.00359615	Down	0.000231337
TEAK000383	1794	18.4554	2.26401	-3.02709	0.0184784	Down	0.00187929
TEAK023370	1629	63.7482	139.761	1.1325	0.00164713	Up	8.82812e-05
TEAK032961	942	183.14	60.7845	-1.59117	4.93864e-06	Down	1.01309e-07
TEAK001315	1509	310.216	151.216	-1.03666	0.0419308	Down	0.0055923
TEAK025834	504	299.307	635.242	1.08568	0.000592087	Up	2.60755e-05
TEAK011128	1014	14.3069	4.07596	-1.8115	0.0477758	Down	0.00664289
TEAK016462	870	67.9862	142.171	1.06431	0.00389445	Up	0.000253771
TEAK003675	774	383.951	1073.14	1.48285	6.55958e-06	Up	1.41072e-07
TEAK000119	507	65.803	23.9243	-1.45967	0.0364909	Down	0.00468081
TEAK006194	1173	19.6718	0.765353	-4.68386	0.00138893	Down	7.13194e-05
TEAK021796	999	2.69728	12.9212	2.26017	0.0364809	Up	0.00467836
TEAK011390	879	70.6075	2.93724	-4.58729	0.0320526	Down	0.0039447
TEAK019834	552	10.9566	1.28156	-3.09583	0.0184238	Down	0.00187138
TEAK006999	3099	45.1647	14.8218	-1.60748	0.00336519	Down	0.000211507
TEAK025420	612	206.602	53.6174	-1.94608	0.00341022	Down	0.000215272
TEAK038010	651	11.2303	1.83498	-2.61356	0.0331251	Down	0.00410467
TEAK009768	1821	89.1839	24.8525	-1.84339	6.13005e-06	Down	1.30071e-07
TEAK036830	810	1500.99	287.484	-2.38436	4.62569e-15	Down	1.43816e-17
TEAK022978	1269	14.7853	55.7244	1.91415	0.000104272	Up	3.30874e-06
TEAK006888	3762	357.788	723.362	1.01561	2.01177e-05	Up	5.03604e-07
TEAK012426	1071	23.7175	166.833	2.81438	1.14771e-06	Up	1.99017e-08
TEAK015988	630	14.9642	44.7959	1.58185	0.0338885	Up	0.0042362
TEAK031191	681	14.6815	3.31486	-2.14698	0.0251037	Down	0.0028138
TEAK003357	1518	83.0646	521.628	2.65072	3.67702e-14	Up	1.2375e-16
TEAK020777	4659	115.649	601.18	2.37805	4.8514e-17	Up	1.16624e-19
TEAK018434	1290	10396.3	4387.25	-1.24468	0.00144004	Down	7.48201e-05
TEAK005343	543	54.6348	148.172	1.43938	0.0122743	Up	0.00109252
TEAK019715	1149	73.8712	230.605	1.64234	0.00801994	Up	0.00063339
TEAK026484	930	42.5199	156.411	1.87914	3.94095e-05	Up	1.08506e-06
TEAK027386	255	1659.67	421.747	-1.97645	6.47408e-07	Down	1.05e-08
TEAK009700	1248	50.1192	103.635	1.04807	0.012401	Up	0.00110738
TEAK006426	696	43.0185	0.786245	-5.77384	1.31522e-05	Down	3.06893e-07
TEAK022748	1389	540.349	244.708	-1.14283	5.26835e-06	Down	1.09085e-07
TEAK013374	492	40.3661	18.0217	-1.16341	0.0457654	Down	0.00627828
TEAK012562	2604	14.1374	3.35496	-2.07515	0.0225927	Down	0.00244472
TEAK002772	558	88.2501	10.7551	-3.03657	2.85265e-05	Down	7.43909e-07
TEAK021709	2169	555.432	1413.77	1.34787	6.61329e-11	Up	3.6883e-13
TEAK001967	6561	22.1884	7.90525e-06	-21.4205	2.36109e-08	Down	2.53555e-10
TEAK026352	1824	751.313	295.609	-1.34572	2.11713e-05	Down	5.34728e-07
TEAK040242	492	58.7683	14.2296	-2.04614	1.04632e-06	Down	1.79424e-08
TEAK016701	912	9.583	26.9771	1.49319	0.0150048	Up	0.00141988
TEAK011443	3717	44.6538	10.3393	-2.11064	0.00192508	Down	0.000106976
TEAK013074	1230	28.9202	9.57028	-1.59544	0.0163494	Down	0.00159537
TEAK014636	888	97.0198	12.494	-2.95705	1.19268e-06	Down	2.07579e-08
TEAK004497	486	53.4305	14.2528	-1.90641	0.000679122	Down	3.09315e-05
TEAK004909	471	4.63768	0.181107	-4.67849	0.0313371	Down	0.00380276
TEAK028542	519	386.044	16.9983	-4.5053	0.000735832	Down	3.3821e-05
TEAK004703	966	11.9367	36.8981	1.62814	0.00529939	Up	0.000374366
TEAK019314	432	38.8604	12.9566	-1.58461	0.00278641	Down	0.000166386
TEAK016382	471	5.09228	0.178016	-4.83824	0.0272129	Down	0.00313937
TEAK021174	495	31.6982	7.51311	-2.07692	0.0034402	Down	0.000217799
TEAK003083	1077	303.962	124.733	-1.28505	0.00320244	Down	0.000198722
TEAK005091	780	913.633	403.705	-1.17831	3.79135e-08	Down	4.30885e-10
TEAK024798	2457	44.4925	14.6433	-1.60332	0.0391356	Down	0.00510912
TEAK015347	891	525.59	237.862	-1.14382	1.51886e-06	Down	2.70678e-08
TEAK022291	1824	1252.14	408.065	-1.61753	8.77225e-09	Down	7.78844e-11
TEAK020551	1098	140.898	51.1539	-1.46174	6.03713e-05	Down	1.77241e-06
TEAK035784	1722	36.9591	4.49935	-3.03814	0.0050665	Down	0.000353529
TEAK026244	1350	150.63	333.259	1.14563	0.03949	Up	0.00517564
TEAK012546	1425	16.8907	0.522837	-5.01373	0.0134824	Down	0.00123247
TEAK020942	1683	1524.5	592.963	-1.36232	5.39578e-05	Down	1.55826e-06
TEAK005112	2244	858.247	337.124	-1.34811	0.00438775	Down	0.000295058
TEAK038123	822	47.481	17.2536	-1.46045	0.00653001	Down	0.000486836
TEAK006311	1776	231.38	70.4898	-1.71478	1.78125e-07	Down	2.48355e-09
TEAK001366	504	48.4675	119.959	1.30745	0.0364255	Up	0.00466775
TEAK004164	3009	11358.1	421.473	-4.75214	2.7223e-19	Down	4.71183e-22
TEAK023889	531	319.711	3789.95	3.56734	8.08309e-69	Up	1.03633e-72
TEAK039559	1335	3.38688	18.5972	2.45706	0.0455233	Up	0.00622947
TEAK039779	1428	2500.79	124.577	-4.32727	1.55509e-06	Down	2.77633e-08
TEAK030396	1038	26994.5	7879.17	-1.77655	1.25321e-18	Down	2.57077e-21
TEAK016065	675	192.611	52.4345	-1.8771	0.0306013	Down	0.00368674
TEAK015470	2097	30.7525	163.009	2.40618	1.1773e-06	Up	2.04525e-08
TEAK016691	489	62.8509	11.0822	-2.50368	4.32149e-07	Down	6.62095e-09
TEAK028423	1143	5.02196	0.182141	-4.78512	0.0376736	Down	0.00486753
TEAK013470	813	38.2817	14.9808	-1.35354	0.0247416	Down	0.00276449
TEAK005652	906	68.4294	23.9885	-1.51228	0.00738475	Down	0.000567603
TEAK026786	1944	31.2845	5.76787	-2.43934	0.00584294	Down	0.000424154
TEAK024821	753	182.306	20.0313	-3.18603	3.93047e-13	Down	1.54956e-15
TEAK029552	636	511.529	252.725	-1.01725	0.00171825	Down	9.32954e-05
TEAK016977	813	141.418	36.1386	-1.96835	0.000310871	Down	1.1937e-05
TEAK009351	1122	1764.17	779.237	-1.17886	0.00241741	Down	0.00014064
TEAK017232	2445	577.382	1340.16	1.21481	2.97425e-07	Up	4.36619e-09
TEAK038072	681	119.023	284.96	1.25952	4.545e-05	Up	1.28196e-06
TEAK037995	2046	56.1971	22.7097	-1.30719	0.00742107	Down	0.000571584
TEAK011024	603	28.9156	9.73918	-1.56998	0.018504	Down	0.00188308
TEAK025850	3471	785.711	342.698	-1.19706	1.36041e-06	Down	2.39387e-08
TEAK004547	1494	268.229	45.2969	-2.56598	5.47272e-15	Down	1.71905e-17
TEAK038310	501	39.7812	11.3416	-1.81046	0.000267258	Down	9.97108e-06
TEAK028316	1641	10.1797	0.753852	-3.75527	0.0171364	Down	0.00170182
TEAK014327	2682	58.6694	15.8714	-1.88618	0.0107219	Down	0.000918955
TEAK004519	606	15.8466	0.765317	-4.37198	0.0123099	Down	0.00109688
TEAK038547	591	63.6321	22.3496	-1.50951	0.00540805	Down	0.000384296
TEAK040121	2097	88.2913	43.7132	-1.0142	0.02876	Down	0.00338876
TEAK008026	1161	238.628	641.984	1.42777	3.71237e-07	Up	5.58064e-09
TEAK009073	918	174.246	33.0845	-2.3969	2.72076e-11	Down	1.44763e-13
TEAK031956	216	681.482	148.665	-2.19661	1.55657e-10	Down	9.37966e-13
TEAK032385	1788	49.6597	23.9764	-1.05046	0.0173395	Down	0.0017279
TEAK030523	579	286.123	582.972	1.02679	0.0140909	Up	0.00130887
TEAK030154	621	23.7841	4.78503	-2.3134	0.0065158	Down	0.00048515
TEAK014456	864	11.6518	0.782976	-3.89544	0.036389	Down	0.00465958
TEAK005485	1431	51.4394	136.443	1.40736	0.000744069	Up	3.43892e-05
TEAK022634	405	820.447	256.702	-1.67631	1.87344e-08	Down	1.79544e-10
TEAK000625	417	28.1884	0.77504	-5.18469	0.00455011	Down	0.000309476
TEAK010659	2130	148.603	316.707	1.09169	0.000572734	Up	2.50579e-05
TEAK026347	312	56.4163	4.03195	-3.80656	1.19477e-10	Down	6.85481e-13
TEAK000790	561	78.493	15.2055	-2.36797	4.61765e-08	Down	5.40223e-10
TEAK010675	1251	420.013	148.453	-1.50043	0.00351999	Down	0.00022452
TEAK006626	555	105.593	15.7685	-2.7434	1.60231e-06	Down	2.87604e-08
TEAK007449	900	2046.23	623.106	-1.71542	1.89633e-10	Down	1.18524e-12
TEAK000699	633	293.6	108.232	-1.43972	0.00115068	Down	5.7425e-05
TEAK005859	3336	181.336	85.8004	-1.07961	0.0001545	Down	5.20248e-06
TEAK006915	1563	201.364	78.3039	-1.36265	3.51077e-05	Down	9.45238e-07
TEAK033972	726	78.5222	22.1961	-1.82279	7.26932e-05	Down	2.20416e-06
TEAK005284	1989	256.084	88.6139	-1.53101	8.14371e-06	Down	1.81412e-07
TEAK025282	2475	230.027	81.8673	-1.49044	3.37153e-07	Down	5.02504e-09
TEAK035426	1080	153.088	439.268	1.52074	2.18783e-08	Up	2.14582e-10
TEAK010560	1551	55.221	836.657	3.92135	7.12608e-19	Up	1.37044e-21
TEAK010567	1341	131.132	55.2879	-1.24599	8.20628e-05	Down	2.52772e-06
TEAK021787	2901	452.142	198.295	-1.18913	0.00288764	Down	0.00017456
TEAK036956	1554	115.702	365.281	1.6586	7.004e-07	Up	1.14941e-08
TEAK006551	591	78.7353	4.97774	-3.98345	2.60048e-05	Down	6.70977e-07
TEAK030487	444	16.0231	51.8244	1.69348	0.00299959	Up	0.000183154
TEAK037908	1143	2.07364	13.4764	2.70019	0.0092988	Up	0.000765089
TEAK034001	1767	30.6285	265.534	3.11595	5.03014e-13	Up	1.99922e-15
TEAK026598	3696	865.444	276.734	-1.64494	3.56722e-08	Down	4.01126e-10
TEAK038672	825	32.0452	3.89809	-3.03927	0.00148482	Down	7.767e-05
TEAK035368	1410	587.546	280.452	-1.06695	4.1234e-05	Down	1.14851e-06
TEAK007055	2769	247.518	86.7413	-1.51274	0.0176129	Down	0.00176247
TEAK011411	3147	161.948	76.9433	-1.07366	0.0160217	Down	0.00155395
TEAK041208	522	10.3149	47.2533	2.19569	0.000503103	Up	2.14309e-05
TEAK031929	867	9.09418	27.7874	1.61141	0.00974423	Up	0.000813976
TEAK022925	2139	176.858	34.2786	-2.36721	0.000644646	Down	2.8886e-05
TEAK021607	804	228.715	13.6492	-4.06666	0.00118808	Down	5.96685e-05
TEAK009642	423	8.43559	1.00197	-3.07366	0.0305025	Down	0.00366922
TEAK008437	1707	42.7878	5.71709	-2.90385	7.06781e-07	Down	1.16441e-08
TEAK035950	498	85.9083	32.2634	-1.4129	8.96847e-05	Down	2.80274e-06
TEAK002990	366	17.4233	0.745759	-4.54617	0.0014311	Down	7.43097e-05
TEAK021215	2727	51.7677	16.8018	-1.62343	0.000746666	Down	3.45748e-05
TEAK023258	1266	23.2488	81.5502	1.81053	0.000852624	Up	4.02823e-05
TEAK037566	999	65.7648	0.508159	-7.01589	0.0138532	Down	0.00127746
TEAK024643	312	19.5347	2.58533	-2.91762	0.00422697	Down	0.000281265
TEAK013465	813	11.1029	0.513775	-4.43366	0.0108237	Down	0.000931143
TEAK019051	1746	50.5077	4.58604	-3.46118	0.0047462	Down	0.000324942
TEAK028301	1650	835.395	307.891	-1.44004	0.0204095	Down	0.00213717
TEAK038421	450	20.1188	60.9598	1.59931	0.00191905	Up	0.000106474
TEAK009396	1047	68.1241	22.3728	-1.60642	9.10595e-05	Down	2.85154e-06
TEAK028131	1566	19.2386	40.9612	1.09025	0.0200505	Up	0.00208995
TEAK007869	912	202.831	539.313	1.41085	3.81463e-05	Up	1.03683e-06
TEAK027149	603	5.30662	25.1318	2.24365	0.0408267	Up	0.00541626
TEAK034619	3459	5.45911	42.468	2.95964	0.00108931	Up	5.37127e-05
TEAK024638	621	29.6445	81.7264	1.46304	0.0151197	Up	0.00143448
TEAK002349	336	57.6105	12.3838	-2.21787	0.000172109	Down	5.90815e-06
TEAK032124	846	30.0282	7.4222	-2.0164	0.00613956	Down	0.000449837
TEAK021998	402	8.54776	1.51431	-2.49689	0.0488723	Down	0.00685017
TEAK032928	1002	840.805	327.572	-1.35996	0.0417142	Down	0.00555673
TEAK035282	1770	18.1405	52.8573	1.54289	0.000227823	Up	8.20371e-06
TEAK011113	2958	55.0588	147.989	1.42645	0.00750416	Up	0.000578945
TEAK014011	6561	22.1884	7.90525e-06	-21.4205	2.36109e-08	Down	2.53555e-10
TEAK027674	570	29.2214	265.645	3.1844	1.71928e-30	Up	1.26746e-33
TEAK032574	294	435.924	111.05	-1.97287	1.61632e-05	Down	3.89586e-07
TEAK032756	3459	4921.99	1929.16	-1.35127	1.05731e-08	Down	9.52287e-11
TEAK038491	1065	71.9207	156.187	1.11879	0.00212457	Up	0.000120737
TEAK033424	2805	507.416	203.309	-1.3195	5.88701e-08	Down	7.15144e-10
TEAK005735	1116	51.3763	19.4805	-1.39907	0.025127	Down	0.00281721
TEAK034576	1545	82.2281	210.517	1.35623	0.006191	Up	0.000455609
TEAK023658	1521	93.2922	33.3501	-1.48406	0.00156244	Down	8.29822e-05
TEAK010939	2805	37.736	16.9686	-1.15308	0.0340866	Down	0.00426643
TEAK016732	1266	213.231	10.3144	-4.36969	0.0193118	Down	0.00199438
TEAK034614	2880	685.494	1674.14	1.2882	1.6596e-05	Up	4.02147e-07
TEAK036411	552	273.311	645.668	1.24025	0.00112458	Up	5.59423e-05
TEAK036902	483	46.1943	9.42693	-2.29285	4.46247e-05	Down	1.25439e-06
TEAK017335	297	62.4846	0.187337	-8.38172	0.00617651	Down	0.000454147
TEAK019793	1221	82.5707	29.9471	-1.46321	0.0089383	Down	0.000726833
TEAK023679	633	9.16958	0.308983	-4.89126	0.0157502	Down	0.00151752
TEAK018666	867	109.681	35.7076	-1.61901	0.0337724	Down	0.00421415
TEAK002543	726	167.303	502.472	1.58658	9.68574e-08	Up	1.24491e-09
TEAK020713	297	32.223	11.6324	-1.46995	0.0306397	Down	0.00369427
TEAK013399	387	13.6237	3.06073	-2.15417	0.0498927	Down	0.00706516
TEAK030837	1140	261.168	61.9302	-2.07627	7.41233e-13	Down	3.04105e-15
TEAK013603	336	449.298	156.725	-1.51944	0.0225601	Down	0.00243905
TEAK001613	252	37.854	96.0522	1.34337	0.00111618	Up	5.54172e-05
TEAK030248	4365	20.624	6.27502	-1.71663	0.0496723	Down	0.00701166
TEAK034736	951	1542.26	665.866	-1.21174	0.0248024	Down	0.00277287
TEAK035351	1479	24.7445	7.35541	-1.75023	0.0224618	Down	0.00242408
TEAK025789	1167	44.8557	16.5202	-1.44106	0.00738069	Down	0.000567054
TEAK015783	1899	400.895	163.154	-1.297	0.0129163	Down	0.00116623
TEAK000542	711	19.5914	52.7628	1.4293	0.0160784	Up	0.00156202
TEAK003831	771	43.9709	13.2927	-1.72591	0.00535947	Down	0.000379126
TEAK022139	1293	73.4015	198.843	1.43775	1.62992e-07	Up	2.2621e-09
TEAK002464	2079	67.3732	22.7794	-1.56445	0.0121245	Down	0.0010757
TEAK006191	738	28.6178	10.2579	-1.48017	0.0225601	Down	0.00243975
TEAK016972	930	273.595	65.5498	-2.06138	4.34758e-07	Down	6.69419e-09
TEAK030113	918	81.0337	6.67733	-3.60118	1.52683e-05	Down	3.66059e-07
TEAK019420	1842	1332.75	525.679	-1.34215	0.00341224	Down	0.000215678
TEAK012657	504	8.69365	43.7359	2.33078	0.00360125	Up	0.00023178
TEAK005831	1506	16.7412	3.82462	-2.13001	0.0171649	Down	0.00170609
TEAK017131	1497	29.1438	4.78681	-2.60605	0.00856344	Down	0.000687842
TEAK014358	1266	213.231	10.3144	-4.36969	0.0193118	Down	0.00199438
TEAK033940	483	41.4819	12.1419	-1.77248	0.00711292	Down	0.000542119
TEAK014168	420	46.2061	17.5331	-1.39801	0.00954103	Down	0.00079187
TEAK008453	462	73.3985	15.8288	-2.2132	1.86467e-06	Down	3.43063e-08
TEAK000116	1149	93.8697	33.9984	-1.46519	0.00165752	Down	8.9171e-05
TEAK025089	1113	311.553	710.19	1.18873	0.00288764	Up	0.000174523
TEAK030366	741	149.971	70.9717	-1.07937	0.000286935	Down	1.08524e-05
TEAK004401	1173	103.846	248.499	1.2588	0.000110477	Up	3.53041e-06
TEAK023544	465	67.9003	140.735	1.05149	0.0147225	Up	0.00138736
TEAK001675	3378	630.592	215.793	-1.54706	2.673e-05	Down	6.91405e-07
TEAK004180	1734	7.64618	0.497149	-3.94299	0.0401186	Down	0.00530008
TEAK006890	1764	24.647	76.719	1.63817	0.000345439	Up	1.3508e-05
TEAK001587	513	138.546	55.1884	-1.32793	0.00197424	Down	0.000110738
TEAK037638	1479	20.4355	1.90522	-3.42304	0.0274814	Down	0.00317896
TEAK013860	1266	213.231	10.3144	-4.36969	0.0193118	Down	0.00199438
TEAK021467	804	484.749	25458.7	5.71478	5.99533e-65	Up	9.60821e-69
TEAK028391	450	16.1236	5.01572	-1.68464	0.0357493	Down	0.00455131
TEAK004070	2235	77.6182	34.3674	-1.17535	0.0288769	Down	0.00340888
TEAK015662	1230	65.8293	32.5565	-1.01578	0.0365788	Down	0.00469326
TEAK026063	1062	36.1561	94.1398	1.38057	0.000787714	Up	3.68369e-05
TEAK007735	657	20.1892	300.645	3.89641	3.50556e-19	Up	6.17987e-22
TEAK038921	312	454.383	1109.21	1.28756	0.00110159	Up	5.44812e-05
TEAK033259	1539	46.2681	18.4313	-1.32786	0.0423631	Down	0.00567439
TEAK000831	1989	133.308	317.055	1.24996	0.0394409	Up	0.00516667
TEAK029990	1791	111.172	48.3464	-1.20131	0.00656514	Down	0.000489925
TEAK035394	417	93.9556	33.3402	-1.49472	0.0145072	Down	0.00135823
TEAK028766	801	187.239	543.549	1.53753	9.04432e-16	Up	2.55104e-18
TEAK036479	1614	325.716	138.006	-1.23888	0.0412015	Down	0.00547258
TEAK002946	1005	3909.38	1817.58	-1.10492	1.04461e-06	Down	1.78794e-08
TEAK001122	1254	56.4955	120.699	1.0952	0.010999	Up	0.000951471
TEAK008094	912	664.808	178.645	-1.89584	1.7933e-22	Down	2.01177e-25
TEAK032660	369	38.2042	123.654	1.69451	7.1029e-07	Up	1.17438e-08
TEAK008447	1203	126.727	270.547	1.09416	0.000952024	Up	4.58634e-05
TEAK005862	2268	65.3076	20.7709	-1.65269	0.000423008	Down	1.73683e-05
TEAK032939	1956	33.343	87.1519	1.38615	0.0114108	Up	0.000994838
TEAK023049	2478	51.2346	23.7548	-1.1089	0.0125053	Down	0.0011199
TEAK016369	1560	171.998	53.19	-1.69316	0.0138786	Down	0.00128026
TEAK005790	6162	210.385	57.6981	-1.86644	3.31665e-06	Down	6.59099e-08
TEAK000864	525	23.7959	6.909	-1.78416	0.00683602	Down	0.000515615
TEAK025463	1230	141.364	315.448	1.15799	0.00456178	Up	0.000310708
TEAK034393	1773	98.0669	22.4858	-2.12475	4.03404e-07	Down	6.14176e-09
TEAK002675	579	0.172267	14.1304	6.35802	4.07522e-05	Up	1.13248e-06
TEAK004689	747	277.227	1391.29	2.32728	3.09251e-18	Up	6.64117e-21
TEAK039995	1239	30.7013	4.01898	-2.9334	6.42226e-05	Down	1.90204e-06
TEAK004458	885	125.952	13.6272	-3.20832	1.042e-06	Down	1.77679e-08
TEAK031363	1488	12.9577	0.990153	-3.71001	0.00538091	Down	0.000381572
TEAK011365	2535	125.198	59.6215	-1.07031	0.00487546	Down	0.000337097
TEAK008162	1041	1.51344	14.2446	3.23451	0.00732431	Up	0.000562119
TEAK022034	1380	14.7137	1.8774	-2.97035	0.0412512	Down	0.00548051
TEAK034416	309	95.4383	27.281	-1.80667	0.0356041	Down	0.00452255
TEAK036184	1113	132.229	37.321	-1.82498	2.06198e-07	Down	2.89537e-09
TEAK033801	588	6.20316	35.6109	2.52124	0.0387022	Up	0.00503021
TEAK007034	252	22.8369	1.54369	-3.88692	0.00151528	Down	7.96521e-05
TEAK016844	522	18.5581	3.32993	-2.47849	0.00212544	Down	0.00012099
TEAK041166	849	0.285171	6.45719	4.501	0.0167175	Up	0.00165359
TEAK019475	879	30.8937	9.50206	-1.701	0.03509	Down	0.00443112
TEAK032846	1842	478.564	108.482	-2.14126	1.06771e-09	Down	8.0081e-12
TEAK013106	996	162.101	374.378	1.2076	0.000139389	Up	4.65092e-06
TEAK029809	606	12.8408	47.3615	1.88298	8.28109e-05	Up	2.55607e-06
TEAK001175	1260	121.595	30.005	-2.01881	5.57395e-08	Down	6.71754e-10
TEAK014084	1125	2266.18	815.642	-1.47425	1.06792e-06	Down	1.84495e-08
TEAK005922	330	14.1207	3.85172	-1.87423	0.0489081	Down	0.00685676
TEAK025979	1257	40.3707	98.3412	1.28449	0.000534742	Up	2.29844e-05
TEAK021698	633	15745.8	6605.52	-1.25322	0.000260339	Down	9.6629e-06
TEAK000132	1080	33.0388	4.12182	-3.00281	1.60231e-06	Down	2.87215e-08
TEAK021298	312	144.315	1.29845	-6.79629	0.00180404	Down	9.87626e-05
TEAK012891	561	46.1152	17.9472	-1.36148	0.00307707	Down	0.000188969
TEAK027926	360	158.577	1.80197	-6.45947	5.21781e-05	Down	1.49515e-06
TEAK017007	327	18.1905	1.28165	-3.82711	0.00731237	Down	0.000560749
TEAK011248	1086	189.161	46.9182	-2.0114	3.00709e-07	Down	4.44331e-09
TEAK015568	2370	760.926	293.043	-1.37664	0.000992011	Down	4.82667e-05
TEAK024515	1200	43.4131	19.6995	-1.13997	0.0180746	Down	0.00182548
TEAK003498	1914	10.9137	32.0548	1.5544	0.0142011	Up	0.00131956
TEAK027154	819	24.2754	4.90457	-2.3073	0.00857286	Down	0.000688873
TEAK011980	612	90.1899	10.5113	-3.10103	6.00438e-05	Down	1.75711e-06
TEAK016937	1647	59.0954	135.831	1.20069	0.0066049	Up	0.000493478
TEAK011016	2793	155.347	11.2407	-3.78869	0.00606405	Down	0.000443351
TEAK030749	2256	769.652	2359.18	1.61601	3.99314e-07	Up	6.05389e-09
TEAK036540	1569	7.8236	0.505275	-3.95269	0.0429145	Down	0.00577163
TEAK019175	1320	851.626	1978.83	1.21635	7.95977e-06	Up	1.76938e-07
TEAK027221	6717	5959.62	1518.07	-1.97298	1.36107e-08	Down	1.25286e-10
TEAK009076	1755	18.7068	4.07203	-2.19974	0.00792537	Down	0.000622365
TEAK009320	2451	15.8991	52.4837	1.72293	0.000820006	Up	3.8531e-05
TEAK026819	1752	70.4304	6.51542	-3.43427	0.0472055	Down	0.00653938
TEAK023771	3447	193.173	49.7503	-1.95711	0.00329449	Down	0.000206124
TEAK003118	2709	93.0609	9.51465	-3.28995	0.00134336	Down	6.86772e-05
TEAK007453	723	19.0717	3.71106	-2.36153	0.0288139	Down	0.00339959
TEAK011992	729	343.123	51.3018	-2.74165	0.0337724	Down	0.00421592
TEAK014429	930	192.434	66.0014	-1.54379	0.0103459	Down	0.000880421
TEAK030975	678	157.264	624.936	1.99052	0.00365492	Up	0.00023582
TEAK004246	1545	173.089	65.7525	-1.39639	0.006354	Down	0.000471067
TEAK000069	867	14.2444	36.0538	1.33976	0.0159506	Up	0.00154296
TEAK022549	1245	78.7843	184.662	1.22891	0.00032215	Up	1.24837e-05
TEAK032514	1482	187.816	404.616	1.10723	8.44768e-06	Up	1.9035e-07
TEAK032888	2910	319.026	122.179	-1.38468	1.44249e-09	Down	1.10448e-11
TEAK023717	822	354.631	867.304	1.29022	2.06697e-12	Up	9.01014e-15
TEAK018405	483	239.02	88.244	-1.43756	0.0134515	Down	0.00122878
TEAK018376	1170	17.6948	3.95574	-2.1613	0.045919	Down	0.00630376
TEAK033688	339	87.0648	191.35	1.13605	0.0281774	Up	0.00329199
TEAK014440	531	46.6728	16.0303	-1.54178	0.0487029	Down	0.0068155
TEAK017802	1632	24.7358	2.50509	-3.30367	0.000806808	Down	3.78591e-05
TEAK019592	1011	237.624	112.46	-1.07927	0.00499901	Down	0.000347378
TEAK024766	2082	7.71018	21.466	1.47721	0.0455248	Up	0.00623505
TEAK014234	1401	542.96	5.54252	-6.61416	0.0210744	Down	0.00222909
TEAK001132	4143	1593.23	3754.44	1.23665	3.47783e-05	Up	9.35255e-07
TEAK012500	279	90.5476	4.19502	-4.43193	0.00756817	Down	0.000586552
TEAK040496	252	21.0368	3.82203	-2.46051	0.00547639	Down	0.000391017
TEAK030070	4677	277.544	128.24	-1.11387	0.0127729	Down	0.00115041
TEAK032364	1584	804.557	96.8457	-3.05443	1.57979e-12	Down	6.68393e-15
TEAK034497	2424	59.7641	15.9554	-1.90524	0.000578153	Down	2.53321e-05
TEAK000209	939	25.2137	2.78372	-3.17912	0.00474873	Down	0.00032542
TEAK039751	2154	258.882	86.2153	-1.58628	2.74468e-05	Down	7.11705e-07
TEAK025744	1863	169.291	357.289	1.07759	0.00396804	Up	0.00026022
TEAK018697	2034	644.005	281.203	-1.19546	0.00218146	Down	0.000124529
TEAK018995	693	6.90275	0.181673	-5.24776	0.0189354	Down	0.00194245
TEAK008060	633	13.2044	1.60856	-3.03718	0.0186574	Down	0.00190347
TEAK032087	4770	84.7087	26.8511	-1.65753	0.0262761	Down	0.00299406
TEAK014781	1236	197.202	61.0454	-1.69172	4.02068e-05	Down	1.11223e-06
TEAK002996	984	137.387	485.51	1.82125	0.00355644	Up	0.00022787
TEAK006220	1053	84.0461	595.123	2.82393	4.73599e-10	Up	3.30923e-12
TEAK012238	3414	0.173056	24.4809	7.14427	0.024641	Up	0.00274771
TEAK001678	3399	199.861	59.4669	-1.74884	1.54032e-07	Down	2.11801e-09
TEAK015353	2328	116.688	56.5507	-1.04504	0.0114108	Down	0.000995186
TEAK003628	1251	117.019	16.3568	-2.83878	1.61745e-09	Down	1.26497e-11
TEAK024431	906	20.5783	88.021	2.09673	0.00816414	Up	0.000647276
TEAK005509	2928	570.389	82.2757	-2.79341	0.00964725	Down	0.000802726
TEAK025583	492	18.618	5.16904	-1.84873	0.022405	Down	0.0024158
TEAK006123	1935	1.30751	9.16788	2.80976	0.037885	Up	0.00489849
TEAK030421	1245	195.92	61.7529	-1.66568	9.26084e-07	Down	1.5554e-08
TEAK033625	921	1019.38	380.392	-1.42214	0.0472023	Down	0.00653743
TEAK025657	357	32.2087	10.9153	-1.56111	0.00402082	Down	0.000264454
TEAK000665	642	2.198	83.2304	5.24285	1.97647e-08	Up	1.91952e-10
TEAK009503	756	259.472	624.19	1.2664	0.00261716	Up	0.000154602
TEAK006693	1845	54.7113	19.8938	-1.45952	0.000932582	Down	4.46398e-05
TEAK003211	1074	885.132	386.034	-1.19716	0.000167099	Down	5.7094e-06
TEAK020729	1731	162.029	402.279	1.31194	0.000582726	Up	2.56072e-05
TEAK033331	1056	39.7435	13.6481	-1.54202	0.010253	Down	0.000869891
TEAK007219	4005	196.41	37.1244	-2.40342	5.48416e-06	Down	1.14784e-07
TEAK002800	771	13.8902	2.04869	-2.76129	0.00640675	Down	0.000476415
TEAK010707	1374	149.549	18.258	-3.03402	8.90136e-08	Down	1.12982e-09
TEAK002498	858	5864.01	507.405	-3.53068	2.07959e-14	Down	6.79888e-17
TEAK014619	897	29.3643	2.07173	-3.82516	0.0163494	Down	0.00160775
TEAK029151	597	99.4926	32.1465	-1.62993	6.92203e-07	Down	1.13374e-08
TEAK003535	489	39.4817	10.6345	-1.89243	0.00511467	Down	0.00035835
TEAK000616	459	7.27994	0.310848	-4.54964	0.0315537	Down	0.00383819
TEAK032699	1455	48.9284	6.71465	-2.86529	7.90391e-06	Down	1.7531e-07
TEAK020157	333	191.414	768.904	2.00611	1.16992e-11	Up	5.73729e-14
TEAK020152	780	1230.44	269.686	-2.18982	7.12608e-19	Down	1.36688e-21
TEAK036379	1419	326.615	101.861	-1.68098	0.0119285	Down	0.00105486
TEAK039177	1551	61.2494	150.14	1.29354	0.0177628	Up	0.00178149
TEAK014018	942	1.22577e-05	19.6097	20.6094	9.20209e-08	Up	1.17095e-09
TEAK027894	1101	71.9619	26.4607	-1.44338	0.00129654	Down	6.59839e-05
TEAK027535	2052	20.6278	1.00992	-4.35228	0.000746666	Down	3.45823e-05
TEAK016345	717	21.2434	5.26308	-2.01304	0.0239437	Down	0.00263159
TEAK017968	687	31.0817	616.457	4.30986	5.56235e-21	Up	8.20116e-24
TEAK023610	309	96.2532	39.0804	-1.30039	0.00118808	Down	5.96727e-05
TEAK026717	1632	23.4421	180.596	2.94559	0.000156754	Up	5.30568e-06
TEAK022181	1413	106.185	32.5228	-1.70705	0.0126841	Down	0.0011408
TEAK009577	879	70.6075	2.93724	-4.58729	0.0320526	Down	0.0039447
TEAK029647	1455	14.3079	192.698	3.75146	1.26279e-22	Up	1.35235e-25
TEAK008908	1644	93.6362	474.512	2.34131	3.79135e-08	Up	4.31367e-10
TEAK027166	1092	35.8418	10.9342	-1.71279	0.00809908	Down	0.000640679
TEAK023639	573	36.617	1032.23	4.8171	1.15523e-23	Up	1.14786e-26
TEAK001262	423	57.1361	19.5597	-1.54652	0.028048	Down	0.00326967
TEAK009182	1170	29.5603	70.1648	1.24709	0.00288172	Up	0.000173648
TEAK011500	969	59.6376	6.85041	-3.12196	5.21159e-05	Down	1.4917e-06
TEAK019811	393	3.84968	100.6	4.70775	2.28536e-13	Up	8.71686e-16
TEAK002586	828	380.407	43.0115	-3.14475	1.1183e-11	Down	5.41245e-14
TEAK012542	693	17.6587	5.69711	-1.63208	0.0350966	Down	0.00443333
TEAK002420	453	73.1731	24.5189	-1.57742	0.00060066	Down	2.65685e-05
TEAK038677	2544	20.162	4.15051	-2.28028	0.0286378	Down	0.00336964
TEAK035719	921	10.7267	2.05052	-2.38715	0.0310949	Down	0.0037644
TEAK003777	1887	103.587	22.9378	-2.17505	1.48261e-10	Down	8.75955e-13
TEAK028204	1554	18.4523	3.40398	-2.43851	0.013813	Down	0.00127243
TEAK019392	744	80.8609	38.0731	-1.08667	0.0177628	Down	0.00178228
TEAK022679	708	50.7353	9.89276	-2.35855	0.0416786	Down	0.00554999
TEAK027163	3168	921.746	143.51	-2.68322	0.00427596	Down	0.000285347
TEAK020853	1116	76.3066	31.2773	-1.28669	0.00118094	Down	5.91246e-05
TEAK014158	2328	659.344	241.082	-1.45151	8.67818e-06	Down	1.961e-07
TEAK027950	402	370.681	73.7077	-2.33029	3.6423e-10	Down	2.42828e-12
TEAK012200	5133	404.757	97.9159	-2.04744	0.000393933	Down	1.58967e-05
TEAK016901	594	161.552	1880.52	3.54106	3.08652e-26	Up	2.77004e-29
TEAK006251	1254	8.25655	0.510775	-4.01478	0.0206356	Down	0.00216847
TEAK017366	1746	230.531	1077.09	2.2241	4.78588e-11	Up	2.62312e-13
TEAK039952	339	37.4769	12.0485	-1.63714	0.00153004	Down	8.10334e-05
TEAK023330	1299	41.0227	13.9545	-1.55569	0.0125478	Down	0.00112583
TEAK017483	1866	239.541	114.286	-1.06762	0.00871285	Down	0.000704591
TEAK031990	2046	100.354	245.61	1.29127	0.0163332	Up	0.00159202
TEAK004989	930	58.1936	1.42002	-5.35688	0.0282088	Down	0.00329746
TEAK007277	726	621.501	301.371	-1.04422	0.00067876	Down	3.08933e-05
TEAK023267	1422	203.567	870.94	2.09707	9.88793e-21	Up	1.55296e-23
TEAK036810	408	22.146	48.4844	1.13048	0.0252144	Up	0.00283105
TEAK040069	2061	49.9398	22.1662	-1.17183	0.0110916	Down	0.000960947
TEAK037733	1230	11.0213	36.3483	1.72159	0.00507698	Up	0.000354424
TEAK030482	336	80.9246	29.8687	-1.43794	0.000231618	Down	8.40384e-06
TEAK017270	3066	32.3341	89.2669	1.46507	0.0115499	Up	0.00101187
TEAK036534	1605	38.9523	111.74	1.52036	3.1713e-05	Up	8.36559e-07
TEAK027185	3432	285.145	74.9019	-1.92862	2.20669e-09	Down	1.76824e-11
TEAK010233	2589	13.8836	59.0802	2.08929	0.000370269	Up	1.47044e-05
TEAK031373	816	33.7141	3.30162	-3.35211	2.66674e-07	Down	3.85494e-09
TEAK017739	1101	1254.61	4956.72	1.98214	2.77245e-13	Up	1.06636e-15
TEAK031581	624	221.972	647.903	1.5454	2.36109e-08	Up	2.48209e-10
TEAK017762	1851	128.449	36.9924	-1.7959	4.20107e-08	Down	4.83408e-10
TEAK030906	1143	157.226	69.6392	-1.17487	0.0113497	Down	0.000987308
TEAK034549	501	63.8352	30.5825	-1.06165	0.0212662	Down	0.00225668
TEAK000881	1347	1.99153	14.7206	2.88589	0.0187546	Up	0.001917
TEAK040280	1677	40.2997	144.041	1.83764	3.35207e-05	Up	8.97137e-07
TEAK032971	2064	55.78	133.166	1.2554	0.000184622	Up	6.39097e-06
TEAK000827	1542	247.398	519.986	1.07164	0.00395735	Up	0.000259265
TEAK006407	1743	201.662	406.848	1.01255	2.85265e-05	Up	7.44274e-07
TEAK013055	753	298.87	138.096	-1.11385	0.007638	Down	0.000594161
TEAK007389	558	109.648	50.9651	-1.1053	0.00035519	Down	1.40032e-05
TEAK015285	735	10.3733	2.06433	-2.32913	0.0423521	Down	0.0056702
TEAK002105	1242	682.479	319.136	-1.09661	6.08864e-06	Down	1.28948e-07
TEAK039924	1395	1157.39	2642.17	1.19085	0.000258043	Up	9.52806e-06
TEAK040713	780	1078.88	2326.75	1.10878	1.48159e-05	Up	3.52838e-07
TEAK033774	378	557.301	252.277	-1.14345	0.000480924	Down	2.02087e-05
TEAK014490	2031	57.8512	120.15	1.05442	0.0136699	Up	0.00125531
TEAK024508	1335	47.6583	22.5421	-1.0801	0.0231766	Down	0.00252425
TEAK036775	1245	5.3627	0.180044	-4.89654	0.0454935	Down	0.0062191
TEAK023494	480	10.3867	0.186358	-5.80051	0.00204709	Down	0.000115415
TEAK033987	1482	94.6587	33.5279	-1.49737	0.000720301	Down	3.30027e-05
TEAK038882	2340	20.6456	6.29204	-1.71423	0.0411155	Down	0.00545984
TEAK036423	1956	283.589	570.276	1.00786	4.3731e-05	Up	1.22507e-06
TEAK020128	906	5.85729	0.18248	-5.00442	0.0307303	Down	0.00371041
TEAK009088	930	152.857	44.5112	-1.77994	0.000615997	Down	2.73851e-05
TEAK003378	1461	127.146	1108.39	3.12391	0.00202875	Up	0.000114316
TEAK000139	1113	341.71	1495.87	2.13014	5.50015e-12	Up	2.5915e-14
TEAK007374	291	7.38986	0.522133	-3.82306	0.0386273	Down	0.00501924
TEAK037326	843	9.85537	43.8407	2.15329	0.0278805	Up	0.00324211
TEAK001850	729	37.0387	6.03541	-2.61751	0.000318882	Down	1.22549e-05
TEAK027029	1275	1607.05	3809.09	1.24503	1.10777e-07	Up	1.44866e-09
TEAK034541	417	15.9842	2.53212	-2.65823	0.0133769	Down	0.00122025
TEAK009724	801	52.5055	152.168	1.53513	0.000754467	Up	3.50887e-05
TEAK008052	2382	23.604	5.77517	-2.03109	0.0103933	Down	0.000885104
TEAK029477	2220	56.6284	26.5151	-1.09471	0.049514	Down	0.00698296
TEAK021168	1095	898.237	386.666	-1.21601	0.00318083	Down	0.000196781
TEAK019478	957	15.4312	2.8738	-2.42482	0.017979	Down	0.00181122
TEAK022097	2532	251.548	42.0046	-2.58222	0.0254803	Down	0.00287414
TEAK011821	897	29.3643	2.07173	-3.82516	0.0163494	Down	0.00160775
TEAK008755	1395	270.169	669.808	1.30989	4.38036e-05	Up	1.22851e-06
TEAK018341	690	41.6646	4.27572	-3.28458	0.000912916	Down	4.3599e-05
TEAK016153	1215	215.34	623.656	1.53414	3.66558e-11	Up	1.98559e-13
TEAK034722	978	21.4087	65.4886	1.61305	0.0213181	Up	0.00226308
TEAK022358	801	36.983	15.8903	-1.21872	0.0138787	Down	0.00128071
TEAK037215	1326	40.2061	12.3348	-1.70468	0.000745953	Down	3.45014e-05
TEAK023794	1275	31.8603	96.8633	1.60419	1.00391e-06	Up	1.70542e-08
TEAK029470	1221	25.6534	6.83131	-1.90892	0.0103933	Down	0.000885126
TEAK002429	975	149.905	40.3057	-1.89499	1.81963e-08	Down	1.73803e-10
TEAK033852	1089	53.7839	176.733	1.71633	2.10581e-06	Up	3.92153e-08
TEAK010498	375	22.6825	5.67447	-1.99902	0.0284323	Down	0.00333361
TEAK030181	756	7.86323	0.769597	-3.35295	0.0315072	Down	0.00383046
TEAK028664	2154	32.9274	87.2812	1.40638	0.00430626	Up	0.000288335
TEAK008512	735	622.57	297.918	-1.06332	0.00720832	Down	0.000550807
TEAK020425	1653	201.346	932.157	2.2109	6.14632e-24	Up	5.91011e-27
TEAK023001	696	8424.65	2114.33	-1.99442	1.72615e-10	Down	1.06228e-12
TEAK003286	756	1.49296	18.4419	3.62675	0.00396497	Up	0.000259892
TEAK027935	402	338.557	134.609	-1.33062	3.93123e-09	Down	3.25093e-11
TEAK003590	1347	9.45263	1.28271	-2.88152	0.0245112	Down	0.00272224
TEAK017097	2625	27.8685	70.6181	1.3414	0.047277	Up	0.00655232
TEAK003124	1770	217.744	484.864	1.15495	3.68704e-05	Up	9.99787e-07
TEAK013606	819	14.1967	86.2245	2.60254	9.82483e-06	Up	2.2327e-07
TEAK030186	861	7.79017	34.089	2.12958	0.0311718	Up	0.00377771
TEAK036155	1323	216.89	517.247	1.25389	0.00816414	Up	0.000647529
TEAK009446	2889	284.982	88.2655	-1.69095	7.03679e-09	Down	6.11228e-11
TEAK000640	1047	41.3411	19.2616	-1.10185	0.0338885	Down	0.0042356
TEAK019871	2226	50.6102	20.9976	-1.2692	0.0195143	Down	0.00202426
TEAK007866	1383	412.072	0.187798	-11.0995	2.92004e-09	Down	2.39601e-11
TEAK010756	2055	226.546	1369.98	2.59628	1.23599e-07	Up	1.64803e-09
TEAK026792	444	44.1445	441.705	3.32278	7.72282e-14	Up	2.77238e-16
TEAK026562	1728	16.0824	2.35333	-2.77271	0.0335349	Down	0.00416942
TEAK028901	774	171.908	504.172	1.55228	4.28506e-15	Up	1.31852e-17
TEAK035954	636	25.7614	1.01383	-4.66733	1.41082e-05	Down	3.3282e-07
TEAK020486	2136	140.375	22.2163	-2.6596	6.14714e-11	Down	3.40862e-13
TEAK029574	738	17.6892	4.92719	-1.84403	0.0315768	Down	0.003844
TEAK015583	1200	40.1379	87.2907	1.12086	0.00193365	Up	0.00010778
TEAK040615	1386	56.3329	174.768	1.63339	0.000246232	Up	9.02881e-06
TEAK001110	714	213.568	485.14	1.1837	0.0112097	Up	0.00097369
TEAK038139	543	11.5044	1.02025	-3.49519	0.00868089	Down	0.000700509
TEAK026215	1878	6.27605	0.181024	-5.1156	0.00485515	Down	0.000334919
TEAK015127	438	35.9529	8.56493	-2.06959	0.0146999	Down	0.0013824
TEAK007757	930	255.24	117.461	-1.11967	6.51208e-05	Down	1.9349e-06
TEAK011914	891	52.562	15.6341	-1.74933	0.0014158	Down	7.31065e-05
TEAK039545	1107	144.796	63.7657	-1.18317	0.00613956	Down	0.000450052
TEAK034134	1614	425.222	32.9622	-3.68933	0.000322534	Down	1.25089e-05
TEAK038182	1419	88.7738	27.0241	-1.71589	2.03659e-05	Down	5.11774e-07
TEAK013042	342	35.8549	8.16504	-2.13464	0.00142386	Down	7.36598e-05
TEAK029828	1230	124.023	526.923	2.08699	0.000161173	Up	5.48626e-06
TEAK008470	1527	49.8883	9.84213	-2.34166	0.00164713	Down	8.8325e-05
TEAK030582	2286	0.285498	8.70309	4.92998	0.00310782	Up	0.000191057
TEAK021418	345	12.1031	55.1685	2.18847	5.47969e-06	Up	1.14504e-07
TEAK025736	1494	62.4504	142.484	1.19001	4.23913e-05	Up	1.18346e-06
TEAK016431	915	60.6339	17.9688	-1.75463	0.0303589	Down	0.00364319
TEAK031970	1119	14.0053	35.0403	1.32305	0.00912713	Up	0.000748039
TEAK030979	729	346.433	144.649	-1.26002	0.00053412	Down	2.29405e-05
TEAK021450	336	17.1377	3.33286	-2.36234	0.0149827	Down	0.00141668
[truncated: 2,357 more rows]

## Sheet: Control VS Frost7d
GeneID	Length	Control-Expression	Frost07d-Expression	log2FoldChange(Frost07d/Control)	Padj	Up/Down-Regulation	Pvalue
[truncated: 7,915 more rows]

[truncated: 5 more sheets: Control VS RecoveryC, Control VS Drought3d, Control VS Drought10d, Control VS Drought14d, Control VS RecoveryD]
