# Supplementary material for: Long-term cold, freezing and drought: overlapping and specific regulatory mechanisms and signal transduction in tea plant (Camellia sinensis (L.) Kuntze)
Source: Front Plant Sci. 2023 May 10;14:1145793. doi: 10.3389/fpls.2023.1145793 (PMC10206121; doi:10.3389/fpls.2023.1145793)
Supplement: Supplementary Table 3 — Upregulated DEGs. [file Table_3.xlsx]

## Sheet: Transcriptome Assembly
ID	Sample	Raw Reads	Clean Reads	Raw Base(G)	Clean Base(G)	Effective Rate(%)	Error Rate(%)	Q20(%)	Q30(%)	GC Content(%)
1.1	11_L2	23019649	22744205	6.91	6.7	97.07	0.03	97.27	92.63	43.93
1.2	12_L2	34976434	34433132	10.49	10.2	97.18	0.03	97.17	92.4	43.7
1.4	14_L4	20493442	20221749	6.15	5.99	97.46	0.03	97.65	93.34	43.23
1.5	15_L4	25389739	25116606	7.62	7.45	97.82	0.03	97.46	92.98	43.27
2.1	21_L4	24736869	24494675	7.42	7.27	97.99	0.03	97.34	92.8	44.55
2.2	22_L3	20474699	20355429	6.14	6.05	98.47	0.03	96.56	91.15	43.87
4.1	41_L1	27882575	27820416	8.36	8.31	99.37	0.03	97.01	92.04	44.22
4.3	43_L1	20942528	20890807	6.28	6.23	99.13	0.03	96.98	91.95	44.52
6.1	61_L2	23552260	23505143	7.07	7.02	99.41	0.03	97.11	92.22	43.83
6.2	62_L2	24234805	24170500	7.27	7.22	99.26	0.03	97.1	92.23	43.8
6.4	64_L1	21369391	21326088	6.41	6.37	99.37	0.03	97.06	92.06	44.27
6.5	65_L2	22223281	22167533	6.67	6.61	99.13	0.03	97.2	92.5	43.38
7.3	73_L1	17623815	17583946	5.29	5.25	99.28	0.03	96.78	91.72	46.22
8.1	81_L1	19262754	19223467	5.78	5.74	99.38	0.03	96.7	91.52	46.11
8.2	82_L1	22846800	22795842	6.85	6.81	99.33	0.03	96.81	91.72	45.81
10.1	101_L4	25615220	25312310	7.68	7.49	97.52	0.03	97.28	92.64	43.56
13.2	132_L4	26893419	26460406	8.07	7.81	96.79	0.03	97.37	92.83	43.91
16.3	163_L4	24061274	23580803	7.22	6.93	96.06	0.03	97.56	93.33	44.97
17.1	171_L4	22476568	22058945	6.74	6.48	96.16	0.03	97.68	93.42	43.21
17.2	172_L4	21758227	21441455	6.53	6.32	96.87	0.03	97.32	92.63	43.64
17.3	173_L4	25298169	25021915	7.59	7.39	97.4	0.03	97.62	93.31	43.83
19.1	191_L4	24912664	24691092	7.47	7.32	97.89	0.03	97.4	92.79	43.56
19.2	192_L4	26477399	26294013	7.94	7.82	98.43	0.03	97.47	93.02	43.45
19.4	194_L4	32352033	31618478	9.71	9.33	96.13	0.03	97.53	93.16	43.63
19.5	195_L2	28385993	27864090	8.52	8.24	96.78	0.03	97.15	92.38	43.5
20.1	201_L1	20061053	20013826	6.02	5.97	99.15	0.03	96.93	91.84	44.86
20.2	202_L1	25812584	25746235	7.74	7.68	99.19	0.03	96.91	91.83	45.34
20.3	203_L1	23294016	23198741	6.99	6.91	98.92	0.03	96.94	91.88	44.54
22.1	221_L1	23263794	23184727	6.98	6.91	99.06	0.03	96.8	91.66	45.77
23.1	231_L1	21307636	21219222	6.39	6.31	98.74	0.03	97.08	92.14	44.33
23.2	232_L1	19257952	19212009	5.78	5.74	99.32	0.03	96.95	91.82	43.79
23.4	234_L1	18969170	18928481	5.69	5.66	99.38	0.03	97.05	92.05	44
23.5	235_L2	22017207	21967788	6.61	6.56	99.35	0.03	97.12	92.3	44.25
25.1	251_L1	21342774	21294638	6.4	6.36	99.29	0.03	96.86	91.65	43.54
25.2	252_L2	18278627	18250566	5.48	5.45	99.4	0.03	97.2	92.46	44.09
25.3	253_L1	16419694	16389290	4.93	4.9	99.39	0.03	96.85	91.74	45.32
26.1	261_L1	16127989	16101406	4.84	4.81	99.41	0.03	97.02	91.98	44.13
26.2	262_L1	20751874	20719925	6.23	6.18	99.3	0.03	97.09	92.15	44.72
26.3	263_L1	20689610	20641337	6.21	6.14	98.89	0.03	97.03	92.04	44.31
27.1	271_L1	23004008	22899576	6.9	6.82	98.79	0.03	96.89	91.77	44.1
27.2	272_L2	25971287	25882106	7.79	7.72	99.04	0.03	97.11	92.31	44.22
27.5	275_L2	24403825	24343532	7.32	7.27	99.31	0.03	96.91	91.91	44.83
29.1	291_L2	21811045	21762886	6.54	6.5	99.35	0.03	96.97	91.97	43.43
29.2	292_L1	19751126	19702300	5.93	5.88	99.2	0.03	97.09	92.15	44.14
29.4	294_L1	20260522	20209604	6.08	6.03	99.27	0.03	97.08	92.09	43.91
29.5	295_L2	21774430	21697249	6.53	6.47	99.01	0.03	97.09	92.25	43.91
30.1	301_L1	19195867	19157315	5.76	5.72	99.38	0.03	97.06	92.08	43.97
30.2	302_L2	24193502	24146376	7.26	7.21	99.38	0.03	97.03	92.07	44.16
30.3	303_L2	21957042	21919259	6.59	6.55	99.46	0.03	97.04	92.15	43.91

## Sheet: Summary mapping
Sample	Total CleanReads	Total MappingRatio	Uniquely MappingRatio	Total GeneNumber	Total TranscriptNumber
CRecy_291	42768564	28.17	22.37	25269	25269
CRecy_292	50786050	34.16	27.03	25785	25785
CRecy_294	39873138	28.68	22.94	24563	24563
CRecy_295	42726500	28.22	22.52	25344	25344
Cd03d_132	52931222	32.69	26.02	25441	25441
Cd12h_61	46295752	30.87	24.16	25000	25000
Cd12h_62	47594626	31.15	24.83	24902	24902
Cd12h_64	42060752	27.83	21.69	23569	23569
Cd12h_65	43670788	29.09	22.83	25139	25139
Cd14d_191	49083018	33.57	26.97	25233	25233
Cd14d_192	52151072	31.44	25.09	24762	24762
Cd14d_194	63761018	30.98	24.5	26908	26908
Cd14d_195	55719462	33.66	26.84	25956	25956
Ctr_11	45263846	30.18	22.76	26131	26131
Ctr_12	68676860	31.9	24.46	27065	27065
Ctr_14	40457236	28.29	21.51	25647	25647
Ctr_15	50004798	26.46	20.41	26467	26467
DRecy_301	50313124	26.9	20.95	24530	24530
DRecy_302	47503552	30.99	23.96	24570	24570
DRecy_303	43048858	28.67	22.24	24717	24717
Drg03d_171	44402614	31.76	24.38	26049	26049
Drg03d_172	42867266	31.4	24.2	25524	25524
Drg03d_173	49924540	32.52	24.73	25226	25226
Drg09d_251	41929380	29.62	22.75	25234	25234
Drg09d_252	35928978	27.1	20.85	23738	23738
Drg09d_253	51398930	28.44	22.04	26090	26090
Drg14d_261	50017516	32.58	26.14	25376	25376
Drg14d_262	40832262	31.92	24.51	25056	25056
Drg14d_263	40690660	34	26.75	25415	25415
Ft03d_231	41894066	30.87	24.23	24878	24878
Ft03d_232	50223630	29.78	23.51	24852	24852
Ft03d_234	52415550	30.1	23.8	24696	24696
Ft03d_235	43217896	31.6	25.01	24368	24368
Ft07d_271	45164258	30.54	24.93	24078	24078
Ft07d_272	50964214	32.28	26.1	25062	25062
Ft07d_275	47780516	31.72	25.96	23053	23053

## Sheet: FPKM
gene_id	transcript_id(s)	Cd03d_132_FPKM	Cd12h_61_FPKM	Cd12h_62_FPKM	Cd12h_64_FPKM	Cd12h_65_FPKM	Cd14d_191_FPKM	Cd14d_192_FPKM	Cd14d_194_FPKM	Cd14d_195_FPKM	CRecy_291_FPKM	CRecy_292_FPKM	CRecy_294_FPKM	CRecy_295_FPKM	Ctr_11_FPKM	Ctr_12_FPKM	Ctr_14_FPKM	Ctr_15_FPKM	DRecy_301_FPKM	DRecy_302_FPKM	DRecy_303_FPKM	Drg03d_171_FPKM	Drg03d_172_FPKM	Drg03d_173_FPKM	Drg09d_251_FPKM	Drg09d_252_FPKM	Drg09d_253_FPKM	Drg14d_261_FPKM	Drg14d_262_FPKM	Drg14d_263_FPKM	Ft03d_231_FPKM	Ft03d_232_FPKM	Ft03d_234_FPKM	Ft03d_235_FPKM	Ft07d_271_FPKM	Ft07d_272_FPKM	Ft07d_275_FPKM
TEAK022631	TEAK022631	24444.3	35933.6	70075.8	33482.8	67083.6	11361.4	22627.9	31875	18851.4	49212.1	29512.3	30428	59309	21305.3	40131.2	36644.1	45481.7	28455.9	36134.4	45981.1	17375	23503	27256.1	42966.7	41328.2	50824.4	36490.6	62410.6	56206	56224.1	42138.9	37671.1	24324.4	22261.1	33156.8	17924.1
TEAK021467	TEAK021467	16552.2	756.28	631.2	1672.62	1124.2	17139	24049.9	13049.2	24263.3	3603.8	6353.47	6475.28	4588.24	129.43	184.69	104.48	55.23	949.17	488.45	736.67	111.27	263.82	107.02	386.73	546.34	1536.3	2115.1	831.83	2620.31	7154.61	5798.13	6032.24	5782.02	16613.4	11226.9	25010.8
TEAK023639	TEAK023639	14907.9	396.73	73.26	642.46	105.72	1160.08	4333.72	1828.84	9102.69	366.03	887.94	318.36	65.52	15.87	6.67	25.77	11.69	92.18	45.61	7.39	6.66	13.28	31.48	36.08	86.22	285.2	317.92	129.86	237.5	389.77	749.42	179.56	391.2	13695.8	7067.5	6360.59
TEAK023874	TEAK023874	14252.3	11694.3	4754.85	21113.2	7275.19	6421.15	12064.8	15868.2	11857.2	8377.78	10879.5	4210.45	7274.47	3916.87	4799.34	8943.07	13297.3	10034.6	12080.9	9632.92	3778.04	5650.47	5995.28	8141.98	16438	4751.58	1423.57	10208	1121.78	17113.8	11283.4	14404.4	13244.5	9083.17	7345.75	7554.98
TEAK023638	TEAK023638	12022.9	13.81	3.77	38.04	21.79	1322.09	6230.17	3204.73	10813	739.24	3098.75	681.65	165.19	1.36	2.64	2.27	5.47	4.14	14.74	4.56	4.03	5.22	1.19	6.77	18.46	86.87	983.98	44.46	297.17	1886.87	1983.2	532.87	629.46	9390.83	13492.6	4518.66
TEAK028892	TEAK028892	10561.2	6459.35	8943.43	8851.94	22428.2	17660.8	18529.8	14676.4	12796.9	9895.85	4742.61	8012.97	12138.2	2292.71	4940.59	2833.73	4964.68	2603.41	1440.6	5103.52	5328.53	6750.9	2914.83	4451.77	3920.49	5245.36	5966.7	4602.26	8010.24	9586.86	15193.7	10022.7	5390.76	20871.2	17634.4	29010.2
TEAK033517	TEAK033517	8653.83	7137.19	1788.92	15433.2	5383.96	33021.7	14990.1	40033.7	10232.1	30916.6	16257.7	23050	30248.2	4615	4475.66	7775.53	6929.87	14135.2	12777.9	12016.2	2596.62	7521.59	5509.84	11469.3	14068.9	15753.1	29757.5	10938.8	33099.2	35092.5	24157.2	41930.3	37333.9	37853.6	27034.6	49709.7
TEAK023870	TEAK023870	7695.96	6027.11	2178.61	11300.4	3422.91	4112.86	6977.69	8679.89	7623.78	4009.81	4547.94	2043.69	3610.13	2481.63	3066.53	5758.77	7803.97	5625.72	6524.75	5195.64	2949.1	4245.67	4312.9	4683.88	8145.9	2540.84	677.15	5044.43	500.34	8015.87	5713	7349.27	6828.16	4490.95	3440.29	4208.88
TEAK021471	TEAK021471	7623.81	283.18	288.57	338.14	266.76	2130.08	4060.79	2549.56	4857.59	148.8	442.85	322.22	111.84	123.93	90.26	78.85	48.95	241.96	210.56	122.96	109.58	122.45	154.81	147.47	209.14	171.2	242.04	235.54	127.49	530.24	420.05	445.55	457.53	2173.57	1726	1899.77
TEAK000064	TEAK000064	6338.9	2875.27	2941.37	4890.62	5157.02	16028.3	9381.18	8227.71	8979.7	3965.7	3160.42	3691.11	4268.54	383.54	436.99	499.57	498.05	1334.85	1028.3	1497.66	325.34	575.81	325.18	893.25	1455.87	1208.79	1577.76	1297.44	1808.88	5527.04	5500.42	4544.11	4239.24	30007.3	21869.6	30992.4
TEAK018768	TEAK018768	5793.04	737.31	819.64	769.55	753	822.91	590.44	1015.43	1085.88	113.28	344.3	239.57	129.67	227.53	287.95	276.68	148.13	448.34	231.81	214.89	338.26	325.39	312.45	321.44	449.39	821.89	213.11	606.64	280.58	271.31	235.79	312.21	318.45	2378.07	2590.54	3149.38
TEAK003186	TEAK003186	5680.16	157.92	407.9	321.4	345.7	1099.84	2163.4	850.19	2214.06	116.25	120.19	85.67	82.91	36.08	39.94	108.17	146.86	79.09	62.78	61.35	51.45	36.21	75.32	57.36	40.49	177.23	102.82	88.6	74.63	124.17	114.25	105.3	120.59	13000.5	4002.84	16248.4
TEAK008148	TEAK008148	5472.6	7910.85	6240.47	9355.36	3963.93	3781.2	5695.12	5149.41	4124.48	4425.01	9531.51	8144.78	3247.39	9073.96	8603.4	7832.07	3814.17	12050.1	12514.8	9421.38	9028.14	8039.45	11032.2	7590.37	10309.4	4568.36	4350.63	10046.7	2963.51	8070.57	8685.73	9084.25	11505.1	10245.8	12479.8	6679.58
TEAK027932	TEAK027932	5353.37	2757.16	6561.68	3176.31	4934.41	7157.45	7117.3	6226.61	7302.96	3524.5	4649.95	6536.78	5302.64	1520.07	2122.07	1023.29	918.36	1778.54	1604.7	2296.37	1665.13	1417.9	1559.58	3064.79	1253.92	7765.47	9076.83	3364.36	9970.32	3859.73	3205.85	3533.38	2338.59	5601.66	4732.81	10132.6
TEAK010587	TEAK010587	4935.94	2328.81	930.57	3929.53	1100.96	9470.32	8597.6	12525.1	7755.23	9370.22	8247.88	7364.49	5201.22	2208.52	1762.14	5139.91	4072.52	4381.77	4960.28	3667.1	2396.69	3316.51	3310.42	2715.18	4032.67	1112.72	2275.24	3746.55	1325.86	11263.9	12196.4	10994.6	18221.5	16942.9	15447.5	10709.1
TEAK000846	TEAK000846	4853.57	2987.98	1452.45	2781.32	1812.09	2878.36	4013.05	2864.56	2998.7	2978.67	2335.02	1180.57	2843.58	442.65	905.83	1521.6	1687.49	1159.17	753.35	920.13	1146.7	468.75	1393.31	1709.07	734.01	4971.48	2278.32	1703.92	2459.64	1512.64	1343.58	1074.76	1457.73	1618.9	1642.63	2187.72
TEAK037121	TEAK037121	4776.91	371.51	1330.38	1006.73	839.44	2990.5	4277.53	3384.19	3096.19	2702.48	1355.86	846.29	2509.98	343.69	419.59	606.01	907.28	364.61	347.37	502.63	416.17	403.54	442.37	425.16	506.41	811.03	396.85	301.37	796.71	1706.2	1275.74	947.37	801.35	6139.87	3241.51	9209.63
TEAK000234	TEAK000234	4583.97	3641.48	3887.98	7566.71	5194.77	572.74	2002.49	2082.77	1333.93	3573.88	2718.86	2309.24	2246.12	580.11	1560.37	2355.68	2634.56	2278.75	2268.64	2727.58	1359.18	1131.91	1468.23	1954.05	3444.89	1392.91	981.19	2988.4	708.07	2685.95	3930.43	2942.52	3567.09	3696.88	2296.42	6554.92
TEAK020048	TEAK020048	4310.02	655.83	300.09	625.99	731.27	276.73	1628.05	880.99	1243.35	511.61	498.36	515.82	469.62	354.8	459.02	687.68	551.02	854.02	813.54	1454.82	690.11	563.1	506.37	496.72	1232.15	266.84	248.61	580.48	423.45	1541.83	2162.67	1267.19	1096.25	403.2	244.48	272.9
TEAK031345	TEAK031345	4273.22	1063.51	225.44	1812.88	276.37	2119.6	2985.52	2365.25	2743.81	3048.59	6692.42	3251.15	1460.7	1169.77	1045.48	2155.2	1119.39	2665.51	2108.98	1325.6	890.67	993.94	1723.21	1613.35	2643.02	1065.41	1541.5	2232.19	712.75	3353.83	3472.06	2546.73	5215.22	7116.3	7690.98	3610.9
TEAK008146	TEAK008146	3855.82	23522.4	9635.04	27343.7	8508.94	1934.13	1731	3746.42	1271.88	6604.47	9075.98	8594.29	3836.33	26937.3	21589.3	30068.3	14699.7	24518.3	28812.9	19977.7	20359.2	22514.5	29192.2	19562.1	31203.5	10494.6	6143.09	23369.3	3544.92	8532.49	11544.7	11186.8	18049.6	4019.73	5652.72	2370.32
TEAK029369	TEAK029369	3731.67	938.21	1001.46	1535	1461.12	956.81	948.91	1087.63	1097.64	460.72	285	233	209.94	300.67	239.03	573.96	831.52	522.24	388.8	387.53	347.74	322.49	422.68	589.69	757.92	832.74	237.15	484.65	183.74	716.09	970.39	481.17	539.63	2168.95	1839.38	1002.53
TEAK028815	TEAK028815	3694.33	1497.44	1392.91	2558.46	976.46	1448.34	2807.78	1945.7	2494.37	3090.8	4182.86	2599.66	1484.51	1180.95	1701.29	1729.65	1107.28	2328.27	2929.43	2139.6	1503.09	1674.77	2318.73	2133.6	2266.07	1414.66	871.11	2142.78	588.78	3462.22	4290.24	3384.28	6037.93	5938.62	6606.3	3109.05
TEAK013882	TEAK013882	3690.64	2729.47	5716	4016.48	5262.59	5175.67	6573.97	9002.68	8603.62	11714.8	4538.84	5851.38	10585	2287.73	4093.96	4291.49	6298.24	3135.07	3218.9	5593.21	2971.93	2938.41	3029.17	4411.01	3680.35	3930.94	3565.16	2656.61	3694.63	9684.93	11826.6	7460.42	7189.36	2838.6	2568.38	3377.54
TEAK018910	TEAK018910	3597.13	862.3	232.28	531.26	419.08	537.93	1181.18	930.74	1288.56	326.22	455.99	421.68	309.06	609.24	416.24	277.84	255.21	331.98	470.91	568.02	455.21	566.16	479.32	314.27	389.9	326.91	528.84	553.36	760.49	982.8	1012.77	680.89	469.06	309.46	155.85	153.97
TEAK038160	TEAK038160	3568.53	392.62	166.3	345.4	444.79	98.76	894.11	550.93	711.49	310.83	362.07	340.05	329.19	162.41	248.57	357.37	359.48	561.93	474.11	838.09	282.67	225.83	207.01	297.33	749.06	173.33	171.75	429.76	272.65	1021.5	1244.24	739.11	614.13	264.7	168.41	188.63
TEAK000488	TEAK000488	3539.86	1145.69	1035.43	1057.38	1283.64	632.4	1769.02	1480.85	2021.14	1587.6	1150.59	1255.49	1403.89	468.88	717.57	910.73	923	990.77	1026.03	1428.62	626.3	616.68	572.57	931.48	1378.05	1105.03	1166.73	1135.86	1429.18	1606.07	1894.17	1222.38	1403.68	1985.12	1316.08	1632.41
TEAK008070	TEAK008070	3534.02	602.95	2339.04	479.69	898	2509.86	2154.89	1531.93	2456.94	612.16	1444.53	1154.79	569.59	712.91	916.92	313.94	169.73	895.16	1097.28	1278.56	889.67	644.05	1015.61	1425.12	681.26	2500.87	1479.98	1565.36	2180.16	1158.93	1342.44	952.15	823.13	706.56	971.68	979.09
TEAK033518	TEAK033518	3432.03	2452.38	1924.54	2842.01	3501.36	3570.97	4852.06	2308.9	5419.21	2919.51	1449.11	1291.46	3215.85	963.24	1579.58	2306.3	2985.65	1192.48	1559.64	2134.24	1302.05	1504.54	1585.65	2741.42	2009.47	3290.1	3392.58	2249.67	3246.41	1357.62	2444.34	1043.36	1037.1	2868.38	2132.56	1549.41
TEAK015674	TEAK015674	3383.14	2333.95	6882.5	2858.48	2908.29	3398.64	3306.3	1945.89	2735.47	1809.78	2748.33	2910.38	1955.93	2433.57	2324.08	764.18	883.96	1878.41	1976.68	1864.8	2442.66	1888.19	2162.13	1907.77	1725.99	3220.75	2201.77	2310.04	2531.1	2761.66	2182.62	2414.89	2488.23	3496.94	5198.93	6380.47
TEAK036069	TEAK036069	3359.02	1946.28	1705.31	2896.57	1484.74	422.7	640.22	1981.09	887.57	3270.75	3889.71	2442.34	2285.93	1265.53	2086.97	1878.52	2124.63	3246.35	3285.53	2488.63	977.1	1541.46	1671.15	2587.75	2891.73	1861.57	2375.75	3415.39	1464.9	3572.51	3074.39	3564.15	4288.62	4266.38	4176.26	2314.39
TEAK022510	TEAK022510	3222.26	6385.11	3652.23	10132	5850.61	1467.04	1238	3834.93	1347.97	7941.72	4821.11	4643.87	4968.55	5781.03	7681.6	12875	18052.9	8233.28	8671.24	7767.41	6082.4	8005.79	8248.26	7977.62	12736.3	3637.56	3889.52	6362.52	2835.9	6867.35	7429.54	7770.63	10209.9	7430.01	6379.97	6151.37
TEAK022854	TEAK022854	3187.66	1155.17	688.27	1069.6	566.81	2692.08	1009.18	3063.3	1992.28	611.95	1112.38	892.72	380.23	917.04	724.99	708.8	334.16	1200.02	1480.85	878.27	770.43	904.89	1053.72	890.03	1263.44	542.49	357.35	1304.29	173.46	1605.22	1485.11	1674.67	1829.6	1565.71	2147.78	825.81
TEAK025740	TEAK025740	3135.76	3198.27	2663.89	3714.21	2516.81	3165.41	3396.43	2894.45	2526.81	3140.26	2997.85	3088.75	3180.9	2735.08	3207.51	2850.71	2924.55	5726.25	5716.71	4890.27	3548.09	4176.23	4165.32	4016.2	5135.47	4092.82	3480.4	4228.19	2566.36	4115.67	5046.54	4713.3	4279.6	3067.66	3400.26	4575.54
TEAK003312	TEAK003312	3113.36	2461.31	2080.57	3648.03	3099.09	3886.42	5444.91	5452.6	3812.45	5637.25	3148.6	3682.11	4523.32	3251.67	2889.82	4236.23	5837.25	5011.69	4546.36	4463.91	3103.51	2989.23	3556.95	3856.63	5254.67	3050.46	2646.23	4131.73	2603.39	6960.65	7682.81	6775.47	6287.97	4264.17	4237.39	4817.51
TEAK003016	TEAK003016	3060.62	3268.09	2650.1	3020.27	2558.74	2190.56	2195.09	2162.19	2191.3	1386.81	1180.6	1488.78	1592.59	2129.39	2116.96	1787.5	1442.42	1670.12	2008.17	1987.27	1614.33	1867.93	2056.25	2027.99	2699.51	3011.04	1844.21	2018.66	1368.07	1713.88	1913.39	1721.97	1866.39	970.08	1289.87	895.05
TEAK008240	TEAK008240	3051.78	1200.26	825.05	842.74	1095.71	746.63	1967.43	1462.1	2137.69	1343.5	838.12	1015.33	1270.41	376.38	501.74	682.1	754.09	803.75	707	1086.8	523.45	519.6	531.72	664.98	957.61	892.15	1144.01	1016.56	1253.67	1430.64	1780.07	1051.15	1089.73	1635.03	1097.99	1432.11
TEAK024697	TEAK024697	2833.81	6680.85	3967.13	9030.65	3656.04	1519.29	1628.92	2556.9	1496.74	4840.48	6480.75	5530.38	3864.42	6801.54	6437.52	8092	5594.86	8232.31	8455.93	6646.82	5694.65	6703.16	7998.08	6095.01	8601.64	3439.3	3689.1	6533.58	2635.63	5142.1	5366.1	6389.84	7766.08	6440.53	6295.22	4246.17
TEAK026658	TEAK026658	2663.64	4426.45	3499.62	6604.54	3682.85	1617.08	2546.33	3709.77	1839.89	9331.88	7784.9	6495.49	6206.18	4550.4	4686.08	8650.62	9411.98	7960.85	8038.43	7995.93	4900.11	5476.27	5871.31	6600.05	10276.1	3860.76	4421.5	6060.84	3742.47	8697.12	8568.66	9099.35	11942.1	7743.45	6990.87	4906.92
TEAK005435	TEAK005435	2614.16	475.53	135.26	448.22	91.44	493.48	1105.47	583.75	1133.8	98	219.26	84.45	51.52	131.53	97.2	206.71	193.17	387.88	221.19	109.61	146.97	142.72	187.21	257.37	314.27	90.04	514.94	212.47	439.07	171.75	212.25	179.69	452.71	1678.37	818.67	1566.31
TEAK026088	TEAK026088	2602.53	1959.61	2097.52	3002.54	1393.88	1428.52	1588.21	1835.5	1682.46	2580.15	3232.39	3048.25	2099.37	1724.14	2252.07	2840.72	1958.94	2856.89	3037.65	2562.26	1776.95	1980.11	2672.36	2362.26	2999.54	2197.51	3367.8	2714.14	2932.19	2874.76	3037.06	3024.5	3826.22	3920.7	3983.8	3210.49
TEAK030511	TEAK030511	2533.01	4026.63	447.85	13034.2	1028.19	794.63	500.87	2599.44	562.07	1363.73	1530.13	1120.9	2962.2	4662.67	6489.6	10266.1	15412.3	8101.91	7941.57	5884.69	6120.66	9157.26	7828.72	6327.31	12590.5	3784.26	325.1	7602.23	399.32	3056.93	1166.38	5515.32	5645.13	1492.68	867.08	3416.18
TEAK014303	TEAK014303	2507.66	323.4	541.22	501.52	250.65	2097.01	1939.73	1406.82	2602.99	971.59	1623.22	2277.8	1350.06	341.97	224.68	97.64	82.84	403.87	235.5	295.94	229.8	248.03	160.88	335.6	217.5	964.23	982.61	414.17	702.84	950.98	670.21	718.47	776.41	1460.05	1052.44	4121.74
TEAK030396	TEAK030396	2491.27	3424.51	3327.23	4293.14	4992.36	908.17	1017.84	1622.45	755.37	711.32	729	796.48	862.61	3879.34	5439.91	5439.74	4262.72	5621.2	4977.8	4315.56	8690.23	7715.06	7301.1	4994.61	8746.14	3231.33	2820.07	6696.3	3620.73	1217.22	1301.2	1553.66	1341.88	789.36	728.69	1401.62
TEAK033519	TEAK033519	2391.83	1735.01	1699.48	2389.34	2460.9	23633.6	4005.52	3673.54	6247.97	2294.92	1291.57	1498.17	2858.58	732.31	959.12	1563.31	2369.36	890.31	1022.56	1054.75	791.38	1045.26	1100.08	1644.76	1278.94	1744.1	2890.27	1318.72	2382.2	1893.29	1545.56	1582.63	1153.66	17888.7	10443.5	21025.1
TEAK038921	TEAK038921	2359.12	656.96	309.41	563.46	747.23	217.52	1208.87	863.34	944.32	1511.21	972.82	1129.25	1525.09	445.28	544.4	825.21	960.85	1063.07	887.98	1936.07	594.36	598.33	478.74	882.14	1465.22	872.43	461.6	683.85	776.87	2302.16	2994.31	1558.24	1280.53	560.49	253.68	288.25
TEAK007283	TEAK007283	2322.63	597.21	464.54	608.35	527.1	835.65	846.85	746.44	831.17	445.9	213.83	260.92	370.91	395.94	273.14	402.93	707.67	254.69	256.88	266.71	174.65	251.73	251.75	341.21	359.51	375.6	493.51	323.35	393.52	389.88	476.56	297.67	240.07	1195.15	576.58	771.05
TEAK001124	TEAK001124	2279.83	3251.21	3016.96	3691.91	2347.49	1787.3	1951.84	1369.25	1420.04	921.5	1249.45	1593.39	951.9	3082.94	4071.1	2690.89	1818.35	5061.62	4559.92	3675.12	6042.14	5080.82	5317.82	3042.62	4404.65	2758.77	2908.3	4578.44	2727.16	1445.9	2032.56	2059.67	2206.51	1342.94	1429.06	2487.8
TEAK030504	TEAK030504	2206.66	164.13	137.08	217.06	253.98	358.05	532.76	563.42	707.16	736.08	348.23	701.33	697.77	191.6	147.71	205.95	322.77	197.86	175.15	175.74	118.14	186.42	139.55	178.29	253.08	218.34	267.82	222.94	207.37	347.48	425.77	307.17	282.21	485.73	457.3	481.29
TEAK038923	TEAK038923	2200.9	1517.2	2004.07	1643	1535.45	738.07	270.84	385.73	338.29	201.33	254.5	327.28	257.27	663.51	905.49	300.47	351.14	626.18	559.15	341.92	693.69	748.99	728.15	775.11	652.33	2200.3	1289.09	1039.9	1276.94	156.89	130.29	245.33	312.98	2248.78	2841.3	6333.45
TEAK016901	TEAK016901	2146.93	193.26	88.41	245.59	46.45	1454.15	2519.33	1841.57	1973.86	1192.95	1006.9	926.7	1653.31	37.54	43.61	86.98	82.48	366.87	146.05	237.48	37.02	69.36	44.43	244.79	273	687.89	977.73	328.58	920.56	994	707.49	526.57	679.28	261.14	432.32	322.98
TEAK023889	TEAK023889	2145.6	146.82	48.77	296.31	80.72	1690.93	2481.6	1982.45	2349.01	1410.96	964.12	1210.99	1031.87	140.41	129.13	136.95	184.64	552.39	354.84	403.47	98.88	196.98	92.23	188.93	485.13	151.63	319.7	322.34	277.56	1795.55	2245.85	1509.68	1616.09	1495.15	965.73	2378.29
TEAK037674	TEAK037674	2114.69	2285.59	327.59	6129.82	396.8	406.44	378.7	663.03	436.39	1553.04	3017.55	2111.45	618.41	3077.6	2953.13	4095.24	2181.37	6268.24	5117.67	2092.91	3387.24	3768.38	5168.06	4111.71	5729.09	1766.56	1357.92	3815.48	308.07	740.35	318.35	1236.94	3525.25	5136.11	3037.95	2417.29
TEAK027489	TEAK027489	2078.58	2264.17	3776.68	4421.22	3831.44	968.7	2016.82	2537.99	1815.95	4544.45	1948.44	3046.39	3371.29	1720.06	4233.22	3517.25	3674.95	4496.46	4979.21	4695.79	2783.97	2669.29	3221.37	3866.81	4505.55	3551.54	2733.71	4501.28	2694.47	2624.92	4814.74	4065.15	5867.3	1459.15	3076.22	1959.35
TEAK021880	TEAK021880	1992.58	171.1	940.01	229.69	797.93	241.22	468.4	283.67	633.91	70.74	35.24	30.1	51.62	5.25	9.27	3.99	27.99	3.08	3.95	4.74	8.34	3.32	2.31	47.57	4.02	213.69	15.74	47.41	40.9	41.92	50.52	37.56	22.22	2316.52	2191.93	6671.79
TEAK012481	TEAK012481	1992.31	2684.17	2279.85	3330.76	3552.56	1579.81	1939.93	2505.06	1405.16	2913.05	2067.06	2189.68	2190.59	2790.16	2747.47	3405.78	4371.17	3642.32	3656.35	3995.92	3878.95	3914.84	3051.55	3000.22	4324.44	1588.97	1824.23	3150.96	1851.63	3122.32	3660.8	3920.32	3661.03	2599.3	2866.91	2559.33
TEAK021465	TEAK021465	1987.68	199.87	392.95	525.95	530.87	5945.08	3951.85	3606.67	4907.96	529.96	820.7	892.18	786.72	64.34	85.39	40.65	56.9	226.08	153.05	161.61	74.5	110.16	59.22	100.34	119.57	209.8	308.33	206.18	507.82	1586.42	917.82	1324.63	802	3608.69	2101.68	4598.2
TEAK019386	TEAK019386	1979.11	1925.27	2071.14	2063.93	2231.67	1094.62	1303.31	3071.3	1889.62	2581.04	1818.95	2228.82	2765.23	787.97	1650.86	1602.26	2234.37	2060.27	2070.08	2047.96	920.58	1131.62	1059.56	2299.06	2796.38	2444.56	1702.23	2281.57	1384.97	2279.12	2048.07	2549.61	2015.88	1894.51	2245.41	1762.27
TEAK019745	TEAK019745	1924.8	306.72	223.93	237.06	255.08	1094.14	1230.3	1028.92	1479.77	368.41	583.94	474.76	339.88	204.7	243.74	149.67	111.57	323.45	374.64	243.75	312.45	247.11	286.79	350.64	363.34	587.12	333.24	500.57	317.11	560.53	540.05	530.62	524.1	434.28	450.61	388.35
TEAK033564	TEAK033564	1866.51	420.11	176.63	262.44	308.24	284.5	650.47	641.24	1007.68	208.54	240.1	238.08	272.44	613.23	329.64	277.74	310.13	211.35	294.72	284.43	425.47	473.13	399.01	192.93	252.69	177.75	254.17	322.03	409.31	485.5	451.21	294.61	230.88	211.39	152.51	131.38
TEAK025746	TEAK025746	1865.37	435.64	444.97	506.45	494.41	345.08	615.01	401.59	541.91	184.41	125.68	134.55	109.48	70.02	91.85	154.34	199.84	111.16	112	108.47	107.65	89.84	116.65	125.38	175.58	105.82	133.51	155.97	119.37	170.14	220.73	144.73	199.48	2028.58	1353.6	2146.43
TEAK018900	TEAK018900	1860.52	3105.75	2253.72	5599.5	3221.91	1157.59	1602.32	2553.89	1019.24	7628.97	4711.64	4286.42	5139.17	3933.24	4189.03	7187.64	9636.41	5149.72	5717.8	5427.05	3570.15	4718.66	4783.7	5406.95	7920.57	3160.61	3037.84	5062.3	2289.66	6191.19	6025.37	6145.8	7841.25	4011.28	4198.4	3322.71
TEAK003139	TEAK003139	1827.63	1296.18	1261.82	2104.86	1443.84	738.9	938.12	1011.44	882.75	2330.67	1621.94	1958.79	2646.73	1081.53	1865.02	3178.26	2976.95	2374.54	1719.02	1842.65	1529.95	1503.64	1837.91	2320.12	2672.55	3026.28	1767.42	1978.49	1824.9	1581.52	1765.31	1680.76	1864.58	2436.52	2102.46	3263.24
TEAK024324	TEAK024324	1784.64	457.29	768.9	775.97	1084.55	1265.09	1466.12	1455.94	1580.74	273.45	292.06	275.81	303.76	60.61	114.86	220.67	447.7	169.22	181.53	140.85	102.63	115	123.18	268.32	151.43	440.02	429.79	245.91	714.16	408	363.35	358.07	409.65	2215.07	1645.04	1599
TEAK002931	TEAK002931	1774.88	296.25	305.04	766.2	204.39	820.8	718.26	2032.62	1200.62	1147.79	850.13	734.85	582.79	1151.39	1080.3	2660.41	2432.77	943.55	885.54	531.79	1359.47	1585.18	1642.41	823.23	940.62	278.88	299.51	593	305.07	1866.73	1504.48	1140.41	1852.13	2042.71	2047.39	909.83
TEAK009463	TEAK009463	1772.98	2209.33	31.09	3105.14	67.69	12930.3	1554.53	9795.61	2099.85	2176.74	2707.51	6215.75	5016.05	1978.55	714.28	739.89	370.99	3220.02	1875.3	548.29	138.93	2493.06	878.32	969.88	3769.27	2955.69	17880.8	2495.33	12583.5	8910.56	5647.39	9403.75	6915.45	11628.1	7930.23	21591.5
TEAK031125	TEAK031125	1760.67	1982.9	1152.16	2898.45	881.5	830.11	758.51	1138.57	635.54	787.71	2213.79	1240.62	471.35	2317.44	1777.21	1148.85	866.93	2319.39	2301.84	1108.72	1555.01	1857.59	2466.85	1458.92	2827.22	935.94	1116.14	2933.87	579.9	1328.27	927.33	1118.65	1628.78	756.18	1551.6	573.25
TEAK014305	TEAK014305	1751.74	252.43	415.66	438.8	199.32	1407.07	1440.2	1163.03	1794.93	1062.09	1557.21	2251.33	1551.2	184.24	189.2	79.09	71.02	343.89	179.78	244.3	129.4	146.18	103.12	312.58	226.25	892.86	959.3	371.01	732.93	771.12	561.54	553.53	568.55	1388.04	959.02	5189.13
TEAK005991	TEAK005991	1745.31	123.36	192.25	317.69	171.87	204.47	122.2	64	288.48	53.51	50.65	51.45	28.69	28.97	34	119.02	174.85	55.46	44.72	24.88	47.1	52.94	60.01	77.7	102.82	123.7	78.53	61.48	55.82	20.76	33.86	23.98	71.65	2466.16	1051.78	1916.48
TEAK020985	TEAK020985	1650.01	656.19	1950.07	2165.6	1918.62	975.49	1941.38	2060.39	1812.11	1488.19	1305.55	1173.48	1109.37	113.73	315.35	568.77	1383.94	358.94	415.57	456.98	314.4	174.33	205.84	492.56	478.03	691.63	910.23	678.59	1041.22	1433.51	1898.91	1158.14	1305.12	3417.23	2362.98	4250.17
TEAK015813	TEAK015813	1633.03	6357.49	3213.44	11925.2	6388.96	297.6	165.86	1979.48	207.92	4447.87	2158.94	1903.27	3306.58	5979.68	7464.04	10129.1	19314.7	7104.53	7123.56	6107.7	5448.99	7259.31	7058.68	6015.84	8224.66	2652.22	2347.48	5229.98	1687.32	3649.17	4581.22	6406.37	7527.07	3870.51	2929.51	3383.25
TEAK003151	TEAK003151	1626.72	872.73	504.13	771.38	618.21	875.12	1309.16	1123.18	1292.16	739.46	761.28	648.71	768.89	589.44	654.71	752.77	958.07	935.77	1310.97	1181.01	723.26	697.64	710.36	904.94	1136.31	791.4	1233.49	962.4	964.59	936.99	973.34	788.28	899.81	799.76	785.22	954.95
TEAK037529	TEAK037529	1590.4	1403.74	1130.76	1257.71	1891.46	765.25	1059.99	847.15	990.19	1358.63	567.03	581.9	1044.91	427.45	680.07	969.19	1581.08	545.19	461.07	676.82	673.21	416.86	926.27	1727.86	550.4	5867.28	944.72	1464.67	1599.26	655.63	764.4	557.28	592.83	330.5	593.53	1837.66
TEAK006088	TEAK006088	1587.11	1672.35	1430.5	2180	2116.38	2519.45	2187.49	2589.52	1884.93	2607.25	1392.69	1638.54	2616.31	1691.42	1443.8	2027.08	2487.4	1484.36	1409.43	1865.39	1427.11	1884.83	1750.42	2068.68	2045.04	1335.87	1282.07	1577.7	1329.48	3009.73	2402.83	2303.63	1883.26	1587.88	1421.24	1820.27
TEAK019954	TEAK019954	1578.05	7.26	12.5	11.03	4.33	12.55	24.91	20.35	50.21	9.68	19.34	9.83	10.33	4.55	5.08	5.34	3.35	122.55	0.73	1.05	1.04	0.47	0.78	96.22	7.85	300.77	2.25	59.01	10.55	10.59	7.54	5.63	14.1	50.26	31.66	16.8
TEAK003946	TEAK003946	1575.94	450.13	434.09	672.11	612.99	128.96	579.58	337.35	402.9	292.99	186.21	166.09	75.25	29.94	30.21	115.7	81.08	110.19	136.04	124.36	57.92	26.41	32.87	62.16	165.7	48.62	83.92	151.49	30.35	251.73	315.24	255.52	461.85	1109.5	718.35	1116.99
TEAK040697	TEAK040697	1573.12	2231.9	1724.55	2846.7	1159.46	824.28	721.58	1034.76	704.77	2234.94	4256.28	2730.56	1784.44	4480.95	3784.84	2716.65	2242.2	3783.68	4626.06	2908.93	3238.8	3934.87	4525.93	3035.85	4335.72	2179.63	2141.98	3969.55	1631.26	2516.4	1808.79	2798.78	4260.35	2891.12	2448.98	1972.82
TEAK004041	TEAK004041	1545.72	1801.74	863.97	3270.82	874.3	544.43	561.96	1098.99	646.55	1093.36	2665.55	1822.32	869.5	2244.99	2986.03	2293.26	1485.97	3268.84	3227.12	1868.1	1968.07	2577.95	2748.16	2341.12	3485.18	1215.27	943.93	2744.18	533.9	2173.88	1832.62	2591.11	3812.03	3466.73	3409.57	2995.36
TEAK010638	TEAK010638	1535.49	1561.27	1340.86	1479.96	1364.98	500.44	543.05	401.23	500.01	118.9	78.63	98.43	136.53	117.15	102.89	103.47	165.37	88.44	100.29	134.55	108.14	76.61	77.78	140.25	142.42	245.53	266.27	140.01	231.53	162.9	233.69	108.74	88.6	2576.61	1751.34	3395.91
TEAK022910	TEAK022910	1528.73	2036.19	1284.72	3543.4	1210.74	761.19	1043.83	1475.17	748.31	2588.88	2661.04	2356.96	2039.37	2967.11	2939.04	3798.92	3380.29	3860.59	3840.02	3538.33	2865.94	3114.15	3253.49	2436.5	3928.01	1540.36	1745.56	2686.44	1445.74	3054.02	3512.88	3586.46	4976.1	2202.69	2116.73	1546.62
TEAK025504	TEAK025504	1519.85	2114.59	537.32	4503.05	507.89	1351.14	590.76	1715.47	774.48	1023.83	2066.19	1364.29	1299.08	1919.43	1839.61	2088.09	1698.63	3947.37	4055.46	2059.45	1793.47	2899.98	3200.03	2445.39	4008.32	1782.55	603.14	3727.34	420.85	2415.68	1385.77	3176.85	3793.18	1874.17	1658.28	1822.5
TEAK006046	TEAK006046	1518.9	3991.6	1397.86	6785.26	1445.43	541.84	690.44	967.75	610.16	2231.28	4231	2503.67	1816.22	4044.04	4181.06	5209.73	4005.17	5971.81	6275.41	3978.97	3352.88	4295	4905.58	4011.67	6512.89	2232.52	1015.84	4397.36	609.73	2975.93	2280.59	4013.55	5227.51	2521.64	1833.96	1575.67
TEAK006060	TEAK006060	1505.16	2364.47	1927.08	3491.35	1508.88	1130.35	871.38	1329.2	841.05	1737.82	2601.41	2204.35	1218.38	2177.84	2806.94	3036.65	1797.28	3003.28	3399.85	2355.23	2477.16	2481.33	3309.53	2600.75	3108.47	1471.05	1940.39	3083.23	1421.14	2063.61	2013.47	2173.02	2866.56	2327.79	2726.31	1355.91
TEAK034573	TEAK034573	1502.5	1039.27	958.97	965.84	988.84	680.17	1466.44	1121.35	1458.62	1565.48	830.27	1207.68	1471.2	401.93	655.87	740.47	791.01	847.72	831.56	1261.83	664.74	566.94	549.29	855.73	1141.71	1440.75	1366.4	843.08	1633.82	1166.4	1530.11	995.65	945.7	1113.44	850.61	1210.2
TEAK029450	TEAK029450	1499.92	1516.5	789.46	1961.48	637.69	1023.58	706.12	1057.55	789.44	1216.2	2368.42	1560.1	1341.69	1763.08	1784.15	1431.84	1162.72	2017.25	2164.91	1458.12	1557.56	2238.9	2277.99	1630.07	1891.39	1122.31	893.66	1902.12	633.83	1641.79	1227.43	2135.19	2387.37	1300.8	1239.17	929.27
TEAK037426	TEAK037426	1498.33	1152.27	1065.12	1545.09	1488.17	595.83	1004.62	858.21	695.64	1872.41	1084.95	1396.44	1675.6	960.96	1075.09	1259	1225.13	1063.16	877.06	1589.96	819.56	771.13	678.77	969.93	1033.16	1417.49	1816.83	928.24	2505.29	1813.74	2590.67	2125.62	2785.99	1112.13	2593.2	1572.68
TEAK018816	TEAK018816	1490.24	4066.17	1048.4	8064.76	1594.22	268.12	226.97	941.44	170.23	3270.04	4216.66	3254.17	2479.06	4183.71	5939.46	6838.51	6277.69	6054.51	6912.44	4276.97	4719.83	7046.55	7207.39	4425.92	6931.74	2331.8	1762.55	4580.74	1049.63	3137.51	2829.92	4032.93	6598.31	5791.85	4004.83	4205.99
TEAK040234	TEAK040234	1489.67	1979.42	1650.05	2830.34	895.31	812.99	634.37	1083.21	598.9	1521.02	3041.94	1987.68	1328.74	2545.38	2594.13	1769.32	1388.93	3123.28	3478	2083.31	2358.64	3012.83	3290.46	2229.22	3084.26	1764.17	1892.93	3209.41	1407.62	1981.25	1811.83	2564.19	3255.42	2342.91	2696.87	2128.37
TEAK004514	TEAK004514	1487.77	966.1	1598.95	1819.36	1464.63	573.64	957.85	775.89	766.99	1880.43	1888.41	1554.97	1276.78	1117.56	1733.22	2140.19	1734.66	2016.07	1942.14	1905.44	1809.45	1407.87	2041.86	1724.25	1697.95	1219.33	865.48	1948.73	842.9	1080.82	1428.72	1242.12	1816.35	1002.47	1716.34	784.81
TEAK033806	TEAK033806	1486.4	1498.69	1307.03	1865.13	1106.18	1145.36	1142.72	1541.48	1177.95	1588.08	2655.73	2057.58	1251.95	1498.68	1727.95	1618.57	1188.07	2397.89	2288.26	1716.27	1473.08	1706.96	1879.66	1796.38	2415.25	1202.81	1494.66	2265.1	1120.37	2169.95	1933.18	2401.77	2664.16	2366.51	2463.13	1899.18
TEAK021372	TEAK021372	1423.4	496.36	307.12	371.73	348.39	626.17	933.69	573.91	737.32	373.11	368.55	339.47	342.46	413.78	358.96	442.26	483.56	523.02	672.62	616.16	431.76	427.72	419.81	472.84	390.89	425.82	653.82	493.46	515.27	428.63	482.61	370.37	452.5	451.82	482.9	466.68
TEAK009679	TEAK009679	1391.81	39.44	11.11	68.04	25.09	925.27	1290.96	1322.47	1609.22	851.52	657.75	607.06	611.1	48.96	30.48	31.27	63.89	175.12	103.4	109.1	21.15	32.7	15.23	39.02	112.1	32.86	75.53	69.37	38.31	1165.7	986.6	888.37	1046.17	667.81	481.86	865.07
TEAK015022	TEAK015022	1389.15	2341	1384.24	4140.38	862.78	1429.38	1503.02	1566.89	1313.26	2173.08	4266.65	3095.37	1743.07	4562.5	3808.23	4061.99	2335.22	5911.25	6458.5	3998.62	4178.87	4708.57	5905.37	4011.33	5475.18	2552.33	2052.55	5656.08	1470.74	3129.18	3095.96	3822.14	5102.3	1328.15	1669.89	567.34
TEAK006841	TEAK006841	1365.3	1963.23	1935.78	2199.36	3283.22	4390.88	6087.4	6448.98	4409.52	2024.53	1351.97	1904.05	2323.91	1474.38	1768.96	1789.49	2602	1067.37	927.76	1487.28	1276.93	1544.4	1268.78	820.69	1386.61	603.18	2347.33	1226.76	2161.74	2283.35	2554.14	2371.17	1551.77	2166.24	1193.47	2487.85
TEAK038449	TEAK038449	1364.35	334.54	1098.45	581.51	984.98	1780.08	2596.64	1948.83	1955.63	2743.62	1704.25	2659.54	3978.91	244.56	350.71	359.18	688.55	567.72	274.05	434.72	402.46	393.51	313.71	421.43	335.01	506.65	318	395.57	429.06	697.36	703.33	901.78	1031.49	1048.72	641.07	1558.88
TEAK026557	TEAK026557	1359.77	2264.22	1262.53	1615.37	1868.04	767.65	542.31	984.97	895.77	1261.75	821.65	512.61	1685.13	832.07	1284.73	1687.2	2375.76	1250.3	994.21	1134.95	786.08	1144.62	1086.35	3103.43	1293.43	8552.3	3596.92	3005.37	6748.61	1045.9	628.44	1035.04	789.23	953.45	619.9	985.36
TEAK002982	TEAK002982	1349.12	1958.71	1661.84	2503.52	1031.63	759.72	739.51	1287.13	649.32	1806.48	3276.23	2329.74	1463.19	2151.18	2411.88	1984.01	1573.13	3285.32	3798.92	2535.31	2212.49	2516.72	2912.02	2445.35	3655.11	1907.46	1995.76	3723.1	1431.67	2019.13	2087.93	2261.11	3494.66	3042.39	2757.9	2559.19
TEAK007825	TEAK007825	1332.84	3237.96	6230.36	3663.64	7745.96	2140.73	1896.09	1361.33	2043.78	1111.93	431.43	625.32	932.93	533.82	563.28	815.72	1082.88	283.21	303.33	514.98	551.45	403.8	364.45	541.95	386.06	906	1656.75	382.09	2040.42	775.55	1068.31	1045.13	1317.59	1502.34	1490.25	1455.11
TEAK037150	TEAK037150	1325.88	1548.78	907.77	1520.27	975.59	1063.61	943.27	1728.2	1339.63	987.76	1002.88	1228.65	1303.12	1315.48	1693.77	1087.72	816.9	1725.49	1739.06	1195.05	984.11	1480.28	1306.83	1425.2	1438.24	1512.09	1121.09	1459.75	785.83	1907.95	1910.49	1888.79	1480.09	918.85	1094.66	1470.32
TEAK011430	TEAK011430	1322.93	1445.49	941.56	2551.34	911.34	1121.91	1621.48	1733.27	1160.45	3565.37	4041.84	3754.65	2609.65	2210.85	2159.62	4612.42	3086.13	4312.4	4191.48	3536.92	2321.96	2718.88	3098.87	3141.49	4810.05	1299.81	1386.96	3070.06	1100.95	4294.36	3969.52	4498.82	5634.06	4245.62	3974.06	1701.14
TEAK032717	TEAK032717	1321.73	1131.92	1688.62	2742.31	1780.72	1073.27	1127.51	1414.96	990.96	976.8	937.42	872.97	952.6	1876.89	3860.21	2947.63	2558.53	3505.28	2214.81	2511.65	5483.47	4086.29	4331.82	3028.18	3118.34	1725.83	1381.71	2378.72	1497.82	1234.45	1328.84	1592.49	1533.23	703.75	847.67	1003.2
TEAK026473	TEAK026473	1307.91	217.71	407.92	295.26	573.88	275.82	535.83	372.38	428.15	81.06	58.86	38.29	40.2	39.1	24.33	39.59	61.14	101.8	59.97	130.37	41.53	31.78	20.75	47.22	119.92	70.88	36.75	111.18	37.72	223.08	256.31	155.2	171.99	426.12	389.26	656.08
TEAK024585	TEAK024585	1306.8	653.2	398.24	1054.24	697.4	607.03	830.8	834.96	737.47	1274.31	864.94	1069.95	1554.77	332.33	422.45	398.58	534.02	835.5	563.93	832.81	324.75	397.5	349.94	468.47	756.59	579.94	887.51	571.9	716.46	869.32	1197.04	1167.77	1091.26	2017.36	1308.14	2096.72
TEAK016861	TEAK016861	1305.12	218.87	342.3	136.13	228.59	2168.2	445.42	481.61	1101.63	1029.78	645.98	2183.26	2473.05	98.66	21.4	25.95	40.96	120.22	47.87	44.36	30.02	33.86	60	80.17	39.04	508.25	411.17	180.78	276.11	67.56	53.6	57.43	41.95	12956.1	3639.29	25392.4
TEAK032151	TEAK032151	1283.11	1420.06	988.78	2343.49	1294.41	323.04	378.17	1339.58	356.8	2642.62	2325.2	1062.03	1211.95	1117.26	1652.05	2379.83	4232.02	2616.61	2732.12	2176.3	1349.15	1830.51	1701.75	2030.33	2364.71	1042.54	764.46	2682.68	364.87	2160.34	2654.38	2521.17	4094.9	1971.48	2875.1	781.34
TEAK001294	TEAK001294	1239.76	2019.7	1196.78	2149.25	2506.3	851.02	1046.4	2210.36	1182.32	2416.38	1015.3	1396.48	2399.38	1079.28	2165.98	2435.91	3654.51	2605.99	2274.24	2279.11	1330.78	2036.68	1580.65	2528.12	3186.05	1395.46	1318.2	1527.9	933.31	2899.74	2512.08	2845.32	2114.48	1052.16	1161.85	1700.47
TEAK034076	TEAK034076	1224.4	498.63	491.53	629.68	860.78	402.73	1022.03	626.86	750.59	806.89	616.96	556.47	712.53	506.18	603.87	1003.41	964.81	596.43	509.61	845.03	754.8	660.22	676.77	578.77	1190.57	642.31	857.46	802.77	1399.3	851.71	583.69	510.95	488.67	462.54	419.43	531.79
TEAK019307	TEAK019307	1193.93	487.21	859.02	488.7	980.26	299.29	376.77	265.23	356.35	260.96	193.2	140	147.94	52.97	73.58	156.36	171.05	77.82	76.78	85.07	61.75	48.25	49.46	101.48	74.84	130.55	263.21	77.41	274.44	149.22	226.4	180.38	467.89	1442.3	653.59	714.51
TEAK040039	TEAK040039	1192.35	1220.06	1037.22	1713.82	1801.51	868.08	866.55	1971.56	1085.84	1679.49	835.46	1283.9	1972.48	972.62	1528.85	1577.15	2234.48	1760.01	1583.03	1568.23	1031.26	1298.33	1116.76	1637.13	1974.56	1181.85	875.7	1467.07	832.87	2026.06	2042.63	2184.79	1555.31	1025.8	1200.9	1329.74
TEAK030755	TEAK030755	1192.15	1455.8	1235.07	1797.55	991.58	763.19	763.19	851.86	685.61	723.17	1825.83	1148.79	561.62	1701.2	1348.94	1018.08	737.95	1712.1	1821.65	1214.09	1388.64	1512.12	1766	1253.61	1649.34	774.67	923.68	1839.79	585.07	1246.45	1068.07	1298.5	1395.8	1032.88	1529.09	691.17
TEAK007339	TEAK007339	1187.75	368.04	276.43	398.27	292.21	264.84	371.35	445.42	318.2	319.95	555.64	472.35	225.38	404.13	327.81	429.5	173.47	298.57	349.29	317.88	246.24	273.5	425.47	261.39	297.97	227.46	343.01	368.77	225.93	445.44	655.85	507.15	569.78	983.17	982.96	598.93
TEAK001113	TEAK001113	1176.01	828.72	939.44	903.83	686.48	1281.6	1095.57	1263.02	1516.06	839.11	995.28	941.75	901.17	757.81	995.06	543.89	442.47	1139.92	982.25	786.52	683.51	706.06	821.74	865.04	923.56	1283.5	879.37	969.5	634.92	1154.34	999.88	1116.75	1137.31	940.4	1220.92	1354.19
TEAK030089	TEAK030089	1156.02	112.63	277.49	189.49	181.42	49.77	194.24	96.17	196.59	117.91	153.64	108.8	139.72	77.53	153.17	96.79	130.48	121.06	82.67	112.73	149.18	94.62	116.65	125.14	85.48	201.7	187.43	120.55	271.57	64.49	103.41	67.78	117.54	127.44	58.39	181.11
TEAK031985	TEAK031985	1135.01	1565.76	1598.14	1357.92	1576.27	1827.9	1788.99	2204.85	1792.82	3431.28	1690.61	2050.14	3258.31	1057.7	1053.43	1387.22	2168.48	1294.04	1372.39	1482.92	1025.27	966.43	1221.19	1512.95	1513.86	1646.56	1736.17	1218.06	1622.94	2060.16	2434.63	2029.37	1964.38	1342.63	1528.39	1418.2
TEAK013414	TEAK013414	1130.2	1134.44	1061.12	925.36	913.86	1219.91	861.82	987.04	1010.08	1190.32	1011.35	1092.56	1266.04	1022.97	1005.71	838.92	702.35	943.6	921.85	1019.05	906.01	894.26	918.72	1061.9	870.74	1940.25	864.98	1031.7	722.61	1143.97	1150.73	1141.05	1201.21	1098.92	1191.08	791.91
TEAK021723	TEAK021723	1117.21	1013.94	843.49	1371.98	641.55	535.89	468.55	700.59	350.29	1063.29	1813.32	1547.07	753.75	1024.98	1219.77	1764.91	981.04	1856.36	2049	1581.78	1277.2	1388.37	1760.46	1605.96	1612.99	992.34	1209.99	1877.36	868.64	1519.76	1275.77	1535.53	2200.09	1785.64	2088.87	924.55
TEAK038005	TEAK038005	1115.31	1097.18	1083.62	1126.07	1182.35	1419.98	1308.96	1972.48	1579.91	1544.47	1169.13	1309.08	1704.9	997.49	1235.97	1155.77	1319.54	1349.47	1295.47	1316.58	836.01	996.73	1088.06	1230.25	1540.17	1396.9	1472.67	1413.8	1067.5	1497.52	1692.05	1456.77	1332.86	1348.45	1368.62	1264.54
TEAK023872	TEAK023872	1108.44	669.13	327.27	1123.9	308.26	415.47	761.2	874.77	960.63	383.57	381.39	238.61	348.22	99.5	147.55	290.85	484.69	528.84	566.43	440.53	96.58	153.67	176.99	412.63	447.24	269.32	64.24	274.09	24.44	582.45	682.93	765.42	720.6	451.11	383.55	455.12
TEAK009217	TEAK009217	1105.82	1133.63	713.71	1002.65	799.92	488.44	282.22	669.35	504.88	881.15	677.94	704.75	933.15	765.84	868.12	1017.33	971.91	988.68	883.14	749.54	693.37	895.22	829.44	1014.36	1119.82	1046	816.08	843.35	570.23	744.48	648.4	833.65	687.33	856.14	831.95	822.64
TEAK027741	TEAK027741	1099.41	1980.85	431.67	3284.87	356.6	332.87	129.37	703.32	175.66	817.61	2199.57	1264.45	1078.95	2951.92	3742.53	2359.96	2030.43	3745.21	4386.88	1713.87	2390.6	4181.49	3982.26	2754.42	4497.49	2000.95	852.25	4244.9	618.61	1475.14	726.55	2441.96	3189.03	1097.95	1012.3	608.91
TEAK020897	TEAK020897	1092.86	54.58	79.45	46.46	132.32	869.47	795.39	557.58	751.22	322.62	181.41	228.67	261.15	35.32	29.09	27.9	15.42	124.71	71.23	131	42.02	52.47	30.97	178.15	132.96	237.25	116.62	102.85	132.71	597.26	484.79	327.31	201.46	236.87	219.1	281.31
TEAK018434	TEAK018434	1089.17	1691.28	1355.66	1875.15	1357.95	728.9	444.58	682.13	530.19	429.68	580.83	696.07	540.07	1688.43	2075.46	1030.75	774.12	1495.73	1531.04	947.31	1528.82	2107.62	2321.83	1391.35	2013.46	1326.85	1425.36	1747.24	1293.19	571.27	497.12	695.25	528.74	448.84	449.15	597.58
TEAK018766	TEAK018766	1078.5	1993.46	1136.99	3590.99	1587.29	336.34	174.1	900.75	152.34	1369.14	2214.59	1619.65	1219.54	2315.46	3164.38	2758.98	2217.27	2969.68	3074.57	2145.38	2465.14	3400.04	3547.16	2367.27	3177.83	1395.4	1086.84	2871.41	947.41	2068.74	1380.41	2683.82	3172.89	2450.01	2173.95	2233.07
TEAK030500	TEAK030500	1077.11	1977.27	1051.87	2176.24	2065.23	1531.66	1296.78	1993.44	1325.64	2077.38	1161.17	1625.45	2463.8	2061.41	2112.33	2186.58	2631.89	2312.92	2047.49	1909.07	1797.86	2387.7	2230.3	2085.98	2538.15	1662.85	1458.61	2001.43	1294.38	2439.39	2357.62	2409.34	1738.32	1041.18	1034.36	1536.63
TEAK027908	TEAK027908	1072.2	515.81	1459.18	990.25	1313.92	449.22	755.55	1283.13	1104.08	2885.54	1197.82	1200.95	2351.37	343.01	950.01	1000.58	1342.52	993.31	567.24	955.78	510.05	411.1	588.43	1667.36	855.43	2631.55	2024.49	1217.4	2421.43	1510.28	1413.23	1010.83	898.84	2095.35	1848.63	1768.89
TEAK026760	TEAK026760	1067.39	148.8	117.15	122.78	33.6	31.04	165.29	42.89	97.62	11.1	4.67	2.79	2.13	10.9	5.51	8.48	10.86	20.08	16.71	9.85	9.36	16.68	5.6	9.17	14.34	4.16	10.33	10.54	6.43	17.09	35.36	16.89	18.94	141.4	68.56	178.07
TEAK006883	TEAK006883	1061.6	1547.23	930.77	1731.84	996.28	516.45	535.66	457.25	583.99	886.85	804.87	978.23	1077.9	1513.04	1251.37	1097.77	1179.77	1240.09	1226.19	1060.39	1360.83	1391.13	1345.52	955.71	1505.76	954.93	829.55	1384.19	587.86	656.73	952.64	742.16	1050.86	620.71	607.23	1114.04
TEAK032043	TEAK032043	1061.19	140.77	51.29	131.56	74.29	185.61	273.41	238.4	145.43	176.42	128.46	106.72	83.65	160.32	93.68	196.24	176.21	271.12	305.46	266.58	122	175.09	183.55	240.58	317.49	91.91	46.41	263.04	32.58	297.96	357.9	281.31	276.07	164.07	82.59	49.88
TEAK020895	TEAK020895	1056.57	287.29	732.61	255.72	626.89	356.62	398.81	346.47	309.6	271.88	253	224.42	206.31	279.08	270.85	161.46	137.96	228.28	321.3	474.85	285.98	241.34	257.63	421.57	292.55	530.26	245.28	344.78	345.6	638.22	690.54	503.6	387.31	220.72	351.48	253.05
TEAK010557	TEAK010557	1049.12	74.76	90.88	120.93	74.32	493.68	526.04	333.35	539.06	159.8	302.05	395.92	242.72	44.89	30.9	10.52	13.01	80.1	43.65	51.08	36.28	46.11	34.03	40.99	59.31	121.41	90.78	77.24	85.19	147.16	129.83	81.88	68.93	671.26	344	1129.58
TEAK005206	TEAK005206	1038.24	248.74	530.16	571.94	373.58	93.53	195.1	135.46	138.89	90.21	50.99	64.22	83.66	58.4	112.76	148.55	187.77	122.33	120.03	191.22	128.39	79.72	140.49	167.47	185.64	246.69	139.39	108.01	204.91	105.86	256.43	87.29	248.35	197.37	119.12	250.2
TEAK039237	TEAK039237	1029.1	104.92	51.46	262.12	55.86	304.75	920.07	948.77	822.8	958.48	616.34	583.05	374.63	96.73	125.81	642.27	547.44	429.67	153.65	165.26	100.79	84.67	86.14	193.04	365.31	53.35	45.98	207.69	10.44	500.06	797.85	677.53	1223.01	1267.7	918.78	888.57
TEAK001275	TEAK001275	1015.05	1271.59	954.54	1284.46	1815.87	1192.2	1204.47	1959.19	1267.76	1244.14	627.78	879.62	1360.94	1044.38	1421.68	1172.74	1608.98	1100.61	1020.6	998.06	1056.42	1582.17	1032.32	1154.74	1427.31	1165.79	880.27	1121.03	896.42	1296.3	1426.18	1371.37	988.43	726.4	770.67	998.63
TEAK040933	TEAK040933	1014.63	8670.81	6863.07	9681.65	9804.05	3404.67	5948.35	9750.12	4451.68	13524.8	5093.54	7622.21	13427.1	7806.41	8482.74	9170.79	13085.5	7828.88	8477.09	13276	7323.07	7807.69	8478.1	7876.33	8371.79	4969.79	6571.18	6225.19	6066.51	13901.9	17909.2	15463.4	10047.2	1031.01	1514.39	1476.83
TEAK028862	TEAK028862	1014.5	1543.1	1125.91	1895.8	1637.13	1078.41	904.81	1027.82	841.08	941.16	659.66	866.41	884.02	1528.32	1632.43	1283.15	1427.79	1295.36	1242.8	1182.53	1338.68	1915.62	1680.19	1400.3	1596.61	1091	1131.81	1466.9	1043.8	1257.51	1285.71	1223.13	991.93	597.15	740.79	836.84
TEAK037140	TEAK037140	1013.63	1458.96	1265.71	6380.08	2723.99	641.23	88.14	1359.55	218.69	803.7	1071.1	1029.33	556.32	611.69	2757.31	3740.16	5054.69	2449.77	3121.72	1498.34	1259.55	1626.82	2661.51	2342.58	3330.02	1186.31	1415.81	1751.68	1013.91	1827.4	1102.67	2364.07	1877.1	2154.42	1740.56	1538.04
TEAK006650	TEAK006650	1007.93	2361.03	1855.09	2137.84	1749.58	1616.33	2111.22	1287.07	1224.93	535.26	693.4	701.4	419.23	910.77	692.18	445.76	350.18	829.54	830.19	1074.98	731.5	742.17	571.16	507.26	935.18	408.29	445.94	793.31	409.33	1465.23	2515.9	1489.05	1465.88	953.64	915.47	730.48
TEAK002298	TEAK002298	1006.56	467.09	261.01	380.09	239.93	1246	550.07	2240.49	1008.21	570.24	667.4	652.47	511.1	362.37	265.99	296.37	266.21	411.11	402.68	256.84	212.45	348.1	318.93	338.81	382.48	441.53	333.82	452.64	213.25	586.02	444.42	490.18	528.42	585.4	711.02	309.33
TEAK007771	TEAK007771	1003.45	624.92	305.48	487.87	489.76	400.72	663.99	718.31	818.87	543.32	421.4	479.1	724.76	500.99	439.14	479.08	461.79	491.77	518.41	691.58	537.15	609.43	578.09	411.78	640.34	430.47	392.67	523.36	502.45	928.6	1014.81	743.79	583.21	160.7	152.14	172.84
TEAK037670	TEAK037670	983.11	1002.86	804.73	1369.84	424.02	627.29	624.23	713.84	750.34	787.69	1278.41	999.77	607.52	1347.57	1360.43	912.68	575.07	1498.35	1859.5	1072.63	1092.32	1237.03	1640.81	1111.18	1607.83	862.4	1174.02	1806.18	796.38	861.38	786.3	919.78	1338.03	1192.73	1363.09	1175.87
TEAK038616	TEAK038616	979.7	2725.18	1180.22	4649.89	840.05	224.93	209.61	520.22	277.11	853.03	2204.49	1109.09	805.55	3310.89	3984.23	2640.11	1979.2	3918.55	5034.78	2157.29	2849.46	4234.9	4940.46	3074.56	4488.29	1630.96	965.61	3504	537.14	1890.06	1130.42	2443.88	2910.82	1823.84	1398.05	1530.3
TEAK033713	TEAK033713	979.53	346.43	292.49	407.57	160.83	1227.34	1372.55	885.32	1159.22	593.93	1501.42	1131.58	652.81	732.25	520.09	233.51	143.34	830.21	779.45	483.8	448.51	517.69	498.13	434.38	573.64	426.19	616.5	609.71	400.82	1017.48	799.63	868.64	898.55	791.7	914.07	790.7
TEAK008712	TEAK008712	979.25	483.76	576.66	480.66	290.63	643.69	784.58	625.37	808.51	780.37	1482.24	1104.54	628.98	571.13	536.88	617.66	315.85	806.03	858.96	873.25	595.5	541.65	693	664.54	768.63	633.46	726.1	790.56	589.78	900.59	1053.06	845.33	1224.5	1144.31	1503.75	425.73
TEAK008279	TEAK008279	978.71	102.28	100.7	87.39	90.52	89.41	576.18	182.07	396.72	73.94	60.55	69.19	122.01	31.03	89.31	90.02	115.91	102.22	89.73	138.94	62.49	61.95	67.84	88.66	162.8	91.04	25.09	98.41	90.9	241.8	150.5	198.45	146.71	142.94	91.06	78.45
TEAK039641	TEAK039641	978.29	616.99	1935.28	2130.9	2627.09	1080.03	542.09	1568.1	448.63	2041	3811.93	1746.19	1629.73	699.02	1689.6	2051.93	2988.79	2962.15	4740.04	1628.31	994.25	976.64	2655.44	2496.55	2929.14	3242.38	1265.67	2915.64	1182.5	3036.98	2298.56	4436.95	6305.21	6053.71	5068.42	2702.43
TEAK024353	TEAK024353	972.9	1229.61	684.66	1877.94	537.22	516.21	665.64	425.56	593.12	549.77	1328.71	947.5	510.79	1681.55	1414.95	950.07	628.58	857.93	1867.03	1121.38	1396.68	1722.43	1993.93	951.2	1633.58	701.41	643.21	1551.71	430.79	827.42	714.68	872.07	1406.42	1552.04	1073.62	1214.65
TEAK024245	TEAK024245	970.24	797.34	3046.95	877.48	1534.94	1298.33	2433.95	1598.35	1846.06	1786.14	1787.59	2121.08	2063.4	909.38	1292.19	652.58	477.08	1071.31	1154.9	1878.86	1121.97	811.37	879.33	1297.02	761.35	2239.03	2185.71	1421.71	3784.84	1723.97	2320.26	1510.83	1295.03	500.16	859.86	908.74
TEAK017685	TEAK017685	958.17	731.35	873.88	611.64	559.94	796.49	599.43	872.78	831.6	608.74	795.79	838.4	728.97	1051.79	990.98	368.14	283.85	721.21	747.11	477.5	567.64	714.6	753.03	716.54	643.61	1184.77	1057.58	911.65	862.89	773.31	579.35	680.36	608.76	526.25	609.25	704.74
TEAK008304	TEAK008304	955.32	213.69	279.56	220.09	267.55	155.74	436.99	448.25	360.08	730.23	559.31	373.73	1006.02	228.19	250.13	224.79	411.97	301.1	241.5	334.97	207.8	208.66	226.06	390.45	222.04	645.36	336.99	377.3	334.18	415.62	456.3	405.64	393.02	314.49	374.22	418.44
TEAK035671	TEAK035671	954.02	712.77	624.66	1126.59	312.91	890.17	858.97	891.54	785.75	861.93	2235.18	1565.84	612.3	1071.85	1031.46	676.54	421.81	1857.55	1861.37	979.71	1065.9	1151.75	1346.85	1113.05	1656.83	712.42	868.08	1749.15	453.44	1169.46	916.22	1104.54	1598.15	1553.03	1674.31	1067.42
TEAK000698	TEAK000698	945.14	819.96	506.15	821.52	744.29	491.24	821.63	562.24	618.55	301.46	175.81	213.16	237.78	213.06	151.31	191.75	160.92	253.1	284.36	311.94	241.66	214.86	185.92	249.83	300.7	182.48	129.21	209.49	158.06	687.8	744.71	613.47	313.58	683.79	468.26	499.76
TEAK030053	TEAK030053	943.35	740.14	742.06	922.13	751.09	440.34	791.26	491.42	842.25	391.52	238.01	264.92	354.84	159.04	160.19	166.03	173.6	122.04	79.99	141.78	99.59	136.88	78.5	143.68	103.92	515.02	584.48	194.16	561.35	238.96	361.35	197.47	211.25	1111.85	1719.31	2126.46
TEAK010983	TEAK010983	933.27	672.04	768.97	817.21	878.72	858.29	1325.63	1092.11	883.39	1317.84	1009.06	758.25	967.03	753.83	771.44	1349.78	1318.31	941.05	970.88	1026.85	810.43	908.48	901.67	1162.63	997.01	691.04	474.08	604.56	419.29	1316.35	1257.89	1264.71	1109.68	907	1151.37	689.49
TEAK010274	TEAK010274	919.66	896.93	356.75	575.28	796.98	715.52	936.03	1232.4	1008.28	612.2	491.02	567.31	781.15	866.98	1015.46	758.03	927.5	930.76	724.22	585.31	997.51	1052.82	917.94	714.27	969.9	841.04	422.81	770.16	461.08	1072.59	677.25	977.19	701.19	605.16	578.21	756.7
TEAK015076	TEAK015076	919.62	924.83	859.44	1404.16	842.3	326.63	512.45	518.12	432.28	680.82	843.76	890.49	352.75	1194.41	1178.03	1522.18	873.17	1262.1	1428.54	1374	1310.66	1211.08	1518.07	959.48	1278.26	511.75	651.41	1186.24	513.7	889.14	1348.79	1099.9	1632.35	977.21	1236.51	572.4
TEAK038420	TEAK038420	918.96	297.33	761.03	652.72	522.6	1197.67	1100.98	481.62	1543.51	156.21	393.18	223.68	123.15	80.73	90.54	92.2	271.51	137.99	105.66	129.72	72.68	69.95	52.67	161.47	70.76	645.41	283.27	218.13	353.12	559.43	471.42	383.61	373.83	1752.79	1537.38	3593.47
TEAK021712	TEAK021712	918.35	51.24	31.26	87.67	41.64	194.14	327.46	160.59	222.42	18.47	22.52	25.7	14.14	4.86	21.51	5.95	1.23	10.69	9.83	9.29	7.02	3.34	2.58	2.71	7.75	36.62	243.37	16.44	150.52	23.35	30.4	20.62	21.8	726.63	201.47	851.42
TEAK000241	TEAK000241	911.58	314.72	209.52	608.28	297.18	2117.76	2532.93	2649.02	2345.13	1870.73	948.42	1569.32	1778.22	236.68	297.35	326.39	340.33	564.76	414.76	737.22	225.92	312.32	195.8	355.62	490.71	235.54	348.37	314.02	458	1738.66	2516.81	1629.54	1672.54	2468.63	1385.16	2782.23
TEAK006615	TEAK006615	907.6	880.17	744.57	688.21	1296.24	1084.84	1055.13	1692.3	1157.58	1175.43	616.84	741.58	1269.52	715.51	810.69	822.61	1227.03	722.56	691.51	770.9	530.6	641.28	638.04	894.74	952.58	993.29	761.56	812.34	643.04	1209.08	1151.41	1176.11	876.72	782.12	825.12	802.2
TEAK016324	TEAK016324	905.18	769.2	552.06	767.66	978.56	1425.12	1547.69	1601.04	1525.44	1309.25	895	692.1	1205.7	928.51	840.84	634.62	779.65	824.78	924.59	887.75	707.99	838.43	896.91	767.34	1039.58	887.85	946.62	1010.71	737.7	1165.43	1320.58	1202.72	779.01	692.89	750.96	636.77
TEAK009171	TEAK009171	903.85	602.46	759.34	645.48	860.27	1137.54	1051.14	1638.55	1182.13	1522.54	909.03	1155.83	1529.12	486.09	720.49	877.58	1095.77	718.39	698.8	864.2	638.05	601.32	642.27	803.04	935.94	1048.65	965.9	707.69	1082.2	1415.45	1367.23	1178.25	1026.45	1130.24	1214.7	1144.12
TEAK025303	TEAK025303	902.7	1307.28	833.28	1347.08	1628.82	636.63	568.24	994.04	654.04	1501.36	614.89	828.77	1602.49	978.33	1387.92	1243.72	1988.3	1233.63	1027.55	989.91	1075.1	1554.88	1123.51	1461.4	1896.24	1374.15	747.58	1270.61	667.97	1108.46	1079.6	1110.23	864.01	650.58	866.88	827.33
TEAK017110	TEAK017110	901.33	441.14	915.68	1007.65	835.32	6453.41	990.41	1109.26	3042.23	116.72	106.85	110.62	107.3	54.62	88.44	118.68	409.88	99.45	103.55	110.07	88.18	90.23	67.07	182.08	125.23	178.1	140.26	146.45	82.63	270.94	314.15	217.23	148.39	5563.96	2362.54	7606.18
TEAK027386	TEAK027386	901.31	3542.98	971.09	3510.16	2195.94	361.07	500.8	1201.09	428.92	1416.15	756.07	670.31	1427.25	2140.44	4482.46	6278.09	8951.62	4355.53	2573.77	2600.89	2770.93	4222.56	4296.43	3384.4	5005.87	2177.92	1450.98	3161.71	1510.38	2091.63	1667.36	1779.6	2097.49	238.37	338	584.96
TEAK000688	TEAK000688	900.39	945.56	629.2	820.49	999.34	1132.7	748.4	1605.52	994.52	1210.77	736.92	910.08	1503.17	705.08	755.9	752.79	1082.68	757.07	760.95	699.87	456.87	804.39	640.93	870.35	1002.84	1115.57	810.1	860.5	589.96	1174.05	1078.23	1192.86	917.07	858.41	971.3	1040.73
TEAK029217	TEAK029217	894.14	776.67	2166.92	872.44	2659.04	594.22	441.47	364.32	512.35	249.59	144.63	263.36	330.15	21.78	27.15	68.32	245.46	60.08	30.51	71.23	36.57	22.86	20.1	132.75	53.03	164.24	76.58	69.94	101.13	220.66	224.72	268.52	203.14	5658.98	2920.4	7938.05
TEAK028489	TEAK028489	888.58	468.6	371.62	589.86	347.92	909.3	413.95	759.56	702.52	605.31	812.56	965.76	903.62	279.82	435.44	248.82	211.95	547.16	454.16	436.1	254.47	316.25	320.07	438.17	552.69	643.5	900.43	533.82	866.66	867.14	558.43	784.28	815.57	1126.03	895.44	1404.44
TEAK023873	TEAK023873	888.1	182.97	165.1	267.59	125.45	434.81	917.45	1039.28	1129.45	15.7	45.2	7.19	27.37	4.16	5.93	12.28	12.59	15.23	13.46	8.91	9.14	12.12	4.58	9.67	17.96	11.72	0.79	18.25	0.31	291.92	129.61	154.35	96.6	214.87	152.18	260.39
TEAK032724	TEAK032724	886.16	2018.43	2470.82	3372.08	3800.95	3185.94	2004.02	1189.69	2495.07	1936.91	964.97	1182.68	2049.87	612.15	660.91	888.81	1807.51	663.68	594.76	1026.24	821.88	636.07	776.32	993.89	763.93	1088.31	765.67	644.3	897.66	1269.43	1436.49	1110.79	956.22	8718.5	5181.52	6418.29
TEAK020157	TEAK020157	885.32	293.5	403.77	407.25	402.65	1720.88	905.9	1370.79	1106.79	935.16	875.76	933.5	859.25	305.81	246.92	201.79	172.92	432.81	413.79	559.26	330.85	414.09	247.1	335.65	501.17	253.69	217.6	289.01	195.92	1180.49	1124.62	1156.17	1004.87	439.58	494.53	629.71
TEAK021253	TEAK021253	885.32	969.54	956.16	561.24	1106.52	715.29	1014.15	937.76	975.44	968.56	688.89	772.73	955.23	1369.18	809.05	876.96	1227.17	923.79	906.7	985.52	899.16	929.2	647.84	830.01	787.82	860.96	634.34	548.8	544.34	570.25	413.62	593.65	542.5	1034.71	864.25	656.7
TEAK016578	TEAK016578	877.11	124.86	52.85	171.21	129.64	71.83	143.77	201.1	151.25	177.74	95.93	149.59	173.79	46.76	85.5	134.72	204.05	171.6	135.23	175.63	82.74	100.63	80.05	142.42	259.24	96.5	136.42	166.41	134.06	334.93	293.39	231.72	220.82	169.57	134.16	137.04
TEAK011468	TEAK011468	875.92	925.17	648.51	1085.21	1296.96	1122.07	956.19	1660.83	1226.44	1194.77	541.04	820.46	1395.94	788.56	1250.98	876.16	1604.07	887.54	732.51	862.44	652.31	1166.16	727.15	1027.41	1222.73	962.73	883.72	1065.81	726.48	1203.75	1311.6	1203.44	727.52	612.65	706.38	1037.34
TEAK013131	TEAK013131	874.33	846.35	689.67	647.71	658.41	1776.33	2015.77	1483.47	1786.96	626.32	543.15	736.35	718.11	732.87	773.6	514.36	446.07	938.22	820.54	903.83	727.18	742.02	678.77	757.53	745.73	841.28	695.37	835.17	551.45	859.21	1099.96	948	815.96	578.56	579.7	708.99
TEAK036707	TEAK036707	869.7	289.2	1164.77	568.73	723.74	1149.23	1084.74	426.1	812.59	397.94	421.82	357.09	337.45	218.48	324.71	142.27	59.74	432.17	323.61	367.64	285.92	213.51	378.16	438.86	216.57	635.32	578.28	505.54	782.3	377.7	422.94	253.15	292.56	324.86	266.17	451.37
TEAK040987	TEAK040987	869.52	915.73	735.98	860.36	640.55	1027.7	1005.77	875.1	1056.29	693.3	1167.8	998.12	724.81	935.81	898.07	688.77	492.3	1060	1154.01	861.06	808.5	944.68	991.78	827.57	1058.23	801.21	771.62	1180.84	523.05	1152.27	898.48	1068.85	1125.43	1184.56	1268.58	943.9
TEAK016823	TEAK016823	867.35	4982.37	3424.1	8766.95	4580.87	626.82	346.3	1483.68	338.26	7324.11	3690.96	5166.83	6394.47	7762.72	8388.46	16797.3	17828.6	6515.71	7693.76	5969.48	5818.66	9267.72	10009.1	6081.61	8759.65	3077.2	4261.21	5278.11	3672.05	4524.34	4880.09	7239.58	9005.12	1623.26	1628.24	1062.09
TEAK007296	TEAK007296	864.61	1739.23	1522.38	1925.57	1357.25	1017.09	1000.15	942.52	1048.24	451.48	548.58	902.78	559.49	1640.51	2155.97	910.45	656.61	1653.25	1552.89	1152.54	2457.87	2190.01	1987	1116.1	1629.48	854.81	1197.18	1458.42	1185.37	759.16	967.09	884.81	763.24	441.44	425.93	825.35
TEAK014054	TEAK014054	859.43	12.21	9.79	5.07	12.53	8.75	6.45	8.55	2.84	15.26	18.72	13.17	30.99	794	14.92	4.03	26.25	12.38	19.5	15.62	6.64	12.91	8.69	9.2	19.51	154.24	13.11	23.44	7.18	48.01	6.03	25.88	21.64	30.13	17.8	14.34
TEAK000376	TEAK000376	853.2	140.6	111.94	116.38	57.53	18.11	28.95	22.96	36.66	5.43	13.88	11.05	2.09	47.75	44.89	44.14	18.81	72.93	68.46	37.92	44.74	52.95	54.64	40.16	57.75	25.7	31.12	63.77	13.52	16.38	11.56	22.56	38.46	114.67	107.13	27.92
TEAK016384	TEAK016384	853.15	652.65	582.68	900.07	646.5	659.26	573.81	686.71	634.64	463.37	463.9	545.4	610.27	813.44	1305.63	606.65	592.93	1431.11	1013.01	746.95	1220.19	1269.1	1091.13	961.24	1260.4	913.09	636.94	1085.27	623.83	597.43	566.48	675.61	585.52	452.52	378.92	887.87
TEAK014559	TEAK014559	849.13	470.45	524.44	352.57	437.81	632.1	739.04	511.44	825.83	416.81	528.44	538.95	423.47	364.77	401.31	305.38	217.18	358.43	372.42	506.51	460.54	401.94	317.24	326.89	297.52	284.68	431.29	327.85	423.57	604.74	624.26	618.28	575.81	618.71	288.4	361.23
TEAK032238	TEAK032238	845.56	491.28	330.27	110.8	388.16	203.28	123.98	137.35	260.28	4389.41	832.07	3740.77	9180.08	174.55	79.08	62.62	137.67	202.14	49.42	316.96	57.44	69.66	56.38	549.17	186.41	4514.53	2196.6	563.15	2192.31	108.66	80.82	63.56	43.77	3789.18	4865.27	18621
TEAK003635	TEAK003635	838.5	1328.72	676.2	2468.83	1241.06	421.19	394.17	1185.1	368.53	2475.1	1650.38	1513.26	1450.24	1279.34	1800.22	2766.29	3556.01	1945.09	2234.29	1833.46	1278.03	1659.78	1670.94	1657.13	2822.06	831.95	916.55	1465.82	590.72	2455.76	2497.5	2722.47	3998.36	2161.04	2081.62	1261.69
TEAK028651	TEAK028651	835.49	299.75	155.41	520.43	222.84	1011.66	951.47	1040	895.01	695.04	959.27	711.48	782.81	233.4	381.6	351.97	368.42	674.18	566.66	747.25	352.71	317.23	314.19	560.23	560.72	382.19	303.33	616.76	370.21	736.73	771.99	723.91	929.18	516.28	622.27	735.22
TEAK033997	TEAK033997	830.2	190.87	170.77	158.67	189.87	358.56	314.93	366.85	349.71	355.79	296.25	349.31	403.93	165.16	195.74	264.82	278.94	199.42	180.07	188.78	173.9	162.9	187.11	173.6	178.53	137.13	235.56	147.56	192.76	264.62	285.2	245.65	270.53	330.42	255.74	387.01
TEAK025467	TEAK025467	826.78	134	77.79	134.25	106.8	23.15	57.76	20.38	56.7	23.78	15.36	14.28	2.32	2.35	3.87	7.51	5.93	0.7	8.38	1.55	2.34	0	2.09	3.06	2.73	6.51	5.8	1.32	1.19	15.33	19.51	5.53	28.26	813.19	533.1	376.88
TEAK006231	TEAK006231	825.83	806.31	618.85	877.14	1144.68	959.32	906.73	1090.9	789.05	1110.42	512.03	760.95	1227.99	838.28	972.34	952.84	1266.01	966.92	781.16	911.34	913.91	1071.9	876.58	987.45	1229.68	975.69	731.97	884.03	696.15	983.23	1089.94	1007.56	823.55	619.66	671.25	713.21
TEAK021070	TEAK021070	819.01	6413.11	129.67	4.46	160.51	979.77	57.24	22.01	39.93	147.76	7.27	1.85	40.08	13.26	141.44	4.33	2.27	3.88	3.2	4.69	1.72	1.45	2.42	7642.22	0.52	6730.39	1853.87	3379.1	10970.9	82.7	29.16	15.08	2.71	1.51	60.58	21.48
TEAK020672	TEAK020672	812.96	1839.28	686.39	2850.17	390.94	364.43	382.81	462.42	406.97	677.51	2008.43	738.06	615.78	2481.69	1917.2	1648.59	1254.15	2126.62	2632.6	1204.75	1664.84	2478.2	2768.23	1439.8	2703.32	1017.89	501.72	1993.37	363.89	1045	649.52	1254.21	2008.56	1470.67	969.28	1200.34
TEAK011998	TEAK011998	810.95	274.75	200.28	612.29	147.5	629.94	1308.88	556.62	1099.63	569.36	833.39	608.32	305.82	401.52	312.4	725.88	280.76	474.25	466.45	365.44	367.77	368.14	520.73	315.28	672.73	285.83	286.13	425.66	206.12	462.84	587.44	449.58	887.07	1046.66	898.05	762.16
TEAK011006	TEAK011006	809.96	637.37	700.88	878.25	489.89	515.4	568.93	521.57	485.46	737.65	1444.49	1029.36	504.96	799.14	727.56	811.2	460.9	978.46	1122.42	846.96	918.24	857.19	1065.08	707.67	833	425.5	475.34	948.46	378.04	898.19	1028.6	976.85	1243.6	1201.14	1454.11	620.11
TEAK005340	TEAK005340	809.31	569.59	293.25	708.6	445.64	387.03	969.9	623.47	529.76	429.26	318.03	313.56	347.54	231.24	263.31	309.13	243.16	455.17	438.68	620.22	348.22	365.41	281.34	486.15	642.07	333.67	100.76	478.32	80.51	867.76	1002.59	906.94	565.47	304.94	263.01	289.81
TEAK025259	TEAK025259	806.5	636.65	472.99	539.91	742.08	964.9	825.64	1257.91	975.96	1077.03	490.17	564.63	1100.73	680.76	547.87	625.22	907.17	507.97	427.84	544.53	487.43	619.07	587.05	686.22	711.35	772.7	551.91	560.55	537.7	975.34	791.82	731.16	602.92	576.14	585.21	617.22
TEAK021794	TEAK021794	804.39	448.76	563.15	686.78	492.36	697.96	1693.55	707.04	638.02	284.43	454.6	333.87	184.09	477.09	308.93	246.61	152.52	811.88	689.65	733.87	337.39	374.41	305.46	540.76	697.33	231.79	114.77	475.45	112.89	960.02	1401.98	731.59	968.91	414.06	434.8	475.98
TEAK032485	TEAK032485	802.02	507.12	416.45	395.57	429.44	712.17	1115.32	1058.13	1198.48	1129.56	680.51	775.65	1248.56	520.96	434.69	549.11	644.76	473.72	394.9	439.2	327.13	459.14	367.89	639.23	494.4	623.94	492.32	315.8	376.35	1338.27	1379.47	1104.38	673.39	484	514.95	667.67
TEAK004423	TEAK004423	798.28	63.68	25.5	32.08	35.66	84.91	165.82	178.23	143.99	145.64	130.89	65.95	48.05	39.53	48.37	71.45	75.61	80.33	70.76	41.79	46.4	52.94	68.52	49.52	93.96	21.3	32.79	33.28	20.23	137.93	108.05	85.87	183.29	152.05	174.99	181.19
TEAK035129	TEAK035129	789.3	486.81	722.71	599.02	512.4	402.14	405.04	400.02	384.92	823.74	1161.67	1024.95	817.8	698.03	645.02	686.46	434.94	537.34	532.63	522.75	576.36	551.14	674.83	657.91	501.38	1053.68	1463.79	651	1162.46	706.06	758.15	800.65	858.28	1069.45	1083.99	544.84
TEAK024692	TEAK024692	783.73	1758.47	1244.36	1936.06	1505.73	819.46	715.97	1627.04	765.44	1704.28	1153.26	978.89	1087.34	1467.08	1619.79	2053.97	3252.3	1750.61	2173.64	2233.01	1404.81	1655.53	1797.29	1487.3	2565.93	876.16	846.62	1586.93	687.71	1766.21	1978.94	1805.64	2240.95	1332.62	1521.76	1282.78
TEAK005341	TEAK005341	781.41	285.64	296.39	400.76	356.34	693.71	1582.73	747.18	839.06	346.34	269.92	288.02	250.74	330.04	278.82	292.18	230.07	288.3	282.36	389.22	472.42	338.91	401.59	336.81	415.91	324.22	109.31	303.11	110.81	740.88	983.45	555.63	334.03	162	172.02	208.77
TEAK026305	TEAK026305	778.91	78.87	159.83	118.05	165.75	295.81	181.26	110.97	271.31	28.38	24.02	34.1	15.63	9.47	13.1	13.05	15.14	25.5	17.33	19.81	11.13	8.51	12.15	20.11	15.62	24.75	26.22	21.96	27.08	38.84	53.15	30.61	36.13	625.71	426.7	589.23
TEAK013570	TEAK013570	775.46	2164.89	555.78	1773.91	751.2	341.02	83.26	303.25	126.67	168.39	237.97	341.42	252.48	1848.8	1769.05	1281.92	961.47	1328.83	1721.29	1318.24	2082.05	2305.18	2017.03	1303.86	1175.43	763.68	1152.33	1355.2	690.95	310.93	362.02	581.96	541.86	263.39	158.2	289.54
TEAK020408	TEAK020408	773.54	639.12	513.21	1125.51	480.08	656.37	997.04	848.85	865.75	1044.5	1144.97	1149.26	708.14	676.23	745.54	999.65	741.68	1071.87	1203.7	926.98	653.77	763.8	968.24	942.9	1042.47	525.8	728.01	927.34	448.02	1209.44	1359.85	1105.32	1641.15	1514.79	1509.61	1065.49
TEAK012109	TEAK012109	771.33	304.92	205.38	145.17	251.5	292.01	120.57	166.86	172.16	201.22	135.8	150	223.88	163.17	147.15	124.51	132.46	98.2	121.11	154.46	113.71	145.94	118.63	299.9	125.71	892.42	575.27	249.16	732.04	205.58	168.15	173.66	124.93	1393.24	2048.36	950.18
TEAK033760	TEAK033760	768.44	117.75	393.62	127.16	216.56	212.99	446.44	277.06	347.07	273.77	260.33	207.1	292.88	72.89	107.76	94.97	115.3	112.86	75.99	67.76	107.93	59.54	160.1	85.76	101.26	208.15	146.14	163.01	148.18	88.53	96.52	77.43	128.35	49.1	109.18	169.09
TEAK037446	TEAK037446	767.26	4756.25	5890.58	5276.61	6603.79	770.87	972.4	722.32	820.35	406.01	311.12	325.85	330.37	342.49	629.05	1239.4	2548.39	457.58	361.94	430.66	960.47	451.73	561.4	1082.02	464.06	1079.71	598.44	653.37	533.3	309.86	507.42	606.05	821.36	2704.43	1719.89	2691.63
TEAK018685	TEAK018685	764.14	641.44	401.44	761.82	359.67	559.28	574.1	687.24	535.85	549.7	977.41	771.39	355.05	697.86	562.48	708.94	419.95	977.25	1078.8	729.63	578.27	663.95	880.09	792.6	968.91	401.08	481.19	944.27	257.46	1135.3	1000.48	1161.57	1306.79	1177.06	1333.29	680.12
TEAK033831	TEAK033831	762.48	559.09	466.22	546.11	891.17	636.4	717.62	745.23	691.14	634.45	454.5	586.16	655.01	652.78	509.76	596.91	578.67	460.09	447.77	606.59	639.6	587.18	586	480.76	603.11	463.21	692.4	492.99	740.63	827.65	866.89	659.92	505.33	381.62	408.82	611.59
TEAK010582	TEAK010582	758.01	859.99	636.66	919.17	1070.44	1318.23	1041.38	1489.2	997.08	1563.88	670.37	858.89	1565.36	1072.17	903.31	1005.45	1474.22	833.71	719.77	696.12	759.94	968.13	966.3	898.31	1131.36	828.51	846.81	802.23	644.97	1298.45	1163.54	1202.2	937.13	773.31	736.07	815.31
TEAK000822	TEAK000822	755.79	1100.48	1204.23	951.02	1353.07	823.73	978.22	1073.92	863.65	1627.57	1204.44	1321.15	1770.96	1069.88	1044.46	1386.27	1700.2	896.15	941.86	1273.18	879.35	950.11	940.48	1082.34	1214.74	929.34	1259.08	868.92	1225.32	1458.72	1355.23	1299.98	1252.54	949.47	867.4	929.83
TEAK001744	TEAK001744	753.53	431.92	479.48	276.35	419.39	738.68	909.19	901.69	1100.32	1038.69	670	753.39	1253.82	347.43	365.82	377.91	443.2	370.59	315.56	402.85	275.2	297.82	276.28	522.32	444.07	786.8	695.42	419.15	681.57	1012.83	838.44	773.59	491.41	429.2	450.47	565.57
TEAK024322	TEAK024322	750.76	175.29	135.84	83.43	139.79	380.51	238.51	185.07	291.27	164.45	146.58	145.4	149.34	71.4	74.53	52.57	49.26	62.32	65.24	63.54	49.52	56	49.63	124.27	62.78	442.09	282.49	156.44	427.3	185.89	166.72	134.79	99.77	629.72	541.13	877.37
TEAK028146	TEAK028146	750.74	311.48	286.69	195.76	487.29	129.96	372.81	195.07	173.26	263.4	122.13	194.08	166.93	135.98	137.57	112.58	168.87	155.19	173.25	292.5	127.48	153.56	100.26	163.55	282.85	126.79	373.35	233.9	411.27	307.47	279.18	243.97	164.31	199.04	173.66	278.56
TEAK027250	TEAK027250	748.69	686.34	1438.04	636	745.59	1512.85	1285.35	1263.82	812.36	170.32	249.1	144.48	271.43	724.55	698.54	453.53	333.07	808.04	1365.61	1395.94	676.12	538.78	613.47	707.9	639.03	649.16	462.89	908.35	483.22	981.64	1399.03	740.45	503.04	238.72	624.45	202.29
TEAK016695	TEAK016695	748.04	288.58	243.66	286.76	276.53	290.89	327.68	280.95	297.83	339.14	352.5	284.1	249.8	262.85	223.91	375.61	284.16	276.58	273.8	287.3	260.48	288.26	310.55	259.37	340.12	184.9	210.25	242.03	160.28	317.46	363.37	337	361.27	387.11	335.74	301.86
TEAK010277	TEAK010277	740.83	113.56	41.42	61.28	27.39	22.12	21.24	61.88	8.09	101.96	76.72	99.38	183.91	1340.1	39.46	40.35	196.88	104.03	100.04	211.5	43.11	41.63	41.89	44.34	102.52	487.71	33.53	98.1	10.65	286.75	47.53	208.34	129.69	236.95	83.72	85.28
TEAK037398	TEAK037398	737.63	501.88	1069.19	762.33	825.88	673.65	876.34	620.09	936.95	500.51	536.48	466.38	439.16	253.24	486.96	514.25	797.25	625.02	521.96	773.67	574.99	416.88	410.09	605.9	522.51	660.03	497.11	568.49	570.41	726.62	811.74	820.09	859.71	1256.19	1176.91	1960.95
TEAK030864	TEAK030864	722.46	737.35	1142.48	794.55	1015.93	631.02	1187.48	614.76	1513.14	567.19	476.58	530.34	461.79	115.22	228.95	257.81	192.03	352.91	307.13	544.2	268.36	196.37	175.75	242.91	301.36	277.21	643.23	366.38	711.77	452.97	701.83	473.67	772.41	1076.65	1101.17	1197.35
TEAK028538	TEAK028538	717.34	652.15	1566.43	860.42	1661.26	675.51	871.1	1083.76	704.79	1870.67	859.85	1185.97	1627.67	596.5	838.34	1187.47	1444.05	899.66	905.56	1362.97	932	711.51	771.57	1028.1	1014.13	899.42	1361.27	907.75	1772.69	1124.22	1540.03	1257.13	1067.74	824.11	994.82	929.18
TEAK031457	TEAK031457	714.66	608.23	1076.61	548.36	974.48	399.09	257.48	595.43	363.8	769.18	653.4	683.01	522.7	494.49	523.81	446.98	483.07	727.36	658.46	773.82	471.13	423.67	459.71	729.45	743.6	1107.88	885.11	658.85	653.18	1059.26	871.29	945.43	831.77	356.7	706.74	358.75
TEAK005928	TEAK005928	709.73	548.24	555.6	734.95	729.48	698.85	896.02	871.89	733.26	930.93	753.47	623.1	732.81	617.37	636.57	1006.24	975.94	748.69	756.46	766.84	607.54	663.34	726.71	797.03	923.12	481.45	391.81	643.55	367.44	999.13	1017.45	945.67	765.53	739.15	881.8	597.12
TEAK031719	TEAK031719	708.19	551.54	1064.98	472.6	1154.6	746.62	595.53	644.08	438.8	1347.36	572.7	843.1	1704.27	469.33	606.28	571.06	766.68	423.61	400.94	569.26	479.01	395.56	522.19	743.36	470.61	1102.51	1037.64	582.9	1138.96	468.15	532.57	484.33	383.21	213.73	376.01	244.9
TEAK037662	TEAK037662	707.19	1167.22	976.22	1938.48	1714.44	370.01	292.3	633.17	267.76	1174.37	814.49	927	957.74	1228.66	1622.93	1941.91	2252.4	1372.57	1405.84	1364.07	1492.31	1537.89	1785.95	1412.74	1903.64	780.76	669.05	1286.12	550.21	1154.25	1117.03	1372.23	1373.08	1035.41	1057.9	931.01
TEAK030980	TEAK030980	705.02	90.02	129.96	122.29	153.82	510.05	1025.03	697.47	935.18	60.1	64.97	34.43	56.8	39.31	47.96	44.56	70.78	111.23	86.29	114.91	48.05	53.98	29.98	107.28	77.45	59.52	58.16	97.21	54.06	185.61	270.93	133.56	91.21	368.06	232.87	526.9
TEAK013876	TEAK013876	700.7	166.08	24.41	194.84	119.17	749.78	1459.03	1844.66	1253.5	984	528.62	676.23	687.77	139.28	220.42	295.86	618.78	368.15	290.05	358.53	158.62	253.58	132.89	173.71	462.64	210.85	538.85	231.86	659.19	1496.78	1892.55	1321.27	1117.71	829.53	804.43	1245.1
TEAK006354	TEAK006354	698.97	106.86	90.26	122.46	130.42	74.33	148.11	86.5	146.68	196.74	88.11	129.83	100.31	57.58	57.05	80.47	79.5	63.75	57.54	79.22	59.59	43.85	75.36	79.79	93.36	104.39	59.54	79.14	47.19	99.06	106.46	70.59	94.74	209.53	187.76	189.41
TEAK038562	TEAK038562	685	534.64	550.35	563.23	682.2	549.81	560.83	450.68	550.51	265.02	161.67	233.9	197.09	122.78	141.32	158.09	353.61	168.15	204.77	110.09	182.97	132.15	98.17	208.91	245.04	138.14	307.41	180.27	142.32	375.28	405.86	187.87	208.06	264.18	160.51	606.03
TEAK003832	TEAK003832	683.32	160.58	66.39	46.66	37.33	181.69	307.39	360.15	342.73	111.42	143.03	112.89	115.21	65.24	31.47	83.86	45.74	231.05	234.74	145.98	75.45	112.26	87.18	162.34	151.38	103.61	144.63	149.02	108.57	207.58	124.79	86.11	64.47	75.3	87.03	50.1
TEAK036576	TEAK036576	677.05	986.88	791.27	684.73	672.15	308.53	193.69	431.13	359.83	222.91	328.16	378.44	253.24	910.03	1290.95	610.98	464.84	993.14	1009.89	579.37	841.78	1252.41	1098.32	861.25	923.48	596.29	553.58	736.31	506.26	336.7	318.61	417.34	301.92	222.88	258.98	296.38
TEAK001105	TEAK001105	672.29	458.49	3074.43	992.4	1348.55	772.7	1656.82	2119.38	718.31	2430.71	1517.51	1693.61	2371.1	682.6	1120.44	1206.13	1734.76	834.23	1076.02	999.85	853.84	708.47	946	892.63	1089.3	881.39	843.73	1043.15	899.74	2607.45	2135.31	2575.59	1092.98	1543.43	2902.98	899.86
TEAK016043	TEAK016043	667.33	297.85	579.18	373.64	482.44	252.66	602.75	419.68	346.71	511.64	486.74	453.34	427.52	139	307.79	149.43	136.92	212.68	186.51	313.28	297.98	173.23	260.5	278.63	144.45	540.47	339.28	305.68	328.24	367.13	457.66	302.69	214.16	94.27	181.78	123.47
TEAK007968	TEAK007968	662.94	764.25	792.42	881.93	677.76	610.24	516.88	527.88	560.48	350.98	552.71	530.55	402.7	734.73	1212.71	408.82	337.18	803.61	770.92	605.4	919.89	906.78	887.69	701.35	711.83	785.04	505.03	880.96	464.64	588.51	556.46	613.1	561.28	424.61	514.92	560.42
TEAK022328	TEAK022328	659.98	240.7	353.12	251.98	321.6	599.56	631.82	462.34	798.3	218.13	241.56	267.49	219.56	120.3	202.23	180.42	143.57	244.92	161.7	274.71	182.98	191.21	157.97	244.29	231.53	315	267.05	281.54	361.19	356.41	399.33	321.53	299.93	266.32	231.51	333.38
TEAK000139	TEAK000139	657.13	728.63	758.96	1358.35	895.18	268.91	573.63	281.24	424.27	60.16	79.59	67.09	45.16	39.14	74.5	65.38	41.31	271.68	195.55	315.86	98.89	83.06	63.93	127.87	180.51	101.27	75.2	179.21	82.68	176.68	284.03	208.57	269.2	355.86	160.01	437.8
TEAK016000	TEAK016000	657.12	96.5	194.03	119.3	118.6	202.76	165.48	158.17	205.66	58.34	119.44	119.75	70.89	90.71	81.79	73.72	46.09	97.99	111.37	89.31	74.8	124.77	130.31	130.4	127.7	128.54	150.67	170.04	151.84	163.28	96.29	168.4	96.72	148.9	65.87	267.93
TEAK015391	TEAK015391	653.9	136.21	108.88	181.24	106.2	352.15	456.48	287.96	320.15	338.68	514.4	464.38	260.22	133.85	153.87	182.23	100.83	308.39	220.14	269.12	175.27	156.22	167.98	188.96	253.6	166.63	283.45	244.5	247.29	450.4	551.29	412.46	565.29	351.43	320.82	284.9
TEAK038540	TEAK038540	653.47	991.64	2047.33	1583.64	2021.9	952.95	1234.55	1042.25	774.6	426.49	358.68	358.69	410.73	179.93	293.65	558.28	1150.22	227.05	239.96	288.7	785.1	378.45	244.95	490.16	311.45	915.62	568.48	387.1	518.25	343.03	534.25	421.3	586.4	1567.71	1214	2750.21
TEAK011329	TEAK011329	653.38	644.66	352.05	556.65	430.17	479.02	867.81	856.19	853.26	1093.37	859.01	789.41	1337.49	547.43	496.09	673.89	714.9	579.57	569.08	506.25	285.13	474.2	479.18	641.53	798.11	572.69	502.07	549.15	357.25	1208.74	1110.99	999.43	690.28	590.79	577.01	635.92
TEAK035207	TEAK035207	652.87	3365.81	2885.33	3501.48	2111.94	191.97	349.7	190.37	333.07	24.39	21.07	20.72	15.15	88.13	53.41	34.64	33.25	57.52	52.04	70.1	41.72	42.41	28.38	42.67	71.95	34.45	43.47	53.38	27.11	80.49	143.54	141.67	220.39	535.25	562.35	441.4
TEAK036452	TEAK036452	650.24	283.18	595.71	392.29	335.5	386.71	527.7	454.21	332.49	1735.04	1379.03	1038.94	1954.32	160.71	347.57	507.1	674.09	566.96	463.48	492.59	287.69	228.38	342.51	644.43	686.38	1347.85	1070.04	527.34	1065.41	1090.19	669.38	757.35	719.63	758.69	997.91	555.2
TEAK003040	TEAK003040	649.09	25.15	55.85	64.59	64.19	649.37	981.14	527.57	815.36	139.75	146.5	120	132.46	27.68	31.94	38.89	32.29	66.53	49.92	74.1	39.18	33.58	50.82	69.84	52.55	121.49	87.58	67.97	106.01	263.19	247.3	201.8	152.4	432.71	258.97	620.43
TEAK022487	TEAK022487	645.61	608.17	539.64	896.28	559.78	754.8	905	680.34	753.9	487.76	473.63	590.83	561.89	563.24	682.12	578.42	487.53	598.85	506.83	586.57	609.94	652.55	624.03	603.19	670.48	669.43	499.51	630.9	548.99	677	814.89	629.54	590.96	525.34	539.25	531.6
TEAK034104	TEAK034104	639.03	97.83	148.84	152.6	145.13	428.38	355.78	299.43	411.72	198.64	133.87	147.93	176.36	89.8	77.4	89.85	77.22	112.52	98.11	133.51	92.89	78.39	88.12	95.17	139.57	182.23	181.97	120.79	226.18	206.59	213.72	140.02	144.31	440.72	278.11	560.56
TEAK022343	TEAK022343	637.71	701.28	405.63	725.08	682.67	565.21	499.63	804.88	509.04	492.66	388.95	531.14	574.63	572.36	769.01	617.41	648.21	756.91	646.88	548.92	567.45	795.26	629.18	756.3	781.29	613.69	494.17	684.25	381.61	650.22	647.31	827.01	506.74	497.29	464.96	505.62
TEAK013517	TEAK013517	637.46	558.52	464.26	461.87	354.88	402.01	380.72	265.89	435.04	176.89	318.64	293.36	180.35	666.63	681.15	266.74	225.58	575.04	525.32	336.8	528.62	754.57	640.79	483.41	473.62	453.09	386.08	534.96	324.69	327.29	282.64	358.26	284.46	334.57	357.89	319.72
TEAK003639	TEAK003639	635.08	1266.22	735.92	1184.62	821.53	947.43	478.14	910.06	659.32	604.92	680.64	835.78	806.2	1498.73	1834.36	1146.23	871.18	1366.81	1190.1	899.09	1207.47	1624.62	1571.01	966.01	1088.22	1029.07	664.55	975.44	484.1	937.12	899.41	1159.69	903.58	606.25	667.32	791.92
TEAK026491	TEAK026491	631.92	14	70.39	15.79	69.13	26.73	88.47	34.2	48.58	4.15	5.6	2.5	0.88	3.95	4.66	3.89	5.27	10.53	7.74	37.14	11.43	1.79	1.94	11.46	5.7	16.9	5.02	16.34	7.55	14.87	67.55	12.53	8.93	146.14	128.3	667.59
TEAK022492	TEAK022492	631.83	617.18	770.48	754.79	551.28	332.65	463.39	856.53	828.22	607.72	529.28	496.28	695.48	268.17	478.39	437.73	496.95	438.45	508.49	483.66	268.68	378.95	292.32	491.81	645.83	900.22	844.15	867.97	854.6	771.68	732.26	634.51	546.19	419.57	517.34	499.67
TEAK026348	TEAK026348	631.35	687.73	1640.43	1707.3	689.4	269.06	339.03	617.23	313.48	403.69	818.51	685.28	424.1	1062.38	1444.31	2251.94	2238.73	1410.38	1169.55	1109.47	1190.96	807.24	1588.69	697.06	2248.52	665.33	516.81	885.08	422.27	463.62	826	787.68	1059.93	1001.44	848.84	1067.37
TEAK032291	TEAK032291	628.15	687.81	566.87	601.71	749	710.07	1077.63	1302.1	955.44	1273	788.54	772.31	1567.57	483.16	518.89	674.44	946.77	560.5	651.55	654.15	353.44	575.84	501.32	996.05	786.37	1080.94	370.05	654.91	431.55	1379.68	996.92	854.23	633.02	514.47	638.13	356.37
TEAK029851	TEAK029851	627.68	229.66	439.16	346.32	655.36	1019.47	781.8	587.47	861.17	340.23	216.42	311.91	358.03	75.39	100.95	144.08	190.77	116.97	111.25	153.69	90.84	79.95	75.27	116.17	147.33	106.91	86.33	111.23	111.98	497.78	532.91	498.2	399.53	2485.36	1586.37	1819.05
TEAK016183	TEAK016183	621.71	774.61	418.71	696.41	380.41	444.73	585.2	482.49	581.63	977.71	802.25	760.95	809.54	693.08	576.03	864.12	692.44	717.04	858.14	691.02	720.22	852.43	759.76	819.23	778.89	552.23	435.78	685.38	270.18	809.75	875.26	797.86	980.26	711.88	916.14	268.82
TEAK003988	TEAK003988	620.96	626.46	494.56	581.79	618.56	418.51	427.02	798.93	484.55	535.93	467.21	580.36	642.49	529.77	665.87	343.05	424.08	527.97	530.39	441.99	348.44	472.58	366.3	545.92	522.45	784.59	540.24	658.62	458.85	721.35	522.56	793.84	520.74	502.46	484.89	516.18
TEAK030185	TEAK030185	620.67	636.08	510.39	672.65	592.39	249.63	363.21	326.43	276.22	545.93	645.3	475.12	432.59	496.77	481.84	762.73	671.84	772.74	798.33	825.18	585.6	635.96	579.11	665.01	780.85	268.23	262.45	549.27	240.95	656	614.57	683.71	713.08	552.44	466.78	296.06
TEAK035656	TEAK035656	616.49	1130.37	1117.01	1149.98	906.22	591.14	1053.05	866.65	879.95	1763.2	1440.69	1554.98	1478.95	1235.5	1185.96	1669.75	1142.33	1414.28	1468.42	1594.36	1304.21	1143.45	1387.74	1186.97	1479.58	875.12	1564.98	1141.14	1391.14	1254.19	1844.01	1403.19	1521.36	1152.43	1285.48	877.76
TEAK022847	TEAK022847	613.18	636.54	1285.36	1082.88	1141.61	290.86	440.7	492.41	608.46	939.04	330.95	356.69	867.52	215.35	356.7	395.47	526.13	305.6	366.77	515.54	357.12	288.22	271.21	446.27	595.58	524.22	476.46	316.06	494.93	429.35	704.64	419.78	506.82	262.21	301.03	760.88
TEAK019812	TEAK019812	608.85	263.47	264.25	163.66	133.48	325.67	213.41	181.91	249.52	394.46	413.23	412.74	473.3	159.47	240.61	105.03	93.7	288.89	215.63	172.67	157.13	167.65	163.28	275.51	244.94	692.79	306.38	291.71	254.52	261.42	174.61	245.46	268.57	186.86	149.81	196.28
TEAK012433	TEAK012433	608.55	690.04	451.06	665.95	976.59	641.5	766.01	1122.31	713.66	1301.06	532.13	888.84	1517.96	767.04	777.66	787.93	1091.81	798.02	712.73	749.18	849.66	984.4	737.51	784.37	836.2	672.92	715.25	894.71	844	1243.07	1337.9	1196.34	842.84	628.14	789.61	808.97
TEAK015249	TEAK015249	608.51	389.38	249.1	375.18	200.33	307.04	368.81	505.37	437.4	364.91	753.11	505.71	306.71	258.27	279.13	221.78	142.12	423.96	504.16	322.44	191.14	250.09	266.48	329.46	523.11	272.24	257.87	604.86	125.19	645.69	623.81	631.07	731.64	435.47	625.02	263.95
TEAK011628	TEAK011628	607.79	494.4	462.85	670.33	407.26	273.73	389.85	354.86	425.61	296.13	315.34	384	277.93	285.32	349.87	159.83	139.62	289.21	249.23	284.77	214.85	243.35	209.38	195.17	246.63	221.02	318.55	224.13	333.56	365.34	397.43	535.73	581.12	541.65	412.47	553.13
TEAK003617	TEAK003617	601.08	2687.78	1513.1	5514.81	2015.2	407.72	536.54	1861.4	341.99	7708.91	4787.98	3975.81	5088.63	2311.11	3894.34	7669.37	10922.9	5286.89	5404.52	5154.89	2636.99	4026.75	3909.73	4846.75	8104.95	2467.14	2613.8	4746.06	2331.26	4863.48	4663.39	5645.87	8023.64	3080.04	1655.55	4116
TEAK040981	TEAK040981	592.1	780.36	614.05	698.7	896.07	730.34	523.67	835.13	578.78	576.48	383.27	514.01	704.91	754.43	750.28	596.83	755.54	596.67	611.06	588.06	565.65	823.66	686.98	657.99	727.11	764.43	416.24	620.84	421.29	798.07	758.75	929.33	587.13	514.7	577.7	602.64
TEAK034551	TEAK034551	590.85	520.19	456.89	696.43	737.6	511.79	394.23	853.58	431.03	1060.88	694.93	657.42	985.8	564.84	626.16	964.51	1165.85	744.75	749.89	625.77	540.79	687.63	717.68	731.69	908.12	663.53	453.13	782.18	454.29	1074.6	916.13	1043.51	976.42	1178.46	1291.28	967.42
TEAK007541	TEAK007541	587.73	1.86	5.61	2.26	1.73	17.7	4.24	7.03	0.77	2.2	69.41	49.53	5.3	1.29	3.63	3.49	4.14	1.12	0	0.92	2.53	1.34	3.34	5.49	1.89	2.33	0.93	0.56	0.52	6.19	1.79	1.69	1.95	91.97	11.47	295.2
TEAK010319	TEAK010319	586.53	377.31	343.46	396.46	258.47	398.06	352.97	400.8	415.39	234.94	289.96	308.37	198.56	207.41	212.84	252.99	187.98	227.43	192.16	215.94	182.37	188.59	222.1	216.87	259.46	309.15	627.48	269.68	485.77	238.8	291.77	220	228.04	385.12	375.88	479.12
TEAK033917	TEAK033917	584.49	638.54	539.12	845.73	481.56	519.32	482.48	661.83	434.92	985.04	1067.38	930.25	553.01	716.73	585.26	1165.79	759.61	926.67	1018.8	901.19	663.44	644.66	861.6	827.49	1083	376.89	552.03	938.98	312.23	910.7	1108.24	877.44	1305.96	1092.73	1241.14	544.68
TEAK007450	TEAK007450	580.06	509.23	393.65	634.14	271.85	161.77	114.39	236.84	135.09	306.44	942.57	522.07	332.87	644.65	668.19	352.25	220.76	759.34	731.45	384.95	423.81	569.66	663.02	527.77	686.61	543.61	328.72	730.87	228.14	566.97	365.05	579.4	773.52	687.29	850.51	449.74
TEAK010599	TEAK010599	575.39	684.01	995.41	800.36	957.22	526.33	823.68	775.87	598.02	1268.21	754.49	924.01	1257.69	608.01	676.52	807.07	1121.83	623.44	596.07	848.85	616.54	580.28	570	762.1	885.08	798.15	1129.78	732.46	1081.13	1088.19	1119.68	923.38	804.56	701.07	780.13	734.92
TEAK002712	TEAK002712	574.16	1344.45	2093.14	1650.43	3159.17	4581.38	5123.88	3344.35	4931.38	487.2	813.43	1642.42	408.53	2061.78	3425.09	861.73	356.54	1555.93	2936.63	4240.74	2151.44	2360.13	1835.43	1968.72	696.45	2187.77	1866.46	2933.83	3226.65	3117.63	5511.52	3886.68	1115.63	493.73	1312.44	222.04
TEAK040774	TEAK040774	571.98	1162.31	1452.02	1059.06	1500.87	775.01	528.9	415.67	568.11	317.88	195.42	214.13	280.29	642.31	491.2	436.09	407.91	314.92	464.96	557.39	472.78	559.32	551.32	566.32	407.07	930.57	892.81	487.24	1027.43	292.6	388.04	262.9	229.33	1194.13	1004.72	1355.72
TEAK002162	TEAK002162	571.24	763.69	753.02	473.62	835.95	655.88	821.76	754.49	836.95	747.05	488.63	606.71	701.06	987.59	633.32	630.24	915.7	736.26	662.73	704.96	714.54	715.4	448.05	745.09	671.66	708.65	484.91	458.95	405.15	433.32	319.17	465.76	464.37	742.19	650.89	577.93
TEAK010025	TEAK010025	571.17	570.52	462.91	650.92	775.15	471.96	486.6	873.95	696.76	768.46	477.59	642.81	805.26	500.2	863.95	775.55	807.57	756.82	747.84	748.53	495.13	693.34	550.96	719.25	747.92	681.5	548.61	666.5	533.88	1092.06	1094.04	1126.58	801.69	607.84	559.26	581.95
TEAK007939	TEAK007939	571.11	418.67	306.78	578.12	227.39	347.65	304.48	403.49	355.83	333.26	992.75	601.5	227.04	591.02	588.77	309.8	243.29	865.16	795.92	389.57	447.22	551.35	651.89	510.02	678.33	338.67	326.58	780.54	208.43	585.13	372.58	492.16	805.93	636.51	1008.02	461.48
TEAK033593	TEAK033593	570.01	452.85	744.94	398.49	753.01	366.75	470.15	525.26	626.85	401.35	319.94	386.18	411.93	555.44	435.26	414.1	587.42	389.16	357.93	416.86	450.03	398.59	295.02	343.51	421.84	384.93	293.25	308.44	302.33	289.8	211.56	296.74	244.16	556.52	493.71	442.36
TEAK019144	TEAK019144	569.43	585.97	418.9	496.02	746.76	655.67	455.64	904.71	587.9	875.98	427.79	624.79	1021.51	578.72	663.49	706.44	956.3	680.81	588.17	523.2	510.82	705.27	630.08	721.54	766.24	672.4	458.6	538.53	411.1	883.77	766.95	926.16	578.37	450.4	510.85	647.06
TEAK007952	TEAK007952	567.17	602.04	710.76	691.73	894.94	714.37	896.65	1067.13	671.1	1173.71	572.14	708.35	1206.79	685.99	769.48	901.45	1120.33	647.46	637.02	691.78	698.42	862.37	830.68	679.2	878.09	718.29	611.24	654.34	622.76	965.52	1053.68	811.96	683.2	441.49	585.17	474.2
TEAK025288	TEAK025288	566.61	536.8	436.89	561.66	567.41	434.06	612.41	884.43	709.62	874.47	478.43	542.69	942.49	435.23	547.17	499.98	775.5	487.95	495.7	491.84	432.09	506.94	372.88	505.96	566.68	594.33	420.94	459.53	332.65	798.45	791.69	773.19	596.69	497.67	539.38	420.94
TEAK010171	TEAK010171	564.48	573.87	322.37	1011.78	274.25	285.2	278.54	314.71	250.84	364.63	764.77	619.47	316.64	662.53	711.72	715.94	494.99	1141.59	1129.87	635.54	700.12	760.37	949.44	761.01	918.72	364.25	313.69	833.39	182.04	467.26	413.55	694.51	988.63	1098.09	837.89	648.41
TEAK033675	TEAK033675	563.38	544.95	783.5	809.15	1007.12	708.52	761.37	791.99	650.23	880.38	545.88	631.08	1028.47	499.65	885.59	843.85	1118.1	897.52	725.88	943.16	851.19	699.53	760.38	930.6	1140.18	897.49	700.68	950.19	794.85	751.69	845.94	766.61	732.1	553.78	553.05	852.62
TEAK023001	TEAK023001	562.62	813.52	247.27	1645.97	505.58	318.83	804.87	677.13	551.13	306.89	429.49	285.33	322.2	1371.16	2513.24	3298.12	3059.2	1419.26	1224.15	716.23	1748.93	1543.81	2435.16	1237.45	2231.72	788.51	337.75	1663.2	452.9	786.71	628.63	485.76	639.59	251.76	352.82	288.72
TEAK038914	TEAK038914	561.55	532.68	808.68	449.78	700.15	1086.23	1134.33	1323.01	959.06	1620.07	776.6	961.45	1760.18	484.01	545.42	737.51	1027.7	580.43	480.09	680.72	612.74	491.75	587.82	707.42	649.37	860.09	805.1	598.18	848.36	877.27	992.3	780.49	762.52	675.2	757.22	644.68
TEAK029790	TEAK029790	561.45	407.78	587.65	711.21	889.69	357.49	408.84	440.27	345.16	632.44	442.17	406.72	585.64	456.24	764.11	802.7	961.56	668.43	739.05	811.2	748.18	722.67	868.69	828.81	1052.14	673.5	520.37	917.91	709.55	684.03	584.63	576.86	518.22	359.07	421.46	532.71
TEAK017968	TEAK017968	559.61	43.94	76.62	40.95	66.73	337.02	689.07	291.44	551.69	170.42	41.43	104.43	187.29	14.25	11.85	5.24	6.2	11.64	12.83	32.19	8.64	15.11	12.58	36.61	20.57	70.87	275.44	48.06	240.75	189.86	336.88	146.03	91.95	971.65	551.75	2817.91
TEAK019529	TEAK019529	559.58	191.66	330.19	278.89	221.19	1486.21	2962.94	1504.82	1971.36	638.87	656.25	837.74	670.4	197.7	184.16	188.92	155.19	323.21	200.3	239.71	205.53	184.32	182.74	148.4	272.36	191.88	516.51	254.51	691.84	829.6	1017.07	562.55	833.41	1366.52	1025.88	1864.27
TEAK021829	TEAK021829	558.01	452.21	356.73	370.6	321.93	633.6	440.17	616.99	612.77	455.59	429.45	493.77	554.97	344.85	416.47	282.3	189.53	412.97	398.01	326.06	363.14	382.19	460.56	395.56	356.85	850.48	493.23	465.59	409.49	566.72	567.6	492.91	527.87	360.93	479.36	483.17
TEAK019580	TEAK019580	556.78	1334.37	1835.52	1437.08	2012.42	428.16	526.25	804.06	404.5	1279.99	1214.93	1305.25	1189.95	1211.41	1569.07	1607.32	1300.02	1217.51	1241.65	1708.07	1288.32	1169.12	1462.18	1340.86	1387.82	1119.67	1467.71	1386.54	1744.82	1513.28	1944.57	1554.69	1200.38	911.85	1210.19	759.82
TEAK029283	TEAK029283	556.51	241.37	86.7	326.37	73.18	253.72	173.08	224.22	242.05	218.14	534.8	302.85	117.42	348.05	244.95	187.5	146.51	399.96	390.8	173.86	226.27	360.89	422.42	241.39	374.08	119.78	184.9	362.39	68.37	249.98	247.9	306.36	492.61	504.86	460.09	310.18
TEAK006664	TEAK006664	556.34	839.61	2635.33	977.08	1444.06	399.99	700.82	793.89	459.22	739.29	689.71	785.51	798.08	1435.89	2353.43	965.07	652.09	910.4	1224.1	1636.67	1529.35	962.95	1755	1165.71	916.77	1301.89	1961.59	1572.95	2432.18	688.01	1019.02	838.6	646.36	205.5	242.73	428.32
TEAK024612	TEAK024612	555.41	161.78	278.8	153.21	176.47	585.43	900.64	699.78	788.72	350.77	507.18	333.25	184.17	166.59	179.69	264.89	154.42	277.63	310.8	328.37	219.29	175.1	210.41	257.6	271.52	135.56	183.83	312.57	125.68	517.55	543.85	482.9	483.98	445.39	803.95	169.85
TEAK038021	TEAK038021	554.06	68.57	853.84	236.27	265.48	143.37	49.54	466.95	114.49	58.2	20.14	30.05	110.7	40.58	90.06	256.14	63.43	200.91	39.51	66.41	7.11	39.77	80.17	176.76	173.13	144.77	50.34	261.8	200.79	265.3	159.22	364.95	86.47	81.93	147.76	60.82
TEAK033042	TEAK033042	552.34	864.17	1061.23	1149.71	1399.36	668.9	781.37	1017.15	582.64	2334.13	1280.1	1662.69	2159.94	942.49	1047.6	1322.35	1787.15	1016.78	1032.56	1433.09	785.59	937.23	961.9	1063.23	1161.08	857.53	1319.62	987.73	1329.8	1665.04	1860.59	1743.94	1815	818.7	1192.11	719.48
TEAK021727	TEAK021727	548.88	32.65	138.4	43.05	146.75	110.34	178.17	134.58	147.46	108.37	38.41	50.02	136.74	26	60.55	24.49	36.24	23.48	9.95	22.86	39.1	16.73	46.06	85.61	22.19	389.88	41.83	75.6	46.29	35.01	49.76	30.2	11.75	7.43	22.16	79.51
TEAK012888	TEAK012888	546.07	133.08	170.05	173.44	123.75	142.64	196.32	104.64	173.3	60.14	61.67	84.78	70.35	55.96	95.8	91.22	90.9	74.46	69.75	88.71	83.01	97.15	77.67	73.15	120.24	90.45	149.56	90.26	118.04	83.49	114.04	77.77	68.88	369.97	324.67	390.76
TEAK006101	TEAK006101	545.2	133.31	137.29	137.99	106.94	438.88	365.33	446.92	509.87	226.92	270.71	208.95	116.47	109.77	108.35	153.85	120.94	150.57	184.35	167.46	129.84	135.4	141.17	140.12	154.32	103.82	188.34	197.21	133.04	223.94	281.65	235.59	252.52	516.81	470.94	202.04
TEAK017912	TEAK017912	544.34	25.17	59.22	36.82	59.33	739.77	118.41	101.64	82.65	167.92	310.55	130.12	148.02	30.54	58.31	56.57	122.85	71.49	103.38	72.71	67.93	28.77	61.13	315.66	30.87	811.36	41.77	137.47	88.93	207.42	93.9	39.12	47.75	90.9	181.67	39.74
TEAK022745	TEAK022745	539.22	418.19	1297.51	1017.43	675.07	615.71	455.22	364.66	393.61	452.49	1020.17	939.72	663.74	340.68	468.38	223.95	484.28	436.22	313.25	297.21	419.71	304.47	424.42	503.16	293.16	674.68	513.25	455	367.64	305.77	287.66	311.77	406.89	256.47	436.75	500.39
TEAK012432	TEAK012432	538.2	893.75	542.96	732.45	1066.41	597.09	552.94	946.76	669.08	1226	441.42	716.9	1283.08	945.44	930.16	901.05	1209.83	776.76	712.26	748.56	860.34	1114.94	802.03	902.44	861.15	690.63	659.56	618.58	517.5	1151.29	1298.62	1178	831.1	531.3	614.96	717.48
TEAK001260	TEAK001260	536.88	632.49	1627.79	1245.34	1495.38	263.77	328.62	732.98	413.01	876.91	419.17	749.33	918.69	579.7	1641.21	1446.89	1929.69	806.95	1054.6	1000.05	964.03	1008.72	921.88	849.3	1375.46	656.2	503.65	1083.45	702.11	879.1	844.69	931.94	767.31	382.31	502.34	890.82
TEAK005055	TEAK005055	536.2	126.44	64.14	168.61	134.92	204.54	138.49	182.87	151.2	171.61	105.81	89.94	118.32	33.6	25.49	60.49	73.07	69.09	60.32	68.94	20.91	32.96	41.76	67.5	78.81	32.85	67.33	55.54	55.11	122.67	132.42	110.5	110	854.24	434.69	326.64
TEAK009006	TEAK009006	535.65	146.32	431.28	319.67	219.86	427.78	642.05	273.95	559.16	154.48	251.05	214.59	118.01	66.78	103.86	44.36	21.7	144.15	146.1	152.8	122.81	89.2	90.49	114.92	70.72	152.29	77.8	109.69	66.75	219.03	243.02	262.59	229.91	33.6	80.24	70.85
TEAK023989	TEAK023989	534.97	242.63	923.18	520.8	775.81	900.69	540.62	349.21	372.58	92.58	124.84	176.86	128.27	106.37	94.3	97.91	249.45	71.48	64.86	65.47	97.42	76.45	74.03	87.21	68.39	166.14	288.94	110.34	290.53	208.62	158.29	153.84	134.39	2781.35	1778.06	4196.35
TEAK027614	TEAK027614	532.59	533.19	630.54	463.73	352.04	484.49	401.06	350.48	322.58	302.12	682.93	541.51	388.71	862.81	590.15	235.21	184.33	557.19	594.18	402.12	484.26	694.93	653.38	518.45	475.05	647.26	533.42	614.03	536.56	553.39	295.41	495.8	432.97	407.9	613.67	360.02
TEAK001068	TEAK001068	532.52	527.89	260.18	940.54	197.2	322.7	243.93	404.61	220.47	394.87	833.63	657.34	385.29	925.28	831.34	538.83	311.63	1066.81	1054.56	584.59	722.06	1101.29	1090.71	650.07	1042.24	507.88	490.78	888.43	298.88	639.19	521.33	763.21	934.23	469.21	454.77	415.64
TEAK004844	TEAK004844	529.82	467.05	628.15	385.85	729.74	384.82	451.02	844.94	599.28	1119.09	829.47	657.02	1138.1	139.51	457.43	679.55	804.46	535.08	454.42	684.04	199.97	287.95	230.74	772.86	520.14	1755.2	639.55	641.01	650.94	1012.41	1136.07	730.15	730.79	557.68	918.86	576.28
TEAK013099	TEAK013099	529.5	608.54	704.07	583.98	429.54	281.51	344.41	264.6	267.4	254.22	484.54	381.47	213.35	411.46	431.13	349.58	210.99	724.01	580.69	529.71	386.64	380.08	421.55	451.51	608.16	323.77	310.11	576.89	249.05	347.39	351.58	416.76	634.34	227.24	298.87	213.8
TEAK021741	TEAK021741	529.24	261.28	198.37	330.64	302.75	98.27	372.83	242.6	139.19	718.95	521.71	485.1	392.9	213.73	324.22	414.13	436.58	374.76	213.84	292.76	278.38	458.21	361.4	383.72	555.93	202.23	307.69	320.38	105.12	414.97	684.29	372.3	381.23	455.07	452.6	469.08
TEAK032565	TEAK032565	524.56	372.14	293.5	230.21	280.05	558.71	506.16	458.85	553.2	473.01	454.32	532.54	801.2	307.67	270.4	245.69	203.79	295.71	223.91	293.47	228.27	212.5	270.79	493.18	225.86	971.23	413.09	467.81	428.21	476.57	381.26	417.51	307.14	295.42	339.27	365.61
TEAK019283	TEAK019283	520.07	684.09	438.86	1278.86	811.26	169.13	164.76	522.23	124.56	1334.94	1059.51	1047.82	880.28	745.44	833.08	1408.54	1897.41	1115.82	1132.03	918.65	706.45	895.4	998.82	1019.1	1661.67	465.11	556.48	1166.21	418.52	1042.84	960.06	991	1334.39	1281.47	1291.22	633.45
TEAK012881	TEAK012881	519.03	328.58	409.06	246.42	297.45	490.88	439.73	219.08	434.19	318.85	343.94	318.49	276.45	259.11	260.68	126.89	116.52	167.42	204.57	201.87	230.82	251.77	207.68	258.79	199.12	509.36	412.62	255.8	525.64	298.42	344.57	211.92	243.86	249.69	287.25	515.17
TEAK028901	TEAK028901	518.77	123.64	75.75	91.62	65.62	416.13	430.36	294.96	473.19	56.67	148.62	75.03	73.15	43.92	51.65	38.19	43.96	83.73	74.89	44.64	35.77	30.83	35.16	107.31	59.4	319.47	201.18	162.28	253.09	138.17	128.54	127.7	124.22	384.24	315.11	468.02
TEAK001356	TEAK001356	518.57	787.33	332.97	435.73	438.14	549.28	491.04	748.67	532.61	681.77	818.68	830.01	689.77	803.06	592.6	848.47	725.94	831.67	822.31	817.64	627.66	903.54	687.38	725.74	780.03	421.16	342.41	630.62	227.02	788.26	673.57	908.2	814.12	570.9	579.42	261.9
TEAK027140	TEAK027140	517.93	136.77	110.18	117.03	57.57	899.24	941.21	700.72	969.05	245.91	296.34	303.5	246.64	92.45	87.4	108.78	60.54	305.41	237.12	155.15	76.49	132.42	151.47	198.33	237.07	363.51	141.68	269.94	170.69	649.29	801.29	665.14	448.63	351.81	383.55	617.2
TEAK018671	TEAK018671	517.21	95.85	398.34	212.23	190.62	239.23	279.37	185.86	140.94	20.8	24.78	12.01	6.18	4.35	8.19	48.76	215.63	2.8	4.62	0.62	25.39	9.66	5.1	22.54	5.88	67.35	8.78	10.73	11.23	6.49	5.67	2.99	17.38	403.79	239.73	327.89
TEAK024265	TEAK024265	511.03	416.34	426.78	373.23	300.68	368.53	304.43	396.8	439.84	364.49	423.68	457.38	469.4	366.22	493.41	242.18	217.56	389.65	456.94	371.25	341.26	355.64	425.82	420.74	437.16	781.93	465.6	565.83	430.93	470.66	456.24	427.84	374.1	344.62	407.35	495.07
TEAK021122	TEAK021122	509.71	544.43	507.35	1060.15	547.88	143.85	497.24	275.54	403.03	215.08	316.59	248.8	246.53	114.68	208.55	264.6	287.32	253.43	222.47	375.24	243.96	198.97	180.1	287.57	282.78	287.2	274.03	244.23	269.77	251.11	416.14	295.66	485.27	308.57	213.54	383.5
TEAK035437	TEAK035437	509.09	611.4	281.94	967.5	299.44	184.3	121.67	307.26	138.16	408.93	687.71	588.44	314.27	610.73	644.67	783.12	460.79	960.66	942.49	575.05	602.84	719.78	924.38	714.61	935.62	392.28	442.49	920.1	274.04	493.79	416.05	701.31	919.38	907.65	988.71	593.48
TEAK030901	TEAK030901	508.39	27.67	17.77	34.65	30.02	35.11	39.74	84.97	52.59	147.06	65.89	217.2	259.41	25.92	25.58	32.8	43.39	22.53	14.69	14.37	41.37	57.89	37.17	21.96	23.3	109.3	16.16	33.96	19.02	41.67	28.98	17.58	26.76	290.02	155.32	573.36
TEAK024316	TEAK024316	508.35	936	619.39	982.73	713.04	407	430.15	352.91	452.57	275.06	396.8	412.15	285.7	825.05	1012.11	615.31	430.07	945.75	976.67	635.59	812.51	1223.83	1192.65	815.47	1076.91	746.48	494.59	1055.8	501.45	423.89	445.26	485.05	442.11	304.19	332.19	309.44
TEAK022449	TEAK022449	507.63	62.93	51.68	74.6	39.57	107.76	142.23	100.74	129.09	62.55	33	83.44	84.44	16.32	24.82	31.99	81.74	32.71	12.36	24.15	21.82	15.02	11.3	20.4	19.34	218.75	663.1	21.13	497.37	29.08	91.98	73.17	142.62	183.68	185.97	185.39
TEAK014052	TEAK014052	507.24	431.57	518.74	323.54	257.76	762.17	825.65	581.3	907.51	305.05	798.02	558.84	315.49	463.04	442.35	259.67	156.98	443.2	508.12	374.01	414.95	421.87	421.53	359.6	347.24	361.74	443.86	457.94	397.93	481.2	407.81	392.87	479	494.65	586.8	392.8
TEAK002944	TEAK002944	506.49	1688.8	1060.42	2380.78	720.23	345.62	274.33	875.27	259.67	1554.48	2561.16	2225.14	1383.61	2105.99	2197.1	2329.55	1417.83	3102.31	3070.27	2146.1	2083.24	2472.79	2903.2	1954.83	2705.12	1244.48	1397	2551.98	919.76	2079.55	1889.28	2401.81	3308.59	2542.06	2536.14	1669.15
TEAK006281	TEAK006281	506.12	84.67	142.61	60.93	76.53	175.49	203.88	189.27	284.93	206.11	273.14	212.39	144.09	82.01	102.24	134.1	79.21	155.58	149.46	100.03	104.77	95.26	115.23	149.87	128.25	560.09	145.56	175.94	156.06	174.43	178.67	158	242.1	275.5	362.08	371.08
TEAK013375	TEAK013375	504.97	82.24	64.24	90.1	79.12	381.43	163.02	232.75	133.81	75.54	59.35	52.44	96.21	208.41	222.14	168.04	51.69	163.35	56.72	176.42	69.99	108.26	317.49	535.02	133.97	734.36	68.37	475.77	187.74	366.34	169.14	256.09	46.68	13.64	58.17	36.97
TEAK040207	TEAK040207	504.23	338.53	365.67	287.38	346.43	527.96	640.75	754.8	716.87	404.05	328.63	382.81	454.2	235.42	329.7	257.73	246.54	338.15	343.08	314.09	236.25	258.72	261.93	378.01	347.29	500.72	343.58	362.32	233.65	433.91	435.46	473	351.61	453.99	430.37	407.8
TEAK039329	TEAK039329	502.1	186.93	99.08	308.47	125.34	303.14	462.12	443.75	531.52	640.95	636.08	457.9	358.58	203.22	191.13	446.57	287.12	353.84	387.27	323.24	222.79	234.61	315.44	332.55	457.78	168.9	184.88	315.11	83.64	564.92	632.6	462.47	754.83	1033.2	976.08	454.45
TEAK014018	TEAK014018	501.64	0	0.02	0	0	4.82	0.22	0	0	0	0	0.21	0	0	0	0	0	0	0	0	0	0	0	0	9.65	0	0	0	0	15.61	0	0	0.11	12.79	0	5.66
TEAK000573	TEAK000573	500.66	308.36	320	673.93	299.81	367.01	464.58	612.19	458.14	741.72	780.31	622.9	479.16	287.11	378.98	405.58	372.55	622.31	848.34	520.44	307.89	482.39	508.28	581.32	769.97	343.71	431.25	793.07	192.18	657.5	711.93	831.62	953.51	1144.77	1057.94	853.53
TEAK020921	TEAK020921	499.51	751.64	207.32	1080.9	380.84	315.55	220.6	369.29	266	435.84	267.49	397.61	502.44	552	474.69	535.76	695.43	771.25	621.4	600.91	527.77	742.95	817.25	609.63	867.56	577.82	980.27	822.29	878.14	553.07	701.03	594.47	616.13	302.58	296.61	507.65
TEAK036014	TEAK036014	499.1	427.3	626.11	363.91	895.5	357.4	500.41	428.91	386.74	611.48	345.77	391.2	478.68	472.49	455.12	398.86	547.86	319.56	275.67	424.84	392.21	393.23	406.76	454.64	353.01	706.16	533.2	354.98	557.37	557.67	717.08	430.55	371.22	271.17	362.12	355.91
TEAK012339	TEAK012339	498.39	750.94	942.22	813.58	420.57	425.85	330.38	440.56	321.56	600.77	1581.33	1154.19	583.87	1427.58	1289.68	524.96	397.16	1404.69	1419.59	805.48	964.77	1075.7	1245.48	859.22	1136.85	668.61	723.71	1197.96	546.62	821.25	615.71	893.35	1109.39	266.16	583.49	306.92
TEAK021558	TEAK021558	497.58	584.73	850.03	476.31	1037.99	824.5	940.43	900.13	856.99	811.3	489.79	660.38	853.29	542.63	531.88	502	668.82	454.62	422.43	621.09	467.25	454.44	530.57	559.78	532.6	578.55	591.46	573.34	613.45	823.58	826.37	627.94	482.04	349.01	450.42	332.71
TEAK026601	TEAK026601	496.44	292.47	470.97	327.99	525.54	407.43	301.18	526.24	390.01	1000.71	381.23	562.23	1209.69	206.8	289.07	408.23	625.52	317.37	213.17	372.46	213.74	190.38	291.27	493.38	344.97	983.4	507.88	350.64	482.21	395.22	422.37	349.59	355.86	305.49	314.57	545.16
TEAK006055	TEAK006055	492.87	361.91	331.26	462.51	634.41	388.91	266.65	412.17	239.68	1898.02	580.2	757.39	1557.36	374.45	666.66	991.24	1734.82	748.19	696.38	992.71	568.96	610.77	637.46	1039.75	1101.53	544.46	1002.86	652.22	949.89	680.12	693.24	809.28	1328.53	129.22	97.97	145.06
TEAK033615	TEAK033615	492.27	519.71	799.26	736.78	839.94	751.52	1217.64	1344.25	1121.17	1752.08	885.15	1507.2	2123.38	418.15	617.01	860.65	1048.8	531.35	452.24	811.23	521.63	400.26	540	640.83	596.47	732.63	1335.39	487.67	1389.01	1262.66	1408.33	929.54	759.25	665.13	694.21	836.08
TEAK022568	TEAK022568	490.93	377.32	340.11	579.31	412.34	398.97	295.54	661.47	352.18	725.58	539.56	577.5	545.81	543.31	554	732.23	875.7	484.47	539.77	446.31	433.7	515.39	641.97	437.91	604.49	385.66	518.24	450.55	385.02	611.36	742.9	871.6	1025.47	778.6	667.91	538.89
TEAK035968	TEAK035968	490.03	195.72	191.39	209.06	311.43	461.58	703.34	487.2	705.67	261.03	189.7	233.54	234.07	177.52	146.01	158.47	206.29	206.46	204.26	259.9	166.62	176.99	148.7	196.42	200.91	127.46	129.83	159.36	131.64	410.07	487.65	494.81	261.92	589.11	567.37	393.18
TEAK011851	TEAK011851	489.5	4.07	15.97	1.83	3.8	70.08	9.66	46.8	6.3	5.84	159.29	100.96	47.28	1.52	1.85	3.02	2.16	9.83	1.66	1.86	1.8	2.89	1.75	19.57	1.4	54.7	12.84	12	31.82	5.35	4.72	5.15	4.6	170.76	19.58	454.04
TEAK008241	TEAK008241	487.22	553.09	427.03	463.08	700.68	746	588.11	795.4	559.23	893.55	371.89	563.6	891.06	549.43	634.1	716.67	887.83	698.15	616.44	587.5	593.71	792.61	673.26	665.89	720.5	650.79	545.59	524.69	440.69	804.12	843.69	827.14	602.85	441.23	451.39	493.44
TEAK017622	TEAK017622	486.75	239.61	251.11	419.09	286.45	199.98	189.74	346.71	198.81	493.71	467.22	443.73	387	363.5	359.87	502.91	498.7	503.95	512.87	384.19	377.68	378.9	517.2	391.29	520.91	335.87	338.36	457.93	278.95	550.53	527.47	677.78	762.26	694.37	617.59	400.25
TEAK037966	TEAK037966	483.59	1267.37	460.96	1441.58	687.65	325.88	225.06	313.5	383.36	244.46	272.49	475.58	396.7	1585.25	1631.75	1452.53	1650.48	688.72	739.62	465.85	1115.26	1618.63	1351.26	572.24	867.72	300.39	943.71	751.24	674.18	188.28	324.97	377.9	478.88	282.71	163.14	312.63
TEAK002413	TEAK002413	483.31	756.73	1386.61	1059.79	922.89	260.25	718.1	1123.78	298.22	1017.27	800.76	490.28	722.04	831.12	1170.34	1587.49	2296.34	771.39	1386.41	1161.59	994.57	831.34	779.59	703.57	1175.75	744.55	451.52	1135.82	576.23	1470	1519.75	1357.67	877.04	977.38	1116.55	598.22
TEAK031836	TEAK031836	482.88	521.06	559.68	431.06	683.45	722.84	594.09	782.7	728.46	551.58	346.79	418.86	630.48	479.04	557.72	515.03	566.48	429	390.61	522.22	403.65	439.56	481.14	563.8	451.24	886.51	513.72	424.46	482.5	525.29	700.39	489.65	473.6	453.18	381.03	459.91
TEAK009668	TEAK009668	482.77	139.66	69.89	191.38	124.33	98.91	162.27	176.55	124.4	180.56	157.8	101.93	151.85	163.76	173.6	219.97	285.46	163.62	159.64	179.97	163.04	213.94	179.2	167.52	161.08	126.47	170.55	146.74	155.4	176	221.12	230.24	194.34	232.19	216.81	115.37
TEAK036342	TEAK036342	482.27	143.45	91.25	190.12	141.87	78.18	129.65	111.2	94.08	215.68	106.32	144.49	238.93	104.43	115.37	238.13	178.51	162.78	122.79	127.25	129	132.64	133.88	116.68	253.39	75.22	63.95	122.93	44.36	125.03	121.41	167.83	199.13	86.46	51.2	91.2
TEAK036341	TEAK036341	481.73	342.89	140.95	405.63	101.08	318	335.49	247.37	326.21	316.86	780.38	470.43	178	416.94	387.09	286.25	210.87	627.07	579.64	321.18	375.08	345.64	440.28	376.25	497.59	220.08	304.74	468.16	144.21	284.58	286.19	263.95	605.87	357.03	596.48	174.88
TEAK005474	TEAK005474	481.01	314.3	268.66	383.28	144.1	379.38	249.83	322.66	352.19	281.49	528.13	432.33	268.61	463.31	315.99	149.83	118.23	434.08	483.33	267.46	314.52	366.94	445.71	301.9	448.15	239.04	331.22	436.61	160.99	405.81	257.49	337.3	495.05	479.5	521.94	522.16
TEAK022865	TEAK022865	479.3	426.84	282.61	619.09	264.94	382.05	308.74	429.12	318.39	706.89	1253.68	895.83	425.07	537.82	472.11	804.26	450.37	989.52	842.21	609.32	470.8	566.39	757.25	699.16	896.66	429.58	623.95	835.51	380.21	602.85	639.95	647.7	1219.31	1099.14	1231.58	497
TEAK019620	TEAK019620	478.9	227.47	189.33	322.6	383.15	56.05	110.51	173.29	62.41	707.28	474.28	157.3	316.3	163.4	280.59	238.6	863.52	421.94	409.48	322.44	150.97	213.77	227.75	352.43	119.6	188.89	321.44	423.33	199.93	204.04	408.95	355.06	750.77	672.67	590.62	181.85
TEAK029796	TEAK029796	476.58	978.57	618.62	1032.34	816.49	495.95	247.79	427.05	247.67	1234.54	1086.3	850.86	797.76	1456.65	866.67	1119.85	1156.36	596.6	882.98	859.95	691.31	984.88	1111.11	811.5	1070.42	618.91	810.08	944.24	785.63	765.34	784.54	726.92	769.39	1299.22	912.37	673.46
TEAK024800	TEAK024800	475.55	165.76	51.04	316.39	100.23	318.02	411.9	312.29	259.56	2362.45	943.66	1444.54	2200.37	130.97	164.69	267.79	455.53	387.09	229.91	387.74	113.87	163.79	136.18	256.86	480.56	253.56	428.08	236.03	304.47	1208.91	1184.9	1052.04	1118.65	596.23	672.69	668.41
TEAK037964	TEAK037964	475.35	914.16	602.93	1297.27	702.69	421.38	432.36	627.25	355.04	828.94	655.24	734.58	580.03	957.74	1167.2	1322.15	1370.39	1209.33	1314.85	1096.88	1396.5	1590.52	1234.69	1181.31	1297.79	582.14	766.45	1167.85	627.45	678.87	885.68	976.13	918.8	370.92	403.89	534.6
TEAK015902	TEAK015902	475.19	2442.79	68.93	20.31	165.61	578.66	170.17	20.54	3.68	936.64	165.96	98.53	1068.93	6.49	192.37	16.42	33.62	16.98	9.36	6.35	6.07	3.21	2.67	3158.44	5.47	2780.73	1835.11	1061.72	3706.16	49.08	9.63	1.47	28.47	20.11	79.25	34.89
TEAK012978	TEAK012978	474.73	190.75	257.19	152.04	188.07	217.11	266.08	278.95	276.8	470.72	442.39	312.5	578.69	201.29	200.65	170.13	176.44	155.33	127.66	165.22	154.32	163.36	206.39	271.81	132.35	576.34	248.66	262.5	243.73	230.42	283.97	192.99	206.92	205.44	286.15	130.37
TEAK022968	TEAK022968	473.62	296.68	231.44	483.23	232.77	318.81	318.81	323.02	328.54	421.3	505.95	407.46	254.08	356.79	324.35	551.34	327.11	448.58	525.02	474.51	398.97	382.28	537.27	450.52	477.71	260.77	274.54	510.27	208.59	433.43	514.03	415.94	595.72	624.53	715.71	284.67
TEAK036411	TEAK036411	473.09	193.7	313.7	435.59	349.53	1224.02	582.58	669.52	761.74	508.34	284.86	374.66	570.96	61.42	106.34	106.42	204.04	140.01	123.73	170.43	65.7	68.31	96.32	270.73	144.99	906.62	662.22	233.09	744.48	299.54	283.71	297.01	256.36	1738.98	1275.44	2392.93
TEAK034997	TEAK034997	472.66	209.96	1096.96	286.05	768.2	348.94	409.25	393.57	356.98	1006.65	379.52	493.05	904.09	242.76	383.8	333.67	414.33	250.77	257.69	616.88	330.43	255.68	307.38	650.79	259.1	714.49	430.64	351.97	539.65	518.15	584.43	456.28	444.99	229.18	368.74	250.22
TEAK020229	TEAK020229	467.98	327.81	476.51	327.89	517.81	406.17	477.16	521.45	426.72	1221.77	481.01	662.02	1116.6	289.35	385.84	500.45	610.2	350.32	332.36	483.45	334.07	305.69	349.05	516.13	355.11	663.21	672.51	407.39	671.89	598.84	618.19	535.72	498.73	428.54	462.01	428.8
TEAK003056	TEAK003056	467.74	66.9	65.38	76.75	29.74	124.92	230.1	135.81	201.09	86.65	130.06	134.49	75	60.01	43.65	59.65	35.99	95.91	92.78	92.24	73.66	72.38	68.3	65.56	101.14	78.7	106.55	116.04	81.35	134.03	184.67	108.4	144.57	405.04	244.82	242.77
TEAK008361	TEAK008361	466.99	324.05	334.51	349.89	472.55	420.6	413.88	617.77	504.53	668.63	324.02	477.38	694.1	264.72	343.85	352.24	528.47	322.02	296.47	368.02	207.28	243.5	236.49	361.78	407.94	481.04	367.65	389.14	355.39	536.77	544.81	475.77	425.85	380.54	411.51	376.41
TEAK024052	TEAK024052	466.28	648.65	1911.37	697.29	1791.34	233.11	126.43	498.93	129.1	804.31	400.89	411.77	988.66	451.25	625.81	790.21	1211.68	748.29	836.85	797.44	620.22	638.89	598.93	2066.67	770.29	1621.76	579.75	987.46	1143.99	406.3	336.11	628.79	604.05	310.29	378.64	366.41
TEAK026883	TEAK026883	464.48	599.49	415.45	737.43	799.15	531.73	618.28	865.78	515.04	591.33	334.42	420.96	614.19	607.63	673.63	549.95	827	657.42	620.39	630.58	624.94	925.38	549.84	621.32	1170.83	547.6	485.64	689.48	484.84	749.89	802.81	728.08	459.62	341.74	360.93	495.71
TEAK001121	TEAK001121	463.26	450.21	330.38	646.06	452.26	414.56	352.85	546.38	384.7	852.25	634.02	616.21	506.01	473.5	462.34	879.52	747.41	611.93	669.42	616.44	491.85	535.75	694.21	668.8	728.86	331.91	549.85	636.04	441.43	704.5	797.48	710.77	870.85	767.46	785.57	405.3
TEAK000920	TEAK000920	462.35	402.87	401.33	410.52	474.79	489.97	644.37	666.59	459.01	1291.06	820.5	1007.59	1654.32	352.59	340.17	479.01	642.66	403.85	464.94	468.73	342.13	396.9	361.38	532.17	597.8	575.88	912.47	506.53	801.4	825.49	598.43	691.84	501.32	484.18	501.16	458.29
TEAK012761	TEAK012761	460.23	232.94	57.23	231.26	77.65	124.13	91.08	108.05	69.87	131.76	128.31	148.18	199.18	468.07	136.54	327.93	308.24	332.51	378.15	155.97	123.3	252.11	342.63	290.43	321.16	254.51	349.1	225.11	145.85	96.04	72.66	128.71	225.69	188.39	139.07	171.01
TEAK004907	TEAK004907	459.5	1606.05	931.24	2202.43	697.47	275.28	183.03	737.71	218.38	1535.66	2399.18	2010.48	1291.4	1824.66	2105.45	2375.75	1408.3	2981.14	2996.36	2057.22	2017.78	2373.58	2659.03	1956.84	2700.5	1175.6	1256.03	2487.32	880.49	1835.16	1783.86	2309.05	3262.48	2493.94	2374.36	1564.46
TEAK004522	TEAK004522	458.59	427.07	1071.29	496.72	1069.36	393.28	859.85	864.72	449.7	598.59	190.62	365.55	468.89	337.19	487.78	349.61	445.71	241.82	325.65	555.47	456.36	399.51	357.24	424.04	258.34	497.56	395.32	345.95	487.42	456.36	678.1	493.98	261.13	156.59	212.12	496.1
TEAK011492	TEAK011492	458.44	3390.76	199.33	31.29	226.35	554.93	9.36	128.1	30.45	68.36	5.27	7.82	47.34	24.6	80.81	16.95	20.2	23.6	20.52	6.22	7.3	12.57	28.02	5536.26	4.38	6376.52	4092.35	2570.13	6865.54	41.03	5.65	15.87	2.68	27.88	76.97	132.15
TEAK040103	TEAK040103	457.84	957.01	168.44	1202.29	604.15	231.17	246.5	577.85	213.38	643.41	430.96	462.1	499.44	895.96	836.64	1123.38	1631.15	963.75	1204.13	756.79	937.26	1694.82	990.15	931.9	1449.99	396.1	445.01	961.84	388.5	823.74	869.93	1006.96	905.6	560.28	606.41	480.38
TEAK040109	TEAK040109	457.1	495.31	573.08	756.89	296.14	431.86	518.07	607.87	580.77	1378.61	843.85	807.32	1072.14	509.12	509.35	560.34	696.92	603.43	414.84	604.09	348.53	561.52	476.85	411.9	666.71	413.3	292.82	432.07	205.8	1015.5	1001.59	1054.86	819.03	549.46	907.4	701.13
TEAK003329	TEAK003329	455.39	417.74	336.06	337.66	263.61	358.49	341.63	332.14	371.23	194.54	396.69	339.54	239.56	398.82	385.88	134.92	120.42	352.4	317.17	251.06	256	322.34	289.82	299.36	250.85	410.79	227.69	330.45	189.36	363.42	311.04	355.02	362.91	350.36	334.74	270.42
TEAK030531	TEAK030531	455.12	1236.39	2078.94	1487.87	1867.57	540.67	1465.6	715.76	980.49	1971.51	2311.74	1686.26	1112.4	2006.49	1938.13	1577.53	1218.08	1913.22	1832.32	3506.38	2643.42	1993.44	2144.35	1539.94	2114.44	1054.22	1228.07	1629.1	1284.06	2008.19	2376.91	1967.27	2039.67	269.27	473.28	226.52
TEAK032388	TEAK032388	455.09	431.78	408.1	613.93	370.61	161.03	269.33	215.25	172.02	351.27	445.6	454.85	214.51	538.09	457.69	671.57	367.87	580.07	669.59	646.69	505.58	478.87	644.23	469.14	665.97	287.39	407.86	614.09	301.56	410.94	590.54	506.81	800.09	486.51	555.96	257.5
TEAK031079	TEAK031079	454.24	63.34	33.97	0	98.07	55.45	63.51	87.82	116.43	130.8	80.62	256.81	282.15	15.41	4.67	32.84	12.92	39.05	17.82	52.03	3.19	10.85	0	13.76	20.79	66.4	100.88	86.48	87.41	39.93	6.34	0	13.44	586.46	411.77	1050.76
TEAK025750	TEAK025750	453.35	122.84	263.43	189.5	320.8	148.63	395.68	205.81	230.51	315.11	262.79	213.18	285.01	64.05	147.45	157.49	102.92	159.97	132.92	162.87	156.83	84.07	165.45	155.08	111.91	183.47	187.44	209.82	187.98	133.43	182.32	121.66	143.58	53.61	106.31	70.98
TEAK013329	TEAK013329	452.93	319.72	390.27	373.45	342	373.71	422.43	435.41	517.67	400.63	485.85	488.09	433.68	295.24	515.06	284.2	217.47	457.59	351.96	391.72	249.51	292.88	246.41	480.31	236.86	519.58	393.18	365.22	328.26	611.33	526.88	481.18	530.81	468.74	476.57	393.46
TEAK012192	TEAK012192	452.12	434.91	508.39	481.92	429.32	390.88	594.63	373.7	431.35	586.79	311.7	511.26	498.35	211.65	289.3	217.64	253.44	238.9	206.15	290.14	366.02	234.4	214.77	294.64	252.06	349.56	571.3	320.26	486.91	226.56	387.18	279.5	291.72	179.37	211.28	397.94
TEAK014737	TEAK014737	450.67	376.75	334.05	429.08	487.29	402.97	428.72	557.68	402.61	561.98	423.26	493.42	657.1	319.57	459.75	493.36	487.89	552.84	459.29	523.43	374.73	414.05	415.48	553.89	517.25	487.85	318.29	478.56	301.92	571.87	551	609.94	520.35	440.93	447.97	406.8
TEAK031007	TEAK031007	449.94	238.16	198.97	164.81	207.8	494.41	699.76	380.27	760.81	216.16	285.27	244.26	172.5	130.95	94.2	80.03	61.51	156.37	162.2	127.03	104.54	90.24	94.72	107.47	113.51	89.54	110.42	120.44	71.88	284.64	279.29	239.74	233.19	591.02	513.66	569.21
TEAK015020	TEAK015020	448.79	307.01	447.93	285.52	400.06	458.77	659.85	609.57	561.53	1045.47	581.44	659.06	1075.83	360.64	440.64	522.75	620.1	371.03	379.5	533.77	401.45	319.63	419.92	450.14	463.54	504.94	496.5	400.46	578.93	640.18	731.22	499.59	515.64	481.03	501.85	481.01
TEAK001110	TEAK001110	448.58	451.66	658.44	782.86	889.06	1298.26	700.42	551.28	839.16	177.58	169.56	182.3	249.26	94.16	59.91	34.33	57.98	69.93	64.82	31.03	102.9	69.06	92.19	42.71	43.08	44.15	104.14	62.23	89.06	185.73	147.08	158.76	72.89	887.59	271.05	632.43
TEAK005950	TEAK005950	446.77	273.14	278.92	283.23	204.46	621.86	595.67	519.94	605.29	540.5	571.3	603.22	647.51	278.73	311.31	352.82	231.86	394.56	349.86	342.56	251.88	259.54	332.12	402.93	355.05	620.37	503.75	460.02	408.29	659.35	604.45	554.47	556.96	353.12	537.18	300.76
TEAK018298	TEAK018298	446.35	1095.34	1793.75	1121.17	1501.62	1900.24	1864.57	1277.04	1313.06	1680.34	1568.56	1124.65	1941.65	1235.42	1166.83	1299.28	1735.74	1302.5	815.59	1204.79	1488.7	1391.96	1331.01	973.5	1002.3	1438.47	2019.09	1118.67	2243.36	1101.72	1354.58	1257.64	1337.49	1593.29	1016.88	1553.95
TEAK030883	TEAK030883	443.26	391.54	254.72	360.46	388.85	101.97	54.73	184.06	59.13	237.44	241.49	246.73	232.44	307.07	280.19	404	337.84	299.33	310.61	300.06	246.69	276.48	326.73	327.65	316.24	254.34	231.39	315.94	180.84	255.56	201.56	277.48	252.17	191.86	209.31	98.93
TEAK000333	TEAK000333	443.19	395.38	464.8	433.58	372.69	427.07	546.96	533.02	510.76	353.47	495.63	568.47	402.93	373.91	513.14	311.24	213.68	678.95	596.66	497.09	521.88	527.16	500.12	488.22	537.73	473.45	462.74	617.77	390.82	551.66	429.93	704.16	453.94	461.48	445.97	548.45
TEAK037701	TEAK037701	442.75	572.66	473.48	493.1	386.61	418.61	483.83	455.43	214.06	965.25	457.02	364.43	647.34	527.3	352.15	492.07	559.07	376.17	518.66	530.37	384.31	436.6	555.57	701.59	735.31	945.31	450.63	686.69	469.73	571.16	491.36	429.51	469.67	397.3	483.5	242.96
TEAK021729	TEAK021729	441.27	41.29	145.11	52.46	155.57	141.21	201.09	123.07	140.45	108.04	59.27	61.99	107.52	45.03	65.6	25.83	41.5	38.56	18.92	48.82	31.69	21.9	50.06	92.64	31.16	386.7	49.43	82.78	67.11	37.6	46.54	30.6	21.21	61.91	31.99	661.1
TEAK037245	TEAK037245	439.29	502.66	454.69	750.89	455.51	341.12	425.59	538.87	472.36	713.74	724.18	622.48	537.99	498.01	614.68	951.97	727.34	777.57	767.73	699.02	605.98	633.42	689.82	679.41	853.29	347.36	407.25	686.32	352.44	754.09	714.07	788.97	933.52	974.86	862.24	636.66
TEAK025631	TEAK025631	437.39	78.8	113.6	96.2	146.34	128.77	141.1	143.4	123.3	87.59	91.96	91.45	75.62	44.62	55.16	71.04	80.14	58.37	52.06	66.85	58.57	55.77	44.8	61.21	77.27	48.08	69.68	57.31	64.6	75.96	86.3	73.48	76.81	230.14	223.33	220.95
TEAK012113	TEAK012113	437.32	230.26	391.57	424.55	441.96	419.17	664.51	467.33	719.69	352.93	485.61	385.51	439.4	99.66	214.54	213.31	93.75	315.74	249.31	249.19	173.44	182.08	137.13	443.89	330.6	613.84	544.74	380.2	482.39	509.9	366.98	446.52	388.93	384.7	444.92	394.8
TEAK014242	TEAK014242	436.61	338.57	473.65	444.01	124.27	387.86	220.05	412.21	169.2	194.31	370.74	194.88	133.26	459.24	386.43	260.89	159.91	880.34	1205.06	701.66	557.44	602.74	578.58	587.56	925.7	357.12	89.02	837.61	36.4	872.05	593.24	959.85	1190.26	154.06	362.59	131.47
TEAK001567	TEAK001567	436.4	51.61	54.43	65.05	66.56	258.69	309.75	195.29	301.16	186.19	123.62	102.42	161.92	37.15	51.31	73.44	84.55	76.08	61.48	73.13	43.15	49.07	57.49	72.55	83.02	122.98	219.37	80.15	282.15	175.35	156.35	135.91	162.57	325.01	249.52	286.15
TEAK011627	TEAK011627	433.73	437.03	578.48	453.62	628.09	224.87	335.16	200.43	277.81	313	163.08	250.68	316.33	107.26	182.17	169.53	448.45	83.89	74.81	117.29	146.79	91.5	113.11	228.1	92.59	787.72	537.11	166.85	515.58	107.91	221.03	85.84	95.69	481.4	582.62	676.61
TEAK033419	TEAK033419	433.33	305.42	360.87	462.01	640.48	398.5	322.55	376.07	379.32	353.76	228.85	225.37	325.34	319.74	509.2	573.19	823.64	548.26	471.71	420.3	529.91	575.72	590.23	404.81	929.83	381.05	217.62	771.37	405.83	427.61	352.43	304.55	351.53	301.02	242.24	466.61
TEAK006005	TEAK006005	431.94	0	127.2	0	259.65	301.61	245.62	1129.17	394.5	0	1897.51	2608.83	1693.04	1475.82	872.62	1895.55	2380.59	0	0	0	956.45	1676.59	1314.92	161.01	0	0	0	0	875.21	2058.87	0	0	0	896.03	971.45	131.24
TEAK020532	TEAK020532	430.82	382.53	326.94	417.64	334.36	545.83	462.66	388.25	505.87	132.59	183.68	154.81	149.1	203.93	88.04	125.43	118.32	204.51	193.48	248.15	147.43	142.28	119.54	184.24	178.87	125.55	126.99	204.82	92.86	366.41	405.54	293.3	157	593.3	659.99	336.37
TEAK031036	TEAK031036	430.03	97.67	415.29	179.19	180.45	318.26	718.36	314.23	674.93	56.15	73.85	53.01	41.17	30.13	37.64	20.14	40.27	28	34.36	42.88	57.98	25.25	40.45	90.9	14.45	597.25	39.67	97.65	94.43	92.57	126.92	91.27	63.79	167.73	203.29	499.74
TEAK009964	TEAK009964	429.52	398.69	255.37	434.97	287.16	429.24	361.23	410.01	418.75	230.93	258.5	329.29	295.74	405.63	539.45	230.66	182.12	452.43	391.65	319.29	448.02	568.23	389.6	347.92	413.82	500.11	367.31	477.77	327.11	410.24	369.23	389.28	299.57	255.93	244.73	342.8
TEAK028066	TEAK028066	429.34	173.88	193	242.8	196.74	472.95	540.49	423.93	537.62	253.6	306.82	300.95	271.85	152.81	166.92	170.3	143.76	240.81	224.92	262.24	181.56	167.52	153.58	215.24	201.66	173.12	189.66	221.68	171.82	308.65	368.58	299.23	318.28	140.75	187.02	103.38
TEAK018218	TEAK018218	428.35	340.53	412.41	363.38	412.7	539.65	493.29	608.13	547.92	1184.5	594.61	550.82	1042.05	337.89	294.94	322.98	550.78	418.73	412.73	379.88	311.3	254.55	334.35	612.6	588.32	856.16	586.4	560.47	664.76	646.96	593.81	358.39	405.75	221.42	333.59	213.54
TEAK026877	TEAK026877	427.51	83.71	88.05	176.41	69.75	113.41	140.33	150.82	149.6	208.18	201.12	149.49	162.09	51.78	84.85	149.38	185.92	135.99	184.28	255.2	83.02	92.93	88.81	139.09	251.88	72.65	58.33	164.41	70	251.76	256	188.62	281.49	79.59	97.27	57.41
TEAK024089	TEAK024089	427	687.55	490.2	848.95	737.78	445.33	399.67	493.33	325.42	394.48	323.86	381.03	434.81	694.05	800.34	563.27	563.61	733.59	635.55	586.44	624.69	818.38	758.73	691.98	775.67	501.02	501.22	703.6	447.64	536.56	549.59	587.57	430.62	290.3	297.94	340.56
TEAK034941	TEAK034941	426.4	298.06	191.48	435.67	168.89	356.1	187.46	113.66	233.41	366.33	335.63	285.81	475.24	111.99	130.28	126.51	167.96	104.31	63.57	74.96	88.9	79.96	116.4	148.18	99.38	463.35	321.8	131.29	257.98	66.19	62.07	67.69	117.53	406.37	328.47	591.59
TEAK035132	TEAK035132	424.72	394.11	1190.27	482.79	1408.58	352.55	371.02	667.65	274.14	1063.91	543.03	765.8	876.31	521.38	847.53	864.34	832.98	569.82	565.41	1032.01	1125.47	856.82	668.6	699.36	532.42	320.78	743.03	478.99	880.44	559.22	585.92	870.75	435.17	136.01	117.75	90.02
TEAK008528	TEAK008528	424.59	249.04	359.74	349.12	442.7	192.32	290.79	230.72	241.05	610.83	266.85	327.87	552.33	177.06	241.07	282.58	411.17	255.15	228.35	348.15	220.51	199.3	219.4	301.29	272.04	457.42	388.13	257.86	416.09	329.08	422.58	271.51	268.54	366.94	284.89	408.31
TEAK007972	TEAK007972	422.56	412.22	369.86	483.14	700.69	190.08	240.91	289.73	206.96	913.4	420.8	689.64	935.17	251.36	461.31	335.05	559	463.2	504.07	505.11	266.22	314.02	287.46	684.2	645.52	749.57	553.15	532.86	548.37	426.72	532.63	409.1	478.47	491.68	433.38	650.47
TEAK029373	TEAK029373	422.53	604.79	466.47	680.11	951.12	322.64	418.46	988.05	594.33	846.45	406.11	492.21	945.56	343.29	613.5	607.08	1013.47	681.43	668.47	655.59	276.47	491.9	389.01	728.39	963.26	591.8	481.4	771.87	516.12	1074.74	1074.85	910.64	683.9	341.77	469.81	434.57
TEAK026629	TEAK026629	422.07	221.67	176.78	328.35	149.87	313.55	251.14	275.71	231.72	349.27	384.08	381.54	236.52	247.41	246.27	339.1	244.43	323.57	364.66	291.84	267.5	282.21	306.21	280.33	417.99	183.29	272.36	331.31	178.13	400.73	439.49	352.11	466.37	410.13	489.13	233.45
TEAK038613	TEAK038613	421.61	624.84	455.81	803.4	581.72	211.38	371.16	422.11	239.92	642.63	578.25	679.55	479.26	710.74	679.7	1036.37	747.39	919.19	917.55	999.12	802.37	749.71	827.87	667.46	1161.39	359.96	501.79	752.86	429.64	753.74	1055.1	937.87	937.53	463.08	425.64	428.32
TEAK041121	TEAK041121	420.6	539.45	448.92	774.3	240.12	333.54	165.41	469.79	186.44	686.24	1307.37	1184.72	579.75	910.14	837.8	605.89	378.78	1345.56	1376.49	662.77	714.54	949.29	1110.41	801.63	1134.21	512.08	766.26	1109.02	423.68	812.02	597.97	1050.73	1320.23	794.74	943.74	541.37
TEAK009007	TEAK009007	420.05	118.77	340.55	223.44	169.11	210.03	440.01	209.92	343.74	118.74	187.53	141	92.86	36.08	69.75	23.47	15.02	96.01	104.13	111.58	77.47	55.57	64.91	85.1	99.19	107.44	51.05	104.63	57.34	159.35	172.12	177.84	149.28	31.84	56.33	46.13
TEAK018722	TEAK018722	418.93	256.68	204.01	310.76	284.83	437.39	403.53	401.56	474.26	324.09	220.04	221.38	247.06	108.63	125.74	189.8	196.16	185.29	218.43	208.23	156.06	160.96	176.95	160.35	245.39	99.24	134.85	175.36	104.31	301.34	290.53	277.3	207.21	194.46	146.73	163.45
TEAK029294	TEAK029294	417.79	412.45	223.69	441.98	333	300.28	372.21	530.37	333.18	475.54	486.72	480.38	562.16	359.53	364.95	451.47	468.76	457	427.64	376.47	305.81	422.05	355.89	386.69	527.05	296.1	250.2	363.89	166.02	589.7	460.87	614.14	540.57	449.24	416.41	345.61
TEAK025141	TEAK025141	416.98	322.6	336.35	239.45	395.01	683.4	386.63	594.28	527.56	603.63	409.64	439.95	609.9	301.46	340.95	361.13	394.59	400.53	405.9	419.4	374.06	385.65	335.9	372.08	405.35	447.48	291.98	337.05	259.07	590.1	550.38	578.41	436.34	473.07	469.69	473.42
TEAK041186	TEAK041186	414.42	114.93	51.01	78.11	31.33	155.95	251.88	256.96	259	73.6	92.29	74.28	72.73	58.73	22.96	69.87	29.93	174.6	159.71	94.18	57.49	85.83	96.06	104.63	169.89	85.66	102.85	132.02	82.9	152.3	104.61	63.94	55.92	59.51	75.65	63.53
TEAK000775	TEAK000775	413.32	12.77	512.9	18.08	798.65	390.31	576.4	373.04	335.7	30.28	24.83	33.56	14.85	71.59	185.7	60.88	17.91	65.77	87.54	140.7	120.68	57.27	165.39	228.4	53.31	152.74	89.16	197.77	385.67	346.37	363.48	257.03	22.37	21.29	172.31	53.73
TEAK018485	TEAK018485	413.13	190.64	148.52	244.05	150.69	322.5	324.37	340.96	369.46	485.85	569.46	388.98	300.61	168.59	187.24	307.47	305.07	327.58	328.02	297.44	163.31	225.78	213.59	258.69	386.55	132.8	160.04	246.83	162.02	693.68	490.15	586.59	667.02	709.75	741.59	465.28
TEAK027740	TEAK027740	412.59	242.34	297.44	351.41	359.71	450.52	362.98	522.18	292.87	546.65	309.26	355.76	644.27	377.97	347.42	467.25	544.66	403.68	410.64	463.08	434.22	403.73	454.39	489.39	432.24	441.51	408.89	415.93	466.75	576.68	501.26	518.06	437.84	276.57	302.35	245.78
TEAK007260	TEAK007260	412.36	289.89	215.26	493.32	437.1	425.61	459.47	655.85	340.89	962.81	634.15	591.02	415.92	488.82	398.99	904.62	789.3	556.38	607.39	584.75	552.93	553.4	751.96	545.83	663.71	259.95	480.8	529.41	504.92	779.26	930.22	779.02	924.28	1024.53	1034.41	547.68
TEAK000258	TEAK000258	412.16	394.83	407.2	409.17	647.78	254.23	339.19	451.84	357.89	280.83	246.19	290.26	312.45	286.29	576.43	593.52	537.63	692.09	574.01	622.03	662.61	563.36	530.45	461.64	896.97	392.77	406.93	686.93	561.39	420.8	354.68	415.98	278.43	234.99	236.27	410.06
TEAK011490	TEAK011490	411.87	3158.87	174.78	11.74	128.36	642.61	14.73	25.3	0.19	7.82	1.26	4.81	3	23.48	51.6	5.31	1.59	73.12	3.18	4.44	5.73	10.29	28.64	6600.74	3.28	5043.57	1078.77	2640.02	5220.08	45.65	2.46	13.29	0	3.16	32.54	4.8
TEAK019549	TEAK019549	411.76	388.55	407.35	355.4	436.45	424.35	409.88	554.95	401.37	566.04	322.22	338.31	576.72	326.13	341.68	376.21	454.4	308.72	353.32	361.41	261.27	295.28	303.3	359.26	440.51	487.82	345.84	351.05	281.42	568.03	608.41	508.21	446.01	324.11	442	302.15
TEAK039504	TEAK039504	411.57	422.78	349.57	722.84	205.1	405.3	501.32	428.41	392.96	414.82	1185.21	836.1	274.66	658.13	695.44	431.56	305.92	1061.49	943.67	545.94	760.16	659.51	799.5	581.5	743.9	303.15	423.38	728.39	237.05	495.85	561.03	512.12	956.73	885.99	1000.9	368.43
TEAK009968	TEAK009968	410.98	955.34	2455.41	2015.46	1725.42	254.57	599.57	817.55	269.46	1386.01	1469.39	1240.72	1156.02	1043.46	2025.13	2676.57	2577.02	1583.16	1709.12	2188.94	1854.02	1267.82	1825.23	1444.61	2160.23	1179.32	1301.78	1376.18	1125	1552.57	2279.5	1594.89	2176.61	1332.51	1284.6	1158.13
TEAK019553	TEAK019553	409.48	247.95	273.43	299.11	358.19	643.4	842.17	730.71	658.84	472.87	321.13	317.43	499.13	300.66	256.36	341.16	429.13	291.24	256.31	320.83	287.48	265.83	318.72	320.39	362.8	358.36	311.97	292.5	358.2	491.1	431.98	374.49	330.49	384.32	334.01	376.42
TEAK031239	TEAK031239	408.58	283.95	334.36	129.31	223.86	459.63	452.53	199.68	453.81	181.58	207.23	190.04	158.08	139.92	234.72	107.8	75.12	169.26	194.97	271.27	203.73	163.37	143.63	260.47	104.78	442.42	376	239.59	417.7	174.72	258.76	166.09	177.6	170.64	185.28	442.83
TEAK031486	TEAK031486	407.87	181.65	166.34	167.89	208.12	272.4	455.27	658.87	501.36	448.66	319.54	277.48	513.17	146.16	220.11	231.4	277.58	239.28	231.52	317.63	158.92	132.29	149.77	243.63	341	158.71	235.96	274.55	280.28	608.49	432.85	430.48	370.46	354.08	395.7	320.77
TEAK012848	TEAK012848	405.85	131.68	107.26	202.55	80.21	226.54	311.31	197.21	206.15	200.37	517.37	337.42	145.44	219.42	176.64	221.77	100.16	302.13	298.71	204.99	179.37	181.17	253.01	230.85	266.56	111.77	73.37	205.22	45.68	383.78	304.91	376.28	481.24	462	440.6	261.42
TEAK026834	TEAK026834	405.42	701.93	365.85	917.36	505.21	140.53	160.85	265.04	156.77	906.33	597.05	721.18	843.51	580.55	600.71	1506.91	1687.82	748.21	782.33	679.4	525.31	684.33	701.1	790.84	1207.23	331.82	376.45	616.12	296.62	399.78	283.3	418.06	820.79	667.35	487.96	472.65
TEAK022859	TEAK022859	405.27	52.23	46.27	66.3	45.95	72.44	44.19	144.81	62.51	25.66	11.38	15.88	43.16	54.51	73.75	251.51	45.59	122.92	52.22	38.53	15.77	54.61	141.1	149.79	170.8	103.03	31.8	167.84	44.67	98.56	63.46	145.23	47.82	107.31	295.26	106.16
TEAK022834	TEAK022834	404.76	192.41	266.36	181.7	162.43	227.01	412.14	272.41	251.98	402.05	594.03	430.42	358.49	321.34	305.26	274.44	216.69	372.62	353.62	390.85	324.56	276.34	299.61	302.66	281.6	344.67	389.65	364.36	391.49	391.43	485.41	407.54	494.75	454.91	519.02	272.64
TEAK037731	TEAK037731	404.57	48.61	24.97	79.66	25.19	328.79	413.32	383.85	339.48	258.88	847.91	261.59	309.5	53.29	33.44	76.75	31.69	364.73	103.82	123.87	28.69	38.68	39.03	238.02	150.67	330.02	28.31	124.77	41.35	700.62	448.9	393.78	375.83	226.35	356.47	134.64
TEAK031533	TEAK031533	400.52	405.05	505.8	353.41	549.67	247.3	306.61	355.07	346.98	158.71	179.57	214.48	185.86	365.91	408.9	337.88	281.55	273.34	278.68	258.53	340.23	352.51	339.24	317.67	337.74	423.25	391.65	419.37	518.58	180.05	252.28	194.34	158.48	173.24	237.73	188.1
TEAK011608	TEAK011608	399.93	381.05	347.1	414.46	293.03	354.07	400.65	424.59	315.69	329.54	435.14	388.04	203.97	393.8	405.75	586.45	348.13	465.15	481.88	441.66	483.11	419	557.88	399.57	529.94	223.6	352.24	503.84	249.1	445.4	588.43	568.96	636.4	621.02	630.12	327.67
TEAK034294	TEAK034294	399.58	253.94	296.5	241.86	371.6	133.03	223.92	257.62	216.89	622.94	312.73	362.67	652.17	189.38	291.27	236.73	450.24	201.41	269.38	293.94	135.34	158.39	148.52	336.04	293.88	867.19	629.88	351.32	851.19	345.97	320.76	272.68	293.73	361.69	336.52	1387.67
TEAK035227	TEAK035227	398.34	472.7	317.54	597.73	833.38	279.47	308.7	536.45	201.54	332.06	177.6	259.22	441.9	601.84	584.82	596.85	1047.6	695.27	603.11	531.68	611.82	887.99	568.21	579.24	1020.4	394.72	332.97	759.14	408.25	494.79	383.69	510.02	366.49	200.41	195.41	320.58
TEAK019896	TEAK019896	398.17	529.06	451.9	490.05	696.58	477.61	361.43	619.61	422.48	485.49	316.52	433	551.77	433.26	568.34	442.11	603.93	406.73	405.68	447.87	409.65	487.93	375.07	514.68	513.37	554.41	413.7	474.38	364.51	458.08	441.44	492.86	369.35	340.85	363.06	403.83
TEAK005338	TEAK005338	397.76	104.24	289.67	110.99	219.43	201.26	201.75	186.31	119.92	89.64	72.3	84.19	51.28	117.84	152.98	119.13	99.36	113.08	151.78	256.33	229.25	85.45	256.71	161.31	122.56	236.45	66.74	179.65	52.36	280.29	316.7	193.71	160.45	48.95	96.26	59.42
TEAK021736	TEAK021736	396.76	184.58	136.2	135.85	99.84	309	342.74	320.24	355.26	197.08	437.03	275.42	147.87	169.41	157.01	167.33	102.38	284.3	318.55	250.07	192.49	223.81	223.85	234.9	206.98	145.8	189.64	285.93	137.71	266.23	251.13	290.74	315.33	279.83	368.98	109.98
TEAK034962	TEAK034962	396.19	51.33	44.7	42.3	36.67	122.43	143.63	90.11	139.75	64.07	85.43	65.71	71.86	36.72	38.12	45.8	28.42	40.42	45.7	38.08	41.94	34.47	40.31	44.03	33.02	70.01	66.77	57.09	58.5	57.02	82.65	66.39	98.71	166.45	131.97	167.03
TEAK037536	TEAK037536	396.11	424.82	375.64	445.09	393.08	570.86	485.76	586.81	543.3	644.33	522.38	516.44	655.71	383.25	421.05	567.82	534.62	449.71	406.81	395.44	343.38	378.76	440.76	466.09	470.96	589.05	505.2	491.1	476.99	703.96	679.98	614.09	607.39	487.05	527.34	398.71
TEAK008421	TEAK008421	396.11	2495.92	951.01	4169.34	1702.72	115.68	82.15	524.84	75.13	3034.73	1528.42	1606.22	1948.47	1842.8	2950.11	4585.48	7881.1	3145.02	3731	2902.08	1790.43	2847.09	2516.61	2911.68	5216.95	1494.92	1185.91	3272.24	855.34	1674.4	1780.35	2205.73	3738.99	1960.54	1482.09	1656.72
TEAK026936	TEAK026936	395.86	80.21	61.1	77.97	59.25	113.5	124.91	110.98	106.84	102.27	102.89	97.41	63.87	101.85	100.78	141.12	113.92	100.01	98.94	121.45	112.05	112.02	104.37	103.83	126.32	66.74	132.13	99.01	104.41	96.19	137.28	101.81	117.63	234.4	241.93	71.67
TEAK002176	TEAK002176	395.17	1693.4	205.14	1798.16	533.74	94.77	38.94	243.93	51.92	486.12	957.79	796.32	414.6	1946.38	1594.8	1628.47	1317.77	1551.06	1786.3	949.84	936.07	2002.68	2089.99	1279.04	1923.46	622.63	486.7	1547.64	202.04	535	411.4	844.45	1279.77	1097.66	830.26	693.66
TEAK038615	TEAK038615	392.36	537.27	396.1	686.48	487.53	169.11	166.6	278.81	120.84	698.59	511.06	432.08	503.55	633.92	560	796.44	1021.01	416.27	575.64	637.3	519.75	589.79	649.12	522.22	739.87	460.22	503.42	575.42	428.49	447.07	562.25	388.52	592.03	307.38	440.25	196.11
TEAK024042	TEAK024042	391.66	164.33	18.85	264.28	24.72	244.43	147.52	269.61	127.44	239.31	215.56	166.26	138.88	198.23	117.59	315.16	333.63	372.29	314.51	269.75	135.73	202.62	202.41	261.55	483.88	121.94	211.53	298.81	156.3	380.7	359.27	274.49	379.43	172.98	277.74	103.33
TEAK031581	TEAK031581	390.47	44.96	94.18	73.08	96.96	297.4	581.42	422	306.02	384.19	410.04	425.77	524.12	59.95	65.31	96.53	95.57	97.29	76.19	115.12	62.15	53.75	63.25	119.95	88.09	192.1	97.2	84.5	111.61	252.16	298.04	199.66	178.91	134.89	141.5	181.51
TEAK024941	TEAK024941	389.9	309.68	459.12	436.9	267.34	216.22	186.67	180.41	270.1	166.97	249.41	210.9	154.55	169.75	178.9	118.26	126.76	242.6	214.05	197.85	181.95	161.14	208.84	196.02	277.4	200.94	172.38	285.13	158.78	207.51	192.48	207.3	292.38	77.77	105.12	98.03
TEAK014488	TEAK014488	389.07	493.29	390.17	488.28	382.77	293.76	389.87	339.8	401.04	433.4	558.48	557.19	428.85	578.32	489.06	435.03	360.76	475.33	495.31	491.56	558.6	540.24	587.08	354.97	531.39	378.41	489.49	451.44	415.5	543.01	590.27	513.53	558.3	421.5	427.32	385.78
TEAK004235	TEAK004235	388.97	764.27	292.23	1183.01	418.21	114.7	136.62	197.31	169.33	196.61	151.1	136.08	100.16	115.69	132.83	264.23	390.11	207.52	232.69	164.11	145.84	137.87	145.67	196.82	219.39	86.29	105.62	216.32	46.91	135.9	181.8	148.39	413.05	669.74	383.76	305.24
TEAK035942	TEAK035942	388.83	311.78	520.68	238.07	353.51	45.46	45.63	65.73	25.78	23.29	20.68	33.68	22.25	70.09	136.86	38.66	72.45	54.42	37.71	60.37	82.15	106.66	56.49	100.75	96.46	383	156.85	141.01	178.22	12.74	13.91	28.81	4.5	77.14	182.27	117.01
TEAK007695	TEAK007695	387.7	71.86	268.2	157.21	227.13	493.01	543.92	520.99	464.31	378.06	227.39	380.69	335.18	45.84	50.76	33.34	23.1	52.38	52.65	99.12	33.78	53.83	33.84	96.21	57.48	168.06	145.41	83.54	151.89	459	440.65	333.54	215.53	240.32	271.9	411.01
TEAK028166	TEAK028166	387.5	84.61	99.78	111.3	88.24	166.71	154.83	155.83	126.04	101.2	170.63	130.99	93.34	72.46	90.24	90.46	70.9	149.93	130.34	117.65	116.51	99.74	94.08	120.31	144.79	91.1	132.46	131.47	129.37	110.97	135.1	119.46	155.62	244.69	132.5	288.06
TEAK039560	TEAK039560	386.17	511.43	422.74	600.18	615.55	405.82	577.09	664.11	476.3	905.99	362.81	572.39	947.91	592.97	608.96	815.61	1042.65	605.7	566.31	692.25	626.09	754.21	575.27	588.97	798.36	552.23	554.8	438.69	528.03	817.78	846.05	714.24	679.08	367.02	432.82	571.48
TEAK015133	TEAK015133	384.82	98.26	114.15	204.15	48.06	1282.98	1069.89	879.56	1357.74	1289.93	1587.54	1724.99	2316.24	104.83	113.59	92.2	69.16	361.73	175.14	281.83	98.76	103.27	141.62	155.09	79.57	315.69	788.94	323.3	606.25	556.4	437.57	410.03	751.32	92.67	192.36	165.36
TEAK000223	TEAK000223	384.75	454.32	372.25	729.75	393.51	193.18	155.99	594.67	176.25	1927.35	1282.22	1182.26	1173.69	351.51	569.32	1168.76	1659.55	1060.78	1223.75	1014.3	426.62	494.83	585.24	1013.59	1501.02	486.64	548.16	907.52	324.11	1369.21	1474.56	1371.48	2081.25	1484.61	1889.17	743.07
TEAK005058	TEAK005058	383.76	499.01	323.11	425.5	481.13	440.96	416.74	604.91	443.05	474.01	273.99	383.39	564.34	426.14	413.96	474.23	496.53	377.66	377.05	360.04	328.75	382.15	408.82	461.39	469.95	429.73	372.64	383.8	265.72	530.87	532.37	531.5	428.17	364.98	371.94	393.82
TEAK012774	TEAK012774	382.9	56.03	29.27	45.1	25.53	83.9	32.72	53.86	60.62	174.77	115.02	105.39	164.54	60.17	34.87	105.53	135.3	83.84	62.54	40.19	22.51	35.2	48.79	61.82	61.62	172.7	93.4	73.17	54.67	39.77	42.84	32.69	94.47	73.89	81.26	50.53
TEAK024234	TEAK024234	380.86	419.65	799.71	797.48	610.93	460.07	658.33	570.44	772.16	240.69	141.26	184.71	143.91	148.92	151.34	90.87	61.06	152.6	150.27	144.91	226.05	180.33	112.67	127.66	122.08	131.97	138.56	113.61	223.2	305.95	498.65	253.72	301.26	783.58	658.23	1282.05
TEAK039857	TEAK039857	380.81	351.77	332.37	360.1	383.85	155.61	188.99	231.56	153.33	352.96	311.06	281.85	288.3	495.06	443.89	552.04	477.9	386.4	461.33	463.89	541	504.36	596.39	451.92	480.27	492.43	360.05	491.63	388.86	318.86	293.76	357.17	285.71	220.65	247.39	157.3
TEAK040592	TEAK040592	380.27	294.77	322.74	400.46	221.1	255.28	277.33	359.25	246.48	413.4	838.56	516.34	267.41	309.96	336.79	363.27	297.5	544.48	611.04	415.46	356.93	410.96	395.74	386.29	604.2	248.82	351.41	546.28	254.58	490.58	484.2	560.65	702.07	710.27	725.68	477.3
TEAK030542	TEAK030542	379.8	398.85	475.37	421.94	601.93	470.4	454.44	634.59	475.13	672.81	404.24	462.14	665.8	325.63	419.71	462.52	619.69	355.96	350.52	418.79	383	446.25	354.19	424.24	487.17	384.31	431.56	350.45	428.79	597.33	617.05	552.91	517.72	409	416.84	385.23
TEAK007658	TEAK007658	379.76	267.42	332.08	281.6	244.55	471.13	509.86	393.36	473.53	201.46	335.08	317.6	260.29	260.26	284.91	166.07	128.41	300.22	291.51	256.82	259.32	273.37	313.07	292.82	250.41	347.86	306.32	368.54	287.01	299.7	292.26	314.1	256.43	237.9	250.67	240.16
TEAK002950	TEAK002950	377.52	573.07	650	343.31	575.34	305.39	325.28	469.85	427.92	211.56	243.58	300.12	221.37	677.15	622.5	224.52	219.93	157.1	192.71	169.71	254.18	322.68	264.87	201.01	203.73	643.68	995.26	342.6	1147.71	285.86	338.9	299.67	268.19	253.28	392.4	597.37
TEAK017421	TEAK017421	377.09	202.19	151.82	180.25	149.09	202.67	243.29	245.32	191.68	283.28	329.08	329.12	294.26	173.09	165.62	185.46	135.35	211.8	228.97	189.24	147.54	166.49	187.28	263.47	227.58	643.78	235.63	359.5	234.17	337.28	319.24	301.51	313.65	252.61	394.29	131.24
TEAK002557	TEAK002557	376.02	375.25	388.2	473.39	524.32	311	385.25	326.08	306.68	530.08	429.7	443.18	592.29	386.06	454.34	435.85	500.28	493.23	463.97	471.17	397.9	405.78	435.55	458.87	565.44	443.46	422.6	460.02	391.18	413.36	520.9	500.45	523.52	170.29	289.38	192.92
TEAK012645	TEAK012645	375.99	311.82	353.99	350.11	371.65	393.54	365.35	400.23	370.43	227.85	257.64	325.54	263.77	267.21	366.02	262.82	254.47	288.77	232.58	271.38	300.29	330.47	269.1	280.12	291.01	382.86	323.22	321.61	367.34	320.72	332.03	336.09	233.45	425.41	411.26	505.19
TEAK017119	TEAK017119	375.35	91.84	63.06	247.77	97.6	234.4	238.29	322.1	247.5	187.62	113.86	198.32	313.8	40.95	68.03	172.74	212.02	76.86	47.37	26.61	43.74	73.38	49.98	116.7	31.99	194.39	141.71	73.54	88.84	151.07	87.98	239.49	201.4	405.94	201.57	307.46
TEAK032199	TEAK032199	375.27	427.65	272.63	255.37	321.62	382.04	183.32	291.24	263	183.74	237.45	279.54	232.36	368.87	438.13	285.64	202.94	442.11	368.83	316.68	389.1	436.78	341.74	359.05	333.72	310.68	245.22	371.25	183.95	319.58	257.38	407.83	285.26	389.77	330.69	294.2
TEAK035348	TEAK035348	373.77	32.68	10.51	23.61	13.8	37.83	44	21.52	57.77	27.16	37.93	34.25	26.32	22.56	22.66	26.22	19.44	32.06	31.26	27.02	23.52	22.77	17.76	31.5	26.49	24.44	18.2	18.18	17.29	21.78	30.45	26.3	38.66	74.19	33.82	30.3
TEAK025834	TEAK025834	373.51	123.28	151.05	200.82	177.38	294.78	408.78	377.86	353.11	303.48	227.69	247.29	273.1	96.54	145.82	165.6	201.55	161.53	189.66	193.67	119.14	155.96	137.21	117.41	245.35	146.71	188.74	170.18	228.14	323.77	451.9	296.29	256.66	391.43	293.2	422.23
TEAK041140	TEAK041140	373.45	532.78	525.37	722.67	295.51	650.48	1131.25	1029.19	652.32	408.32	685.6	584.48	419.37	1038.65	1170.65	622.53	307.44	1307.2	874.75	801.48	1417.59	944.45	824.46	562	947.78	294.51	61.15	603.04	71.91	1071.54	1219.97	1088.9	1157.81	64.03	104.03	145.67
TEAK018278	TEAK018278	373.34	273.58	284.77	304.38	366.38	367.61	344.48	371.8	396.58	192.42	158.83	198.04	213.4	318.05	307.94	300.05	241.59	295.4	245.79	279.81	255.48	287.39	264.22	249.35	262.82	249.52	296.2	269.92	260.92	278.35	381.29	330.64	266.24	469.41	341.23	467.04
TEAK023869	TEAK023869	372.2	297.75	102.55	510.56	197.74	127.18	299.71	482.27	422.34	155.04	303.51	85.4	137.54	69.13	130.17	187.28	235.1	248.45	282.7	191.21	71.21	126.65	130.69	176.4	380.75	114.96	45.94	384.52	56.24	445.16	173.09	280.3	243.63	208.17	183.4	149.5
TEAK028659	TEAK028659	370.86	327.4	467.18	313.82	189.57	475.83	405.57	351.95	410.8	267.98	388.47	352.3	246.89	428.64	336.37	177.03	154.87	373.98	426.17	316.74	361.71	358.22	375.37	297.22	342.14	364.42	388.49	361.38	324.01	304.17	362.84	271.48	365.11	274.51	300.99	313.72
TEAK017240	TEAK017240	370.76	228.49	645.34	468.66	605.27	352.52	837.97	768.76	559.71	1599.04	956.8	930.8	1354.05	306.07	217.49	384.31	553.47	560.4	627.33	765.26	330.23	535.45	412.5	489.54	963.13	248.89	196.6	699.16	193.57	1512.71	1470.41	1353.63	774.81	452.17	466.58	305.24
TEAK008225	TEAK008225	370.06	202.6	51.26	177.09	134.89	60.05	190.22	227.09	223.14	76.25	41.71	76.6	117.65	37.78	74.11	140.66	184.78	139.02	123.38	189.05	45.83	61.95	44.8	104.17	205.9	102.42	85.78	108.42	45.45	258.59	355.72	183.75	222.15	180.56	97.57	228.05
TEAK040516	TEAK040516	369.93	358.02	188.13	336.85	233.65	439.06	415.23	337.73	372.24	128.44	107.29	181.8	125.5	265.83	320.02	245.14	267.8	338.06	253.4	266.86	303.37	358.55	251.2	328.68	339	219.05	416.86	244.99	249.09	192.05	226.56	219.82	151.69	154.83	147.25	160.17
TEAK008141	TEAK008141	369.38	341.33	194.7	426.43	122.71	185.97	117.35	193.68	136.4	215.6	512.81	319.63	177.82	329.81	300.06	288	189.91	542.46	574.58	298.87	356.63	435.55	481.25	373.64	498.19	229.66	262.83	492.47	189.98	306.44	239.46	354.48	548.64	527.47	524.73	390.05
TEAK039541	TEAK039541	369.13	417.38	320.12	428.98	462.16	217.62	253.23	468.14	297.08	509.51	272.03	362.83	395.58	187.12	305.24	358.97	562.85	426.05	370.54	444.11	207.04	287.21	235.62	302.98	530.74	193.81	195.24	357.84	199.43	534.41	647.53	561.29	580.87	452.9	384.74	604.62
TEAK032593	TEAK032593	368.63	426.58	356.82	496.23	625.32	218.93	189.13	329.54	177.65	433.71	222.51	265.38	484.7	289.13	358.66	314.55	542.84	351.01	335	365.95	193.52	290.61	294.51	401.68	483.47	399.01	275.89	391.84	319.6	387.81	375.86	375.22	335.29	274.33	274.38	283.51
TEAK004689	TEAK004689	366.31	106.05	55.36	147.25	78.64	204.23	339.22	303.16	284.14	327.95	458.94	478.61	393.38	72	103.15	74.09	51.73	222.72	192.81	209.12	61.7	95.54	63.96	152.57	220.7	208.6	401.61	212.25	463.53	403.16	333.52	351.29	415.41	239.38	263.99	365.37
TEAK032317	TEAK032317	363.69	69.49	92.05	153.37	173.11	453.47	514.76	270.09	366.2	359.12	289.62	227.14	380.43	167.89	120.6	151.84	191.73	209.34	207.74	197.9	85.59	102.94	162.04	173.89	164.75	252.68	397.84	211.19	578.76	363.72	359.97	324.41	364.05	431.91	352.44	327.29
TEAK032644	TEAK032644	363.26	604.21	541.93	876.91	462.78	343.57	267.68	371.61	274.83	472.07	867.67	745.9	412.5	964.44	895.22	604.01	398.34	973.96	970.37	658.17	833.32	899.53	1028.85	674.24	829.18	418.89	415.78	849.28	352.5	846.46	713.8	868.29	989.95	573.53	647.19	512.52
TEAK031613	TEAK031613	362.62	421.11	471.36	403.51	247.62	620.02	484.28	416.91	536.31	470.46	406.42	544.37	540	317.62	345.71	348.23	227.19	414.16	370.91	487.76	360.13	305.07	463.14	354.46	374	703.45	746.95	311.74	514.76	478.41	422.88	311.51	448.84	313.85	367.69	342.97
TEAK015841	TEAK015841	361.79	225.79	226.18	382.98	272.05	233.52	328.89	452.97	336.42	650.92	417.97	383.86	503.82	268.63	308.31	473.46	434.86	441.02	467.03	471.4	225.93	331.1	395.7	387.62	562.48	273.53	248.78	365.67	190.2	782.03	655.47	635.84	696.57	579.46	626.33	593.21
TEAK020042	TEAK020042	361.24	196.76	127.54	422.96	222.42	366.94	422.49	449.42	293.27	551.06	305.91	288.51	322.8	259.4	291.11	452.55	523.56	512.34	597.32	569.21	406.88	353.74	467.36	406	611.88	247.72	185.71	476.9	144.8	734.61	721.46	629	729.45	495.9	589.4	360.46
TEAK025655	TEAK025655	361.02	285.76	1281.52	438.07	2233.86	230.43	655.89	367.66	147.56	764.47	361.05	350.85	468.09	600.27	512.94	284.56	230.83	392.34	383.94	638.53	1199.08	804.55	711.76	1016.07	357.36	1234.66	714.73	733.95	1187.5	403.71	626.43	444.07	113.49	118.88	191.38	621.98
TEAK025656	TEAK025656	361.02	285.76	1281.52	438.07	2233.86	230.43	655.89	367.66	147.56	764.47	361.05	350.85	468.09	600.27	512.94	284.56	230.83	392.34	383.94	638.53	1199.08	804.55	711.76	1016.07	357.36	1234.66	714.73	733.95	1187.5	403.71	626.43	444.07	113.49	118.88	191.38	621.98
TEAK038535	TEAK038535	360.7	535.14	380.79	865.93	515.23	326.82	344.89	275.58	326.08	157.99	180.48	224.85	154.65	113.41	124.99	166.41	138.67	266.23	196.33	277.44	168.62	166.38	121.35	162.23	237.58	92.55	152.92	164.06	148.04	181.4	235.91	245.02	252.07	893.03	445.09	882.01
TEAK023146	TEAK023146	360.59	360.77	684.26	321.12	369.52	411.54	369.35	188.79	250.08	32.25	51.34	29.86	31.76	54.82	53.33	49.57	93.07	50.22	46.55	60.05	96.32	42.22	36.54	75.47	37.58	157.92	101.2	71.73	105.48	41.75	68.18	41.33	56.32	615.65	578.78	795.98
TEAK002161	TEAK002161	359.6	143.63	397.25	240.74	229.58	277.31	344.79	171.1	287.43	176.08	234.48	236.8	162.32	101.56	164.68	67.1	48.73	219.44	206.46	199.08	145.93	128.61	153.12	200.43	150.62	332.1	267.98	255.08	291.14	159.68	165.01	140.33	187.38	109.76	136.48	157.89
TEAK012011	TEAK012011	359.49	1493.38	253.88	2885.83	451.86	78.08	47.25	302.2	52.88	524.9	624.65	493.73	583.65	1538.01	1748.39	2308.23	2088.22	1743.3	2237.38	1533.14	1762.02	2312.7	2305.03	1717.97	2833.9	936.28	442.19	2232.67	469.68	718.12	515.57	878.85	1300.79	809.17	450.79	857.9
TEAK021071	TEAK021071	359.36	2290.87	101.41	7.65	134.13	601.59	39.4	19.9	38.8	65.3	7.76	2.95	12.64	12.24	72.33	4.42	5.86	2.98	1.21	6.02	3.45	3.2	3.86	3522.22	3.36	2512.08	1332.36	947.92	5142.74	57.47	27.84	9.14	1	5.84	28.87	19.11
TEAK006465	TEAK006465	358.73	455.2	428.97	752.09	368.8	218.2	245.77	324.83	187.66	1223.4	1671.71	1164.1	729.26	1007.49	660.41	1173.27	758.65	1079.76	1037.83	874.6	787.8	791.1	1108.8	862.79	1147.78	489.76	536.11	1021.38	424.63	1006.64	929.36	915.72	1435.96	1793.02	1656.39	907.32
TEAK020816	TEAK020816	358.27	241.86	225.79	548.28	351.52	327.2	363	444.52	348.88	556.81	406.56	464.9	577.57	292.79	468.29	592.72	603.15	669.88	543.27	607.48	540.44	548.55	472.24	549.32	796.1	323	246.75	489.49	287.16	647.86	573.34	583.03	686.77	266.23	253.08	294.74
TEAK040302	TEAK040302	357.59	230.25	162.25	194.55	174.1	378.68	451.91	458.8	399.37	336.01	451.67	377.82	218.1	246.6	236.58	301.76	190.55	323.05	403.45	308.22	263.19	314.85	306.12	304.99	276.09	184.06	223.97	359.49	136.81	480.23	526.07	614.41	498	663.07	764.86	252.06
TEAK028604	TEAK028604	356.96	467.37	322.69	494.45	648.98	244.63	244.33	532.89	238.26	385.65	197.44	247.16	513.11	471.35	533.21	458.26	785.19	565.74	444.66	352.06	483.19	649.11	427.17	454.7	573.55	734.86	312.63	647.08	352.67	370.52	642.74	376.56	530.58	283.74	297.47	302.08
TEAK011235	TEAK011235	355.1	376.13	214.77	348.6	425.55	345.83	243.56	541.78	249.83	393.65	171.2	300.43	408.95	370.33	327.1	342.42	513.34	356.82	314.59	236.78	248.66	379.78	283.69	306.12	312.08	350.74	331.78	385.8	362.67	398.68	370.02	382.22	226.6	185.19	207.46	168.64
TEAK039924	TEAK039924	354.15	212.1	121.74	185.47	111.37	177.23	182.55	153.08	205	106.57	239.46	146.74	129.83	180.09	159.52	128.66	97.06	234.93	268.89	207.92	141.1	183.46	177.87	163.95	232.46	145.12	115.54	240.06	81.05	296.14	229.85	341.74	381.43	201.56	225.93	102.53
TEAK003647	TEAK003647	354.08	19.17	13.24	19.56	7.91	97.09	103.69	57.17	150.61	13.35	39.85	28.05	11.49	13.05	10.78	5.31	3.79	16.94	18.93	9.25	10.46	8.66	8.57	7.51	16.38	11.88	10.95	17.77	5.86	25.95	27.19	21.86	39.94	105.34	67.04	87.39
TEAK017714	TEAK017714	353.72	363.6	966.27	314.6	1145.24	302.36	276.12	123.59	313.89	8278.59	1185.79	2385	8335.32	253.25	391.98	300.22	225.54	72.92	66.52	242.01	204.37	118.94	141.26	629.24	145.91	901.14	945.83	217.65	1207.65	279	244.12	156.65	175.3	390.66	385.48	2291.8
TEAK037468	TEAK037468	353.2	560.07	414.85	869.89	507.1	224.04	317.33	419.59	217.24	1258.62	1191.13	993.46	685.9	689.1	664.83	1332.48	1137.11	1007.23	1017.68	913.83	761.73	746.46	956.42	910.08	1174.99	417.8	631.89	851.34	450.99	862.08	1024.69	964.4	1165.15	961.33	1011.09	455.17
TEAK035310	TEAK035310	353.03	24.86	35.11	17.18	43.53	142.33	128.61	120.39	109.82	28.28	22.86	22.4	21.94	21.11	16.73	20.44	11.31	23.38	20.73	22.3	27.3	23.35	37.04	31.15	22.39	39.04	44.39	26.88	53.51	31.95	45.17	36.29	23.47	131.05	103.89	161.94
TEAK004823	TEAK004823	352.44	182.28	957.14	260.98	731.35	563.56	874.3	493.85	689.21	237.05	85.07	84.53	159.31	115.5	170.27	178.58	230.28	138.7	137.01	292.43	210.72	90.87	218.61	285.32	153.31	371.06	209.98	194.98	351.77	266.18	415.9	145.3	73.32	101.84	133.98	179.29
TEAK017480	TEAK017480	352.34	359.6	271.01	306.95	238.47	344.01	382.9	403.61	416.43	426.52	720.13	563.87	469.41	356.6	315.82	467.44	276.69	479.96	456.18	428.26	293.69	354.75	383.53	392.86	407.92	309.73	245.37	400.28	180.43	583.73	510.72	624.48	589.4	754.72	678.1	372.03
TEAK001542	TEAK001542	351.71	930.91	805.77	984.29	700.23	359.14	313.42	340.73	386.79	307.19	232.96	216.09	229.64	477.43	402.85	238.16	328.64	518.78	614.35	490.12	406.71	448.61	427.74	394.11	602.17	267.95	155.52	556.22	155.23	489.99	592.69	529.14	463.06	693.11	639.96	823.22
TEAK009430	TEAK009430	350.11	129.05	140.05	189.11	268.98	253.17	257.8	345.29	331.91	57.89	57	64.71	59.47	131.15	153.45	165.16	185.36	93.25	84.92	106.11	169.97	166.43	169.12	111.2	153.21	72.1	74.29	139.14	118.61	99.05	70.58	73.71	56.75	280.44	90.64	193.42
TEAK021730	TEAK021730	349.52	117.64	192.26	100.84	128.75	190.31	259.35	584.43	322.31	451.89	321.3	262.81	429.53	100.1	153.22	165.63	225.18	121.73	119.6	181.62	127.38	89.36	105	153.05	197.51	210.1	93.06	177.12	97.08	243.36	175.57	184.23	174.42	133	190.33	226.71
TEAK007986	TEAK007986	349.34	1275.74	269.36	1874.94	946.96	80.85	103.54	301.94	80.16	52.02	57.64	46.93	70.58	1274	1250.52	1584.16	1937.31	675.34	796.53	335.58	1199.47	1975.78	1713.75	880.31	2201.88	425.43	115.75	1058.97	172.17	95.29	68.47	100.38	81.51	57.24	51.62	62.74
TEAK009218	TEAK009218	347.18	78.65	83.18	49.42	74.57	262.87	196.15	243.29	239.98	118.46	108.76	110.61	117.46	85.89	88.61	83.14	72	123.85	114.93	121.44	105.02	96.17	77.25	108.73	86.05	92.77	81.9	88.92	67.11	133.96	93.39	118.76	93.11	230.72	160.45	181.73
TEAK029988	TEAK029988	347.14	439.11	333.2	697.25	556.33	245.31	275.76	489.61	291.16	631.94	582.36	492.18	551.52	434.12	495.36	676.14	956.28	567.64	571	498.41	282.51	415.93	507.59	535.02	886.46	391.75	303.03	661.8	222.79	771.89	611.8	700.47	765.51	727.09	931.48	613.96
TEAK022753	TEAK022753	346.47	349.64	351.14	426.58	367.36	504.31	378.1	446.46	368.41	560.45	420.29	454.62	592.5	377.8	386.37	512.55	465.59	359.35	368.28	398.6	343.51	340.24	434.1	420.26	443.46	461.92	423.3	422.65	361.11	563.33	545.79	489.38	506.17	446.01	450.94	417.35
TEAK002275	TEAK002275	346.09	178.01	153.43	198.02	119.86	178.38	157.67	96.07	167.7	65.59	152.49	103.37	83.08	125.19	144.41	60.78	54.08	172.84	143.06	137.28	130.27	112.3	98.35	110.96	125.89	133.48	104.61	132.01	108.9	157.94	162.75	143.48	172.04	354.41	246.46	274.42
TEAK016047	TEAK016047	345.97	120.37	244.21	103.65	104.47	84.32	53.5	26.5	34.54	127.71	260.73	190.7	91.97	175.69	221.93	103.8	49.3	134.67	178.09	194.82	155.15	167.83	297.33	316.95	123.3	503.41	244.47	231.28	190.48	168.68	162.36	104.63	90.03	29.12	98.54	99.12
TEAK005909	TEAK005909	345.16	174.46	111.48	172.98	152.57	241.4	412.18	426.21	248.67	249.71	138.51	160.82	256.88	119.76	121.1	118.81	160.26	216.64	207.91	244.95	77.2	127.51	106.74	143.08	220.73	135.98	233.13	288.03	192.8	506.61	592.82	366.79	166.28	42.67	67.55	30.91
TEAK015139	TEAK015139	344.82	181.57	73.99	187.55	37.54	204.12	121.66	148.22	170.76	57.54	193.25	102.55	77.47	161.06	114.69	79.43	65.1	241.26	229.24	132.29	116.42	196.49	167.58	147.6	179.18	84.75	50.84	190.1	32.87	165.62	86.24	171.44	184.29	186.81	198.94	95.49
TEAK017931	TEAK017931	344.78	646.06	592.25	889.7	402.6	348.5	521.73	454.47	326.36	1259.67	1811.01	1324.74	963.54	1284.11	1097.18	1453.84	990.42	1495.73	1488.06	1475.51	1476.73	1326.93	1430.19	1171.25	1669.48	626.61	781.94	1357.98	766.05	907.35	1121.42	933.02	1470.61	260.62	389.03	124.18
TEAK039710	TEAK039710	343.49	235.8	873.88	221.03	523.44	289.11	461.28	274.9	318.14	223.96	339.29	253	176.11	401.2	479.96	231.11	129.56	332.8	501.33	639.87	465.36	320.01	478.88	391.08	307.06	358.81	290.54	481.31	260.74	349.02	423.03	297.34	163.22	137.51	267.48	79.66
TEAK017227	TEAK017227	343.29	61.9	78.62	75.16	84.87	139.14	278.91	228.76	228.99	138.01	132.37	117.19	54.95	79.95	83.01	146.4	86.92	76.3	108.03	100.39	73.75	59.94	101.46	78.56	98.58	58.75	110.68	105.47	89.03	165.45	222.01	157.19	132.5	163.62	214.33	156.15
TEAK033634	TEAK033634	342.99	315.37	429.64	301.86	345.59	365.31	400.32	291.16	472.1	282.15	257.68	305.83	227.2	193.66	251.32	187.72	169.08	219.89	248.5	259.09	291.27	226.78	207.2	246.66	250.87	216.31	440.44	276.2	353.04	235.62	301.33	262.82	266.7	237.06	166.58	345.62
TEAK023461	TEAK023461	342.54	333.18	297.4	438.64	352.11	274.58	347.24	329.83	323.74	678.57	563.25	597.26	705.68	289.64	335.17	348.34	364.65	311.69	315.7	361.78	329.93	308.67	363.19	333.77	376.23	463.97	412.99	394.19	443.25	544.99	525.53	397.6	514.36	318.24	392.77	306.54
TEAK020205	TEAK020205	341.15	695.52	671.58	982.18	632.21	269.18	397.42	595.81	260.61	1673.34	1097.2	950.92	878.76	795.61	772.76	1576.22	1473.76	1107.8	1182.19	1170.22	884.67	940.11	1040.3	1016.17	1409.16	446.94	703.46	984.62	510.53	1040.52	1258.28	1070.69	1492.99	621.83	992.99	296.56
TEAK028195	TEAK028195	340.97	160.56	460.06	323.95	287.54	720.11	993.1	752.15	806.42	174.43	164.76	244.68	190.22	154.25	278.84	91.04	73.88	306.73	274.08	358.63	321.58	249.1	238.64	216.21	237.12	324.82	457.58	366.74	471.86	221.13	425.35	298.09	358.58	147.61	195.6	568.51
TEAK016730	TEAK016730	340.39	3.59	2	4.83	4.36	3.69	2.47	3.65	1.59	8.26	5.27	5.57	14.54	17.87	4.45	6.09	15.95	5.98	6.01	4.77	4.61	4.93	4.77	4.82	8.19	20.07	7.49	9.08	1.6	22.04	5.25	7.47	14.99	16.37	8.43	25.88
TEAK015302	TEAK015302	340.39	3.59	2	4.83	4.36	3.69	2.47	3.65	1.59	8.26	5.27	5.57	14.54	17.87	4.45	6.09	15.95	5.98	6.01	4.77	4.61	4.93	4.77	4.82	8.19	20.07	7.49	9.08	1.6	22.04	5.25	7.47	14.99	16.37	8.43	25.88
TEAK014356	TEAK014356	340.39	3.59	2	4.83	4.36	3.69	2.47	3.65	1.59	8.26	5.27	5.57	14.54	17.87	4.45	6.09	15.95	5.98	6.01	4.77	4.61	4.93	4.77	4.82	8.19	20.07	7.49	9.08	1.6	22.04	5.25	7.47	14.99	16.37	8.43	25.88
TEAK016484	TEAK016484	340.39	3.59	2	4.83	4.36	3.69	2.47	3.65	1.59	8.26	5.27	5.57	14.54	17.87	4.45	6.09	15.95	5.98	6.01	4.77	4.61	4.93	4.77	4.82	8.19	20.07	7.49	9.08	1.6	22.04	5.25	7.47	14.99	16.37	8.43	25.88
TEAK013296	TEAK013296	340.39	3.59	2	4.83	4.36	3.69	2.47	3.65	1.59	8.26	5.27	5.57	14.54	17.87	4.45	6.09	15.95	5.98	6.01	4.77	4.61	4.93	4.77	4.82	8.19	20.07	7.49	9.08	1.6	22.04	5.25	7.47	14.99	16.37	8.43	25.88
TEAK010102	TEAK010102	340.39	3.59	2	4.83	4.36	3.69	2.47	3.65	1.59	8.26	5.27	5.57	14.54	17.87	4.45	6.09	15.95	5.98	6.01	4.77	4.61	4.93	4.77	4.82	8.19	20.07	7.49	9.08	1.6	22.04	5.25	7.47	14.99	16.37	8.43	25.88
TEAK012142	TEAK012142	340.39	3.59	2	4.83	4.36	3.69	2.47	3.65	1.59	8.26	5.27	5.57	14.54	17.87	4.45	6.09	15.95	5.98	6.01	4.77	4.61	4.93	4.77	4.82	8.19	20.07	7.49	9.08	1.6	22.04	5.25	7.47	14.99	16.37	8.43	25.88
TEAK016096	TEAK016096	340.39	3.59	2	4.83	4.36	3.69	2.47	3.65	1.59	8.26	5.27	5.57	14.54	17.87	4.45	6.09	15.95	5.98	6.01	4.77	4.61	4.93	4.77	4.82	8.19	20.07	7.49	9.08	1.6	22.04	5.25	7.47	14.99	16.37	8.43	25.88
TEAK014060	TEAK014060	340.39	3.59	2	4.83	4.36	3.69	2.47	3.65	1.59	8.26	5.27	5.57	14.54	17.87	4.45	6.09	15.95	5.98	6.01	4.77	4.61	4.93	4.77	4.82	8.19	20.07	7.49	9.08	1.6	22.04	5.25	7.47	14.99	16.37	8.43	25.88
TEAK010425	TEAK010425	340.39	3.59	2	4.83	4.36	3.69	2.47	3.65	1.59	8.26	5.27	5.57	14.54	17.87	4.45	6.09	15.95	5.98	6.01	4.77	4.61	4.93	4.77	4.82	8.19	20.07	7.49	9.08	1.6	22.04	5.25	7.47	14.99	16.37	8.43	25.88
TEAK013858	TEAK013858	340.39	3.59	2	4.83	4.36	3.69	2.47	3.65	1.59	8.26	5.27	5.57	14.54	17.87	4.45	6.09	15.95	5.98	6.01	4.77	4.61	4.93	4.77	4.82	8.19	20.07	7.49	9.08	1.6	22.04	5.25	7.47	14.99	16.37	8.43	25.88
TEAK010105	TEAK010105	340.39	3.59	2	4.83	4.36	3.69	2.47	3.65	1.59	8.26	5.27	5.57	14.54	17.87	4.45	6.09	15.95	5.98	6.01	4.77	4.61	4.93	4.77	4.82	8.19	20.07	7.49	9.08	1.6	22.04	5.25	7.47	14.99	16.37	8.43	25.88
TEAK011817	TEAK011817	340.39	3.59	2	4.83	4.36	3.69	2.47	3.65	1.59	8.26	5.27	5.57	14.54	17.87	4.45	6.09	15.95	5.98	6.01	4.77	4.61	4.93	4.77	4.82	8.19	20.07	7.49	9.08	1.6	22.04	5.25	7.47	14.99	16.37	8.43	25.88
TEAK015821	TEAK015821	340.39	3.59	2	4.83	4.36	3.69	2.47	3.65	1.59	8.26	5.27	5.57	14.54	17.87	4.45	6.09	15.95	5.98	6.01	4.77	4.61	4.93	4.77	4.82	8.19	20.07	7.49	9.08	1.6	22.04	5.25	7.47	14.99	16.37	8.43	25.88
TEAK015465	TEAK015465	340.39	3.59	2	4.83	4.36	3.69	2.47	3.65	1.59	8.26	5.27	5.57	14.54	17.87	4.45	6.09	15.95	5.98	6.01	4.77	4.61	4.93	4.77	4.82	8.19	20.07	7.49	9.08	1.6	22.04	5.25	7.47	14.99	16.37	8.43	25.88
TEAK003571	TEAK003571	340.23	200.51	365.26	185.04	367.03	249.65	186.19	155.24	189.66	192.86	102.81	93.5	151.07	118.39	124.24	124.56	235.53	125.03	137.21	190.94	124.47	119.25	146.02	171.96	174.62	375.61	199.71	183.58	229.71	166.55	253.43	128.04	157.54	275.32	246.24	236.97
TEAK024813	TEAK024813	340.17	326.86	256.22	268.83	329.79	418.51	343.72	579.96	382.62	366.31	277.42	335.41	466.11	327.75	290	350.71	403.33	306.32	316.54	310.42	239.64	311.82	317.5	309.16	301.46	372.24	279.13	312.18	276.26	507.87	355.96	441.8	333.64	281.94	361.56	280.31
TEAK031932	TEAK031932	339.48	304.07	266.26	234.26	369.24	209.23	174.4	422.99	270.27	528.01	267.61	370.5	629.75	203.83	307.25	304.7	379.8	309.13	255.65	276.97	149.06	198.95	179.1	371.66	315.55	421.16	220	310.85	196.57	517.41	416.39	492.49	362.11	269.19	308.87	217.15
TEAK040047	TEAK040047	339.31	368.21	225.79	404.36	360.93	302.37	337.4	447.67	331.81	327.06	207.82	253.9	362.62	365.02	441.09	435.58	474.85	389.27	400.25	319.29	290.94	419.18	368.89	397.24	461.74	333.52	282.41	360.36	207.36	375.96	381.11	410.22	307.09	234.59	229.48	236.35
TEAK004241	TEAK004241	338.57	206.77	230.99	171.11	161.09	282.93	258.01	176.5	249.8	225.48	170.7	218.39	196.47	95.68	134.23	122.09	90.58	123.15	127.34	149.72	108.94	101.13	117.85	196.06	151.04	418.06	639.34	156.48	740.32	154.1	189.55	129.58	125.87	782.45	750.85	1177.88
TEAK038867	TEAK038867	337.96	154.52	171.24	204.09	327.1	168.93	393.6	566.61	429.98	595.97	455.57	314.51	652.86	156.67	243.43	306.4	380.01	122.01	240.12	278.74	191.96	174.85	198.19	167.93	321.85	195.53	246.46	351.2	382.78	661.17	545.11	374.86	404.92	354.51	429.28	303.03
TEAK009530	TEAK009530	337.74	464.53	297.64	807.92	397.76	73.87	106.18	125.04	86.99	303.18	311.58	323.25	317.75	483.18	545.78	1055.76	851.37	736.94	825.37	706.85	688.81	683.47	723.22	752.03	1038.31	335.45	324.48	588.92	294.3	266.04	182.12	328	414.13	275.55	175.39	147.15
TEAK012876	TEAK012876	337.42	446.73	657.15	509.1	758.77	395.66	607.14	722.65	310.78	1693.95	777.57	916.38	1332.89	544.02	594.89	718.39	815.81	578.99	575.86	861.8	507.92	510.12	617.68	635.03	583.82	502.62	735.79	448.12	810.45	1290.61	1746.59	1087.78	815.43	528.86	751.79	415.98
TEAK033658	TEAK033658	336.65	289.63	145.25	338.9	125.29	237.53	241.98	217.58	275.87	238.46	514.38	327.73	217.38	358.42	291.18	239.81	159.55	457.04	453.95	262.4	274.82	400.93	423.28	345.6	418.44	224.2	144.62	389.33	81.69	396.97	275.34	391.33	559.37	714.86	659.96	395.28
TEAK003675	TEAK003675	335.64	102.77	219.15	162.73	68.77	862.59	462.08	725.26	391.41	125.21	227.78	110.4	138.55	71.02	91.01	143.35	94.79	189.15	144.66	178.24	77.07	84.79	123.31	174.3	202.26	297.83	64.06	170.61	76.24	346.81	304.34	287.63	168.87	403.99	499.57	258.58
TEAK032432	TEAK032432	334.26	112.31	60.29	161.77	92.75	204.87	324.63	246.17	290.32	363.69	539.98	515.75	370.03	65.33	108.04	117.35	90.94	313.98	225.88	242.02	68.32	109.75	77.32	121.2	278.43	233.88	515.9	243.82	625.44	351.61	355.71	349.9	408.47	301.22	243.5	435.38
TEAK013749	TEAK013749	334.22	197.58	225.62	112.07	219.8	349.35	404.64	413.15	486.38	258.21	185.09	258.11	263.22	158.6	146.12	121.99	135.72	132.43	154.68	168.43	91.81	115.44	104.94	170.49	158.24	324.16	450.06	217.59	415.07	285.07	355.56	237.15	174.2	148.34	175.84	238.17
TEAK018226	TEAK018226	333.89	324.65	233.75	185.4	457.02	292.55	180.87	543.05	329.53	400.43	239.52	240.88	411.04	254.48	215.82	282.75	404.92	194.61	229.58	300.51	228.52	241.54	181.4	323.4	236.25	275.51	228.92	238.35	199.1	377.87	357.56	381.18	308.42	337.79	294.7	214.81
TEAK013530	TEAK013530	333.72	335.97	253.95	527.83	212.34	80.08	109.79	143.93	90.85	382.9	600.99	481.56	280.74	484.79	391.48	821.12	466.34	592.36	569.77	438.09	422.08	427.6	527.76	446.21	482.97	230.89	320.01	456.83	246.68	311.16	358.29	421.84	662.26	857.62	840.81	304.41
TEAK031692	TEAK031692	332.86	447.97	581.7	334.96	656.45	260.87	283.02	405.77	244.23	1075.89	573.83	708.58	1008.02	332.08	502.18	466.31	459.28	373.03	377.35	555.8	400.8	340	484.67	599.58	372.06	962.53	848.55	544.9	856.05	568.07	551.63	600.73	390	323.91	452.07	315.61
TEAK026702	TEAK026702	332.73	332.98	336.83	591.59	428.28	318.4	281.13	307.75	154.68	924.59	680.94	619.28	862.35	386.8	507.1	778.52	860.19	562.7	577.1	597.06	409.49	440.35	585.59	650.23	663.65	560.54	511.33	592	554.22	741.73	608.36	637.4	722.69	693.38	679.27	524.68
TEAK034900	TEAK034900	332.15	264.54	418.31	233.04	380.74	579.42	663.7	657.27	544.17	497.57	289.33	388.57	522.36	264.56	306.35	341.85	367.37	302.89	338.02	459.96	233.39	259.91	264.78	483.8	280.69	545.71	342.2	382.24	435.7	675.14	670.36	543.42	414.83	265.86	314.37	242.06
TEAK011718	TEAK011718	331.88	121.64	131.01	129.55	206.97	261.61	318.59	220.7	334.87	203.17	145.67	169.62	202.99	104.21	80.58	116.18	113.22	138.4	148.34	190.56	116.35	111.6	103.59	163.91	183.36	153.14	120.18	182.13	169.1	203.91	181.46	161.45	175.45	222.32	207.71	233.32
TEAK021844	TEAK021844	331.47	253.55	242.58	335.78	163.56	367.15	332.1	336.35	372.86	423.24	526.99	476.41	299.8	190.51	213.85	335.84	184.72	398.92	409.98	286.21	221.56	222.7	287.55	332.38	402.71	307.3	373.16	399.14	261.66	373.17	385.22	395.83	550.94	688.73	740.57	420.83
TEAK001220	TEAK001220	330.52	220.04	230.28	264.83	216.53	107.84	147.64	197.57	121.91	258.3	227.79	268.56	280.74	319.94	258.99	439.62	316.78	347.14	299.8	458.68	361.01	373.47	252.13	267.32	426.49	171.58	201.27	280.39	261.98	286.1	402.17	182.84	276.04	228.5	152.71	289.07
TEAK040301	TEAK040301	330.09	359.52	325.84	352.45	308.17	344.35	376.75	244.56	278.21	298.15	334.76	311.71	256.69	248.19	269.09	185.37	157.06	300.92	273.07	301.27	239.69	276.48	247.95	299.88	270.66	500.23	670.84	342.1	570.42	357.02	349.37	323.23	404.87	193.22	247.99	116.57
TEAK019816	TEAK019816	330.04	299.84	253.15	290.82	567.24	206.62	173.16	370.83	188.56	376.84	194.19	238.63	424.07	250.78	251.2	185.02	391.85	216.17	233.05	288.44	152.28	226.77	213.3	230.27	327.82	247.2	152.41	263.75	166.29	432.91	449.76	432.94	322.17	285.4	285.18	274.72
TEAK001169	TEAK001169	329.62	334.25	152.65	417.18	109.64	102.71	140.85	127.51	125.6	309.27	660.57	404.81	209.7	426.12	364.22	381	214.47	578.39	688.55	388.95	370.72	476.27	559.2	475.17	654.96	315.16	249.72	619.06	131.95	411.03	334.33	389.96	662.64	558.43	641.1	223.59
TEAK029365	TEAK029365	328.67	325.71	217.59	313.08	200.64	199.55	155.93	194.12	227.83	118.9	162.09	156.34	117.6	284.66	320.78	160.99	120.31	296.58	297.34	217.46	221.37	333.14	265.64	261	339.53	261.23	180.02	321.49	145.01	185.1	183.1	203.16	186.42	181.68	185.3	195.95
TEAK000582	TEAK000582	328.44	40.46	154.58	22.89	87.9	17.37	51.55	60.7	36.43	245.17	47.31	92.67	266.93	0	67.33	22.58	52.66	0	93.54	48.41	48.6	0	45.08	0	0	75.66	16.86	14.19	68.01	37.12	0	18.69	20.68	242.26	174.13	453.14
TEAK008078	TEAK008078	328.32	191.04	315.96	257.34	243.55	359.26	462.04	271.43	387.4	115.1	178.31	166.92	87.73	119.02	87.68	97.69	86.1	126.36	134.47	138.11	144.47	143.21	141.11	176.55	127.84	133.02	65.38	183.42	53.92	231.33	270.06	154.89	137.79	918.01	513.32	465.84
TEAK013632	TEAK013632	327.96	63.83	233.64	167.27	171.51	637.31	371.52	296.49	367.78	191.1	259.36	186.19	188.84	47.99	97.78	53.88	75.78	123.42	91.7	99.36	126.3	64.12	130.84	176.35	46.31	597.44	125.15	182	128.91	216.05	151.25	137.98	121.37	281.82	347	294.19
TEAK034277	TEAK034277	327.59	167.56	130.4	223.73	133.65	258.08	386.57	455.04	421.32	198.96	228.53	215.44	220.42	104.9	169.77	211.8	187.91	213.3	222.85	210.01	155.45	159.36	169.69	195.71	278.15	164.8	149.3	279.39	124.02	361.2	357.83	301.4	306.12	318.49	251.48	194.1
TEAK017248	TEAK017248	326.85	1026.08	790.93	1148.28	696.08	75.6	56.42	98.06	50.29	52.56	154.77	98.99	65.3	318.71	169.77	255.27	399.93	255.21	255.63	165.19	176.86	200.89	317.54	252.82	218.4	177.66	183.96	306.71	86.55	114.83	81.33	133	106.06	65.85	166.31	44.66
TEAK015699	TEAK015699	326.66	35.81	46.62	49.14	19.69	17.18	32.6	18.12	44.32	20.15	28.49	16.95	12.85	10.4	10.16	10.74	6.58	7.67	10.38	6.32	6.06	2.47	8.05	6.74	10.15	25.07	19.79	16.09	29.7	6.49	9.91	4.23	21.01	22.23	41.1	39.8
TEAK004140	TEAK004140	325.71	241.14	332.6	327.94	321.36	127.1	161.86	98.17	94.21	181.94	174.85	145.27	161.16	91.54	290.52	283.82	351.39	219.96	306.85	384.35	272.34	240.84	242.54	275.5	385.36	161.73	111.69	167.52	51.32	169.51	258.41	106.26	214.48	259.72	221.73	213.02
TEAK012832	TEAK012832	325.62	153.96	215.85	151.38	176.15	144.42	178.36	89.3	166.62	58.14	67.82	57.23	52.82	93.85	94.72	53.25	82.55	66.43	63.78	47.93	85.05	70.45	84.89	75.77	52.82	140.89	72.55	78.59	97.46	47.71	53.79	58.72	54.55	232.65	290.18	516.56
TEAK016672	TEAK016672	325.23	102.24	88.31	104.12	122.19	170.79	187.44	140.24	181.21	158.14	110.76	134.01	106.64	118.71	104.25	180.14	145.24	122.21	124.29	119.71	128.46	121.32	120.73	113.94	113.26	54.85	122.35	86.63	87.72	63.68	73.41	83.68	129.21	167.32	88.01	100.58
TEAK029434	TEAK029434	324.38	196.5	186.47	173.76	201.21	489.97	343.37	428.97	398.78	377.63	241.56	288.16	408.19	216.44	170.73	197.49	201.22	205.22	215.08	219.89	187.29	189.68	206.81	208.95	304.3	285.46	193.59	263.31	177.18	413.19	306.07	341.5	344.77	295.43	265.76	220.92
TEAK019389	TEAK019389	324.16	498.77	333.71	557.46	365.1	145.42	174.48	143.47	194.05	300.21	237.2	305.08	327.07	444.59	474.21	380.29	383.9	483.61	411.86	403.65	386.54	487.91	425.99	354.15	525.55	423.38	227.14	402.23	191.58	243.77	340.27	313.63	378.41	169.89	218.6	299.78
TEAK029301	TEAK029301	323.91	380.49	586.18	888.04	604.27	394.24	128.82	67.17	147.84	81.81	69.13	89.89	101.66	80.62	97.61	152.48	466.63	55.45	53.92	48.79	63.54	55.43	73.02	214.64	70.31	287.04	392.85	100.96	268.67	38.43	54.34	42.32	45.37	961.43	1101.94	2017.51
TEAK028048	TEAK028048	323.81	380.73	239.97	656.13	299.86	1097.91	280.82	171.54	319.2	494.9	409.22	540.35	303.98	319.39	323.82	227.01	353.17	414.95	421.44	534.42	292.46	305.1	333.71	269.96	474.84	252.81	474.41	339.31	312.92	342.12	652.15	414.29	804.21	1536.69	1151.8	1452.28
TEAK012930	TEAK012930	323.63	102.47	102.09	102.85	118.93	196.27	359.9	289.25	239.76	161.86	222.77	157	135.26	101.44	116.06	139.97	89.76	111.33	108.77	98.34	110.84	115.21	128.61	145.38	134.89	124.45	135.48	141.98	124.45	194.37	182.76	185.61	173.71	254.64	168.88	89.72
TEAK010072	TEAK010072	323.6	68.11	46.61	11.72	65.85	45.89	71.51	112.68	31.27	56.11	51.91	69.63	239.51	2722.2	160.4	121.3	371.04	41.85	74.1	131.69	86.73	104.17	174.16	11.31	89.48	650.49	91.88	116.98	32.58	259.65	32.76	144.4	148.09	203.53	43.18	41.93
TEAK034582	TEAK034582	323.27	299.09	448.91	247.78	160.03	625.06	630.09	404.18	664.03	320.92	573.17	506.68	314.58	450.59	329.96	161.17	108.39	319.88	355.38	237.86	368.76	318.16	356.67	251.23	261.74	424.62	767.28	358.43	527.35	357.25	335.38	265.21	291.34	257.11	362.89	308.21
TEAK035708	TEAK035708	323.15	192.93	133.18	165.69	181.88	563.02	520.12	509.57	472.22	211.39	141.99	151.89	186.2	147.5	131.84	134.27	127.12	155.44	132.61	163.11	142.38	152.42	147.66	153.84	171.9	150.79	172.75	160.74	140.03	239.37	233.44	198.07	160.02	208.33	193.64	191.07
TEAK036654	TEAK036654	322.76	21.93	222.6	47.31	128.4	365.71	382.35	277.15	400.69	363.47	254.51	286.06	280	50.46	58.84	52.11	44.13	190.47	85.28	151.43	47.17	47.93	40.59	156.17	78.63	165.25	184.51	85.95	259.4	408.26	321.08	282.71	184.37	122.3	161.97	133.39
TEAK027041	TEAK027041	321.94	390.45	290.69	445	296.14	300.73	284.61	358.84	249.43	247.13	328.52	268.14	260.89	520.12	510.36	517.66	366.2	377.42	448.48	331.87	575	576.81	607.81	372.12	609.67	281.88	270.11	548.32	301.21	375.65	314.07	364.62	352.81	320.19	309.57	259.25
TEAK004294	TEAK004294	321.63	292.14	267.69	261.05	256.84	243.39	167.38	329.29	270.78	281.01	311.81	354.08	323.36	236.96	369.98	174.35	169.62	377.82	328.85	297.72	199.82	262.39	278.15	342.19	253	416.02	279.48	326.34	166.14	397.02	368.68	431.83	409.99	275.11	276.33	289.49
TEAK021601	TEAK021601	321.13	378.42	321.13	539.16	321.63	288.97	373.93	458.86	340.96	639.79	529.98	590.28	496.91	400.27	469.53	514.5	483.96	529.81	731.85	572.23	400.13	516.74	613.06	474.22	643.81	281.36	262.04	614.73	189.6	627.78	781.6	642.05	865.38	617.81	819.72	361.48
TEAK034105	TEAK034105	320.7	484.61	470.96	592.37	449.6	344.68	254.94	470.16	217.9	515.67	440.96	511.04	625.85	496.97	631.36	584.31	545.62	496.08	601.36	443.65	469.4	626.79	533.07	629.67	556.68	669.5	599.51	697.53	530.94	622.52	537.61	714.81	486.37	292.41	414.65	313.15
TEAK017090	TEAK017090	320.7	168.61	209	167.06	136.87	263.57	349.44	345.05	315.2	178.7	253.37	286.44	227.1	188.24	208.2	106.12	77.84	189.86	180.25	130.85	124.54	169.91	158.15	199.86	160.59	333.62	243.06	233.8	201.27	278.37	192.91	259.4	194.58	213.24	277.24	251.6
TEAK040492	TEAK040492	320.5	416.32	1042.4	594.18	1312.01	410.02	484.51	447.28	406.3	727.41	383.56	468.52	409.4	682.16	1008.83	733.61	831.4	732.9	909.46	1629.6	1199.44	724.22	1019.17	798.36	884.35	484.16	177.13	761.75	354.93	981.41	1496.04	951.63	751.65	410.75	602.1	384.88
TEAK010755	TEAK010755	320.14	367.21	551.83	339.9	311.24	429.85	501.52	351.13	398.36	424.87	790.84	777.46	528.1	511.64	445.29	293.87	204.94	631.67	560.44	519.37	393.63	433.74	440.89	475.32	385.66	450.11	452.79	536.01	485.09	826.68	766.08	881.38	736.39	467.84	676.67	441.77
TEAK003558	TEAK003558	319.5	359.69	438.53	391.79	389.27	330.02	333.21	377.49	294.66	735.14	676.47	719.7	661.2	316.49	350.28	453.93	352.22	476.62	461.44	553.09	357.71	334.95	426.63	461.37	437.56	418.03	352.24	468	259.29	631.47	698.33	643.43	653.32	586.09	678.69	439.13
TEAK020969	TEAK020969	319.3	101.32	67.08	152.29	76.47	304.59	601.3	365.66	479.15	154.27	129.54	134.93	152.13	74.27	52.83	106.47	65.86	134.46	88.78	104.22	64.61	72.26	67.08	109.08	102.93	100.92	125.07	90.48	96.18	179.22	178.13	131.79	125.45	453.86	208.24	162.78
TEAK000953	TEAK000953	318.55	205.36	265.9	263.03	265.42	303.75	604.9	491.54	445.65	1315.79	1030.12	966.83	1082.99	259.38	318.64	616.12	538.06	502.18	514.61	612.94	349.07	355.08	354.8	517.57	575.01	253.03	239.89	405.34	288.82	989.14	1118.18	1054.22	1050.36	821.08	713.92	394.23
TEAK022450	TEAK022450	318.4	406.05	843.71	713.17	783.32	1471.48	1669.43	1519.93	1597.89	612.27	326.11	300.64	336.33	316.77	256.58	505.65	965.34	453.46	394.9	512.06	388.65	339.29	367.98	397.24	403.93	357.69	239.88	328.41	243.63	787.39	1236.76	806.69	612.67	352.91	433.22	333.91
TEAK003915	TEAK003915	317.62	726.31	884.87	2017.56	1692.18	2193.92	958.12	706.58	1582.08	44.06	40.03	33.69	81.87	28.01	9.74	44.17	289.67	12.19	4.09	4.38	7.5	10.84	7.32	67.71	14.32	234.96	151.38	23.06	229.22	83.03	39.34	76.94	55.58	4654.54	2504.18	4846.56
TEAK016046	TEAK016046	316.98	242.74	355.01	244.51	266.35	200.43	186.74	149.96	120.43	287.62	368.05	339.03	332.38	284.28	326.07	224.23	181.88	212.25	245.53	281.07	260.09	275.46	360.86	373.41	238.99	713.5	369.09	374.01	332.81	292.44	327.52	284.7	211.09	125.17	189.31	196.06
TEAK015729	TEAK015729	316.55	221.07	180.4	169.82	138.49	220.98	113.54	184.99	185.56	69.18	120.55	93.53	84.54	237.75	242.47	136.14	128.55	174.33	185.1	126.5	194.37	230.66	205.09	172.04	209.01	163.78	172.06	202.56	137.11	114.98	91.37	114.45	118.25	267.79	203.73	231.85
TEAK003358	TEAK003358	316.01	373.45	431.8	400.57	430.58	859.68	485.27	445.16	651.23	319.38	260.87	301.79	336.4	248.54	222.66	183.87	251.56	161.76	152.03	227.31	187.02	186.25	192.99	297.66	142.91	559.69	390.25	241	383.53	330.47	397.3	325.01	227.57	480.68	478.75	586.17
TEAK040920	TEAK040920	316	408.86	277	540.54	337.83	291.29	270.01	497.97	301.11	804.23	596.04	611.68	490.48	356.18	402.83	638.15	566.16	474.14	561.62	542.41	357.74	481.62	508.23	449.28	606.24	310.15	333.6	375.44	243.63	693.56	745.99	639.85	891.99	764.19	791.01	523.64
TEAK008652	TEAK008652	315.67	111.06	171.23	165.95	168.22	576.8	236.76	153.86	313.28	80.2	105.44	119.9	94.16	29.34	44.56	53.24	107.23	64.41	36.88	43.75	44.53	33.03	47.18	90.11	38.78	237.22	140.42	86.58	131.68	93.35	73.85	90.93	87.18	1173.51	967.94	1400.88
TEAK001548	TEAK001548	315.51	45.92	46.19	22.77	59.69	37.83	17.1	18.47	42.66	26.24	10.17	13.83	30.03	18.62	26.71	21.69	24.35	16.57	11.16	11.27	12.89	9.3	17.54	104.42	13.47	496.32	39.41	68.49	58.01	11.89	12.72	11.55	7.07	6.85	19.46	10.84
TEAK024792	TEAK024792	315.47	353.17	271.61	719.14	409.34	118.49	235.1	342.28	207.57	812.6	476.62	396.52	493.51	258.24	408.53	787.4	1064.56	541.88	591.54	472.49	326.3	377.61	370.23	524.96	810.72	276.77	236	586.38	243.28	546.66	573.83	499.06	790.87	601.04	626.33	406.01
TEAK017173	TEAK017173	315.31	70.67	206.82	83.22	195.39	63.75	146.93	135.99	156.87	300.41	261.73	148.75	164.27	118.57	151.63	164.32	171.78	115.76	94.16	165.03	100.77	57.38	73.55	160.39	119.22	291.32	185.82	136.98	207.81	190.89	240.26	117.6	203.35	228.35	279.14	195.92
TEAK031833	TEAK031833	314.09	282.05	458.75	521.01	305.27	275.47	902.56	578.14	759.85	439.88	595.71	429.92	383.04	147.14	234.67	211.71	194.88	522.04	451.33	545.69	293.81	244.2	219.96	232.12	492.54	206.16	164.28	575.53	278.6	478.31	440.87	410.65	673.98	145.04	75.14	195.56
TEAK006206	TEAK006206	313.77	616.96	474.54	634.9	782.18	306.87	216.65	279.17	170.94	235.23	171.65	208.18	208.32	815.51	776.85	644.01	771	442.96	525.46	404.87	1024.87	1197.9	1192.86	600.2	961.26	399.6	214.25	695.62	264.98	285.72	279.59	298.3	230.46	142.22	147.07	161.04
TEAK002021	TEAK002021	313.67	99.5	71.19	157.44	87.78	60.17	35.35	68.16	46.69	158.78	131.84	92.45	108.5	134.61	130.29	201.67	266.47	119.21	133.39	157.29	128.22	128.21	138.42	157.61	181.26	114.56	183.26	132.6	182.17	113.75	129.11	106.79	176.15	156.16	178.84	96.01
TEAK015468	TEAK015468	313.21	159.7	157.9	116.25	177.83	901.68	993.66	834.74	968.9	203.24	195.14	243.1	266.53	152.15	132.93	147.8	130.28	151.19	153.09	155.09	132.58	151.23	147.16	181.85	158.34	249.62	205.22	187.22	204.59	396.74	431.31	341.6	229.82	322.41	308.62	242.56
TEAK003351	TEAK003351	312.49	274.15	298.49	432.03	414.84	378.88	421.18	584.29	560.94	511.2	402.44	463.26	598.96	307.13	319.48	582.55	557.37	357.24	345.3	375.39	319.56	322.74	351.5	318.33	498.78	339.8	364.74	461.41	626.3	639.44	473.13	398.99	432.79	373.39	439.32	367.7
TEAK000284	TEAK000284	312.15	163.71	150.23	111.43	92.64	453.72	376.27	302.72	509.99	158.57	314.17	260.31	157.35	178.68	136.22	122.34	70.44	180.71	191.16	123.68	135.05	148.61	159.56	152.82	128.69	166.31	201.61	172.84	138.54	210.75	169.73	215.79	202.91	260.85	311.02	131.81
TEAK003212	TEAK003212	309.89	223.47	330.67	192.59	233.05	77.86	93.47	123.5	79	320.25	434.05	213.57	241.17	213.45	229.32	253.41	220.26	309.48	361.95	337.36	280.58	256.96	272.05	310.05	218.32	235.28	296.55	324.03	295.92	230.88	290.62	340.11	362.51	185.72	393.59	70.75
TEAK035303	TEAK035303	309.01	52.77	49.45	27.17	55.26	70.15	98.92	52.51	79.93	33.45	40.05	32.08	27.6	23.49	20.9	29.06	31.81	41.9	30.7	38.39	20.82	22.67	19.62	75.34	36.85	72.61	41.63	46	57.66	76.45	53.46	44.31	33.82	27.5	29.79	15.35
TEAK030254	TEAK030254	308.92	163.1	253.96	218.3	222.99	519.47	586.82	339.86	607.72	284.1	175.58	238.68	277.63	89.52	119.45	136.44	151.1	104.96	107.09	155.26	133.86	104.62	129.89	153.69	117.99	309.71	326.37	132.45	357.22	204.07	255.29	145.09	156.97	408.89	328.72	702.68
TEAK020044	TEAK020044	308.31	230.44	331.51	182.06	206.66	192.57	45.89	48.68	63.11	74.91	75.48	63.84	43.53	84.99	156.71	112.07	208.44	66.54	57.3	51.17	157.95	53.11	139.01	180.46	58.36	1335.72	622.08	238.86	767.54	58.94	59.17	53.69	79.15	187.39	416.66	536.71
TEAK022954	TEAK022954	308.3	227.44	171.67	247.04	162.89	130.44	101.6	174.12	141.03	94.17	128.13	128.3	113.16	201.96	338.6	184.46	129.4	305.47	350.66	195.74	197.23	294.25	314.41	292.13	304.51	381.81	124.13	368.7	108.02	222.85	216.13	253.75	177.83	168.51	172.34	142.55
TEAK008742	TEAK008742	308.12	393.83	133.68	350.49	226.53	281.59	382.4	393.27	326.1	723.06	717.01	413.63	545.63	272	328.9	223.88	504.1	329.09	235.09	250.78	251.61	346.83	200.66	352.81	368.56	357.51	176.05	615.06	138.49	775.39	834.58	564.86	816.84	126.88	194.72	49.25
TEAK035466	TEAK035466	308.07	649.8	806.97	719.7	646.05	571.36	523.97	643.48	593.45	376.03	543.96	582.97	348.79	640.56	739.04	445.76	392.19	641.92	670.51	574.78	574.8	579.6	568.22	502.5	546.27	427.19	651.43	570.68	540.37	610.66	695.57	757.34	732.85	366.82	493.45	420.24
TEAK038872	TEAK038872	307.64	346.87	165.15	573.67	401.86	859.53	283.85	588.31	461.83	669.12	578.7	602.46	672.63	212.86	308.08	402.68	418.77	296.68	248.02	483.86	177.36	237.17	164.61	274.11	322.73	203.39	378.58	198.71	335.61	568.37	433.98	560.3	487.28	230.8	254.79	190.63
TEAK029281	TEAK029281	307.55	179.61	82.68	315.32	83.95	100.72	74.72	112.27	72.67	135.07	386.85	159.73	89.46	267.31	236.81	150.9	132.13	357.39	287.4	147.48	183.71	301.37	276.31	245.56	272.7	124.44	164.15	266.05	117.37	136.5	138.03	211.96	441.58	497.53	401.45	233.9
TEAK003504	TEAK003504	307.27	106.77	98.78	90.73	94.11	164.54	227.51	200.4	236.98	129.22	175.16	148.75	112.83	108.72	116.53	107.72	83.67	152.8	149.35	156.66	154.3	112.77	113.42	125.05	104.9	99.11	72.51	106.49	62.23	173.32	175.13	211.23	183.79	226.8	236.33	102.3
TEAK026077	TEAK026077	307.2	496.17	626.1	489.92	751.09	259.8	221.49	289.42	223.2	353.89	280.45	328.61	420.07	459.61	596.36	413.36	439.4	369.21	358.9	354.09	394.05	434.42	475.85	530.53	411.94	607.05	641.35	438.27	670.76	294.49	355.95	295.13	239.36	293.43	272.93	252.27
TEAK021501	TEAK021501	307.13	469.87	437.71	500.07	346.41	167.68	129.06	161.78	146.09	347.9	547.69	481.51	287.42	580.9	564.05	552.53	359.34	548.66	570.58	437.49	554.9	532.79	678.73	428.96	458.35	320.9	365.7	488.28	274.11	345.67	326.15	427.26	588.57	418.1	586.61	280.46
TEAK023129	TEAK023129	306.06	201.77	42.41	130.24	54.38	114.48	165.81	75.22	119.19	182.47	190.55	309.82	309.13	27.87	55.09	120.59	97.34	120.02	61.8	67.75	54.17	71.59	87.15	241.02	111.73	797.18	1011.04	346.83	968.65	73.67	78.24	75.9	127.32	211.43	171.32	382.83
TEAK004636	TEAK004636	305.28	276.66	426.73	472.65	184.64	453.23	384.46	330.74	415.47	331.38	524.63	567.1	388.69	557.91	472.83	195.26	171.01	482.72	453.33	300.51	399.61	403.03	467.43	401.03	344.08	550.06	760.32	453.85	590.58	398.94	355.59	353.79	410.14	249.68	288.67	552.33
TEAK032227	TEAK032227	304.7	90.1	147.02	80.75	203.22	141.75	405.15	410.71	116	64.51	24.67	3.64	44	37.35	30.9	69.13	372.48	27.09	63.24	54.03	199.61	136.27	39.91	123.32	27.07	175.99	71.26	48.54	40.08	44	119.35	43.74	142.79	492.98	309.89	1011.74
TEAK012073	TEAK012073	304.63	343.94	188.34	207.07	252	683.17	731.75	504.96	533.89	360.25	371.18	374.21	245.23	547.73	294.71	359.68	199.08	314.14	372.58	230.23	408.27	456.94	406.36	334.7	198.54	260.31	201.85	188.5	82.22	623.07	608.3	568.84	365.49	318.2	344.56	183.8
TEAK005210	TEAK005210	303.43	479.42	394.48	646.5	495.7	138.14	107.82	183.55	105.23	207.5	323.55	358.1	285.49	561.58	737.93	339.41	288.33	360.16	340.53	306.88	266.12	401.43	362.52	258.89	473.11	509.05	998.92	582.69	1120.05	250.85	223.32	282.21	191.01	235.9	289.79	343.18
TEAK026639	TEAK026639	303.38	54.44	78.04	109.24	94.79	243.44	255.23	80.19	335.5	57.77	16.96	56.38	99.52	17.02	77.85	72.52	95.94	37.43	12.81	21.2	15.21	25.49	70.78	39.96	40.54	39.07	34.34	23.68	34.89	23.44	22.79	17.15	96.75	1189.13	714.85	1417.36
TEAK013263	TEAK013263	302.55	67.88	142.17	79.15	165.08	101.69	79.38	68.08	77.05	102.88	102.4	111.16	104.73	67.35	75.74	85.99	66.5	89.05	89.68	164.38	93.47	68.68	68.28	106.05	92.96	96.27	179.96	83.67	177.49	80.73	86.64	70.3	71.49	61.25	64.79	75.3
TEAK003325	TEAK003325	302.12	271.59	287.97	287.34	164.07	478.25	326.17	371.12	426.53	297.29	496.27	427.42	370.2	271.02	290.95	195.8	123.12	300.98	305.78	196.26	215.53	222.23	294.62	341.68	240.55	605.98	413.35	423.02	325.66	333.94	267.5	308.21	305.87	347.1	392.78	330.85
TEAK015389	TEAK015389	301.97	457.26	654.31	474.02	660.23	320.72	396.04	529.94	376.72	629.96	440.02	518.54	712.82	342.18	510.64	476.85	673.62	561.76	608.29	688.03	380.04	449.53	422.38	590.14	613.6	518.57	428.89	595.77	406.94	662.88	724.29	704.41	555.37	286.39	461.27	470.67
TEAK040713	TEAK040713	301.51	362.06	436.93	258.49	360.81	234.67	216.26	225.46	223.34	365.63	599.9	434.68	297.02	304.75	300.1	300.35	197.86	437.34	496.61	493.05	293.34	250.83	375.43	643.85	426.9	1269.72	1464.13	586.46	1267.37	552.55	605.58	528.36	673.63	662.29	849.59	520.54
TEAK037928	TEAK037928	300.67	194.73	346.03	363.37	399.35	294.92	341.85	429.71	220.99	771.78	453.44	454.66	638.36	223.99	350.58	457.61	592.97	339.36	295.37	378.1	268.02	273.48	373.78	421.12	375.88	299.66	284.32	308.57	298.25	525.58	529.67	516.35	488.32	440.12	468.33	297.37
TEAK009588	TEAK009588	300.58	109.96	98.66	129.33	51.43	97.53	142.62	114.94	138.6	31.21	79.54	52.64	20.73	78.45	106.15	87.07	76.05	114.89	107.39	70.82	99.34	128.67	127.12	64.31	123.03	84.15	302.3	125.02	320.78	64.81	81.51	80.06	80.7	203.16	93.8	152.75
TEAK020121	TEAK020121	300.4	345.72	783.78	414.53	983.33	292.88	415.9	185.51	178.32	73.04	60.44	54.45	54.54	42.75	70.21	389.05	1418.63	45.25	34.52	53.8	116.33	57.83	50.96	147	55.74	143.13	81.34	50.76	94.42	195.53	247.22	313.28	385.58	242.19	183.11	323.96
TEAK039902	TEAK039902	298.82	347.59	331.04	625.26	282.77	236.83	221.98	367.37	203.4	605.18	681.02	569.2	465.65	525.26	494.37	694.92	510.49	620.8	661	584.87	472.78	485.38	570.3	531.08	813.27	339.05	400.91	596.21	397.81	622.78	587.31	588	876.97	582.32	571.88	416.75
TEAK023552	TEAK023552	297.38	195.11	138.1	289.99	149.83	110.66	189.68	224.5	133.85	228.48	284.47	193.1	168.1	140.49	136.58	217.69	207.48	201.92	180.99	179.15	145.33	156.62	176.8	163.44	262.07	74.26	100.16	224.44	75.84	232.91	253.08	199.87	238.85	238.35	141.92	104.74
TEAK018467	TEAK018467	296.17	490.76	2372.69	790.4	3852.95	643.23	803.61	584.61	340.14	170.75	65.8	70.57	135.67	55.05	47.95	230.34	1301.53	40.09	34.01	73.44	314.11	128.47	32.87	262.83	53.67	201.89	96.08	54.41	125.35	63.43	112.22	195.44	238.31	1062.44	805.13	2459.77
TEAK024724	TEAK024724	295.97	163.81	299.09	224.44	279.1	121.04	190.36	213.8	143.29	244.01	223.46	213.34	187.24	196.88	177.48	227.01	248.71	138.81	134.18	181.26	146.85	166.49	153.29	157.81	214.61	104.27	103.44	157.81	123.16	294.58	355.19	398.06	295.89	310.03	316.43	172.88
TEAK008535	TEAK008535	295.28	89.36	226.46	101.66	177.54	191.6	521.21	264	335.31	97.77	102.72	114.84	173.33	24.4	44.61	32.19	41.37	28.09	38.66	72.33	51.31	33.52	23.48	62.89	26.11	127.28	72.07	51.59	101.95	60.84	98.47	49.92	33	316.01	127.69	668.41
TEAK018423	TEAK018423	294.92	114.99	115.29	136.47	66.81	303.85	278.56	177.23	321.47	106.28	246.34	179.35	98.18	114.38	116.49	88.86	42.13	158.75	158.43	129.98	116.97	111.34	140.94	138.08	124.69	173.1	192.42	179.24	162.55	173.26	173.28	134.94	187.75	162.16	245.46	110.85
TEAK026794	TEAK026794	294.83	255.25	135.97	425.06	150.18	448.3	464.55	843.56	580.49	197.17	239.74	375.23	226.12	43.68	62.56	75.53	54.8	384.93	196.39	215.44	42.33	89.75	34.63	87.13	304.74	53.86	33.38	178.91	20.51	697.51	839.97	1027.3	651.19	401.1	353.47	395.64
TEAK002539	TEAK002539	294.03	389.28	144.4	533.01	233.27	145.49	76.49	165.43	78.99	274.75	393.9	299.88	157.93	502.3	382.17	780.68	681.45	452.15	511.17	415.27	350.53	454.18	485.2	410.09	534.46	153.64	129.06	364.76	76.11	381.06	364.12	520.51	624.86	606.76	482.77	330.62
TEAK000606	TEAK000606	293.66	62.27	46.5	53.72	68.72	64.52	84.62	42.92	57.62	32.03	32.38	30.03	25.98	18.39	29.01	27.04	28.05	63.69	24.96	33.04	28.07	30.3	28.14	80.42	44.75	111.64	37.56	56.32	65.24	47.87	54.67	40.12	41.14	33.54	38.24	25.71
TEAK003460	TEAK003460	293.54	602.62	455.6	1304.08	921.76	184.58	257	371.42	179.12	434.55	254.42	313.95	486.9	419.1	1068.5	1133.26	1465.2	1071.15	724.53	664.29	722.51	870.63	750.43	844.5	1352.37	490.01	429.85	738.4	468.95	399.12	378.73	479.65	386.77	222.49	210.68	379.42
TEAK020925	TEAK020925	293.23	321.57	194.97	389.8	255.89	150.17	127.72	133.84	122.06	205.77	335.72	313.82	133.4	344.58	436.84	364.14	241.85	448.7	442.36	402.83	646.34	548.85	449.67	298.26	402.95	165.63	125.48	313.02	80.06	232.71	304.81	315.43	413.54	153.32	220.43	98.1
TEAK035241	TEAK035241	293.03	128.16	198.29	331.92	133.85	328.08	540.44	308.75	315.51	301.86	200.61	236.6	275.68	136.4	112.1	74.07	38.99	228.25	133.63	189.43	129.64	139.08	108.42	174.33	215.24	276.53	253.39	133.49	248.45	251.73	347.97	281.87	382.79	52.95	47.07	65.08
TEAK028826	TEAK028826	291.79	98.52	168.9	193.55	269.53	148.04	303.82	310.63	242.61	469.33	373.71	322.51	301.19	123.02	184.55	214.92	179.76	214.06	164.16	331.7	281.97	199.16	199.42	200.34	293.24	87.75	47.23	144.81	88.35	336.65	399.71	323.61	290.39	92.5	39.49	68.89
TEAK033219	TEAK033219	291.51	148.35	119.8	156.75	125.56	208.56	51.09	73.02	77.72	99.2	73.41	150.2	162.07	54.46	42.13	53.6	74.26	62.16	52.14	66.62	45.08	50.01	49.12	80.19	66.91	160.39	195.45	82.67	146.81	63.5	60.69	59.26	68.93	1553.14	1150.88	2390.48
TEAK035597	TEAK035597	291.16	278.18	335.96	253.43	346.16	400.18	414.36	408.05	368.5	471.27	360.98	425.54	547.09	266.83	257.59	194.26	206.8	258.95	249.51	266.51	207.24	214.03	248.04	291.2	269.96	411.46	331.99	288.76	327.97	350.2	368.54	299.29	290.03	281.92	329.97	281.53
TEAK007405	TEAK007405	291.09	516.15	448.46	586.17	529.69	239.49	204.38	311.08	222.68	322.7	308.81	336.13	361.06	577.8	707.79	411.77	520.84	506.5	501.41	452.32	556.32	611.13	514.49	481.66	514.19	428.31	319.43	451.93	298.32	439.64	434.9	411.97	395.85	271.54	255	315.73
TEAK030533	TEAK030533	290.78	906.32	1635.86	902.3	1427.6	330.62	875.33	471.5	560.67	1031.48	1557.91	864.12	546.54	1448.49	1562.53	1101.62	909.66	1174.77	1269.95	2248.82	1973.02	1437.3	1541.23	1011.61	1294.96	690.17	907.78	1150.38	1032.78	1457.18	1398.27	1108.55	1207.62	176.8	365.04	111.13
TEAK008795	TEAK008795	290.65	146.19	105.63	173.19	98.07	213.03	211.3	256.21	230.84	120.63	234.72	174.49	102.25	175.65	154.55	183.44	120.78	229.16	262.04	209.28	181.15	205.67	198.02	172.29	229.97	85.45	133.49	211.45	116.35	276.07	247.63	291.96	265.12	305.77	282.86	230.5
TEAK018712	TEAK018712	289.8	78.99	108.23	106.07	159.47	250.93	138.48	213.06	166.6	328.8	202.51	256.01	394.15	70.04	93.65	124.8	172.29	92.91	58.41	98.97	90.71	72.93	74.87	112.19	99.62	153.84	169.79	88.63	180.18	175.48	168.69	166.17	170.08	116.75	110.87	149.57
TEAK006349	TEAK006349	288.69	124.94	117.97	64.86	131.72	252.06	202.96	184.89	235.9	411.75	216	428.43	644.23	121.94	81.74	83.12	124.29	95.29	78.77	137.29	68.96	96.37	61.59	123.71	114.4	204.05	183.25	111.38	139.38	176.63	167.45	140.05	129	350.27	247.78	522.44
TEAK040033	TEAK040033	288.6	336.09	1880.64	520.71	811.74	401.58	487.21	483.07	236.51	1241.62	663.11	603.24	712.44	586.09	763.27	902.61	1207.99	529.45	940.95	998.78	763.15	464.23	679.28	448.71	634.43	560.23	527.71	429.77	621.51	640.77	833.54	582.22	465.51	459.87	634.87	362.16
TEAK029519	TEAK029519	288.3	546.41	437.39	694.54	622.09	298.23	471.36	340.44	326.93	498.46	288.37	321.99	431.73	554.57	433.93	568.9	708.12	423.53	471.93	595.6	657.27	648.3	591.88	496.99	558.64	285.88	390.2	406.02	357.44	356.46	375.08	426.78	331.85	191.23	180.52	186.26
TEAK012230	TEAK012230	288.3	305.33	363.85	346.61	233.44	303.97	372.1	348.77	342.05	329.82	540.08	475.6	360.64	324.76	339.7	247.51	174.03	450.53	469.41	345.76	353.38	326.19	355.33	335.57	358.58	331.66	410.4	429	339.22	410.12	319.41	409.63	412.92	216.05	303.13	168.5
TEAK028275	TEAK028275	288.21	366.83	168.11	274.97	221.79	462.16	646.83	450.04	491.41	1001.77	816.33	660.47	1374.8	170	274.31	332.85	356.72	529.44	343.6	363.04	109.35	173.41	223.33	318.86	378.07	651.94	521.67	309.81	373.14	561.55	477.62	472.86	591.15	454.97	492.86	446.45
TEAK007567	TEAK007567	287.88	100.48	208.33	180.14	268.89	537.16	617.1	535.03	604.02	559.81	255.94	290.54	449.56	37.96	115.55	118.81	159.18	116.21	159.11	131.24	81.47	98.41	113.48	128.86	145.08	442.84	382.46	219.29	398.3	326.92	391.65	326.38	287.4	400.41	516.3	635.37
TEAK020550	TEAK020550	286.73	1230.29	996.08	1129.88	1561.69	373.66	374.43	385.9	348.67	181.92	108.88	121.24	170.71	362.99	209.51	280.71	379.26	259.94	263.07	338.15	241.86	255.16	243.08	278.01	324.5	181.91	219.7	282.03	251.44	290.22	379.87	272.66	176.24	449.22	537.78	454.45
TEAK020618	TEAK020618	286.69	59.53	108.62	50.3	58.66	28.99	116.86	59.73	51.79	75.19	69.6	70.32	40.12	35.21	59.23	70.56	58.37	50.91	49.49	53.75	55.9	30.43	52.41	57.22	60.96	262.86	61.65	93.03	109.46	61.23	91.42	62.47	93.57	48.91	82.16	444.62
TEAK026027	TEAK026027	286.41	114.73	103.19	162.88	141.72	128.8	166.57	223	144.84	191.73	212.94	166.38	173.75	221.87	147.07	240.95	206.25	186.1	225.87	190.97	232.07	258.86	231.41	169.05	301.2	94.07	19.75	185.07	24.98	391.48	382.99	343.23	422.52	256.97	295.82	166.29
TEAK029846	TEAK029846	286.07	355.7	238.1	344.14	201.84	317.71	380.63	371.14	312.71	134.37	188.76	146.96	76.6	281.24	242.51	332.51	255.48	414.88	471.07	503.61	441.83	377.81	346.89	306.23	401.38	136.62	85.13	351.37	62.66	322.26	503.87	442.91	374.44	197.59	238.47	188.14
TEAK002856	TEAK002856	285.99	71.23	59.84	52.16	55.98	336.35	221.85	229.99	245.91	88.95	97.97	117.6	136.56	42.21	42.09	44.31	35.54	53.24	46.54	51.01	32.41	32.15	29.99	67.63	33.54	123.09	78.11	63.69	67.57	105.62	109.08	81.7	54.38	120.05	97.23	152.9
TEAK014780	TEAK014780	285.93	569.4	542.62	562.07	735.16	341.67	433.78	470.46	378.69	939.97	440.04	694.18	999.24	448.8	762.19	766.32	1188.4	660.07	500	685.53	599.94	646.3	510.55	629.53	703.82	636.62	924.39	498.52	822.03	674.06	921.06	695.06	602.74	418.47	403.18	458.88
TEAK015680	TEAK015680	285.77	231.31	140.67	324.49	133.86	148.34	144.2	205.23	152.97	227.9	436.25	285.44	176.85	307.1	403.22	437.75	203.7	431.11	484.28	348.5	420.52	449.79	535.45	355.4	395.3	203.62	176.06	381.14	112.12	400.99	305.66	398.84	517.32	204.78	280.56	113.04
TEAK003430	TEAK003430	285.3	355.53	328.06	412.24	634.57	347.64	253.68	355.55	250.47	412.88	231.47	287.46	487.19	399.3	438.95	383.52	460.2	349.7	331.36	325.61	448.74	542.48	398.19	439.15	512.2	484.31	311.26	396.81	308.46	382.88	380.47	397.42	295.64	260.66	278.21	265.39
TEAK027728	TEAK027728	284.78	380.48	314.72	315.17	324.9	168.56	102.92	189.1	168.94	90.1	157.12	174.38	110.16	365.84	609.51	292.02	202.17	378.09	409.16	228.84	356.66	533.75	506.47	343.21	418.4	278	333.37	371	313.22	158.93	114.32	190.76	127.77	108.74	103.08	105.54
TEAK033102	TEAK033102	284.78	217.7	206.24	327.52	202.68	365.24	458.04	706.91	480.44	986.71	620.22	497.16	580.51	167.28	222.93	415.03	607.41	387.96	360.84	366.16	233.51	272.57	290.29	326.32	505.8	190.8	274.31	310.24	189.57	705.36	732.48	599.66	848.41	735.72	690.55	543.99
TEAK031473	TEAK031473	284.55	111.75	106.2	106.46	117.51	136.87	277.48	144.35	308.39	123.09	109.86	139.08	138.03	76.72	82.93	91.92	67.52	94.08	80.6	99.73	102.92	86.84	72.93	79.24	99.12	90.4	94.1	79.42	87.94	130.86	124.44	126.17	158.72	13.05	22.9	21.57
TEAK008142	TEAK008142	283.91	188.8	125.91	224.12	165.42	157.3	147.27	142.17	138.2	228.37	190.24	200.97	201.12	220.48	224.21	326.86	297.73	333.43	264.64	246.53	344.72	298.66	276.81	244.51	297.57	136.86	123.16	186.06	104.08	152.22	129.69	202.77	216.62	186.85	160.06	112.62
TEAK017652	TEAK017652	283.68	317.51	391.08	374.13	367.27	340.52	457.77	469.58	722.24	275.24	172.31	200.37	161.16	334.9	353.25	283.82	210.24	240.71	409.13	229.67	363.12	383.27	338.22	306.61	136.01	207.94	250.46	167.52	232.14	466.16	718.71	531.31	351.74	147.9	152.04	176.29
TEAK000272	TEAK000272	283.28	296.9	240.14	261.25	175.66	74.86	258.48	261.83	125.18	219.79	503.8	343.31	197.35	281.5	322.59	217.6	122.61	530.84	448	250.64	256.27	305.07	351.66	335.45	467.02	196.87	136.79	394.69	97.41	425.8	384.57	584.28	426.94	81.98	181.32	63.66
TEAK030250	TEAK030250	283.27	239.62	230.36	191.75	217.69	319.48	315.41	387.63	383.84	191.73	234.53	244.35	224.15	242.88	237	163.76	163.24	238.62	239.45	223.99	176.33	212.29	207.44	241.79	206.29	299.87	256.44	253.34	208.89	292.9	279.34	298.68	247.29	126.45	164.51	149.5
TEAK004483	TEAK004483	282.45	16.12	20.97	13.14	21.2	99.84	151.91	97.55	180.41	48.14	20.03	32.42	36.24	5.44	12.04	20.19	12.63	15.27	12.84	12.52	14.2	8.1	6.74	19.45	9.36	36.04	23.17	14.06	26.53	22.69	38.21	23.57	26.76	308.09	243.78	373.27
TEAK003319	TEAK003319	282.01	105.84	96.85	137.26	109.81	633	322.17	341.26	351.16	243.36	332.74	421.39	291.96	223.46	170.44	65.52	47.14	278.14	187.58	159.47	129.44	198.99	140.42	144.16	142.06	141.4	209.1	164.87	168.15	337.49	253.01	391.94	320.44	172.73	272.91	200.41
TEAK037190	TEAK037190	280.8	361.49	311.51	313.42	353.09	264.46	302.14	248.96	259.96	139.97	107.45	170.46	153.68	296.48	268.9	241.65	204.68	251.21	246.47	312.34	275.04	274.82	256.15	203.96	255.67	207.03	393.71	253.13	372.5	191.12	308.61	212.12	133.18	239.95	173.91	241.57
TEAK024073	TEAK024073	280.11	93.44	50.02	110.65	57.56	12.38	25.83	15.55	21.79	68.68	71.42	57.78	56.84	64.61	68.57	80.71	87.19	63.78	63.63	89.2	100.02	80.91	67.54	52.28	73.15	43.75	37.06	51.44	28.56	49.08	75.1	63.77	133.22	32.27	23.12	19.8
TEAK009716	TEAK009716	279.89	477.2	272.97	494.4	264.68	189.33	200.34	221.47	237.12	262.67	374.34	292.55	215.73	569.62	416.98	419.61	276.88	466.69	531.09	348.98	378.89	479.29	553.26	399.16	467.3	309.01	275.51	519.34	196.6	370.45	385.8	417.9	448.49	376.37	444.87	221.51
TEAK010026	TEAK010026	279.74	200.22	248.44	193.55	118.85	348.98	345.82	215.32	349.46	212.76	422.19	345.33	270.49	321.25	234.65	78.6	62.85	262.87	232.68	157.37	191.98	202.03	236.24	260.86	171.63	598.33	428.73	306.81	360.5	361.08	234.16	231.95	221.44	182.19	283.41	201
TEAK033660	TEAK033660	279.12	215.27	157.04	268.37	142	358.78	310.49	323.02	323.61	150.74	347.95	265.43	187.59	324.61	240.93	140.22	117.3	338.88	331.88	157.94	187.09	303.58	301.92	239.43	284.39	181.2	123.51	312.66	101.11	366.01	206.88	352.63	326.29	380.41	374.25	340.77
TEAK019779	TEAK019779	278.87	153.11	334.94	291.25	225.18	677.97	407.56	256.9	672.54	90.98	173.6	152.77	131.87	36.18	68.97	52.6	105.61	88.07	57.95	64.86	54.15	42.28	59.82	133.72	54.26	369.82	169.77	136.46	188.44	118.24	86.98	104.65	109.17	687.87	775.72	586.03
TEAK015598	TEAK015598	278.29	208.43	173.82	173.71	197.33	296.15	343.24	316.22	345.67	272.07	331.47	339.25	375.27	166.93	313.19	225.69	132.61	265.08	250.42	246.42	194.26	269.58	280.41	282.35	197.5	436.54	298.02	345.34	278.79	290.13	266.77	342.26	312.94	206.28	269.67	336.9
TEAK013022	TEAK013022	278.18	157.8	188.38	148.65	182.52	354.64	251.93	284.13	307.81	324.59	227.63	327.41	365.03	112.34	151.16	161.66	177	167.61	137.57	173.69	160.83	112.58	175.86	172	196.69	271.97	269.57	192.76	319	295.03	265.14	242.01	216.8	216.53	302.39	215.44
TEAK016446	TEAK016446	277.9	24.23	23.64	32.71	15.16	54.09	118.71	83.28	110.18	114.21	70.65	41.85	33.48	17.54	24.19	68.34	57.58	43.97	37.99	31.16	21.8	21.98	32.79	44.83	43.88	16.89	32.76	30.44	23.93	37.07	68.86	42.66	89.34	193.64	161.11	74.59
TEAK028977	TEAK028977	277.85	312.5	468.26	305.39	519.97	326.74	320.18	290.93	272.07	582.72	263.45	343.74	545.48	296.9	321.6	457.97	841.32	279.75	267.07	448.66	328.12	245.22	288.05	370.34	364.86	311.7	318.73	246.81	317.41	405.5	544.85	390.68	313.84	209.45	205.48	265.89
TEAK013408	TEAK013408	277.46	342.94	216.45	313.54	434.19	311.3	217.09	342.84	215.6	545.96	227.93	273.49	580.74	385.06	367.91	360.84	603.11	282.39	303.38	304.89	235.67	324.45	320.2	361.86	435.13	387.01	286.45	306.74	223.55	374.79	397.27	351.74	340.85	152.57	260.28	154.45
TEAK026121	TEAK026121	276.8	286.74	351.53	270.02	417.1	465.68	591.14	609.41	562.99	791.18	493.2	464.4	854.95	235.77	319.06	357.16	476.8	323.48	309.89	442.54	241.47	263.38	295.12	325.34	381.39	455.59	434.41	427.23	526.33	523.46	460.69	482.1	410.2	394.41	431.14	438.02
TEAK023512	TEAK023512	276.41	277.54	216.64	264.06	443.22	269.61	265.21	432.48	244.46	401.18	191.48	197.73	534.48	347.72	241.27	254.94	410.41	186.79	238.52	216.18	216.56	237.54	209.04	255.61	316.56	376.35	229.9	260.83	228.06	377.8	373.04	330.46	271.81	261.87	259.09	261.47
TEAK014791	TEAK014791	276.24	76.3	12.71	105.41	11.78	213.04	144.54	139	196.38	273.68	360.68	171.63	139.44	56.75	43.05	62.17	75.08	138.99	107.92	73.68	16.79	51.62	48.52	85.11	129.87	66.15	109.21	94.76	65.32	226.47	199.48	141.79	407.17	105.48	112.94	88.77
TEAK032030	TEAK032030	275.65	157.12	118.47	155.38	106.85	203.72	181.87	183.21	210.65	140.59	333.72	211.54	99.96	203.46	174.3	100.56	70.7	196.65	217.11	150.59	140.54	177.85	169.89	150.69	154.58	112.26	126.39	206.62	79.34	246.2	236.18	236.29	280.85	241.75	339.34	138.52
TEAK026429	TEAK026429	275.41	82.96	42.97	104.88	62.98	31.15	68.71	52.09	43.43	257.86	172.56	141.96	173.36	97.6	100.13	165.52	167.44	102.45	105.49	93.78	60.12	64.35	107.89	98.55	145.87	88.98	133.79	114.95	84.32	162.98	209.15	130.54	204.37	126.03	162.45	77.61
TEAK030189	TEAK030189	275.06	11.33	12.85	7.46	8.66	33.69	8.05	35.93	11.13	15.48	24.56	25.57	20.2	18.89	8.17	11.86	12.79	14.09	17.22	10.56	20.13	16.49	18.67	18.07	26.97	10.13	35.34	34.11	40.24	25.92	12.52	35.73	14.68	191.65	33.62	304.54
TEAK009738	TEAK009738	274.71	55.4	145.52	55.85	113.03	96.53	202.04	118.56	110.82	461.13	255.64	608.27	725.23	75.36	80.08	54.72	48.63	84.38	90.14	144.22	87.67	75.88	117.33	176.38	72.9	490.64	175.69	173.65	160.2	129.92	134.84	125.05	60.59	69.2	126.53	278.32
TEAK037254	TEAK037254	274.61	66.71	96.68	149.63	138.3	148.85	307.82	233.84	240.36	245.87	168.94	176.89	214.61	20.91	32.78	62.33	67.94	131.99	103.61	148.12	37.46	54.63	35.43	65.97	118.81	71.42	85.76	66.28	124.24	233.94	326.65	219	253.09	241.16	118.65	400.98
TEAK010401	TEAK010401	274.27	113.28	176.69	84.68	91.52	282.67	259.34	184.04	219.6	163.64	253.36	246.44	175.96	131.92	145.63	52.38	38.43	153.99	146.67	133.29	152.23	120.42	119.11	131.59	118.29	146.89	126.04	152	138.78	250.4	206.12	232.57	222.29	101.97	164.57	98.13
TEAK033325	TEAK033325	273.95	64.83	267.3	109.83	227.23	141.59	131.13	112.45	142.36	36.69	50.49	59.39	44.05	63.86	62.24	37.34	50.27	52.97	51.43	71.29	66.88	50.88	55.31	83.37	30.8	106.29	110.1	68.88	108.33	51.59	61.74	57.39	27.29	194.07	222.28	165.08
TEAK012117	TEAK012117	273.38	275.32	215.71	215.07	194.89	343.58	395.41	348.18	363.26	272.92	345.8	350.67	297.9	336.37	309.94	242.71	175.88	357.33	346.78	277.8	259.36	310.09	312.85	292.01	307.72	278.62	196.41	332.8	149.54	435.99	409.58	439.8	357.64	271.13	383.09	215.27
TEAK036889	TEAK036889	272.94	831.38	580.25	1503.82	1309.54	132.38	122.42	367.32	101.49	221.95	133.02	195.55	243.42	740.94	1156.64	1007.98	1327.94	1147.14	1032.27	916.24	1122.62	1376.62	1083.95	1077.31	2143.77	515.87	313.17	1337.62	396.34	367.28	386.4	535.33	386.97	61.72	129.57	167.01
TEAK006891	TEAK006891	272.8	198.23	209.17	242.56	270.44	384.62	184.52	137.29	323.56	154.11	147.93	111.9	126.7	53.06	79.97	86.93	118.44	102	80.53	88.83	78.47	49.47	74.56	123.71	79.6	282.05	226.61	113.2	177.03	88.45	110.84	77.43	122.26	508.46	368.18	413.07
TEAK039939	TEAK039939	272.76	398.3	259.66	361.47	489	516.85	345.73	654.96	379.25	590.09	247.01	372.54	732.95	321.85	368.08	437.4	566.25	417.73	377.59	388.04	253.46	330.19	336.94	376.53	453.97	462.83	376.15	389.57	287.14	447.55	453.2	562.68	369.07	317.88	321.85	329.47
TEAK034001	TEAK034001	271.81	8.07	4.92	4.84	7.02	131.4	159.21	142.7	193.89	8.62	23.57	19.36	12.53	4.81	2.78	1.99	1.91	7.94	4.88	4.28	3.9	4	3.06	5.2	4.35	16.44	8.76	7.3	7.8	28.74	29.31	26.77	11.51	115.79	66.44	115.84
TEAK024530	TEAK024530	271.3	23.71	35.01	62.92	6	33.14	27.16	71	27.43	54.05	18.9	28.85	15.64	0	8.28	11.12	20.5	0	0	0	3.72	16.99	0	8.5	0	135.17	185.2	50.23	419.32	32.19	23.62	14.92	25.04	846.43	1109.7	806.37
TEAK040678	TEAK040678	271.19	135.77	101.3	122.52	85.53	1293.27	497.04	277.64	815.15	305.94	416.78	473.11	465.37	26.3	58.58	25.24	28.9	53.07	41.7	39.01	35.46	27.59	55.02	99.98	37.43	508.72	286.19	144.78	218.52	115.36	133.31	98.79	65.07	440.62	363.78	1185.81
TEAK025346	TEAK025346	270.35	114.79	176	90.57	61.85	278.92	431.9	233.77	446.27	136.14	301.31	190.56	144.57	107.02	105.93	101.24	57.09	181.85	152.87	134.37	136.65	128.73	120.08	129.3	149.33	154.56	160.72	155.36	157.58	168.88	187.07	158.74	223.05	197.01	199.75	146.29
TEAK003515	TEAK003515	270.3	246.53	200.12	318.57	256.75	159.03	214.15	280.77	169.34	469.52	348.6	381.54	333.46	249.36	213.94	365.87	408.76	287.41	282.43	293.87	194.18	227.37	254.07	291.26	381.36	172.02	366.16	297.16	272.82	384.46	506.18	336.94	394.54	282.7	309.01	236.54
TEAK012426	TEAK012426	268.67	5.76	12.69	6.17	0.93	13.88	28.98	20.1	37.09	12.64	38.97	16.51	4.98	3.71	7.59	3.7	0.71	28.55	5.08	4.9	2.47	2.08	3.03	56.78	3.17	272.45	10.21	61.19	18.82	18.92	35.41	21.84	33.9	12.19	22.7	3.19
TEAK017565	TEAK017565	268.52	405.76	287.21	429.24	297.95	265.06	278.41	385.34	201.64	876.41	685.91	649.89	678.51	582.71	442.5	798.8	734.39	602.47	635.33	668.1	557.19	578.35	632.03	571.44	685.65	329.29	396.79	480.64	354.93	801.61	769.52	747.89	907.28	630.61	638.17	255.03
TEAK002555	TEAK002555	268.4	366.23	206.68	390.89	223	239.75	277.11	248.3	226.38	107.67	156.06	177.33	126.93	262.68	367.55	190.59	156.92	462.07	407.78	335.88	391.19	506.28	401.87	321.25	458.6	256.54	247.5	433.41	290.35	234.32	242.11	257.85	206.22	111.3	114.37	163.24
TEAK039155	TEAK039155	268.18	137.02	178.8	191.99	291.03	583.34	343.07	305.2	215.06	67.93	41.69	99.7	101.39	17.41	11.7	78.67	342.31	11.51	5.47	15.29	19.66	9.65	6.19	59.69	14.85	174.31	110.71	29.59	143.79	38.87	56.04	33.06	44.43	799.39	781.36	962.85
TEAK018271	TEAK018271	267.94	175.56	181.33	126.09	108.93	526.19	509.4	382.37	562.06	246.9	224.48	260.91	249.94	105.54	108.55	119.76	78.18	136.5	135.12	149.7	110.89	104.07	130.23	158.32	127.59	317.95	266.95	167.51	260.6	218.85	262.45	164.37	172.3	267.61	294.8	257.78
TEAK035001	TEAK035001	267.74	66.35	51.49	51.54	60.66	190.43	178.89	224.89	261.15	129.09	96.18	59.44	121.3	64.4	65.09	88.06	95.11	53.64	49.61	63.44	43.46	62.52	76.08	69.65	63.97	89.5	116.16	66.57	103.88	110.69	99.26	69.73	94.29	178.18	152.5	135.26
TEAK019170	TEAK019170	266.58	245.33	345.95	317.14	371.49	155.55	209.21	148.61	141.35	200.55	148.08	163.49	216.8	218.98	242.28	226.81	338.81	204.98	193.48	279.76	275.46	224.46	234.91	213.43	227.41	174.15	250.24	191.93	271.37	159.86	239.06	201.76	183.02	257.5	225.71	437.94
TEAK026157	TEAK026157	266.35	28.79	29.82	26.75	27.56	90.2	91	58.32	113.69	33.88	35.06	34.41	31.52	25.1	26.65	25.72	23.44	37.22	34.51	30.75	29.41	23.64	28.86	31.49	24.62	35.18	38.47	37.47	30.14	26.16	25.59	31.81	32.27	198.89	131.27	165.06
TEAK032735	TEAK032735	265.8	491.98	328.18	690.07	497.82	89.76	81.71	158.37	72.63	142.73	146.93	158.39	138.45	396.49	731.91	492.25	424.74	469.16	429.78	312.25	576.9	685.82	559.29	422.29	650.8	274.24	266.83	538.53	360.75	114.7	131.81	179.94	155.11	141.87	117.59	174.63
TEAK035675	TEAK035675	265.59	274.98	338.6	365.43	413.41	173.44	238.32	303.44	230.93	355.44	333.34	316.05	397.6	255.5	340.48	350.8	349.34	444.79	333.25	392	475.92	362.59	278.16	351.52	480.48	309.24	326.43	446.22	372.01	366.48	292.13	298.1	291.83	286.6	262.39	313.53
TEAK020817	TEAK020817	265.56	71.76	62.13	63.43	76.09	177.04	155.17	161.35	201.81	112.58	65.61	93.73	109.57	52.43	55.84	70.25	68.58	75.24	62.44	78.65	59.28	56.83	59.79	79.31	76.78	85.1	68.98	70.9	54.71	149.07	147.25	147.47	120.25	205.67	179.24	158.3
TEAK007702	TEAK007702	264.94	102.02	94.12	83.83	104.7	162.08	137.81	96.04	129.72	118.91	149	106.43	112.41	76.39	71.38	49.52	45	99.89	126.71	64.58	96.85	101.23	107.66	79.89	84.36	83.89	82.36	76.3	68.62	131.2	137.57	152.5	95.08	260.72	207.73	228.15
TEAK025413	TEAK025413	264.9	66.23	51.84	84.55	84.07	110.9	108.35	145	106.09	195.73	129.51	115.67	106.22	88.94	84.46	149.04	146.9	100.75	122.37	141.7	85.96	87.72	125.89	125.91	159.52	76.18	70.96	92.44	46.95	152.38	184.83	163.65	228.97	72.79	67.41	35.86
TEAK004949	TEAK004949	264.67	263.11	377.66	253.15	452.35	117.61	191.26	308.79	154.78	612.08	331.17	378.66	641.02	252.73	351.4	328.87	500.43	280.62	325.17	372.62	209.8	239.89	249.16	413.05	364.17	497.45	297.97	403.2	457.22	413.47	452.44	382.75	374.71	196.32	219.64	259.61
TEAK012206	TEAK012206	263.53	391.21	322.97	463.73	219.6	271.12	414.73	375.84	302.18	401.8	642.85	610.27	379.96	471.58	407.87	474.49	292.89	682.36	704.47	553.52	552.25	488.32	539.33	500.13	548.17	337.75	425.24	534.48	343.71	587.8	681.34	619.8	636	500.52	546.3	310.72
TEAK039230	TEAK039230	262.95	161.85	375.97	307.85	321.25	439	399.95	433.99	379.39	599.96	374.52	443.9	841.02	135.51	170.8	160.22	281.27	203.24	96.72	130.11	164.69	196.44	147.09	196.28	144.24	280.66	98.45	168.97	134.25	365.67	371.54	411.81	351.49	311.15	288.11	208.39
TEAK025108	TEAK025108	262.9	58.73	65.37	108.04	88.51	86.48	68.23	91.4	84.86	122.51	115.83	146.35	131.07	28.77	24.92	17.48	25.02	32.41	24.33	28.82	24.35	19.73	16.41	18.34	38.91	19.48	16.4	31.23	18.15	123.18	147.63	122.68	86.52	137.08	163.74	90.64
TEAK015400	TEAK015400	262.87	90.81	87.45	255.55	107.23	380.23	369.95	209.21	370	322.32	268.59	378.86	294.19	52.04	48.21	57.25	44.58	125.38	102.6	143.06	52.53	70.4	42.79	75.34	118.9	105.88	169.45	96.9	154.42	249.93	322.88	235.84	292.34	1030.67	640.18	1502.34
TEAK014505	TEAK014505	262.82	48.47	15.38	83.32	30.22	39.15	35.61	54.68	42.6	105.88	93.18	78.63	61.78	71.37	53.29	107.63	101.86	82.23	78.6	55.08	56.4	68.17	83.05	61.58	127.11	25.13	35.04	83.22	19.75	70.17	77.79	63.13	122.95	155.66	106.37	68.34
TEAK012674	TEAK012674	262.43	363.23	300.71	448.32	273.52	207.52	170.11	283.67	207.12	328.5	282.19	320.43	283.64	426.95	391.61	569.31	433.84	463.07	494.18	475.75	447.38	443.64	483.24	370.1	559.46	212.72	192.21	402.95	174.25	393.25	396.47	450.31	478.32	453.89	458.4	349.46
TEAK019320	TEAK019320	262.34	198.86	178.62	280	148.76	138.32	182.74	197.56	170.53	434.62	480.99	417.41	354.47	240.43	222.61	269.32	224.89	372.86	350.21	330.15	180.39	215.17	269.01	307.76	402.68	234.16	210.82	350.41	161.37	439.53	385.72	466.55	524.97	399.05	460.95	232.32
TEAK000326	TEAK000326	262.14	193.23	279.67	205.64	187.92	237.63	173.7	225.45	262.14	207.06	218.05	270.3	241.7	145.15	182.45	86.7	76.86	179.09	165.66	166.77	142.98	145.85	141.57	178.27	143.26	314.23	350.55	188.41	217.6	211.53	208.09	167.67	172.79	284.99	269.65	411.43
TEAK003570	TEAK003570	262.03	178.2	260.12	161.95	297.9	175.33	136.37	117.24	139.24	179.99	89.57	84.77	149.4	113.32	112.82	115.63	226.69	105.03	117.25	158.65	103.78	99.83	116.91	185.07	145.33	445.51	180.07	200.59	243.42	162.78	240.28	118.43	128.83	194.6	212.67	184.07
TEAK033927	TEAK033927	261.84	199.16	142.93	140.24	261.13	222.31	214.05	496.08	296.62	302.39	168.59	167.84	327.4	186.24	182.31	216.8	408.48	145.4	139.95	139.13	126.34	146.55	105.16	160.71	230.79	182.3	132.9	196.2	171.65	323.51	280.48	235.07	217.9	179.16	192.24	168.23
TEAK030974	TEAK030974	261.52	488.35	314.57	546.41	220.2	240.83	178.26	398.34	197.93	711.89	682.1	604.69	592.15	519.95	432.72	745.49	560.98	626.46	766.54	581.77	466.14	556.15	652.19	501.36	847.12	388.24	410.13	539.39	309.74	658.9	634.18	621.84	874.76	616.61	744.95	427.93
TEAK006475	TEAK006475	261.1	158.93	41.32	111.81	38.47	103.09	78.89	129.39	96.26	86.24	260.13	70.99	136.24	100.92	70.61	75.02	75.15	99.02	184.26	67.18	62.64	93.04	134.17	94.95	153.67	89.67	55	151.2	37.02	283.75	117.2	213.55	138.41	80.19	95.68	20.76
TEAK005004	TEAK005004	261.08	92.54	83.3	141.42	114.58	206.05	301.94	289.24	257.49	189.65	138.2	131.11	110.76	74.95	110.54	171.91	153.1	141.81	144.52	163.17	110.88	106.88	110.58	131.7	168.82	78.09	108.66	134.75	82.22	251.93	242.34	234.83	229.58	308.21	244.38	330.35
TEAK014656	TEAK014656	260.59	263.51	163.1	452.94	116.62	162.82	149.06	195.96	158.54	201.66	377.21	267.07	154.41	261.89	267.06	255.92	228.8	389.62	444.79	231.44	254.34	311.11	430.27	330.65	427.81	308.24	289.85	537.32	186.48	224.53	200.47	247.57	373.81	492	385.38	436.21
TEAK018501	TEAK018501	260.28	303.18	244.97	227.65	504.06	295.23	217.49	352.96	218.39	406.45	204.4	241.38	447.88	521.34	452.05	374.28	495.6	273.34	301.98	334.86	433.09	469.95	380.67	355.08	337.57	288.17	248.62	285.5	255.93	424.21	367.95	342.8	249.26	175.55	200.55	183.53
TEAK036513	TEAK036513	260.06	476.61	411.57	401.84	322.01	125.68	174.65	125.26	143.99	162.19	225.27	161	136.46	416.03	363.29	266.99	277.38	403.16	442.37	438.96	438.63	413.3	397.56	350.56	394.75	251.03	190.84	368.48	188.08	255.36	263.39	263.03	281.49	82.35	126.6	75.87
TEAK014587	TEAK014587	259.96	234.22	238.03	212.16	128.42	254.17	100.95	117.03	134.98	186.1	516.91	345.94	261.16	218.92	272.49	284.08	154.56	244.58	229.99	185.29	243.31	201.06	263.28	294.22	171.07	289.39	255.15	242.02	205.11	165.52	166.44	236.06	231.75	296.11	316.66	186.26
TEAK002908	TEAK002908	259.71	255.17	244.99	194.63	281.13	298.36	312.26	343.99	265.85	514.27	385.34	376.4	700.11	210.94	239.51	250.77	313.93	269	241.91	276.71	190.98	220.02	226.25	418	227.12	670.49	297.83	328.26	316.28	443.47	342.94	404.38	283.57	233.75	279.88	249.61
TEAK010327	TEAK010327	259.28	154.77	91.65	137.25	146.36	249.9	455.62	372.59	316.07	276.79	261.18	234.01	232.82	165.83	136.08	250.46	224.8	187.5	193.7	204.84	173.26	204.37	197.56	197.14	290.3	95.1	91.48	187.98	108.68	358.93	344.13	274.58	277.23	132.34	160.58	105.16
TEAK033361	TEAK033361	258.97	364.17	880.08	578.77	538.1	750.48	719.48	566.64	681.29	489.47	561.09	702.82	582.92	411.78	462.44	183.93	247.1	388.2	361.03	347.86	416.33	378.41	268.81	386.54	273.13	540.62	881.58	334.71	855.08	493.39	596.87	457.72	549.19	280.58	280.48	609.7
TEAK014216	TEAK014216	258.43	544.47	607.94	577.39	735.74	271.6	318.98	363.24	160.97	1501.17	589.57	1079.25	1276.82	458.63	420.04	614.81	1438.76	248.29	304.07	410.18	285.84	292.79	306.71	500.51	358.85	673	984.17	348.16	924.06	403.37	455.89	376.8	277.5	594.82	900.81	1410.79
TEAK039668	TEAK039668	258.21	408.99	362.68	340.5	432.33	144.69	142.85	159.31	165.26	164.29	176.29	187.22	184.84	374.6	496.29	298.18	305.38	251.48	292.73	313.52	294.71	329.29	329.94	288.86	248.1	309.38	249.06	279.53	215.88	256.22	339.02	277.1	238.23	158.38	203.29	138.66
TEAK010417	TEAK010417	258.02	119.67	218.69	74.03	266.21	630.84	975.44	697.01	736.76	380.39	230.88	377.34	404.65	306.69	165.33	205.69	177.39	99.96	101.34	218.91	202.85	315.5	137.15	276.56	176.94	185.16	109.05	113.55	187.27	539.06	621.53	224.85	409.83	221.93	232.83	105.84
TEAK039151	TEAK039151	257.17	77.68	89.81	84.18	79.57	63.75	100.87	72.35	111.76	61.25	68.5	74.06	58.06	67.68	69.64	73.11	78.83	80.06	73.08	81.58	81.73	61.92	81.88	69.24	78.19	67.19	80.54	68.35	81.51	84.25	99.44	60.78	83.44	146.18	165.9	156.42
TEAK006956	TEAK006956	256.61	537.13	403.5	512.92	609.57	145.56	158.62	326.62	189.53	355.56	281.21	322.69	393.24	374.24	469.8	330.15	412.17	465.31	451.78	397.97	235.18	400.6	333.22	429.11	521.6	430.67	307.48	455.59	214.64	344.54	314.04	413.02	264.66	229.1	278.83	223.1
TEAK034889	TEAK034889	256.47	193.47	169.24	190.22	186.57	278.25	319.33	243.4	333.07	135.35	155.02	144.47	138.22	148.49	165.51	134.2	126.63	190.7	198.36	286.41	186.73	180.94	164.2	173.63	135.98	150	187.48	187.55	152.35	225.35	321.35	221.65	188.02	138.12	141.26	107.21
TEAK006250	TEAK006250	256.2	174.53	166.33	183.47	168.37	207.83	271.9	292.52	257.09	210.92	184.5	252.53	248	177.55	206.95	242.2	186.8	235.31	241.6	276.39	197.82	186.66	206.82	233.28	214.21	213.48	183.02	235.13	137.75	285.85	371.82	322.97	285.15	201.15	240.31	139.78
TEAK028926	TEAK028926	256.08	113.19	97.54	174.77	162.3	453.27	514.79	504.92	456.05	729.79	438.77	501.23	620.44	135.7	160.42	185.54	235.19	259.9	233.86	324.07	160.6	176.88	134.96	207.58	317.74	181.66	218.01	199.08	262.17	748.15	851.87	572.78	599.57	231.69	292.47	278.38
TEAK003195	TEAK003195	255.69	200.89	158.3	145.69	161.85	171.24	157.73	148.74	182.07	117.79	158.7	171.15	134.53	180.78	176.99	102.91	90.83	162.16	154.01	144.64	145.71	156.12	146.55	171.14	135.24	236.31	175.19	183.9	154	159.44	151.71	178.94	151.51	117.61	149.95	105.32
TEAK005504	TEAK005504	255.37	174.87	132.98	69.76	168.92	123.19	136.25	104.83	185.26	77.29	92.17	97.6	72.29	66.6	86.91	77.04	69.55	107.99	121.17	139.45	103.76	93.77	79.04	112.43	69.73	120.21	127.83	114.35	117.98	132.97	128.43	122.32	103.19	258.4	154.68	209.24
TEAK009928	TEAK009928	255.15	23.75	48.12	19.95	21.81	18.95	37.31	19.32	37.15	12.3	14.95	13.78	10.15	11.19	26.91	15.67	11.59	16.59	12.5	8.16	21.43	8.97	27.53	16.31	10.49	39.51	61.74	26.21	56.5	10.96	13.35	13.75	17.23	47.11	28.18	34.22
TEAK013885	TEAK013885	255.04	164.21	102.26	253.54	180.74	122.22	118.07	79.53	76.61	56.51	44.32	32.86	39.22	86.62	67.15	73.23	109.47	87.84	65.16	75.63	84.98	127.52	114.59	74.08	117.33	68.82	85.69	80.29	16.88	84.88	98.9	52.63	54.03	33.99	47.48	14.89
TEAK038614	TEAK038614	254.72	374.09	416.24	272.19	355.84	343.08	556.92	459.21	521.87	448.86	350.75	367.19	449.62	448	347.66	363.7	324.31	218.76	293.23	317.28	180.06	301.96	376.05	267	366.57	403.94	356.1	261.79	263.23	599.75	591.63	454.85	396.55	333.34	423.35	291.81
TEAK001058	TEAK001058	254.7	487.59	299.39	568.43	320.84	246.52	152.01	434.08	190.02	597.33	542.8	590.06	451.79	600.38	457.23	714.62	580.73	522.47	499.69	432.38	452.65	555.58	545.34	504.8	587.26	231.34	382.82	425.88	197.62	638.21	579.32	642.15	624.3	647.41	709.03	373.31
TEAK038975	TEAK038975	254.59	78.97	71.49	51.66	86.66	86.42	138.03	98.43	144.18	122.24	64.24	76.54	109.1	124.64	87.6	111.96	143.83	88.87	104.42	103.92	117.97	93.67	81.87	110.55	93.82	95.11	74.06	56.3	61.14	94.58	78.99	93.06	87.51	83.53	62.86	35.18
TEAK000045	TEAK000045	254.3	154.53	175.39	155.25	165.22	203.84	256.13	210.31	222.1	321.4	230.65	264.52	292.16	140.81	148.14	136.16	115.3	151.82	142.93	190.89	135.03	127.78	131.89	167.53	166.46	213.68	195.24	185.26	215.17	267.18	338.88	252.68	221.63	374.8	279.6	594
TEAK005164	TEAK005164	253.99	27.38	131.81	23.53	69.08	77.52	111.18	77.83	102.86	113.68	80.43	89.18	117.63	20.54	26.67	44.71	41.82	45.67	41.33	51.59	37.69	28.93	21.06	54.02	32.92	48.84	67.22	31.93	87.46	49.46	44.11	61.7	57.82	354.61	258.93	122.74
TEAK023232	TEAK023232	253.35	220.45	49.55	331.16	111.58	151.56	177.18	164.23	126.74	335.86	566.14	483.85	416.65	83.71	131.72	125.4	161.02	176.48	137.58	177.07	142.18	94.93	113.44	202.79	135.07	387.7	420.06	154.89	303.12	286.07	308.46	311.54	449.86	248.89	332.69	136.77
TEAK034021	TEAK034021	253.35	27.82	245.68	33.5	191.07	82.47	313.04	115.7	246.69	237.19	195.51	111.93	121.37	41.36	77.4	118.87	81.03	34.7	29.3	78.05	79.9	28.67	36.8	40.63	44.88	70.79	144.19	43.29	181.2	123.59	128.3	64.79	86.4	156.45	160.77	70.39
TEAK008451	TEAK008451	252.75	261.23	209.3	116.57	198.38	1089.59	492.89	510.31	705.74	502.5	439.16	454.93	473.55	134.35	147.69	122.72	122.54	172.07	172.95	169.37	151.99	146.09	176.29	287.88	101.89	990.84	662.32	299.38	586.66	311.93	253.3	330.24	199.98	208.04	313.54	295.23
TEAK039859	TEAK039859	252.58	114.84	98.19	118.99	137.48	202.08	338.71	266.82	282.44	150.92	148.55	121.15	122	116.73	111.57	135.82	118.63	108.94	144.41	176.54	136.69	127.78	131.74	134.73	137.39	87.59	65.03	110.19	70.07	224.88	194.93	188.81	168.35	165.48	159.05	97.08
TEAK025538	TEAK025538	252.48	424.14	502.98	598.24	693.23	214.58	278.06	472.24	209.29	447.32	282.41	372.04	446.87	396.76	621.34	591.31	848.63	668.05	625.82	684.33	490.85	591.13	516.62	552.7	752.03	431.2	293.81	537.83	313.35	620.75	621.62	704.02	511.39	325.93	366.56	400.56
TEAK034268	TEAK034268	252.06	294.35	171.71	235.43	240.12	420.24	376.78	523.64	415.24	437.5	347.75	389.63	510.71	209.07	228.83	284.41	292.51	274.85	303.88	248.3	163.53	241.6	243.82	286.88	305.35	334.24	287.41	275.67	230.1	543.96	416.2	460.62	361.53	401.88	430.33	290.87
TEAK004304	TEAK004304	251.88	64.41	432.61	107.02	532.63	329.95	316.15	164.37	237.97	43.2	72.93	57.69	33.27	4.75	11.49	1.62	8.05	24.65	10.39	26.55	3.91	5.89	3.02	39.14	20.19	269.69	153.99	78.11	344.55	153.5	121.27	73.99	56.17	919.95	1682.25	3774.4
TEAK026792	TEAK026792	251.36	1609.53	1318.43	2388.77	2407.87	144.55	248.3	244.45	150.79	40.58	8.53	20.18	17.78	21.35	19.72	14.84	58.33	37.43	20.2	46.15	23.12	34.36	17.9	40.77	72.1	19.04	9.08	33.01	6.2	183.79	251.61	359.76	397.26	66.15	309.71	70.21
TEAK013545	TEAK013545	250.87	35.68	17.99	51.48	37.67	102.35	40.66	60.09	54.02	57.72	31.15	31.22	50.19	2.89	17.01	4.95	14.91	8.07	4.82	3.11	5.7	5.28	3.77	37.81	8.08	202.21	82.47	37.56	85.68	25.51	28.49	8.05	36.7	397.97	300.8	138.1
TEAK023636	TEAK023636	250.72	289.37	277.6	272.13	345.87	234.78	229.85	326.97	229.45	491.71	261.57	301.22	470.75	242.17	267.91	414.57	414.9	251.82	237.26	263.18	216.47	244.63	308.39	245.13	298	278.87	321.13	269.73	283.15	453.18	456.25	378.73	313.08	237.65	279.96	175.97
TEAK004977	TEAK004977	250.37	176.77	232.76	177.2	334.5	144.58	119.73	123.04	101.81	129.63	103.69	99.48	127.99	142.59	133.36	170.16	324.65	119.72	94.8	141.25	115.22	111.73	97.95	159.66	103.83	191.53	159.29	108.89	155.75	114.18	147.67	107	110.62	123.99	100.45	164.28
TEAK007338	TEAK007338	250.36	317.08	513.27	245.59	297.8	140.99	139.79	97.75	129.9	152.78	48.74	94.85	187	32.78	65.39	23.79	29.64	17	14.55	37.77	42.11	24.82	16.85	171.42	9.59	785.19	923.43	145.53	1304.39	79.12	85.07	101.97	75.06	98.91	1310.01	520.75
TEAK026466	TEAK026466	250.34	291.11	139.69	517.59	222.28	125.22	161.13	248.76	133.48	358.54	361.1	353.59	303.19	267.67	318.63	699.06	571.46	510.44	448.07	417.47	418.46	446.41	454.91	424.6	598.47	147.01	178.46	348.83	117.75	391.6	362.71	452.44	436.18	285.58	277.05	151.03
TEAK031171	TEAK031171	250.33	182.85	142.34	178.13	198.08	332.85	489.78	376.28	421.4	605.67	456.45	363.01	472.78	215.6	193.62	331.27	408.64	243.65	213.18	224.39	182.96	183.64	201.09	227.32	271.59	176.28	217.8	201.49	209.04	525.02	435.76	420.7	434.72	402.12	460.15	285.04
TEAK018251	TEAK018251	250.23	130.53	121.09	194.67	100.11	214.87	205.38	201.74	228.4	206.8	233.05	212.88	112.91	210.14	175.33	233.47	150.59	178.3	231.72	149.61	203.43	188.63	281.52	185.16	210.17	90.75	103.45	200.76	103.21	250.52	209.94	198.97	238.7	261.18	300.8	200.07
TEAK035386	TEAK035386	249.85	1329.33	24.55	14.03	48.6	364.95	116.41	15.91	0	3151.46	151.35	87.82	1969.77	3.12	27.87	0	75.53	0	0	0	0	0	3	151.57	0	346.03	85.89	316.38	2000.9	1.99	0	0	0	0	98.61	0
TEAK008083	TEAK008083	249.77	151.17	45.95	135.88	67.73	355.29	328.31	377.47	425.92	282.74	333.19	306.2	266.69	116.49	97.66	178.98	132.03	244.15	195.69	196.95	91.43	113.68	125.88	207.46	231.42	165.16	109.16	165.98	70.98	382.93	247.45	325.32	471.58	447.65	411.72	236.83
TEAK021619	TEAK021619	249.73	229.29	425.32	275.6	490.02	171.88	423.58	486.85	255.9	279.51	129.63	184.71	239.96	119.48	214.47	201.16	266.76	109.86	127.39	231.81	157.55	145.02	125.98	174.06	158.03	224.14	227.88	171.77	275.89	230.6	254.15	197.85	129.41	89.95	101.25	214.85
TEAK006016	TEAK006016	249.69	115.65	91.23	103.51	122.44	291.18	291.57	383.94	234.48	235.2	230.07	234.64	265.44	131.75	128.35	168.01	138.23	165.87	163.67	171.14	131.17	146.42	142.73	151.41	183.14	111.24	122.99	147.48	92.24	407.4	313.19	346.91	278.82	198.48	186.37	151.19
TEAK007105	TEAK007105	249.47	194.84	92.82	149.27	87.09	150.97	84.72	70.08	58.28	72.78	43.55	68.67	94.49	31.99	37.32	43.39	79.13	27.47	8.21	14.08	28.03	10.89	62.77	93.26	30.83	605.61	75.96	164.88	166.43	23.23	25.97	58.57	43.63	610.09	886.47	434.07
TEAK002625	TEAK002625	248.78	31.99	4.63	141.84	0.98	16	27.78	34.34	59.39	135.53	333.04	165.03	66.12	52.58	55.99	244.01	70.56	102.28	85.5	6.29	20.26	28.93	82.3	113.18	180.44	47.37	117.05	122.22	10.76	17.15	26.14	15.94	233.86	651.74	562.86	78.05
TEAK008363	TEAK008363	248.65	151.16	216.55	209.12	276.55	499.18	300.43	278.55	402.52	280.66	235.17	271.88	323.21	109.49	129.67	172.93	224.29	154.58	142.95	187.02	140.27	127.09	162.69	207.08	157.15	237.57	268.5	173.81	272.4	224.29	231.58	231.69	208.25	510.97	384.29	625.13
TEAK023580	TEAK023580	248.65	278.75	575.39	295.46	407.79	342.87	324.71	233.66	261.82	534.58	604.8	545.4	479.45	489.25	464.5	282.42	219.91	378.36	410.5	573.92	490.01	363.39	482.13	452.04	355.91	779.05	533.29	633.67	794.64	577.88	571.85	468.15	472.51	242.62	444.35	268.57
TEAK006032	TEAK006032	248.33	225.69	216.83	222.38	220.6	195.16	295.69	204.9	214.05	207.5	171.25	181.96	127.69	83.66	123.2	124.69	100.19	202.58	167.46	256.4	148.06	145.4	113.67	147.89	183.32	109.38	75.19	134.64	102.92	257.23	349.05	270.17	267.89	114.03	117.43	46.67
TEAK010286	TEAK010286	248.23	188.09	179.35	101.03	92.01	145.21	154.4	136.12	148.34	159.6	336.45	254.2	140.94	214.74	159.79	234.16	105.93	309.37	297.28	273.91	232.2	211.34	231.09	217.28	218.25	159.32	226.95	253.02	199.3	214.95	237.75	241.58	289.98	277.66	340	118.57
TEAK036207	TEAK036207	247.85	280.01	189.78	327.3	123.25	269.1	348.78	260.13	306.12	245.58	459.94	362.38	237.45	337.81	307.62	179.94	123.32	381.34	452.11	282.15	295.36	332.99	378.27	269.47	389.45	240.84	229.53	431.91	163.06	411.86	312.57	420.9	454.95	413.9	500.84	358.61
TEAK016258	TEAK016258	247.64	216.91	133.52	249.78	123.38	236.69	220.83	249	290.31	179.58	251.21	227.01	172.98	210.4	247.06	186.87	198.1	261.78	272.55	197.9	210.94	238.09	225.68	215.66	252.45	170.38	168.74	275.29	150.2	312.3	273.08	290.12	307.09	131.78	232.9	171.27
TEAK040439	TEAK040439	247.56	52.35	67.6	71.62	62.1	92.78	133.89	77.15	96.56	107.23	98.8	126.69	91.29	82.72	85.65	65.13	48.2	73.54	71.08	97.03	93.12	80.52	92.77	73.7	83.96	99.03	89.52	82.13	104.19	83.23	114.78	75.87	100.77	160.07	69.87	199.57
TEAK006280	TEAK006280	247.01	46.23	33.95	50.37	28.24	139.3	212.18	139.4	169.95	79.19	113.37	103.5	83.24	34.69	33.24	32.48	29.23	70.43	63.17	85.99	37.07	47.52	40.62	58.56	61.76	33.41	47.13	52.96	32.38	170.02	150.77	121.34	143.78	73.59	74.34	71.78
TEAK018069	TEAK018069	246.94	246.35	333.06	286.32	384.02	369.17	417.4	499.03	394.32	447.78	234.6	292.15	473.42	224.84	229.29	298.62	433.31	273.73	213.21	349.73	251.56	271.03	213.19	293.3	362.56	398.43	351.99	269.48	368.97	471.23	550.26	345.29	296.5	175.83	189.7	227.49
TEAK039228	TEAK039228	246.64	446.91	596.39	352.86	894.78	470.6	363.76	476.26	348.34	834.19	464.06	604.98	809.95	534.52	576.24	508.49	760.48	363.37	341.82	460.67	424.54	440.48	516.91	493.11	431.6	539.02	511.88	436.3	533.26	518.95	546.46	498.05	495.89	335.14	355.92	382.96
TEAK035020	TEAK035020	245.42	314.69	380.8	285.73	257.74	101.26	164.3	122.29	140.64	32.31	30.73	45.36	43.71	34.69	34.47	12.36	10.79	44.09	35.77	38.62	20.69	44.6	28.88	137.58	54.14	165.35	67.63	124.55	85.47	36.25	48.7	25.27	40.66	104.84	171.92	459.42
TEAK005472	TEAK005472	245.24	416.94	333.5	189.84	552.51	470.36	431.43	299.28	304.86	929.58	457.09	535.95	930.68	147.07	295.28	312.05	309.78	244.29	155.38	332.61	156.61	159.32	215.33	941.35	244.36	2002.66	1648.59	388.41	1561.05	616.49	655	313.44	283.53	260.99	282.12	337.71
TEAK031931	TEAK031931	245.23	215.78	285.8	221.06	294.95	209.25	403.08	447.16	399.66	507.21	352.04	399.16	564.68	107.78	200.97	247.11	300.25	239.05	223.45	330.89	127.39	150.74	141.61	244.6	317.81	336.04	396.84	290.55	428.51	410.25	357.66	315.47	332.45	243.28	310.27	280.79
TEAK041069	TEAK041069	245.05	955.55	776.89	1054.56	1470.71	533.69	1209.43	2193.4	944.42	1872.9	826.67	957.11	1730.79	1334.97	1342.69	1555.81	2147.64	993.74	913.25	1461.54	1078.73	1119.69	1210.48	928.22	1311.99	514.67	632.62	819.28	818.29	2785.98	2319.97	1821.03	1288.58	136.12	228.36	153.93
TEAK024516	TEAK024516	245.04	254.5	418.96	289.06	246.43	305.87	222.55	336.51	434.27	125.12	100.63	161.22	141.23	263.72	119.49	184.13	90.43	125.99	131.94	158.63	165.31	311.64	156.98	63.65	89.88	123.78	411.09	162.89	411.84	159.67	179.94	202.86	111.01	644.72	196.73	1274.66
TEAK027784	TEAK027784	244.79	309.5	145.95	274.9	190.31	139.27	178.24	94.09	147.11	67.2	78.23	71.89	64.25	41.73	31.6	20.45	15.66	44.01	47.27	42.66	56.66	47.64	41.15	36.98	44.94	67.36	47.54	63.85	57.73	134.69	149.63	119.61	86.42	725.18	656.72	1045.48
TEAK029804	TEAK029804	244.26	83.09	52.43	44.44	61.79	205.87	111.87	116.66	149.34	72.31	70.8	69.89	56.55	54.32	45.58	48.14	38.61	63.52	55.02	58.37	51.71	54.37	49.21	55.53	60.55	78.59	86.92	65.5	71.77	92.12	78.45	84.92	68.98	332.29	230.62	334.39
TEAK022634	TEAK022634	244.11	507.47	443.21	831.99	796.95	124.87	111.71	223.62	127.33	172.57	159.94	165.56	161.47	369.79	625.7	693.07	865.9	839.53	689.77	726.32	800.14	763.47	758.45	747.74	1411.24	473.79	537.12	1120.48	794.93	215.97	169.38	222.32	244.23	174.18	167.02	368.43
TEAK029742	TEAK029742	243.94	541	460.92	416.22	258.28	387.22	508.72	302.63	483.23	406.45	446.56	337.23	509.37	488.25	408.44	226.68	213.43	484.16	482.79	406.91	354.85	312.15	375.57	507.7	461.88	730.07	1133.38	522.72	974.64	404.61	380.99	200.69	286.66	117.97	188.21	212.34
TEAK017232	TEAK017232	243.6	62.12	47.51	48.29	49.77	405.9	722.44	332.04	658.13	111.09	104.11	104.37	113.22	31.22	34.95	43.67	40.62	41.26	31.21	47.41	40.68	46.24	31.24	43.73	38.17	69.52	64.22	43.81	62.43	96.93	100.91	71.17	65.73	55.85	32.76	59.81
TEAK003709	TEAK003709	243.4	325.02	318.5	330.18	278.96	194.43	210.21	228.65	192.97	314.33	500.74	347.55	241.91	395.04	319.1	388.34	312.34	450.46	551.41	426.59	392.66	428.41	458.15	390.5	523.03	232.06	302.38	502.47	239.84	417.97	361.75	352.93	430.48	572.43	543.57	234.23
TEAK025629	TEAK025629	243.08	144.61	669.29	188.15	292.56	639.91	951.8	544.04	533.73	80.24	91.83	94.8	69.79	22.25	30.75	132.95	364.48	40.02	14.34	16.73	448.04	156.39	24.63	97.68	34.73	226.52	106.64	113.77	79.64	135.69	118.52	301	492.73	150.85	176.2	556.15
TEAK001319	TEAK001319	242.76	131.67	124.93	113.86	134.6	247.48	324.48	260.95	265.95	234.42	148.02	191.55	234.02	111.41	100.07	140.55	151.81	148.64	131.16	191.21	126.85	123.64	89.36	160.22	136.25	132.56	127.72	122.7	110.8	272.24	293.84	241.99	161.38	133.81	151.61	111.88
TEAK026151	TEAK026151	242.68	361.07	407.83	447.06	616.56	232	221.35	359.95	285.66	291.85	189.63	256.36	293.34	292.77	459.6	345.08	546.68	376.96	360.03	434.49	336.92	365.16	297.55	373.04	489.19	334.48	176.18	297.02	166.98	335.63	413.73	457.96	300.25	219.34	214.19	250.16
TEAK034508	TEAK034508	242.01	376.27	268.62	549.61	236.97	332.61	337.05	535.58	269.1	639.01	715.23	596.8	505.24	438.4	486.73	647.04	467.83	644.77	599.43	459.22	484.06	555.82	653.9	464.31	674.42	301.93	251.25	611.83	184.08	843.1	624.92	821.47	983.31	723.02	694.9	473.19
TEAK035252	TEAK035252	241.32	254.06	262.88	301.71	408.32	179.93	353.39	313.63	238.49	262.57	166.8	197.32	442.87	294.22	291.47	326.33	489.62	224.6	303.2	243.78	316.78	342.69	278.22	224.77	516.89	425.45	309.06	263.9	257.66	375.05	296.29	257.75	324.12	136.59	155.71	227.27
TEAK007122	TEAK007122	241.3	24.86	27.68	26.73	15.42	67.39	91.54	67.8	104.26	24.42	52.64	38.08	20.94	23.46	25.53	16.4	10.64	42.8	39.63	29.17	26.41	26.16	29.83	34.53	34.07	31.88	26.4	46.24	23.36	34.94	33.77	35.68	42.3	111.98	96.47	38.45
TEAK028017	TEAK028017	241.09	1019.33	490.79	1898.22	816.54	230.26	233.65	823.57	179.09	892.94	831.97	714.11	799.11	501.79	902.13	1723.13	2538.66	1422.25	1486.28	1166.96	505.04	855.73	769.27	982.81	2478.63	624.98	575.47	2007.94	832.35	1116.85	680.93	997.55	1331.93	877.33	762.69	473
TEAK035060	TEAK035060	241.02	201.84	138.72	129.16	224.85	229.16	180.71	286.64	231.28	185.11	125.41	155.41	201.52	185.51	203.69	202.91	221.97	214.88	173.97	247.24	174.17	197.88	165.87	225.08	208.34	187.69	117.34	180.2	90.81	266.69	264.47	289.17	236.92	186.37	175.94	164.36
TEAK004309	TEAK004309	240.74	302.31	366.35	393.68	337.07	384.71	567.84	466.67	540.19	315.55	280.86	372.2	337.76	260.27	295.68	244.51	256.33	289.19	267.55	330.5	353.13	262.3	275.31	276.1	319.39	361.94	454.91	279.93	467.38	341.93	461.26	299.97	263.23	164.42	232.04	280.57
TEAK023521	TEAK023521	240.61	142.69	284.77	433.38	335.24	125.32	143.55	196.8	168.76	122.27	85.25	95.1	130.87	51.97	83.81	151.35	530.9	95.32	54.52	91.77	58.9	54.34	80.38	249.2	121.35	164.62	74	91.01	96.55	108.79	80.22	92.85	82.26	369.03	303.94	589.06
TEAK039616	TEAK039616	240.09	156.33	46.72	93.44	67.14	50.46	48.05	114.26	35.66	157.68	461.9	278.79	155.82	330.92	273.78	298.47	222.89	395.08	373.83	279.3	276.83	291.07	368.17	286.82	411.47	132.44	150.84	292.99	110.77	238.55	274.16	258.62	411.72	66.72	41.32	39.4
TEAK032915	TEAK032915	239.69	384.45	171.15	347.25	248.14	221.92	167.87	204.38	151.61	175.76	265.84	213.32	169.07	464.42	407.67	364.36	249.97	329.79	410.86	281.53	248.96	354.1	463.78	328.86	361.95	247.42	261.13	406.64	207.47	338.37	297.77	367.45	330.78	262.21	343.89	193.54
TEAK000005	TEAK000005	239.48	143.33	155.88	97.63	145.37	175.69	241.73	189.66	194.9	149.64	156.73	142.8	108.24	165.41	130.83	85.2	100.51	131.22	148.87	135.36	155.2	154.71	135.12	122.84	101.8	87.65	164.27	114.97	122.1	134.23	140.22	152.89	131.24	122.68	138.44	89.12
TEAK041138	TEAK041138	239.44	40.27	34.43	26.78	27.28	52.97	45.54	42.81	65.28	26.27	48.01	35.09	21.47	39.51	30.77	21.74	19.82	46.06	45.14	33.41	31.07	36.04	29.57	35.9	29.04	33.26	45.57	36.19	29.56	30.34	24.99	28.69	37.23	82.8	75.64	38.07
TEAK012367	TEAK012367	239.36	147.15	46.32	179.95	63.97	79.38	86.95	139.5	112.04	254.85	163.6	125.88	114.13	44.42	76.56	185.19	178.11	142.35	152.36	142.39	59.81	68.92	112.67	140.06	218.61	39.06	16.85	122.74	9.86	184.18	190.06	161.09	310.5	123.95	94.95	36.66
TEAK000934	TEAK000934	239.27	89.88	87.45	123.49	97.54	48.28	88.53	128.21	124.11	98.21	75.39	111.48	108.52	63.72	90.68	102.17	104.62	81.79	66.85	91.99	74.13	67.22	74.65	78.39	122.05	71.95	50.08	76.7	43.2	90.82	105.4	85.36	98.15	121.08	129.38	114.63
TEAK036483	TEAK036483	239.05	29.91	41.5	28.19	47.83	59.37	51.11	71.45	84.54	154.41	79.16	200.72	230.95	23.48	25.91	18.56	25.51	34.72	22.14	37.74	19.49	21.89	19.05	32.43	26.85	85.95	44.65	41.76	48.73	42.28	38.7	30.24	28.37	328.95	165.89	848.67
TEAK017896	TEAK017896	239.04	265.75	402.31	381.62	181.8	147.34	189.79	132.74	138.31	203.82	493.63	379	206.57	475.93	436.01	356.07	211.2	513.48	463.56	375.12	556.62	473.76	614.69	371.05	519.01	291.91	411.97	493.19	373.57	281.12	222.51	303.95	377.28	353.15	358.5	248.03
TEAK001072	TEAK001072	238.41	124.24	146.2	119.99	132.99	76.56	101.69	114.55	84.16	128.92	112.08	95.44	109.41	114.42	117.89	133.43	136.65	113.48	138.55	155.38	114.07	113.98	135.63	132.04	123.17	116.52	173.61	145.7	189.9	92.18	105.3	109.1	98.36	213.89	223.35	114.87
TEAK031221	TEAK031221	238.34	260.46	328.75	300.27	373.81	265.57	408.64	350.2	345.29	443.68	283.92	322.15	415.2	210.5	225.29	270.54	320.02	234.15	202.77	351.75	201.85	196.34	208.4	277	286.44	315.24	355.21	236.95	396.36	369.14	440.08	349.77	293.95	280.61	300.3	294.65
TEAK015690	TEAK015690	237.05	255.27	272.05	359.29	248.67	216.92	311.8	364.75	243.24	677.81	436.75	381.27	592.76	259.53	224.16	398.58	500.08	317.94	367.4	392.29	252.84	288.87	313.19	367.85	447.36	321	358.08	340.59	385.16	509.67	471.11	427.58	506.06	391.82	378.94	274.93
TEAK028199	TEAK028199	236.51	377.29	573.92	364.69	560.06	162.5	124.6	143.94	125.84	48.27	63.4	47.25	98.95	143.74	94.68	92.66	83.1	165.81	185.24	167.2	150.02	169.43	153.29	158.12	147.97	89.98	47.07	165.22	71.36	153.9	101.73	184.37	91.04	189.4	226.8	123.83
TEAK019068	TEAK019068	236.09	16.69	21.18	30.27	19.8	44.37	78.6	50.58	78.74	67.48	95.75	89.91	108.98	26.81	30.74	20.47	24.93	64.49	20.68	23.09	20.98	21.47	20.88	52.39	32.67	102.16	23.69	33.75	13.45	79.42	59.44	55.25	101.4	93.98	97.46	97.19
TEAK016999	TEAK016999	235.75	272.35	285.02	220.18	351.4	390.96	285.62	278.37	254.3	246.31	177.53	229.05	342.51	244.02	219.03	200.25	260.61	212.75	211.82	278.64	175.18	246.11	254.02	318.26	268.21	485.1	342.16	314.42	326.03	300.92	256.27	250.31	208.85	196.24	204.96	297.71
TEAK009650	TEAK009650	235.49	162.63	249.28	113.85	176.58	75.52	171.81	72.34	150.03	25.55	33.1	23.06	22.3	29.77	21.57	17.75	25.89	27.98	38.81	31.18	33.06	25.47	27.14	46.05	19.25	91.48	62.97	38.98	61.24	37.31	45.01	20.84	16.23	193.08	131.91	439.07
TEAK001460	TEAK001460	235.3	158.12	173.42	183.11	213.93	134.98	304.91	245.14	248.2	401.08	285.48	385.03	328.99	120.13	164.34	218.04	184.74	188.29	191.95	243.71	133.03	158.3	157.89	178.63	204.86	125.33	158.63	175.56	158.98	289.8	303.85	334.69	261.33	157.75	136.24	133.05
TEAK034019	TEAK034019	235.27	18.3	238.92	23.58	132.38	108.22	352.18	130.36	258.04	209.31	179.91	108.33	117.81	57.74	71.59	101.6	90.91	34.25	33.71	73.62	93.27	36.63	33.88	39.32	25.55	52.18	135.5	35.24	185.78	105.61	128.42	62.97	82.96	139.14	136.31	61.48
TEAK006293	TEAK006293	235.06	758.65	341.16	1184.81	285.31	179.14	85.75	270.96	97.23	528.94	1051.49	677.75	587.52	983.85	1042.87	820.15	675.99	1202.72	1296.67	630.19	643.74	1108.55	1065.94	841.51	1187.76	604.39	601.54	1133.11	433.78	568.65	374.63	796.36	1060.53	446.8	417.4	321.47
TEAK014763	TEAK014763	234.92	360.84	269.06	432.54	186.57	533	481.04	391.61	434.85	180.12	305.1	350.69	227.95	325.99	354.42	182.61	131.86	356.77	295.47	227.99	258.23	300.35	328.96	293.67	329.16	285.89	468.47	331.31	404.25	353.36	336.58	294.68	286.47	231.45	238.89	278.49
TEAK022019	TEAK022019	234.72	197.46	274.44	292.21	346.13	383.61	421.38	411.58	430.55	235.64	168.24	202.97	208.01	211.9	243.98	300.04	351.57	239.1	283.53	290.62	244.45	257.74	220.46	258.55	309.39	226.76	230.43	273.41	221.66	277.18	377.14	312.87	274.33	310.21	300.87	353
TEAK036017	TEAK036017	233.91	155.86	190.09	148.48	173.97	208.03	239.36	136.66	279.68	91.02	109.4	94.22	78.5	102.34	121.54	72.95	79.39	80.01	79.59	103.11	111.4	106.75	129.71	92.95	67.54	162.86	129	107.21	151.09	97.84	111.81	92.59	85.35	124.68	95.39	173.81
TEAK023408	TEAK023408	233.29	321.76	174.99	388.22	386.5	209.7	196.91	364.85	233.02	399.37	168.39	248.97	473.92	276.88	329.85	349.74	471.27	330.36	313.33	286.83	194.3	345.74	272.77	344.05	404.74	252.23	191.29	289.41	184.1	412.98	385.9	430.52	269.33	214	187.62	193.5
TEAK000922	TEAK000922	233.16	51.52	76.21	20.55	48.54	75.99	67.43	47.26	74.17	8.48	1.34	1.49	3.36	2.57	2.68	2	3.98	3.27	3.46	5.24	4.35	2.17	1.6	8.76	2.38	71.43	222.95	15.59	452.44	3.55	9.63	2.39	3	98.56	37.9	205.82
TEAK036940	TEAK036940	232.54	153.81	116.99	141.09	165.68	364.66	380.49	253.27	388.26	215.72	141.09	132.98	185.4	128.15	92.31	131.45	144.2	80.04	80.07	100.46	121.26	94.49	135.52	80.22	144.59	170.29	138.59	159.12	183.11	211.77	210.11	121.56	82.63	211.59	197.32	205.77
TEAK005036	TEAK005036	232.23	98.3	108.6	93.34	104.83	220.37	164.88	230.11	251.24	155.26	125.38	177.27	202.24	92.83	88.74	90.41	87.3	94.35	79.49	100.19	81.39	73.5	73.71	97.89	68.39	166.06	123.21	104	108.01	156.3	173.43	166.22	140.63	125.57	106.4	95.31
TEAK016857	TEAK016857	232.02	116.7	127.01	99.31	112.64	315.73	249.72	262.28	273.8	306.51	231.92	243.62	313.99	105.92	98.62	131.17	125.3	148.47	106.97	145.63	98.49	114.72	106.12	137.15	127.18	220.61	186.69	133.43	193.17	236.76	225.94	199.24	200.53	239.06	211.89	208.2
TEAK003659	TEAK003659	231.9	114.17	116.59	152.5	101.51	70.15	185.92	113.37	168.49	46.24	33.06	29.42	70.19	10.69	21.28	29.3	59.92	36.04	35.32	37.98	18.05	14.27	14.34	41.93	30.46	52.38	20.26	38.71	21.12	55.89	61.64	76.89	45.4	157.43	94.64	107.67
TEAK029311	TEAK029311	231.73	212.43	249.84	208.63	253.93	383.39	395.95	522.89	343.72	757.56	394.98	556.28	804.35	162.76	206.71	241.3	307.19	242.32	197.56	262.77	172.58	173.4	176.06	265.99	260.07	421.41	454.73	246.04	442.54	405.41	398.67	363.28	297.24	290.65	315.73	371.56
TEAK003671	TEAK003671	231.72	177.19	587.2	254.94	277.79	184	206.3	179.86	119.15	164.21	323.7	102.4	110.26	163.86	265.07	364.38	518.93	154.83	209.52	131.44	166.5	172.51	169.91	193.68	257.51	312.24	117.26	175.58	110.84	318.3	214.47	205.56	144.13	354.21	621.99	87.53
TEAK025777	TEAK025777	231.54	72.88	137.94	56.13	209.79	285.35	213.42	224.42	175.88	51.12	22.41	52.12	73.68	10.23	8.53	11.58	54.68	3.99	2.1	8.35	13.85	19.19	2.61	21.76	5.7	121.66	31.05	26.69	62.53	18	32.9	22.14	17.03	698.08	639.54	688.93
TEAK033688	TEAK033688	230.93	209.26	169.07	222.71	146.51	226.83	155.3	198.73	215.36	148.98	250.48	280.68	303.98	163.49	111.92	54.19	66.46	159.01	149.72	105.88	120.3	89.39	111.57	111.94	121	289.32	292.83	160.59	213.57	252.54	209.26	299.58	288.65	291.76	243.51	629.37
TEAK022597	TEAK022597	230.64	448.13	225.8	449.32	649.94	207.19	212.29	434.63	209.81	302.85	163.36	230.24	310.14	660.91	652.28	580.74	831.15	612.28	545.15	463.07	614.81	893.77	778.69	578.74	812.69	382.61	286.1	728.67	328.27	456.68	382.11	450.28	305.33	122.41	159.22	185.73
TEAK025622	TEAK025622	230.09	252.94	511.14	530.33	623.59	248.52	348.54	447.02	390.07	837.77	543.29	538.55	977.41	209.83	378.18	606.01	697.12	348.41	310.42	372.32	419.88	335.58	327.13	408.15	540.74	480.61	568.82	630.64	826.07	681.41	606.37	507.25	767.96	247.42	438.04	516.36
TEAK001439	TEAK001439	230.02	256.55	278.33	182.43	255.58	152.12	159.47	126.71	150.51	237.18	205.73	206.9	294.41	207.76	172.26	228.66	229.05	289.94	225.85	309.32	179.35	174.6	256.98	389.94	197.11	599.24	312.97	268.5	196.67	217.22	266.19	234.02	176.16	182.9	220.94	171.67
TEAK000078	TEAK000078	229.95	318.1	304.74	463.44	271.04	133.55	147.34	216.44	133.07	525.66	505.42	434.37	412.77	461.58	456.39	639.13	584.6	565.03	656.38	609.71	468.29	508.34	589.37	482.97	633.99	250.69	206.86	524.8	181.43	657.98	662.5	710.28	858.84	559.51	616.83	314.95
TEAK002248	TEAK002248	229.93	290.19	134.29	387.92	192.55	238.87	190.46	303.71	147.93	384.08	281.65	279.34	285.98	298.22	189.69	394.35	336.89	336.56	348.63	304.99	272.68	298.02	398.52	307.98	460.29	172.53	233.5	293.02	166.46	353.9	308.03	331.02	429.68	409.09	482.03	311.99
TEAK002270	TEAK002270	229.66	204.11	161.21	159.39	366.33	127.69	100.24	298.75	118.15	247.84	168.94	152.26	305.33	141.44	235.61	177.08	329.86	195.93	153.47	204.76	137.5	128.28	141.91	165.94	314.42	217.15	138.78	219.8	177.81	239.9	146.61	188.41	171.25	139.12	173.05	173.57
TEAK009793	TEAK009793	229.44	284.2	239.58	367.59	437.21	226.28	218.18	265.42	171.4	365.81	205.94	250.4	352.67	312.77	310.01	330.15	490.07	290.59	303.35	305.99	310.52	355.25	367.15	287.45	375.85	191.99	175.74	255.79	195.11	345.47	343.56	321.65	292.31	169.69	201.32	191.78
TEAK004995	TEAK004995	229.04	261.23	259.45	311.58	127.64	169.62	218.37	185.53	212.49	163.72	298.52	176.62	186.25	287.97	335.39	155.65	146.46	323.13	282.6	189.22	233.8	305.44	324.85	272.87	206.96	381.52	304.89	363.57	301.9	205.89	230.7	203.26	297.51	148.4	220.55	160.28
TEAK009708	TEAK009708	228.95	290.85	225	339.98	457.95	246.19	271.05	392	286.56	328.66	186.6	223.25	360.1	331.78	417.27	340.46	453.01	318.44	273.99	301.86	413.23	457.02	370.27	316.39	409.21	268.64	151.85	324.96	178.9	351.96	335.02	311.1	238.33	165.89	186.68	241.11
TEAK022596	TEAK022596	228.86	223.61	324.81	235.67	333.05	578.79	404.23	387.53	405.8	475.97	229.02	320.81	563.2	176.04	209.33	226.99	278.04	241.24	233.98	279.31	225.36	220.95	242.2	293.99	254.67	331.98	373.97	258.67	465.61	378.49	335.35	303.47	201.09	337.25	304.07	337.28
TEAK032811	TEAK032811	228.75	220.68	123.23	218.2	94.8	249.75	189.2	238.95	276.8	122.28	215.09	163.33	83.09	215.2	255.54	129.37	104.04	264.02	280.96	154.71	225.45	265.16	244.4	218.51	234.34	149.31	183.02	255.87	127.44	160.07	161.32	170.77	227.57	71.9	120.49	93.17
TEAK039515	TEAK039515	228.72	5.77	72.73	32	53.09	55.71	162.55	93.08	133.39	63.18	103.08	85.05	72.41	15.64	40.09	11.24	5.64	34.8	27.07	93.47	18.11	12.65	6.13	31.31	28.3	87.63	28.7	29.68	60.45	134.7	163.42	90.76	73.85	56.53	53.59	173.14
TEAK001151	TEAK001151	228	147.69	128.56	114.36	112.03	218.45	204.34	177.16	187.94	133.86	132.71	126.53	139.23	92.82	151.1	231.47	145.33	85.72	79.12	74.14	146.79	79.63	291.62	146.42	89.26	397.58	141.14	187.12	153.38	85.58	102.71	91.96	88.87	104.05	101.79	160.13
TEAK011038	TEAK011038	227.99	184.1	201.71	112.19	167.31	106.08	151.89	132.02	107.25	206.89	160.78	168.42	205.3	144.93	136.65	134.85	112.91	115	175.9	145.18	117.16	127.69	130.24	183.89	152.23	148.68	164.96	155.01	175.7	240.38	201.85	206	112.47	146.24	199.01	185.95
TEAK024449	TEAK024449	227.87	375.67	863.97	370.55	608.15	738.9	882.44	741.74	885.82	442.99	501.79	547.96	385.7	319.88	645.81	462.75	255.5	467.22	481.62	580.34	725.15	430.47	532.41	491.45	255.48	475.73	315.96	496.73	288.74	432.71	548.5	484.18	382.9	146.97	272.03	522.08
TEAK030546	TEAK030546	227.31	44.27	36.91	52.11	22.59	71.34	40.79	54.9	50.86	45.36	35.18	45.34	43.57	36.71	26.65	55.53	35.78	51.05	48.46	30.02	24.65	34.87	61.71	55.15	78.38	60.99	79.43	63.51	42.78	59.54	49.18	55.57	43.4	73.77	40.31	36.84
TEAK015230	TEAK015230	227.28	106.84	109.02	57.3	50.8	272.9	243.92	162.67	284.85	126.6	167.87	206.7	177.23	72.46	63.02	35.32	25.98	72.24	64.41	61.11	55	53.98	53.72	82.04	57.54	342.84	200.57	124.48	230.2	88.62	88.09	74.71	67.51	122.27	126.72	232.53
TEAK022719	TEAK022719	227.16	392.02	442.54	371.64	478.24	302.81	276.79	413.3	260.36	1011.06	540.08	665.81	783.07	418.24	430.76	621.81	692.69	504.79	514.99	651.37	441.6	402.75	454.13	518.59	557	340.49	475.61	457.28	498.89	574.12	626.56	608.37	712	158.43	197.88	145.76
TEAK026484	TEAK026484	226.91	30.93	65.24	34.16	98.69	24.33	46.77	52.27	53.91	10.9	9.69	6.94	5.63	6.26	4.79	11.81	12.55	11.59	13.84	19.44	6.73	4.68	6.07	11.77	12.75	11.51	3.85	17.57	7.53	45.01	35.36	26.27	18.41	71.91	60.3	115.32
TEAK000711	TEAK000711	226.79	88.05	124.15	98.38	75	240.42	212.71	147.16	222.91	100.52	174.51	190.57	117.25	102.48	116.11	67.9	78.34	136.83	102.83	106.91	115.07	90.04	100.39	134.55	86.79	223.67	186.06	141.77	142.3	144.75	129.04	136.26	147.93	150.28	143.3	235.73
TEAK032049	TEAK032049	226.76	213.64	168.66	247.19	251.05	183.02	248.83	329.86	207.49	108.81	88.31	103.52	110.58	187.49	110.85	174.48	123.11	115.26	170.42	186.13	122.8	137.68	122.27	126.11	128.98	44.65	68.16	101.17	48.78	165.79	185.53	233.19	98.49	122.48	152.76	81.23
TEAK036224	TEAK036224	226.3	268.77	988.68	472.06	756.93	292.6	376.38	338.71	186.59	38.91	42.76	31.31	43.3	39.83	47.23	188.26	447.6	50.09	72.69	31.15	170.72	136.01	43.47	130.94	51.14	289.21	178.85	83.67	197.76	105.26	107.33	173.97	147.82	141.65	107.37	431.4
TEAK012406	TEAK012406	226.07	213.94	174.54	327.78	129.89	153.29	137.17	242.47	169.04	112.45	352.09	223.22	109.19	242.39	260.05	191.9	113.09	294.88	341.28	173.45	206.18	287.41	342.97	207.63	296.93	210	167.32	380.17	130.41	221.6	162.56	202.02	336.09	228.03	246.68	212.69
TEAK040692	TEAK040692	226.06	260.61	310.59	305.11	402.59	492.82	341.68	283.23	318.84	283.06	165.39	227.6	308.04	106.28	125.47	194.07	505.36	138.2	113.79	184.83	118.5	105.58	100.54	222.81	147.31	246.34	198.2	130.24	213.01	241.34	249.84	211.65	179.58	1172.03	771.25	1037.68
TEAK011576	TEAK011576	225.66	334.03	352.3	569.2	382.52	83.56	103.41	227.83	111.88	839.96	524.69	525.69	972.59	274.04	498.14	600.06	871.75	615.2	406.87	583.91	302.74	456.2	478.98	645.9	775.24	505.12	371.5	645.22	401.14	598.14	524.68	544.68	565.37	161.17	210.96	337.33
TEAK030691	TEAK030691	225.5	139.31	118.54	173.71	215.01	110.88	214.74	200.37	152.57	466.68	168.69	221.56	373.28	71.1	89.75	125.31	150.31	82.55	80.55	63.26	94.68	41.64	61.05	119.47	108.72	114.02	43.56	106.59	92.78	240.86	248.16	221.91	204.59	69.65	71.81	188.4
TEAK032710	TEAK032710	225.49	1729.92	20.68	3.26	67.12	558.08	48.84	16.66	0.3	282.7	38.91	3.1	181.95	5.5	61.8	1.25	5.45	129.5	2.4	1.44	0.6	1.68	1.22	5690.87	2.96	5099.8	163.68	1150.65	1938.82	38.64	10.63	40.44	1.52	0.21	42.12	1.56
TEAK005783	TEAK005783	224.94	13.19	10.45	21.07	17.95	101.01	116.69	126.2	156.93	13.87	17.8	14.7	39.71	41.82	38.13	58.59	60.81	22.28	16.91	15.26	105.68	67.47	61.56	12.55	22.77	14.24	12.04	21.49	19.99	54.2	32.78	30.96	28.62	50.76	36.28	30.91
TEAK030601	TEAK030601	224.87	107.94	159.55	99.21	128.43	200.87	159.66	156.3	170.1	125.34	92.69	155.8	193.89	95.23	83.41	59.04	69.48	48.95	33.4	64.5	64.44	42.87	53.41	73.93	33.63	190.1	181.87	73	171.41	47.15	76.88	55.2	39.67	235.51	153.2	1274.77
TEAK036643	TEAK036643	224.51	229.63	1304.64	390.03	700.03	203.85	61.07	101.26	100.75	142.69	95.1	150.26	176.77	82.31	180.93	126.49	356.65	64.76	50.14	112.53	169.5	33.35	92.08	187.59	53.73	736.16	553.76	243.6	482.62	33.87	44.14	56.37	84.78	187.04	375.38	2508.6
TEAK009684	TEAK009684	224.47	67.13	38.25	188.66	97.19	46.86	29.22	85	52.33	124.57	80.54	65.53	103.17	100.11	138.66	447.85	211.52	219.34	110.2	158.9	94.13	170.49	207.85	133.31	317.12	111.48	53.1	172.09	60.72	122.42	136.66	187.91	155.67	94.92	91.97	71.68
TEAK001854	TEAK001854	224.46	4.07	1.22	11.71	2.21	18.65	73.4	12.45	27.91	3.01	7.93	5.09	0.3	0	1.9	2.13	0.79	1.61	1.97	2.06	0.49	0.51	0.43	1.75	0.72	0.5	1.33	3.21	0	2.43	5.62	2.78	6.4	60.67	14.92	46.38
TEAK004967	TEAK004967	224.21	91.44	76.33	76.92	86.53	165.7	174.97	188.51	168.91	116.25	72.6	110.44	136.91	61.32	72.57	77.33	73.15	87.66	70.54	93.52	74.36	64.01	56.99	98.33	72.54	105.3	74.02	75.56	59.85	145.91	152.53	152.25	127.76	124.63	116.93	97.66
TEAK033073	TEAK033073	223.82	281.71	181.88	304.87	153.38	203.06	232.18	349.31	282.87	290.72	345.21	308.62	243.62	244.19	245.63	323.2	199.84	321.46	365.34	317.47	203.7	245.16	280.38	277.69	404.36	178.33	151.68	342.56	101.35	383.4	393.13	390.44	608.58	428.65	436.07	235.52
TEAK021161	TEAK021161	223.52	204.06	259.02	167.35	285.59	577.88	501.83	498.73	451.89	662.54	281.83	398.17	841.63	142.78	165.98	175.08	260.78	160.25	143.08	188.08	134.93	149.44	152.97	303.57	156.37	630.83	644.48	265.38	586.59	392.89	317.38	300.14	239.03	180.57	209.98	217.52
TEAK020893	TEAK020893	223.49	364.96	425.18	378.51	420.13	179.06	246.13	241.18	223.92	427.15	289.02	314.75	315.11	306.61	401.42	623.4	661.31	363.86	365.3	476.76	348.1	292.73	326.02	345.47	517.07	183.14	266.92	280.09	249.72	339.89	477.89	310.99	464.25	383.02	338.17	335.19
TEAK037149	TEAK037149	222.97	48.74	79.95	45.35	49.53	252.82	185.99	98.09	169.84	171.39	231.7	176.76	254.8	13.47	34.75	29.9	28.87	17.09	7.1	6.71	24.05	7.6	43.38	31.47	14.66	200.11	80.79	56.58	89.63	57.05	34.32	27.18	43.91	98.92	94.21	260.31
TEAK040285	TEAK040285	222.93	46.2	49.04	65.2	40.1	289.07	355.03	259.22	382.54	182.38	205.82	128.77	86.38	51.56	39.76	109.75	100.27	76.05	76.1	78.71	54.57	47.34	57.02	69.96	99.8	46.45	50.06	88.51	42.22	111.91	120.71	97.66	154.22	293.97	255.36	164.89
TEAK037032	TEAK037032	222.2	92.87	97.74	67.51	96.05	153.33	162.25	127.33	168.44	65.64	58.78	69.08	62.8	89.78	80.67	89.82	68.23	93.58	94.68	92.46	108.07	97.45	86.21	97.98	76.4	99.34	105.52	76.9	97.6	66.48	76.38	90.71	76.75	202.89	160.08	129.6
TEAK010656	TEAK010656	221.82	259.54	224.56	161.66	303.01	170.77	233.15	267.36	283.04	251.7	176.13	181.69	245.63	406.05	191.76	216.68	309	240.33	201.32	253.08	270.65	251.2	203.79	257.79	177.66	216.35	164.44	148.93	150.45	156.47	117.39	156.1	146.61	246.44	212.08	148.16
TEAK004036	TEAK004036	221.55	105.46	110.23	161.89	169.77	197.64	216.05	215.43	191.97	404.18	232.34	307.02	367.28	117.08	198.2	204.73	222.74	301.86	237.86	423.78	150.85	187.26	132.64	211.14	333.44	175.27	126.36	205.55	132.11	327.14	422.03	334.61	358.69	92.86	83.07	108.83
TEAK027120	TEAK027120	221.35	420.96	493.43	775.5	615.97	108.47	233.69	331.09	138.17	719.39	550.28	728.53	567.42	364.1	545.91	791.32	943.93	764.89	827.33	795.94	400.89	482.42	456.41	702.67	1067.55	314.22	369.5	691.85	356.06	656.63	819.75	735.16	802.03	351.26	322.37	322.05
TEAK021652	TEAK021652	220.87	21.27	77.35	33.67	63.42	61.26	121.34	50.39	84.31	105.19	93.39	130.32	109.6	21.59	30.73	37.56	20.93	43.52	53	79.29	42.68	17.79	33.2	43.4	30.68	70.22	72.88	52.36	74.68	57.86	75.41	52.9	35.21	74.05	126.8	201.02
TEAK027846	TEAK027846	220.76	105.28	98.44	124.86	97.83	659.67	453.26	278.36	584.96	231.85	222.81	273.55	213.66	102	98.48	64.81	77.35	126.07	114.75	108.32	101.23	115.45	105.69	110.85	95.13	164.55	190.82	101.57	145.63	185.86	168.63	156.55	144.99	300.9	214.57	304.33
TEAK016231	TEAK016231	220.6	176.48	185.13	95.29	195.3	283.21	318.15	195.21	251.82	206.96	223.99	250.49	185.04	237.57	233.01	187.12	184.41	189.26	187.67	230.57	227.35	202.81	228.93	206.58	178.99	209.06	267.92	199.99	243.97	238.4	298.78	230.78	272.38	125.16	208.48	132.26
TEAK034371	TEAK034371	220.25	132.04	152.98	89.65	79.67	151.37	118.45	115.16	144.63	82.17	137.61	120.02	68.41	150.81	126.17	60.51	46.2	120.01	130.43	85.47	100.74	117.52	106.47	118.26	101.95	147.51	163.06	133.71	153.9	102.74	76.24	91.91	111.81	197.43	207.63	110.1
TEAK026087	TEAK026087	220.19	689.16	1057.91	849.65	1305.51	144.8	316.58	205.82	196.81	453.92	176.18	187.1	315.23	241.31	247.38	303.22	973.62	204.68	238.75	372.63	232.06	192.73	214.41	390.54	336.26	365.19	327.49	248.3	351.33	237.63	277.61	209.87	238.68	531.86	581	740.67
TEAK021590	TEAK021590	220.05	49.77	48.93	44.06	40.58	122.58	125.89	101.01	118.03	125.89	116.22	115.9	104.35	41.37	53.44	53.78	59.2	156.33	120.74	171.78	77.46	68.96	48.58	86.96	113.66	39.81	28.61	60.49	13.45	113.07	81.2	113.07	163.09	93.74	76.74	47.58
TEAK002073	TEAK002073	219.87	167.76	301.19	152.39	199.66	158.45	272.64	142.54	199.63	408.57	341.75	344.71	358.97	228.64	221.97	258.3	184.71	182.52	208.69	291.15	286.3	205.39	267.95	209.2	250.8	296.75	275.49	254.67	361.94	250.41	326.47	189.75	328.32	20.93	74.09	44.67
TEAK032684	TEAK032684	219.77	203.93	263.72	221.28	159.73	444.2	247.33	243.42	392.8	221.74	306.74	357.99	296.68	147.13	196.36	112.15	99.92	217.3	201.05	129.5	145.64	102.55	198.44	195.15	229.89	375.94	356.03	283.83	330.68	243.32	124.4	208.26	204.54	304.62	291.68	806.81
TEAK015157	TEAK015157	219.74	183.07	91.81	185.22	74.41	156.68	219.78	162.28	210.19	154.67	275.22	211.4	138.62	133.83	158.12	180.03	114.42	200.37	206.97	168.04	152.45	155.16	182.03	144.33	196.63	108.73	111.85	189.13	72.47	200.14	226.14	202.91	278.07	303.39	280.1	230.35
TEAK026156	TEAK026156	219.41	16.23	21.07	4.77	15.26	66.37	60.99	39.05	81.01	29.18	31.95	37.69	22.25	20.76	18.89	18.8	15.58	28	28.33	26.21	22.36	15.33	17.6	27.24	10	24.72	34.75	18.23	22.44	19.72	19.34	28.69	22.81	103.96	56.45	36.6
TEAK010612	TEAK010612	219.06	237.5	207.63	302.94	323.84	263.66	233.96	375.46	340.41	835.84	265.89	397	826.4	187.56	267.76	332.84	495.8	288.09	197.33	323.78	246.17	228.72	240.59	410.83	336.54	481.27	413.05	269.4	400.43	353.4	343.44	311.61	253.67	135.37	180.14	238.34
TEAK031121	TEAK031121	218.92	61.87	221.59	134.66	110.6	375.94	235.88	101.76	281.2	59.3	74.94	79.09	85.76	10.3	62.35	29.48	72.73	61.86	34.19	45.15	70.43	32.74	56.11	70.87	26.79	244.18	124.36	58.12	89.65	36.89	42.69	59.55	73.66	477.83	231.07	1131.51
TEAK006084	TEAK006084	218.73	191.33	235.58	184.11	164.65	324.23	229.35	169.67	209	220.26	234.67	288.42	150.76	264.24	306.36	331.2	342.66	357.04	344.31	360.47	373.3	342.18	364.27	257	353.79	183.91	250.03	272.72	320.23	231.07	272.82	302.25	400.48	179.94	177.05	88.13
TEAK035273	TEAK035273	218.51	140.79	144.4	170.74	151.45	281.93	192.05	314.94	255.65	268.25	207.51	219.85	314.17	155.66	142.1	191.12	182.68	166.1	154.36	155.2	139.6	151.14	169.47	201.94	199.78	269.35	203.07	194.46	190.77	307.16	267.99	273.59	219.48	221.37	236.19	178.87
TEAK016274	TEAK016274	218.4	150.45	206.87	150.34	176.75	134.84	176.42	164.49	164.74	238.21	287.2	238.19	217.79	140.85	162.18	194.04	154.75	136.53	171.54	175.46	135.12	138.85	170.98	203.22	137.12	237.26	224.02	157.42	216.47	180.67	199.96	166.38	188.72	152.26	198.14	173.2
TEAK005410	TEAK005410	217.67	246.19	130.47	207.22	203.21	147.52	111.97	200.71	170.66	127.64	118.41	160.67	181.34	182.33	223.71	127.76	156.02	223.21	198.75	201.24	157.85	229.9	179.15	229.33	254.34	216.99	113.74	218.06	111.8	181.43	180.66	223.59	131.52	123.67	118.73	125.15
TEAK000195	TEAK000195	217.57	140.05	224.63	165.57	215.49	351.43	392.86	356.68	348.39	221.87	178.63	221.26	245.7	184.92	141.32	190.48	212.06	194.92	171.82	256.97	202.32	173.19	189.04	236.79	230.28	197.28	138.19	159.99	201.42	323.16	386.63	277.11	257.58	216.13	262.09	297.47
TEAK034617	TEAK034617	217.49	199.4	175.06	288.58	387.76	143.9	261.6	303.05	194.42	168.47	119.21	156.11	234.24	237.09	353.1	270.31	299.66	366.12	276.53	234.81	377.03	390.05	340.54	211.03	397.17	187.38	209.94	384.92	329.98	326.93	279.32	293.98	215.35	101.66	131.73	188.37
TEAK024820	TEAK024820	217.45	2.14	0.59	0.93	0.84	28.15	3.53	16.23	4.86	0.18	548.75	251.67	41.87	0.92	0.87	1.49	2.27	18.73	0.3	3.01	0.45	2.21	0.26	5.63	0.22	2.24	1.47	2.13	0.46	2.64	0.59	3.2	3.05	109.4	5.43	144.67
TEAK013084	TEAK013084	216.96	300.09	641.98	338.41	539.46	241.9	222.19	328.03	236.73	733.16	419.14	476.08	643.7	230.43	278.95	414.46	413.93	298.16	353.92	415.44	239.95	224.37	286.63	423.13	388.09	521.8	878.57	403.89	888.9	473.78	578.34	432.32	450.1	260.65	365.3	298.4
TEAK024848	TEAK024848	216.92	205.08	200.83	316.46	189.48	111.53	155.42	148.28	132.1	174.43	330.88	276.3	130.4	303.91	353.49	284.04	159.65	415.08	368.19	270.65	353.22	321.57	385.92	301.13	365.47	170.54	179.99	310.31	116.5	199.94	207.44	255.08	350.76	155.35	223.38	119.8
TEAK001521	TEAK001521	216.64	446.77	374.43	584.3	507.74	140.86	148.77	281.27	148.82	778.09	551.8	753.69	720.11	421.98	498.06	815.22	805.43	546.11	625.18	658.02	367.07	442.49	511.28	587.66	657.33	372.49	571.11	556.65	448.32	570.54	642.3	760.48	879.89	370.08	540.5	313.87
TEAK036728	TEAK036728	216.54	271.93	471.8	307.33	410.29	294.37	369.3	203.92	261.54	158.28	181.33	144.28	212.22	141.55	363.47	602.25	443.87	110.59	112.07	129.07	512.22	168.37	866.67	344.41	79.41	703.18	223.26	388.77	238.79	146.51	142.08	131.67	100.44	104.19	171.18	109.66
TEAK002954	TEAK002954	216.12	101.19	78.83	64.94	129.47	117.26	147.9	147.39	158.07	182.21	115.69	170.47	259.28	82.9	90.75	94.83	118.78	91.87	49.28	89.52	71.28	80	59.33	100.41	99.68	104.07	95.1	64.44	65.72	237.83	160.28	173.38	173.13	43.99	87.74	38.43
TEAK001342	TEAK001342	216.11	206.05	275.12	149.91	285.89	373.12	217.15	256.24	289.78	410.04	245.37	253.87	407.2	112.9	153.63	180	188.37	153.44	137.59	173.64	118.27	121.33	129.73	272.46	149.6	743.81	338.77	256.11	396.74	205.16	203.08	222.01	200.55	381.46	327.19	1020.61
TEAK001506	TEAK001506	216.05	209.47	277.04	263.65	452.29	429	491.8	593.07	812.05	725.58	283.56	406.76	559.92	118.83	219.94	220.36	415.58	197.32	168.19	291.92	189.19	140.36	161.09	174.99	281.91	187.42	225.03	180.32	290.87	455.39	585.09	328	362.8	670.64	426.29	528.27
TEAK001458	TEAK001458	215.89	87.19	63.38	110.9	74.59	57.5	53.97	86.95	58.62	151.22	149.77	103.68	106.6	56.61	98.11	100.65	134.05	137.67	152.45	105.57	67.07	75.14	72.65	116.24	156.09	72.06	120.07	146.16	71.7	116.92	131.39	116.48	155.49	217.7	243.3	111.88
TEAK006126	TEAK006126	215.53	179.03	154.92	264.76	195.52	195.58	199.88	169.4	191.19	149.4	137.17	178.77	164.96	123.59	158	168.7	241.99	164.75	128.92	158.67	118.32	114.73	111.87	143.82	154.69	205.31	148.19	136.5	161.22	218.55	245.95	200	176.41	447.83	347.31	504.79
TEAK008229	TEAK008229	215.51	224.61	230.5	316.74	313.88	120.55	183.29	192.03	148.42	122.98	128.33	117.76	139.64	173.65	338.38	230.02	204.14	378.2	316.25	288.65	356.51	364.14	295	289.77	432.64	242.87	156.58	412.36	225.2	211.47	168.03	221.79	177.55	122.75	143.24	263.25
TEAK040694	TEAK040694	215.41	150.64	148.45	122.1	166.95	146.66	172.65	100.03	239.23	84.45	87.9	96.45	68.39	92.04	85	55.96	66.21	88.7	82.16	83.75	89.03	76.86	42.34	83.92	58.26	103.97	113.57	74.06	99.3	84.88	71.16	88.58	116.47	214.93	212.21	192.53
TEAK034072	TEAK034072	215.13	329.58	214.93	224.48	368.26	303.25	196.01	378.06	242.3	378.82	150.87	195.28	391.81	245.63	211.9	206.71	344.29	194.09	182.07	175.3	135.72	212.9	186.53	201.35	230.4	320.9	238.46	198.5	228.71	252.49	197.08	225.56	138.92	193.53	182.24	170.98
TEAK003787	TEAK003787	214.5	126.16	151.54	136.69	248.68	175.71	385.13	258.02	230.55	301.74	205.19	202.26	381.79	101.56	116.76	144.07	167.09	111.25	105.82	162.9	112.72	96.14	106.66	134.53	157.25	190.2	145.35	162.63	177.47	250.54	259.85	173.22	157.49	166.87	182.75	218.42
TEAK014468	TEAK014468	214.36	25.63	19.58	15.55	32.29	86.53	51.67	42.98	58.67	63	31.19	44.23	75.53	14.18	19.83	21.64	35.18	17	13.09	23.34	11.61	15.6	16.57	19.34	17.62	30.09	37.9	24.28	32.24	30.03	33.75	28.29	33.37	149.66	122.35	83.74
TEAK018211	TEAK018211	214.24	311.27	292.89	227.28	341.8	211.14	282.66	300.07	311.41	298.12	193.03	253.09	296.99	414.89	250.97	271.63	373.98	281.49	273.44	297.84	330.47	315.17	180.28	301.5	192.69	244.48	230.39	136.79	128.96	174.03	108.96	216.95	189.77	356.3	248.26	184.24
TEAK009188	TEAK009188	214.19	100.37	312.2	161.73	340.68	177.25	158.22	301.54	311.95	291.02	298.56	232.76	517.65	208.12	242.98	145.84	173.53	230.73	144.04	256.11	167.35	170.6	166.47	347.39	233.37	292.36	148.56	226.41	313.58	263.31	307.79	329.31	232.1	207.54	224.71	132.77
TEAK026517	TEAK026517	214.12	206.48	381.83	222.86	447.77	173.35	237.78	258.15	197.83	781.5	416.16	382.59	617.93	236.12	361.37	429.53	462.03	298.61	228.89	398.94	313.34	215.06	342.82	406.91	305.75	493.73	386.78	340.05	494.85	396.45	545.45	348.25	366.02	177.93	329.03	182.15
TEAK041192	TEAK041192	213.95	896.4	309.71	1569.12	415.82	114.22	108.56	301.36	104.22	778.31	811.49	725.91	542.83	889.81	886.21	1600.37	1173.26	1140.54	1353.82	753.44	777.03	1134.97	1229.47	901.12	1605.42	443.23	301.92	1093.74	197.8	813.58	837.35	819.63	1108.39	437.47	575.44	425.3
TEAK015567	TEAK015567	213.9	112.38	121.1	146.52	140.74	81.9	138.55	120.09	110.13	249.27	221.36	236.15	210.66	127.86	191.77	225.27	190.78	217.37	187.52	198.18	136.67	149.35	207.28	208.73	230.32	191.31	305.92	214.84	284.54	187.75	164.75	200.15	189.94	88.64	124.86	67.55
TEAK019499	TEAK019499	213.83	300.87	380.65	413.83	416.77	221.43	199.81	272.53	160.92	288.45	213.44	238.21	291.55	272.12	431.13	382.69	367.38	318.6	300.97	301	294.63	309.89	304.27	347.72	301.55	318.1	557.07	353.28	519.73	301.04	324.08	337.29	271.67	177.47	228.42	221.69
TEAK040152	TEAK040152	213.6	149.86	196.07	185.15	130.31	319.66	281.27	187.74	349.86	201.78	231.5	266.96	236.46	111.63	146.52	86.42	87.69	133.6	134.73	132.61	140.48	112.14	143	142.47	154.78	341.32	274.06	185.24	261.5	131.25	158.5	132.81	170.28	186.27	158.67	229.58
TEAK027216	TEAK027216	213.23	147.87	155.22	123.57	148.36	177.31	159.33	213.12	171.19	178.85	108.01	165.12	243.51	81.29	137.86	139.33	135.44	112.39	112.45	139.15	116.61	121.55	107.59	145.16	163.1	241.32	136.83	128.83	168.95	129.22	148.54	114.93	102.67	95.3	92.69	109.53
TEAK008167	TEAK008167	213.18	76.8	90.26	81.48	66.28	94.98	117.45	66.82	110.33	35.32	60.76	54.34	32.38	71.04	72.42	50.71	48.97	64.13	70.39	71.79	85.28	62.06	72.28	67.31	48.42	90.8	62.01	69.36	53.4	53.39	65.94	50.8	50.24	109.19	96.32	86.76
TEAK006232	TEAK006232	212.85	51.7	287.51	5.9	325.42	21.78	39.77	22.93	36.69	441.76	180	86.01	371.76	54.71	40.98	23.66	123.67	25.75	9.98	26.47	43.31	34.27	20.83	67.28	7.51	512.82	558.93	67.92	547.34	17.68	40.61	40.39	52.21	772.52	796.92	709.05
TEAK039174	TEAK039174	212.83	314.52	405.18	261.85	493.53	293.99	319.87	450.44	306.32	539.27	323.84	453.01	550.02	288.27	303.11	257.83	331.12	226.5	197.82	324.29	235.74	236.97	208.81	322.85	241.45	486.73	624.18	275.21	595.43	518.95	591.76	449.09	353.84	231.85	277.88	243.31
TEAK034419	TEAK034419	212.66	167.92	204.1	179.56	216.55	170.11	238.87	195.29	230.99	244.16	158.68	161.41	206.2	155.8	156.57	138.91	172.16	114.16	142.16	201.29	131.83	120.16	147.85	159.79	144.57	181.4	172.11	147.93	175.67	229.57	335.22	173.76	186.76	141.21	155.85	138.01
TEAK037894	TEAK037894	212.45	26.33	22.09	16.19	15.02	22.57	27.72	21.61	22.71	11.74	17.54	15.77	13.49	24.4	18.34	8.43	7.95	15.67	14.94	15.17	17.37	17.73	17.7	15.9	15.93	20.18	21.05	14.61	17.4	16.91	21.09	23.6	17.58	40.12	48.18	18.38
TEAK017921	TEAK017921	212.43	354.01	256.67	548.15	355.02	113.66	115.97	175.19	101.33	503.18	373.53	383.26	385.24	394.47	395.24	703.34	796.31	480.6	475.64	390.31	317.76	395.57	518.94	392.02	668.37	184.64	199.81	419.72	206.26	512.72	444.25	571.62	588.66	482.9	417.85	399.93
TEAK023204	TEAK023204	212.37	453.39	329.2	850.42	243.67	125.82	106.75	205.51	121.63	409.36	565.96	475.42	383.93	466.5	457.93	538.58	473	598.73	800.49	565.96	345.21	449.77	504.67	569.85	810.55	421.39	368.13	691.72	350.55	511.95	449.42	566.15	711.04	584.66	566.27	773.59
TEAK038636	TEAK038636	211.96	234.42	266.35	156.61	311.18	236.21	300.11	259.86	271.73	517.73	283.99	298.08	535.21	186.02	199.04	245.79	305.13	217.94	209.41	262.73	181.31	204.43	203.61	280.73	228.73	373.46	365.42	220.62	386.66	340.41	347.06	311.88	265.02	212.71	243.76	215.25
TEAK032929	TEAK032929	211.76	233.01	299.56	167.39	149.25	345.74	294.33	255.92	336.1	236.52	415.84	324.64	303.15	283	271.11	130.91	93.82	280.19	268.75	202.84	227.13	222.39	272.63	286.49	165.01	543.77	398.82	347.05	343.18	334.76	251.19	269.68	251.26	164.22	271.7	131.66
TEAK030428	TEAK030428	211.7	196.18	165.83	255.81	130.41	150.72	212.09	177.55	198.91	132.25	246.44	184.32	113.87	155.26	193.96	101.48	92.15	248.89	204.84	151.91	127.12	182.24	161.74	185.13	269.66	165.4	160.24	253.61	113.09	182.3	151.38	215.42	201.39	196.85	178.45	160.59
TEAK032120	TEAK032120	211.5	91.39	74.82	101.41	72.71	97.22	108.05	141.63	70.09	115.27	213.87	139.08	106.27	192.35	143.37	116.46	75	126.6	123.56	97.71	132.13	146.14	134.8	90.75	142.93	67.23	99.52	146.11	83.02	151.28	155.21	152.53	163.51	134.91	159.58	57.82
TEAK034574	TEAK034574	211.46	267.79	102.09	393.09	144.56	86.19	89.84	113.7	96.39	306.4	352.58	312.89	254.26	217.17	270.41	474.12	412.34	357.92	422.2	326.8	245.76	354.6	349.4	283.63	400.34	124.05	118.04	301.07	67.01	263.28	218.88	325.83	610.51	572.87	330.72	427.24
TEAK006220	TEAK006220	210.88	225.13	118.7	230.95	209.6	114.43	189.89	152.36	150.27	20.93	28.5	23.37	22.41	22.25	17.15	10.07	8.02	42.31	25.98	59.29	19.2	18.26	11.2	29.81	35.09	29.56	8.77	29.5	16.82	135.14	135.82	89.95	44.27	163.89	136.96	101.51
TEAK014650	TEAK014650	210.72	20.91	22.21	20.14	17.01	22.91	28.68	23.12	37.58	14.45	14.16	15.4	11.2	15.02	16.01	13.32	10.61	15.15	13.18	15.3	11.73	11.81	13.33	16.22	14.84	14.91	13.8	14.46	11.7	9.86	10.82	12.58	15.46	111.18	55.89	108.65
TEAK032144	TEAK032144	210.7	250.95	220.2	191.59	236.82	136.62	129.78	100.11	129.71	70.79	73.09	99.91	87.65	190.62	137.34	70.14	98.36	78.35	88.66	89.54	122.21	120.36	106.96	85.98	67.19	154.47	250.74	104.8	264.94	60.81	91.8	62.98	56.74	741.46	471.05	864.75
TEAK007065	TEAK007065	210.42	173.88	232.67	91.05	177.1	232.61	342.72	258.96	279.04	409.91	319.13	333.56	509.83	116.62	178.57	175.93	202.56	172.3	150.91	199.96	126.38	117.2	143	181.31	138.89	322.09	191.77	155.02	213.07	260.62	315.2	203.38	246.07	153.91	207.86	175.59
TEAK006930	TEAK006930	210.12	122.82	240.18	208.21	272.08	62.19	110.46	67.46	77.25	53.83	64.39	47.41	42.56	40.71	56.33	55.47	71.23	64.8	51.22	67.18	68.09	47.27	55.97	94.97	55.81	112.43	84.86	59.5	109.04	61.41	67.97	62.88	66.57	221.82	317.96	403.27
TEAK001323	TEAK001323	210.09	162.12	571.02	186.69	407.98	206.87	150.19	170.71	121.39	382.13	254.36	332.43	453.95	130.36	186.38	71.37	94.33	88.29	96.73	211.34	146.9	119.87	86.71	119.74	90.47	349.77	392.77	158.52	671.64	134.57	217.94	231.07	134.33	79.84	199.11	794.69
TEAK002316	TEAK002316	209.96	405.12	401.95	369.98	535.72	95.02	87.59	122.17	91.16	206.27	248.62	214.67	179.78	534.12	459.04	437.12	272.63	324.54	385.7	436.14	365.97	486.75	549.55	425.41	365.3	325.15	209.71	443.69	249.88	347.06	384.61	388.53	264.34	143.05	227.06	146.82
TEAK038441	TEAK038441	209.91	191.09	260.79	135.48	154.34	279.64	296.1	209.81	303.42	152.65	184.27	188.81	186.45	158.15	183.49	96.73	72.61	146.84	133.06	136.35	141.09	142.58	154.93	178.3	115.26	350.74	230.27	180.27	205.99	134.44	156.06	138.12	116.79	95.78	98.77	106.91
TEAK011145	TEAK011145	209.79	274.72	495.25	325.35	552.06	131.06	170.81	261.7	148.78	862.74	519.84	475.74	918.86	207.08	378.63	375.58	735.75	312.83	391.08	344.05	209.3	246.68	328.87	495.55	590.3	584.75	203.07	307.56	359.04	557.49	417.2	572.52	432.4	203.71	260.25	315.82
TEAK010771	TEAK010771	209.26	361.13	191.78	282.5	318.32	264.57	174.76	344.47	200.95	218.78	254.14	260.06	248.99	372.22	371.09	324.21	286.18	381.99	409.01	279.32	303.58	477.34	440.78	327.91	336.12	188.04	169.76	350.81	132.12	394.96	283.69	496.92	374.15	391.67	315.18	299.04
TEAK036645	TEAK036645	208.78	448.23	427.46	547.09	290.81	146.61	177.47	198.37	115.64	253.13	414.6	345.7	248.8	630.59	543.22	358.76	288.42	418.9	446.19	359.36	531.18	542.65	583.07	306.77	259.36	271.89	535.78	413.71	439.35	331.5	524.2	457.59	523.15	397.84	377.89	248.41
TEAK015452	TEAK015452	208.64	552.96	570.82	433.99	855.81	385.05	466.03	450.85	298.1	868.29	620.31	772.39	1082.83	782.21	697.09	597.96	569.47	451.24	481.83	619.78	430.39	519.21	565.01	560.27	551.77	634.75	473.46	541.13	538.73	1002.53	1029.15	777.3	524.5	142.91	230.67	254.51
TEAK038036	TEAK038036	208.35	256.53	191.04	266.36	350.28	196.54	184.07	275.39	183.01	347.09	156.54	184.06	365.95	285.37	249.25	245.65	371.98	221.98	206.68	233.99	209.19	260.41	223.79	243.35	332.04	261.29	210.44	247.26	207.38	266.36	293.73	250.9	223.6	159.64	183.05	201.18
TEAK023377	TEAK023377	207.99	182.46	221.26	142.5	241.49	253.96	351.81	350.6	332.01	328.27	202.63	202.88	344.69	124.15	141.98	165.97	216.56	145.08	152.15	189.53	142.72	133.3	146.89	206.26	154.05	295.44	252.96	169.44	202.67	219.01	271.34	226.86	195.7	219.59	243.58	156.17
TEAK011116	TEAK011116	207.81	411.92	337.83	417.62	268.25	115.11	118.98	127.31	129.81	203.89	289.07	255.92	245.76	672.31	657.29	320.18	292.97	398.44	416.5	411.7	497.06	509.44	476.29	333.88	406.93	306.33	412.59	394.48	454.09	271.88	311.23	293.26	292.28	88.79	85.77	130.07
TEAK021893	TEAK021893	207.74	96.94	56.72	36.6	48.94	132.74	120.65	107.91	134.17	75.49	63.14	52.07	74.62	40.22	83.48	147.12	109.35	57.81	39.84	47.09	75.78	40.26	128.59	84.48	43.56	239.98	98.88	102.3	131.37	48.07	40.66	43.83	47.62	123.56	98.81	71.07
TEAK034630	TEAK034630	207.47	75.11	87.23	84.08	81.72	229.91	206.59	112.18	212.93	72.83	106.87	113.43	96.88	68.55	75.83	47.37	37.17	80.14	68.08	87.38	81.67	65.89	57.58	69.4	65.49	96.2	95.47	81.04	78.74	112.29	140.55	105.96	104.86	168.89	153.01	226.47
TEAK034369	TEAK034369	207.29	151.27	126.91	178.81	110.43	217.56	281.3	178.85	193.81	71.27	89.4	86.28	75.08	42.96	52.22	17.67	22.93	81.52	57.56	79.79	65.16	80.94	32.31	45.98	54.64	44.71	72.27	95.08	60.26	80.85	88.87	75.82	37.95	89.13	71.24	73.13
TEAK003341	TEAK003341	206.3	125.52	71.15	97.06	59.65	359.08	188.91	218.92	257.17	76.41	193.79	113.65	104.05	62.55	75.45	27.61	30.58	67.75	66.92	38.98	45.9	56.71	75.76	71.58	43.05	275.63	464.18	154.28	227.14	90.09	77.7	51.5	47.35	43.09	67.21	79.73
TEAK026196	TEAK026196	206.14	173.88	51.85	289.61	87.67	139.02	158.21	231.19	153.93	342.14	496.43	291.38	125.84	205.58	191.59	546.18	349.9	423.56	426.79	293.76	207.02	248.95	311.72	335.09	386.69	108.81	106.86	281.77	44.44	411.51	437.94	493.14	748.16	765.32	789.48	256.27
TEAK027574	TEAK027574	206.04	206.24	133.41	312.27	190.08	266.18	269.37	236.06	253.61	443.72	355.13	317.16	345.62	272.37	201.2	392.57	375.62	324.2	353.26	288.16	269.09	286.08	330.85	276.73	443.47	172.02	213.56	265.99	185.87	433.55	394.87	372.15	475.58	434.14	470.45	345.01
TEAK008010	TEAK008010	205.8	85.11	89.77	81.91	82.77	110	129.08	93.14	115.85	94.52	102.37	115.13	84.45	106.08	102.17	81.71	77.94	91.16	93.88	125.04	105.64	108.18	97.6	91.17	100.67	80.69	115.97	99.01	95.6	143.84	180.33	107.81	120.2	71.8	93.3	56.91
TEAK019112	TEAK019112	205.67	40.1	139.17	55.02	197.29	235.27	226.43	212.21	161.15	47.41	24.3	32.1	24.48	56.68	95.64	50.25	50.84	43.76	24.57	63.13	117.26	61.5	114.07	58.36	34.13	206.13	260.44	87.71	359.91	75.25	131.38	80.07	65.8	83.49	100.9	565.43
TEAK024396	TEAK024396	205.29	76.15	54.37	108.36	71.9	261.47	104.65	65.71	199.94	16.39	23.95	24.68	18.55	56.04	70.87	72.53	91.27	47.53	67.25	42.5	95.8	64.08	116.37	109.65	92.61	56.99	60.52	54.16	18.06	9.19	9.79	18.51	21.3	669.11	240.64	417.37
TEAK008460	TEAK008460	205.29	366.26	221.09	492.98	305.39	307.16	324.74	549.76	337.4	422.22	364.64	392	334.24	433.41	418.95	535.2	508.39	374.43	442.29	366.91	380.39	546.88	468.17	402.29	486.61	213.61	184.58	436.06	198.11	645.19	543.94	526.6	492.87	429.64	436.97	301.04
TEAK005137	TEAK005137	204.79	260.81	147.37	312.65	199.54	195.51	172.19	252.28	158.88	388.71	433.47	243.41	397.89	277.13	220.42	427.45	452.11	411.92	366.71	271.57	176.7	284.32	317.47	377.58	463.25	227.45	104.69	299.41	90.14	485.54	340.07	471.96	400.41	415.13	413.4	294.15
TEAK039910	TEAK039910	204.32	238.1	317.65	328.82	392.68	275.86	286.17	386.74	239.75	594.44	330.32	326.89	572.35	236.54	285.47	331.72	526.65	267.47	268.63	299.98	244.07	292.28	256.14	370.04	398.29	446.71	309.1	363.82	399.41	465.39	457.13	427.91	359.86	258.48	328.9	233.8
TEAK011799	TEAK011799	204.09	232.6	218.8	271.55	383.12	264.79	311	378.5	205.93	551.77	345.77	368.86	517.04	566.94	363.13	502.69	626.38	227.22	228.36	317.34	370.21	426.9	380.15	242.39	300	159.65	315.1	234.14	379.41	460.66	386.42	370.45	467.12	239.45	287.11	165.51
TEAK021587	TEAK021587	203.52	156.63	132.63	98.27	87.83	210.56	223.56	166.92	231.62	137.02	245.39	192.71	110.68	170.09	146.13	181.04	105.27	222.44	222.55	181.33	187.09	179.23	146.39	186.38	126.69	117.97	122.75	161.75	82.35	173.94	167.88	198.44	207.14	248.74	256.11	100.39
TEAK002865	TEAK002865	203.51	7.37	40.05	3.71	82.02	817.83	1123.79	903.8	1407.99	45.59	56.4	55.74	32.58	0.18	1.36	1.09	1.89	17.42	5.57	7.28	0.7	2.21	0	3.3	5.94	10	7.69	5.93	17.44	120.72	108.14	75.3	53.71	2365.92	2063.1	2475.26
TEAK028830	TEAK028830	203.48	5.22	0.5	6.65	1.42	2.39	4.18	1.42	4.33	0.93	2.3	0.98	0.92	0.51	0.65	0.62	0.27	1.1	2.02	2.42	0	0	0	7.19	3.35	10.7	2.73	2.47	3.56	1.94	1.51	0	3.56	13.91	9.7	4.92
TEAK031244	TEAK031244	203.31	95.41	106.08	99.59	91.96	198.05	196.3	164.48	217.61	91.54	72.24	95.64	80.48	56.22	65.97	59.61	63.52	82.4	83.09	96.07	63.28	57.57	58.9	95.79	88.48	153.66	92.06	87.83	96.08	111.47	139.01	102.18	101.46	266.04	227.84	416.53
TEAK024357	TEAK024357	202.99	325.3	146.59	401.25	256.96	219.5	246.25	399.34	263.93	520.88	332.8	375.19	425.47	284.91	209.57	369.43	522.26	334.47	438.16	350.43	209.18	317.82	297.62	319.51	438.37	151.22	146.54	264.01	83.38	541.58	495.21	552.86	619.14	566.7	575.85	360.58
TEAK016070	TEAK016070	202.92	210.5	194.07	272.9	152.31	211.49	164.33	234.64	203.7	169.75	260.45	207.09	153.62	178.02	224.28	195.07	107.53	237.36	254.3	207.57	163.64	173.4	209.98	214.65	211.32	226.65	142.52	222.28	141.77	270.02	320.42	276.74	292.21	262.17	349.25	217.9
TEAK004150	TEAK004150	202.9	1.36	3.23	4.86	2.44	4.84	6.14	10.81	0.94	11.83	118.79	50.51	16.23	0.58	4.03	27.8	37.51	24.69	12.15	13.95	7.68	4.45	4.31	14.97	19.78	8.1	8.36	6.34	4.45	4.21	9.05	8.86	31.66	107.47	21.94	607.09
TEAK007000	TEAK007000	202.78	123.3	290.59	72.33	230.17	241.81	216.01	199.07	212.67	208.03	133.44	219.67	276.75	98.48	116.26	67.52	58.99	101.74	85.62	115.98	86.6	92.45	97.38	201.76	64.7	453.24	685.22	165.36	714.35	201.88	194.79	212.68	95.03	87.22	109.89	102.76
TEAK029687	TEAK029687	202.73	146.33	150.63	141.15	150.11	318.49	371.5	341.58	384.53	216.05	162.78	177.45	175.48	122.64	138.71	189.38	143.02	149.72	154.07	190.35	137.9	115.43	139.77	168.23	143.56	158.16	141.98	150.03	136.83	221.59	260.97	225.88	216.83	271.55	275.34	162.29
TEAK024832	TEAK024832	202.6	127.19	332.08	111.25	334.24	95.42	144.12	124.15	142.14	201.34	98.26	133.46	186.38	104.38	136.8	146.11	195.74	119.35	135.41	220.06	123.41	104.14	85.03	152.97	107.73	138.09	176.32	115.06	229.08	118.85	178.46	105.67	109.79	123.01	40.44	209.89
TEAK021119	TEAK021119	202.52	258.07	75.25	317.01	155.66	265.28	123.86	176.36	187.35	184.5	156.86	170.83	184.44	250.61	213	293.74	258.39	198.57	213.61	159.87	224.88	331.11	284.14	204.51	243.71	135.98	165.26	221.16	93.76	194.47	175.72	206.42	224.98	229.25	204.14	213.88
TEAK036326	TEAK036326	202.31	559.6	1349.35	615.23	830.55	419.42	347.32	301.97	316.99	526.32	456.22	458.48	446.45	927.86	1034.13	598.06	484.5	425.03	562.01	899.47	757.94	702.78	671.82	662.7	432.74	688.29	501.19	693.35	690.63	506.8	741.46	536.34	479.96	104.39	242.99	106.72
TEAK012872	TEAK012872	201.91	253.74	609.57	385.92	681.18	142.81	233.17	414.36	113.13	1124.8	530.06	637.63	915.77	241.01	366.8	344.23	452.85	377.09	335.29	581.69	261.9	211.29	297.23	366.46	400.24	387.8	589.75	426.54	712.33	895.81	1227.42	754.89	479.27	323.45	533.97	345.66
TEAK017185	TEAK017185	201.83	191.96	455.46	172.56	341.04	269.23	1007.08	505.77	550.12	437.35	391.05	460.14	376.44	350.73	546.8	219.53	183.14	173.38	208.99	290.4	286.7	332.19	372.77	162.61	165.52	257.05	305.02	349.63	286.23	333.36	511.99	234.47	169.82	314.11	482.93	1296.67
TEAK002727	TEAK002727	201.78	62	32.11	286.54	44.17	1500.57	531.78	539.55	849.1	391.59	595.51	926.69	545.53	52.73	48.83	24.6	32.34	218.93	73.1	97.97	20.08	63.8	19.1	73.89	129.91	585.81	976.89	144.81	833.33	532.25	357.53	372.41	500.5	1022.42	987.72	2994.37
TEAK009124	TEAK009124	201.72	101.38	91.58	141.59	108.01	83.1	131.86	110.98	137.87	172.48	115.57	113.49	78.14	93.2	113.85	175.41	152.82	133.67	116.94	118.78	119.28	127.18	144.8	123	169.16	86.18	128.48	140.2	82.51	97.5	92.06	110.23	153.59	160.76	140.33	82.73
TEAK008802	TEAK008802	201.59	128.89	165.45	155.27	171.96	287.2	366.11	329.98	340.44	502.27	268.8	357.45	584.42	103.5	118.7	176.06	194.73	141.21	151.3	204.69	112.57	104.35	117.95	190.29	158.7	351.96	287.33	157.12	254.38	267.09	296.17	224.66	198.24	178.86	200.55	155.23
TEAK033591	TEAK033591	200.59	38.33	123.25	72.59	84.29	87.21	89.91	94.02	83.22	139.95	238.91	122.34	88.91	64.04	71.51	126.55	110.09	92.06	89.92	82.26	66.41	63.92	80.99	119.44	100.2	78.56	66.61	91.83	61.2	130.62	105.34	112.01	160.92	226.76	247.05	79.97
TEAK017739	TEAK017739	200.58	150.45	25.58	238.72	74.72	464.08	443.91	590.27	363.16	851.16	531.35	579.14	696.63	195.69	125.71	249.99	251.95	259.81	236.26	179.24	127.47	240.8	175.99	148.99	316.59	80.2	122.79	178	87.86	958.89	777.74	764.97	662.24	410.38	476.7	383.01
TEAK030510	TEAK030510	200.54	139.61	255.6	141.05	224.48	244.81	169.45	91.43	239.31	105.74	148.84	151.25	130.59	87.43	107.66	93.56	92.87	103.5	86.59	117.97	97.21	109.37	91.57	101.74	75.71	127.84	96.63	111.35	110.52	97.86	109.44	93.53	107.24	57.83	93.28	36.18
TEAK036364	TEAK036364	200.53	220.33	306.48	234.13	318.22	315.27	207.3	291.43	254.68	290.87	180.52	265.84	266.6	247.44	278.24	227.48	205.89	197.35	168.3	224.96	268.08	228.29	264.66	210.93	193.95	327.87	235.29	240.77	218.61	251.79	260.14	248.1	224.23	169.05	219.29	236.71
TEAK032082	TEAK032082	200.42	143.12	94.91	137.61	80.18	222.6	170.2	204.76	207.29	165.88	218.59	185.04	117.26	125.3	121.7	145.1	89.86	161.87	201.17	148.76	107.26	120.08	119.19	138.81	147.39	107.82	177.07	166.3	121.83	222.97	274.31	230.95	250.15	280.98	300.96	189.73
TEAK015830	TEAK015830	200.34	181.35	160.14	336.65	252.23	78.83	93.58	174.76	117.1	371.63	271.39	238.66	230.42	174.38	211.74	413.93	467.24	232.83	336.37	340.54	177.9	168.18	213.87	291.81	374.5	222.25	121.13	241.78	110.92	303	261.3	250.81	380.11	289.96	247.68	165.27
TEAK008753	TEAK008753	200.19	135.92	230.33	135.16	222.24	414.73	395.62	453.17	457.06	362.16	256.29	286.35	396.8	111.17	114.46	152.59	154.79	138.49	161.28	217.79	139.28	88.48	103.13	194.52	178.93	311.13	300.82	197.34	358.66	308.41	255.04	231.99	214.94	216.38	230.75	232.02
TEAK008685	TEAK008685	200.18	134.46	123.46	180.19	271.67	210.98	98.17	219.58	200.25	285.32	113.09	172.23	342.43	281.86	196.73	234.38	303.59	177.17	182.03	120.78	193.52	145.72	187.58	235.11	106.16	190.82	123.94	86.8	77.31	231.67	284.84	212.87	221.95	76.12	122.99	179.91
TEAK031968	TEAK031968	200.14	148.3	133.5	179.49	190.04	63.41	95.47	78.52	80.1	246.06	165.85	215.64	234.48	153.67	184.64	275.98	240.28	276.28	247.64	332.11	264.78	221.89	224.44	225.65	265.32	170.16	144.5	180.05	153.6	179.27	152.38	186.58	208.95	80.45	80.71	72.9
TEAK031341	TEAK031341	199.32	260.52	209.02	208.46	140.06	170.65	112.76	119.34	140.78	119.16	239.9	201.47	123.16	364.71	278.91	171.34	132.46	265.81	292.34	195	241.98	284	297.34	230.98	231.01	205.57	291.33	275.05	212.01	146.58	94.91	155.28	179.22	176.78	159.77	131.63
TEAK001345	TEAK001345	199.16	174.34	340.27	196.48	389.02	376.03	390.33	197.72	295.74	458.85	198.4	239.27	488.56	169.47	172.03	212.91	441.59	107.65	91.83	155.58	224.14	155.43	162.78	198.39	133.68	311.22	304.21	132.15	270.02	227.97	235.36	134.52	133.78	187.05	164.99	414.58
TEAK011459	TEAK011459	199.08	84.99	82	80.51	113.66	135.86	128.32	134.17	138.79	122.74	71.64	85.89	120.37	55.62	58.4	80.68	92.02	69.73	62.78	81.53	70.87	61.01	65.99	78.31	76.38	82.04	86.79	83.68	84.65	107.24	117.1	85.04	73.44	173.94	155.74	139.98
TEAK003966	TEAK003966	199	215.64	359.14	325.51	339.88	234.7	364.89	237.75	256.66	219.86	165.79	190.15	259.45	27.28	55.63	70.51	180.76	72.57	46.29	84.72	77.67	49.86	44.91	121.26	41.81	289.47	237.68	129.95	278.31	119.84	162.36	91.76	110.49	465.2	373.85	891.15
TEAK009735	TEAK009735	198.96	143.79	139.58	114.09	110.04	442.38	293.94	236.43	353.43	204.21	222.23	215.17	183.86	97.09	109.43	82.95	78.14	149.53	142.34	118.44	120.75	107.13	138.87	172.91	103.42	460.43	347.74	195.75	351.97	212.72	164	186.36	166.21	160.77	222.92	170.48
TEAK026925	TEAK026925	198.9	183.38	279.94	184.59	210.26	152.02	246.87	199.02	152.83	378.34	441.08	308.84	253.07	216.73	224.21	323.08	216.7	218.33	276.26	295.15	299.25	239.91	287.64	234.7	299.25	149.45	105.09	258.3	113.95	388.52	528.74	417.03	452.37	208.75	253.61	103.42
TEAK008563	TEAK008563	198.7	296.25	144.88	376.36	289.38	62.14	288.84	295.14	160.49	174.23	74.56	106.35	92.34	86.07	104.57	252.34	309.82	117.41	201.38	148.98	97.23	93	95.09	187.17	276.16	78.28	84.11	109.64	82.32	190.23	398.46	184.11	157.66	33.97	42.5	68.81
TEAK002215	TEAK002215	198.11	111.37	109.98	80.89	99.22	87.22	72.51	84.23	92.35	110.99	120.98	121.39	126.05	109.8	94.8	101.2	69.03	112.47	124.92	99.77	102.37	97.34	129.35	122.58	106.88	180.56	110.14	126.77	92.19	125.02	105.05	133.65	122.2	122.51	101.41	109.41
TEAK023070	TEAK023070	197.86	139.36	117.74	108.34	88.3	322.64	367.76	315.81	434.24	90.27	105.42	120.54	90.97	107.21	106.38	50.66	46.88	93.2	94.42	69.57	77.38	92.88	83.38	81.58	91.45	142.8	144.57	123.43	114.9	145.3	149.17	130.28	96.18	99.48	118.51	125.84
TEAK023925	TEAK023925	197.7	219.12	151.01	228.41	273.01	180.73	295.03	306.2	244.29	252.1	195.74	182.16	222.86	242.2	278.99	310.18	417.28	293.27	271.48	259.23	234.53	235.59	294.68	327.8	401.43	216.34	164.38	243.15	135.2	403.1	350.47	343.56	299.66	199.24	291.16	163.93
TEAK040635	TEAK040635	197.29	98.52	91.37	145.68	48.16	157.22	163.79	129.01	159.49	83.08	284.86	152.77	76.75	118.32	120.74	82.75	46.69	192.07	232.25	133.61	126.72	129.31	169.15	145.86	208.37	87.99	49.48	214.91	28.97	205.35	140.57	182.79	251.73	208.22	267.45	147.91
TEAK041289	TEAK041289	197.23	16.82	100.88	95.19	134.59	165.68	105.27	146.94	153.97	205.35	98.37	58.6	75.87	64.03	123.21	118.13	109.99	34.14	62.34	60.17	116.98	94.75	85.16	226.38	92.63	63.13	182.35	128.83	89.79	157.01	194.31	93.77	103.93	110.28	193.68	43.83
TEAK008719	TEAK008719	197.19	110.25	122.96	119.11	123.79	180.13	242.22	145.99	220.95	112.21	124.75	130.05	124.22	106.21	106.16	88.47	81.82	130.84	110.27	133.9	112.76	118.16	107.58	136.04	120.82	119.97	132.88	135.37	132.98	155.39	166.22	166.09	135.9	126.71	127.31	91.31
TEAK009771	TEAK009771	197.19	235.69	253.59	241.99	249.29	146.24	112.91	149.3	118.24	149.33	185.38	180.7	144.88	222.03	252.72	213.67	191.67	244.47	211	207.69	255.13	225.03	242.68	199.31	203.98	185.67	244.54	208.67	205.94	217.95	233.73	280.03	208.29	149.26	144.3	129.22
TEAK023790	TEAK023790	197.05	92.04	57.81	81.17	67.77	74.39	84.94	83.06	79.46	69.83	59.33	55.23	52.91	51.29	45.91	72.15	63.55	79.41	77.36	92.33	61.72	67.03	56.07	77.51	89.97	40.07	43.19	65.05	35.37	71.51	78.26	74.28	75.68	173.95	102.37	41.98
TEAK011523	TEAK011523	196.94	551.34	302.91	820.61	481.59	74.76	54.66	174.3	56.12	1253.01	941.04	836.96	712.28	662.82	610.26	1520.71	1254.59	1097.04	1044.84	957.02	726.93	785.98	989.25	1012.54	1198.55	343.29	387.51	791.55	228.28	659.67	731.47	849.99	1240.21	633.15	735.39	279.21
TEAK029843	TEAK029843	196.84	189.4	144.01	163.22	174.79	231.39	211.7	219.37	180.04	214.1	247.87	239.68	214.02	210.8	234.9	196.31	152.19	290.95	221.21	303.95	216.63	215.44	237.7	242.32	267.63	195.48	240.46	265.51	188.06	264.88	306.82	308.22	252.1	45.02	76.31	37.29
TEAK015835	TEAK015835	196.67	171.25	206.41	124.66	198.73	260.81	226.85	240.14	236.54	297.28	262.82	231.36	278.33	144.86	151.59	171.04	162.87	193.64	172.5	216.65	160.84	161.32	151.41	209.47	154.53	265.5	308.21	184.04	222.73	284.43	323.2	267.6	278.21	236.34	278.41	178.93
TEAK033143	TEAK033143	196.61	170.42	122.93	152.32	199.98	139.82	160.28	171.1	143.21	136.81	91.89	120.03	164.57	108.64	89.37	107.75	113.38	89.3	78.59	110.72	70.34	72.16	78.46	120.52	107.75	176.63	226.52	100.3	245.21	157.41	187.33	135.59	142.57	189.64	164.08	194.72
TEAK039460	TEAK039460	196.6	242.38	224.54	274.69	231.43	129.57	213.42	308.54	203.82	396.58	325.54	301.9	314.96	141.51	214.64	361.76	437.99	307.94	352.1	322.5	180.61	188.88	184.17	267.92	344.69	134.53	153.76	261.16	136.05	428.44	479.86	424.4	476.23	428.49	450.27	262.05
TEAK027603	TEAK027603	196.41	84.94	112.23	93.78	83.11	203.24	110.22	127.29	205.32	149.69	135.3	151.01	166.13	55.2	72.43	88.85	72.91	100.73	89.12	101.89	75.36	66.13	72.45	109.39	75.23	157.63	141.01	87.89	128.1	111.24	102.58	119.98	110.6	263.53	192.85	198.07
TEAK014225	TEAK014225	196.41	256.88	170.91	185.98	122.44	247.55	333.81	311.22	301.79	227.43	341.48	303.48	235.77	261.99	179.45	214.99	138.76	246.77	308.84	219.59	181.01	202.26	242.76	205.48	229.44	162.68	255.09	277.14	205.63	394.02	381.18	397.07	338.36	323.57	431.78	194.5
TEAK020575	TEAK020575	195.85	304.42	419.32	343.66	288.52	236.9	257.69	175.95	269.49	105.28	183.64	161.68	109.39	163.26	197.48	122.63	124.01	157.67	166.99	152.67	224.37	176.15	199	180.67	166.62	217.01	279.86	217.55	282.56	136.52	125.26	139.77	132.06	150.09	137.25	306.5
TEAK036114	TEAK036114	195.79	328.87	518.43	371.66	496.64	159.72	173.97	245.42	192.24	206.25	221.99	226.77	184.39	396.25	399.46	379.98	375.7	288.47	323.82	318.93	419.93	364.38	355.7	302.45	325.82	207.64	343.1	373.65	356.97	267.34	378.89	335.13	299.56	176.03	231.77	154.8
TEAK005516	TEAK005516	195.73	0	1.45	9.09	2.89	278.09	400.26	324.32	339.45	67.32	165.36	108.68	31.18	2.27	3.14	3.08	1.37	49.88	20.62	30.38	1.16	2.5	7.39	15.73	48.38	1.49	0	27.26	1.18	233.62	154.12	86.17	100.16	238.55	173.02	155.27
TEAK009801	TEAK009801	195.63	199.77	184.05	165.79	206.31	141.52	147	214.08	188.6	305.2	222.25	254.27	380.87	125.55	156.84	167.43	237.09	194.26	145.47	191.62	86.48	110.97	120.21	201.21	183.47	302.01	188.27	192.39	196.11	295.92	256.85	283.59	238.78	252.66	256.85	200.63
TEAK015525	TEAK015525	195.3	85.59	76.38	61.57	59.52	91.05	170.93	124.68	155.77	256.49	206.97	199.37	153.28	72.18	72.84	70.15	44.36	110.05	126.97	135	64.47	65.75	75.92	92.93	153.59	63.35	71.13	115.73	51.66	186.06	190.96	171.05	203.28	56.62	107.71	55.65
TEAK033638	TEAK033638	195.17	161.4	209.41	278.62	219.28	154.13	160.09	167.24	142.72	113.23	145.37	149.63	113.2	162.48	259.45	235.05	174.48	194.35	166.43	193.6	312.45	219.59	257.03	182.03	214.82	152.97	121.43	193.58	129.75	140.08	182.27	163.83	127.29	155.09	133.16	153.7
TEAK004714	TEAK004714	194.8	205.17	190.36	259.57	333.69	144.12	159.97	321.5	180.32	328.32	220.37	254.68	370.53	138.92	249.14	193.99	322.56	173.52	191.2	216.18	117.76	140.55	128.22	223.98	334.52	230.42	148.84	241.62	110.09	341.83	346.31	314.7	267.08	161.38	180.44	215.59
TEAK031716	TEAK031716	194.67	175.6	107.02	209.81	177.16	109.77	181.75	463.68	236.52	268.14	227.85	197.26	141.98	65.06	181.08	262.49	400.94	194.24	267.38	179.46	111.06	117.96	113.28	189.41	275.95	73.42	123.46	200.27	131.56	325.93	334.1	203.51	234.17	205.21	231	111.13
TEAK005431	TEAK005431	194.56	101.32	128.24	152.69	80.52	70.43	76.5	94.69	60.39	53.86	97.25	36.09	44.07	82.58	139.45	135.23	126.42	139.61	181.21	126.59	109.23	114.44	142.47	136.13	217.05	150.38	35.22	236.97	42.84	95.86	82.63	66.23	98.99	27.91	26.7	29.19
TEAK017905	TEAK017905	194.53	201	163.34	187.76	215.06	290.09	225.13	206.7	155.97	213.31	140.47	240.12	305.75	199.46	146.1	167.27	166.62	210.95	193.02	158.21	157.97	150.04	268	212.33	182.28	216.34	226.2	143.87	156.29	239.25	203.76	197.85	155.96	157.8	195.02	203.76
TEAK000105	TEAK000105	193.92	238.12	123.87	245.25	221.79	34.01	33.49	75.47	34.43	18.76	8.31	20.14	41.45	21.01	54.31	52.7	35.17	23.31	24.33	29.94	45.73	21.95	50.67	17.91	88.96	40.17	8.15	90.68	18.55	32.74	61.32	39.41	61.86	91.59	100.64	70.96
TEAK032850	TEAK032850	193.73	182.28	172.22	125.45	294.41	476.57	395.77	379.05	267.99	365.69	156.66	258.12	330.88	226.52	152.85	146.33	240.17	139.98	136.95	187.61	175.84	167.64	198.53	174.82	276.71	216.38	242.65	171.77	264.38	259.73	245.68	211.13	139.57	183.03	174.31	192.65
TEAK012056	TEAK012056	193.68	401.62	282.79	312.22	482.33	343.7	343.76	623.96	345.78	390.3	148.12	185	349.2	320.87	322.29	299.38	539.82	273.5	258.93	308.22	213.65	360.84	300.94	318.52	364.3	265.06	285.03	341.8	292.44	431.44	373.96	434.82	275.99	175.24	187.32	238.33
TEAK006601	TEAK006601	193.09	97.47	97.53	87.89	66.89	99.92	104.01	77.92	72.41	190.26	247.42	215.42	198.18	86.46	72.76	55.23	40.37	85.48	97.5	100.91	85.42	83.22	99.7	104.04	78.51	150.37	116.39	115.24	109.39	142.48	122.93	109.69	143.17	40.48	72.6	28.2
TEAK004324	TEAK004324	192.93	193.84	241.54	237.99	284.92	300.31	366.31	409.97	326.14	616.29	311.29	372.44	661.52	153.59	220.61	282.22	358.57	240.12	217.01	253.05	162.71	174.63	176.64	273.38	266.76	264.97	288.18	224.14	270.79	452.66	430.3	383.06	379.75	281.43	298.58	225.39
TEAK005079	TEAK005079	192.74	154.58	151.5	120.08	119.09	315.31	274.62	300.46	353.42	169.04	234.56	201.59	183.22	96.81	129.83	91.63	100.61	118.05	104.81	98.93	100.08	112.54	98.31	122.69	108.53	231.52	167.11	163.16	135.27	182.65	182.36	184.86	109.76	150.57	132.59	146.08
TEAK009232	TEAK009232	192.69	275.61	247.29	359.58	101.16	109.41	82.59	117.66	77.46	218.85	587.71	485.29	218.34	572.4	564.63	210.09	160.49	584.34	558.64	305.31	394.15	481.28	538.3	355.99	551.03	256.44	381.29	516.27	270.93	326.9	216.16	350.1	528.7	215.13	274.93	168.09
TEAK030165	TEAK030165	192.57	200.22	225.56	202.03	182.26	227.11	156.37	264.73	178.52	190.72	265.88	275.9	151.22	246.82	218.99	190	122.44	252.69	311.79	241.91	266.7	244.95	273.03	212.73	201.93	132.9	264.89	291.52	193.4	203.2	265.26	229.7	314.62	134.83	156.81	95.6
TEAK040557	TEAK040557	192.48	275.92	17.28	479.13	64.65	346.95	392.48	702.53	172.2	1556.92	705.63	412.65	1468.01	304.77	365.38	187.26	411.92	529.7	251.46	340.12	291.91	523.87	353.01	518.18	887.59	350.32	117.19	278.92	97.48	1773.63	613.77	1241.49	1681.56	493.95	286.39	303.13
TEAK018998	TEAK018998	192.2	51.61	37.09	62.35	54.46	57.34	40.27	36.11	61.15	39.5	60.32	58.48	65.52	13.62	28.32	22.24	25.87	44.85	20.38	30.53	14.89	15.7	13.84	48.34	41.98	106.56	63.23	47.88	66.82	55.91	49.81	43.37	40.55	199.39	190.5	251.98
TEAK038654	TEAK038654	192.17	65.65	179.46	77.13	118.73	278.56	218.74	99.71	267.66	46.65	64.13	83.29	69.38	12.61	44.75	32.54	60.43	52.44	34.22	47.59	48.2	22.13	34.07	73.68	28.7	216.48	124.4	47.85	74.91	29.31	19.44	37.97	73.18	438.66	203.87	811.96
TEAK013536	TEAK013536	192.11	130.18	144.99	120.93	155.61	149.71	155.31	138.47	173.42	141.52	138.04	121.08	116.18	123.85	132.78	130.93	101.23	132.41	136.9	140.22	129.84	111.33	127.84	120.63	112.37	123.78	124.86	115.48	123.99	159.5	173.05	174.95	154.45	108.52	129.18	126.62
TEAK006428	TEAK006428	191.81	367.94	172.92	418.67	252.44	167.37	179.68	216.6	156.35	98.42	122.08	130.3	93.68	396.14	389.26	306.36	228.15	327.6	302.51	217.62	336.4	465.08	378.1	285.64	436.49	204.29	220.37	352.13	213.07	214.86	254.53	220.4	181.22	121.86	144.28	128.95
TEAK006184	TEAK006184	191.73	278.48	275.25	438.69	253.92	76.71	71.96	52.74	68.87	12.48	10.29	7.93	14.01	4.21	13.9	21.91	34.17	17.65	10.99	16.25	9.01	6.83	7.41	14.43	21.65	27.94	23.02	18.67	25.93	11.09	14.24	19.86	34.24	394.76	699.95	311.25
TEAK031630	TEAK031630	191.68	192.85	205.02	192.42	209.76	114.65	95.83	137.41	120.79	125	136.29	169.77	135.06	267.96	230.78	155.28	191.5	154.37	160.22	188.17	185.03	173.51	179.15	143.87	211.1	163.46	150.02	200.89	160.9	242.94	250.79	225.76	173.9	100.09	133.63	129.43
TEAK005031	TEAK005031	191.45	161.88	143.12	211.33	87.51	162.57	155.89	166.86	123.49	250.85	429.2	376.76	214.73	331.91	266.97	228.46	127.53	367.91	383.37	262.98	255.3	375.06	451.84	276.71	349.51	241.01	310.88	342.97	220.43	240.67	300.35	260.27	335.84	144.34	228.54	133.13
TEAK026992	TEAK026992	191.1	46.66	46.69	72.33	93.7	122.6	118.28	110.28	101.98	82.66	64.25	65.03	77.3	95.1	73.43	63.53	82.05	68.17	50.97	74.4	123.2	105.13	120.27	59.74	98.32	54.8	43.24	82.69	86.16	116.75	78.69	70.71	68.26	62.11	54.32	53.16
TEAK004201	TEAK004201	191.1	178.23	154.46	170.83	202.18	209.48	267.96	245.55	222.2	185.88	84.26	102.92	119.53	129.95	147.81	157.31	181.21	145.3	161.31	219.26	141.27	138.8	122.62	173.61	183.61	132.42	177.64	168.41	172.89	219.61	309.61	206.75	199.03	138.02	166.09	118.86
TEAK039716	TEAK039716	191.05	217.4	347.53	182.58	157.55	97.91	73.58	60.23	64.63	217.49	232.88	336.13	139.84	244.62	248.37	240.43	152.33	196.36	242.26	243.26	238.85	186.47	221.23	234.38	212.51	184.72	96.87	213.6	123.48	288.51	276.92	219.98	285.81	119.77	219.21	74.02
TEAK031741	TEAK031741	190.86	182.79	159.45	176.19	166.29	142.62	143.89	237.53	221.21	223.6	275.02	268.03	214.24	162.64	178.33	221.98	213.95	244.45	238.88	199.41	178.4	202.83	216.81	200.87	262.95	205.07	183.76	219.16	131.59	230.63	162.1	230.98	240.05	278.83	290.48	217.89
TEAK034621	TEAK034621	190.73	1143.33	220	1813.32	305.67	657.52	742.49	1129.39	579.2	2065.66	1966.68	2200.48	2537.36	656.19	1314.53	1251.12	831.43	1617.45	1200.11	1165.59	663.86	793.53	768.46	754.25	1818.61	573.26	1264.14	2256.44	1186.05	965.54	834.5	691.5	915.16	1144.99	96.8	1879.76
TEAK025730	TEAK025730	190.67	247.46	358.75	308.31	304.94	94.9	126.46	146.75	125.04	514.14	446.26	581.5	697.45	193.57	329.57	309.48	280.32	354.42	314.03	428.76	328.73	264	305.98	389.78	281.7	689.53	502.8	324.55	401.31	242.42	235.18	291.82	276.76	101.85	141.79	86.94
TEAK008242	TEAK008242	190.54	177.84	209.36	162.56	302.49	313.27	269.09	318.55	270.71	210.34	153.92	175.64	221.01	202.77	208.25	188.87	219.54	212.44	183.56	213.94	196.72	220.26	223.78	209.82	210.67	235.82	254.91	192.12	230.91	330.19	324.88	317.41	226.49	147.33	194.73	171.75
TEAK022685	TEAK022685	190.5	364.17	240.46	137.32	102.55	156.35	61.86	65.75	60.71	423.47	165.6	139	320.31	65.93	465.68	496.79	684.63	122.85	0	48.41	610.99	82.96	1284.65	891.72	67.67	4899.17	489.07	468.21	1165.95	37.12	230.98	37.37	20.68	14.25	80.37	17.43
TEAK022858	TEAK022858	190.47	186.93	126.39	184.72	171.24	124.63	181.57	140.52	126.03	187.42	130.16	107.06	222.56	136.9	139.76	234.47	337.43	166.66	147.72	159.56	148.24	146.37	162.34	244.98	218.8	270.75	285.86	172.29	251.17	126.8	84.95	74.66	123.01	129.37	71.75	93.9
TEAK037354	TEAK037354	190.47	161.43	159.3	171.03	116.06	103.74	130.25	182.89	93.16	477.94	430.93	381.28	302.88	204.92	221.38	311.17	302.16	299.83	347.96	326.27	220.95	232.69	240.41	240.92	368.37	146.88	185.89	291.54	144	320.04	348.93	306.21	397.75	173.31	145.44	92.72
TEAK032639	TEAK032639	190.42	78.45	116.58	119.08	115.83	60.99	95.28	75.94	58.74	281.46	196.98	156.33	200.18	85.04	125.86	195.69	195.52	129.69	115.75	159.86	133.55	84.68	100.94	126.96	144.94	188.52	193.69	127.99	234.44	139.96	157.29	117.45	163.71	265.86	307.27	359.6
TEAK029929	TEAK029929	190.39	206.11	251.48	246.66	288.2	213.21	276.21	380.69	226.18	493.89	303.35	364.89	506.66	217.99	256.25	339.97	411.77	277.04	218.93	313.77	293.72	264.44	269.26	312.89	332.21	294.12	315.81	295.1	307.7	446.23	503.36	414.92	353.35	201.74	265.89	169.73
TEAK019178	TEAK019178	190.32	260.99	267.21	259.87	174.16	168.75	159.5	186	170.37	208.92	298.75	304.01	240.76	218.5	250.11	234.18	129.84	273.18	288.62	221	193.12	221.95	265.51	288.05	234.48	421.94	254.28	257.43	180.41	305.62	267.49	321.69	332.09	286.39	299.24	185.89
TEAK017895	TEAK017895	189.97	426.3	480.43	548.32	429.7	434.12	252.05	292.36	281.48	161.36	191.3	229.31	209.83	519.34	515.55	289.16	201.26	368.38	416.74	337.7	479.25	462.89	526.95	391.05	368.82	464.71	466.47	436.1	441.37	328.27	348.38	367.53	255.86	207.46	221.43	431
TEAK036079	TEAK036079	189.85	156.96	120.61	237.63	318.13	2799.04	1070.57	951.66	1307.59	339.44	176.75	284.47	290.13	112.92	167.03	155.75	214.5	150.85	109.23	195.62	146.18	155.69	147.8	133.57	245.69	73.04	71.24	124.57	103.09	554.78	611.96	437.12	329.2	1484.27	789.34	1454.12
TEAK011139	TEAK011139	189.83	124.34	473.53	125.03	154.34	136.94	194.65	156.3	150.24	181.05	393.12	274.15	204.6	194.01	265.22	119.83	66.57	203.36	206.94	250.79	226.27	170.94	209.07	203.35	172.07	223.91	416.18	263.32	431.73	197.56	218	179.06	166.28	161.25	206.45	112.28
TEAK000944	TEAK000944	189.78	140.63	148.52	143.26	135.64	246.49	225.24	186.22	253.02	133.31	138.9	171.15	119.77	84.03	96.17	124.68	104.37	130.4	148.33	138.67	125.28	105.12	127.18	150.3	152.24	152.47	222.81	143	203.9	122.74	119.05	126.52	133.28	156.49	102.84	176.46
TEAK023523	TEAK023523	189.67	136.34	306.78	183.08	252.31	195.25	299.39	239.75	238.34	629.36	385.36	449.93	606.4	143.64	244.56	276.72	286.74	222.67	234.05	295.38	216.48	186.17	229.8	300.37	203.31	332.28	387.42	234.33	353.38	355.75	399.53	375.9	337.39	198.51	248.13	267.91
TEAK026720	TEAK026720	189.44	953.94	873.27	1054.13	1041.04	852.27	742.78	827.81	678.37	416.58	266.28	372.77	568.31	948.93	783.14	853.44	1107.51	778.08	639.15	970.18	681.21	784.27	650.67	597.51	787.05	347.82	568.27	529.51	465.74	771.41	999.73	721.13	559.85	473.17	349.32	403.17
TEAK039512	TEAK039512	189.14	145.51	153.03	82.98	94.22	203.76	229.18	196.88	211.87	176.87	334.09	253.45	208	164	136.72	122.83	83.46	171.49	170.61	156.46	159.3	143.38	141.57	127.81	146.29	155.97	148.85	161.46	97.61	194.11	198.33	178.02	199.24	156.46	156.51	126.75
TEAK016153	TEAK016153	189.09	29.86	25.45	40.86	35.39	110.18	87.51	92.96	75.38	158.69	116.86	131.34	189.23	23.35	32.1	28.28	41.7	31.35	27.22	39.49	28.25	23.63	33.02	53.01	29.36	178.56	153.48	41.29	108.55	83.51	92.81	86.5	88.28	84.43	85.09	117.09
TEAK012055	TEAK012055	188.97	109.16	62.6	165.36	51.18	91.56	128.44	105.29	143.55	90.3	171.4	121.72	49.08	96.01	121.3	241.01	127.69	176.82	204.78	150.42	138.61	130.89	161.39	164.14	194.62	76.31	92.15	175.03	54.63	127.42	121.49	111.49	184.84	289.19	256.13	155.6
TEAK009965	TEAK009965	188.82	1941.84	4457.8	3230.57	4347.97	367.59	1318.66	1480.41	471.28	2908.96	2009.49	1773.6	1956.81	1843	3661.28	3641.05	4958.41	2365.73	2675.87	3602.7	2984.57	2016.18	2793.4	2483.42	3807.81	1720.09	2086.38	2215.74	2352.18	2975.07	4113.71	2502.41	3238.47	866.83	1024.92	678.04
TEAK002826	TEAK002826	188.77	128.34	60.85	137.82	165.62	199.51	202.12	349.8	233.51	204.67	107.17	131.39	223.03	188.71	183.98	192.25	246.72	186.53	150.4	145.76	149.83	273.85	171.46	178.02	206.42	145	85.45	172.91	122.73	365.03	256.14	228.94	168.03	107.94	134.36	167.16
TEAK002946	TEAK002946	188.76	497.99	381.13	731.43	762.89	213.89	193.29	249.27	174.9	292.24	228.47	247.34	312.84	541.93	694.15	712.36	933.28	357.47	359.72	383.9	572.79	809.42	681.08	440.08	534.04	278.1	303.95	346.35	302.15	333.98	293.98	365.03	310.2	220.1	183.58	226.37
TEAK040547	TEAK040547	188.38	61.64	28.01	113.91	61.53	52.87	131.42	73.61	88.03	52.37	127.1	72.48	25.74	61.41	65.19	89.3	43.14	99.98	106.69	87.48	79.82	68.74	103.47	44.78	110.97	36.53	30.73	92.07	16.18	70.19	70.37	73.19	90.65	145.45	119.13	153.91
TEAK007187	TEAK007187	188.37	54.39	116.29	70.5	161.46	79.89	350.12	103.76	151.67	170.32	86.33	97.97	140	16.4	30.22	42.85	55.87	29.59	22.4	55.18	41.21	17.17	32.15	54.88	29.54	68.97	43.57	30.55	59.45	112.36	113.68	80.52	67.15	47.66	67.43	138.29
TEAK011071	TEAK011071	187.64	132.49	165.75	138.77	161	211.56	257.06	245.56	251.02	335.19	253.46	314.33	351.12	106.64	125.7	158.86	104.09	156.95	143.27	164.57	117.23	113.52	130.2	195.15	180.8	337.88	310.53	194.29	300.48	226.24	243.01	188.81	185.3	167.82	200.28	138.77
TEAK026389	TEAK026389	187.57	184.55	185.5	217.58	360.52	190.79	153.03	476.28	227.46	375.76	160.01	243.14	411.89	154.87	246.46	253.68	399.45	247.86	245.21	219.62	187.1	191.07	162.84	238.12	198.51	281.59	192.84	266.27	168.1	389.97	363.4	377.86	265.69	219.59	237.52	200.33
TEAK036910	TEAK036910	187.57	108.36	36.95	127.05	71.16	552.31	495.6	406.21	415.06	254.38	363.11	361.34	220.21	107.51	102.82	84.3	67.67	211.65	162.07	160.52	108	135.12	107.66	101	199.28	97.29	187.1	160.71	135.55	468.2	487.55	496.87	448.24	493.48	416.62	536.79
TEAK019813	TEAK019813	186.66	44.27	50.54	47.53	35.52	113.7	101.51	81.78	100.18	89.29	117.5	79.76	100.74	57.54	61.4	34.97	20.75	75.33	73.76	38.15	56.25	55.04	57.55	51.49	65.3	85.08	64.57	100.09	54.91	65.63	49.27	70.09	74.52	84.71	71.45	76.77
TEAK012921	TEAK012921	186.33	51.78	37.07	58.05	37.93	99.57	93.34	119.63	112.36	102.72	179.91	118.7	64.68	46.33	46.49	77.07	46.98	82.66	92.84	72.53	55.94	56.09	66.68	76.17	66.04	45.69	79.74	81.64	49.1	90.23	96.98	105.82	133.47	161.6	199.22	66.81
TEAK004123	TEAK004123	186.27	53.48	39.97	58.49	58.05	158.65	108.01	95.36	135.02	71.96	54.75	56.58	71.27	23.51	26.64	25.74	28.56	27.55	20.24	40.95	18.62	21.59	19.79	35.58	25.95	71.92	56.61	41.68	66.25	55.76	63.45	55.26	82.43	464.78	493.15	576.45
TEAK015210	TEAK015210	186.01	162.02	264.19	173.55	183.46	164.18	260.93	151.67	168.37	228.74	333.39	253.04	144.02	239.34	204.39	293.76	151.85	221.67	257.92	301.74	324.41	239.71	296.31	195.04	237.74	121.08	94.51	188.96	90.05	336.33	496.73	373.94	388.53	204.34	212.29	95.91
TEAK005162	TEAK005162	185.88	206.2	374.72	305	338.6	195.63	262.56	188.66	252.52	134.18	130.98	105.38	201.09	96.01	313.29	608.05	380.32	105.67	77.77	88.61	425.16	132.07	724.41	290.54	88.64	615.23	170.06	351.26	162.02	113.33	128.62	114.04	74.64	85.68	125.78	108.82
TEAK006326	TEAK006326	185.68	28.41	44.06	23.83	31.19	87.99	72.61	62.16	81.9	31.93	70.71	53.28	27.33	22.43	23.34	15.98	21.37	29.34	28.9	25.18	30.68	23.35	24.71	25.47	23.2	20.86	32.52	32.68	31.37	32.62	37.11	28.4	31.01	98.9	51.99	165.58
TEAK002232	TEAK002232	185.63	16.82	57.65	95.19	36.71	301.23	78.95	227.08	148.66	205.35	88.53	39.07	212.43	76.31	117.28	157.51	238.32	0	31.17	80.23	141.54	167.64	131.02	191.55	55.58	252.52	182.35	35.14	81.63	104.67	178.12	31.26	86.61	61.27	91.15	58.44
TEAK025289	TEAK025289	185.3	185.15	108.66	196.45	190.76	101.13	125.58	273.48	196.15	211.56	135.68	137.36	208.25	93.55	188.22	127.03	233.14	146.76	147.68	95.92	94.68	101.33	89.22	69.69	219.62	134.44	100.64	146.18	112.38	167.22	228.94	136.44	133.26	108.71	127.5	113.04
TEAK038895	TEAK038895	185.26	198.27	200.13	224.79	237.95	102.1	130.33	166.3	114.06	247.63	111.41	149.67	242.84	194.21	202.38	226.36	358.85	187.44	228.44	266.3	179.77	224.35	177.47	225.3	350.32	130.38	206.17	194.71	257.27	254.29	376.36	228.8	248.71	43.51	52.85	39.1
TEAK020924	TEAK020924	185.18	261.18	272.21	298.66	248.42	118.99	90.15	123.81	95.39	268.98	138.11	204.89	288.44	178.53	217.43	174.23	156.14	129.12	162.36	191.32	190.36	149.67	179.61	113.85	206.75	139.27	190	179.77	147.95	265.8	273	232.29	294.55	344.41	179.32	235.74
TEAK038781	TEAK038781	185.16	291.57	204.37	231.85	269.94	120.69	156.06	137.27	134.02	113.75	92.3	105.69	94.86	85.38	107.54	78.13	41.2	116.04	102.48	150.53	105.73	113.34	89.01	124.33	133.72	107.7	60.34	105.43	64.45	198.03	269.03	208.39	145.37	278.3	212.2	185.64
TEAK010285	TEAK010285	184.77	34.39	48.25	54.51	91.2	139.43	170.31	133.95	102.76	73.84	66.68	37.93	59.4	86.62	61.81	44.27	52.84	58.81	55.9	56.62	58.52	52.76	34.38	49.79	122.7	37.36	55.53	72.21	85.57	104.34	63.22	70.21	58.46	160.02	137.65	101.28
TEAK017449	TEAK017449	184.72	88.53	361.52	94.07	340.02	34.71	54.79	37.94	79.63	7.27	4.52	15.96	7.36	34.06	34.72	19.52	41.09	21.13	23.64	36.66	28.98	21.75	22.24	88.95	9.7	466.61	87.81	55.31	122.64	12.25	19.69	11.21	8.58	18	42.98	171.64
TEAK031035	TEAK031035	184.28	71.23	147.8	107.44	94.29	112.59	194.2	87.63	161.99	36.47	53.95	40.46	25.77	22.88	35.88	20.26	25.39	37.66	36.08	44.03	43.71	26.75	30.37	35.83	24.52	51.63	18.38	31.32	26.39	52.41	65.85	58.84	47.58	26.15	28.73	57.69
TEAK001199	TEAK001199	184.17	93.7	158.93	128.54	124.71	30.08	95.94	59.07	67.25	135.73	61.68	46.82	56.8	61.11	116.56	209.91	196.72	117.27	121.61	145.28	165.72	90.54	182.33	99.25	153.31	49.47	60.15	84.26	76.38	42.23	83.36	63.34	148.96	44.47	13.69	36.97
TEAK027430	TEAK027430	184	193.49	191.28	301.07	257.97	452.93	109.8	74.49	210.93	47.46	78.49	65.29	36.99	58.61	68.37	33.67	152.73	90.58	48.74	58	62.15	71.55	54.12	125.98	58.86	134.54	187.06	88.24	179.2	31.48	32.54	24.22	51.51	430.61	286.99	465.94
TEAK005762	TEAK005762	183.73	225.51	226.53	324.74	201.89	390.5	318.84	281.51	319.72	605.84	493.71	974.57	550.98	249.14	418.43	1009.48	299.92	373.09	424.1	573.74	350.14	329.8	503.23	492.09	1072.49	337.06	222.69	419.78	313.9	654.09	393.89	413.49	371.86	69.1	77.78	247.78
TEAK029520	TEAK029520	183.51	331.55	260.8	310.74	389.55	159.73	272.49	248.55	219.51	308.56	179.58	206.4	256.66	333.21	282.12	400.26	458.68	262.56	336.39	386	404.78	393.43	302.09	300.27	325.46	168.52	254.77	227.1	246.93	235.21	233.23	263.35	195.91	111.43	116.93	94.68
TEAK000211	TEAK000211	183.2	200.34	176.23	383.71	263	187.7	16.73	143.21	68.53	24.12	23.67	55.2	73.89	287.14	379.19	448.92	67.94	210.77	52.27	43.9	39.77	188.32	422.98	330.5	293.61	336.21	186.83	306.28	397.15	172.07	85.2	289.54	74.48	30.85	80.08	88.15
TEAK011154	TEAK011154	183.02	60.69	46.64	59.26	37.36	156.88	119.79	85.24	119.92	75.9	105.46	109.08	83.02	61.46	53.66	34.16	34.59	85.15	66.92	63.48	52.61	55.79	53.58	51.82	73.89	84.74	82.34	70.38	60.92	98.88	86.32	76.32	78.68	124.34	99.99	101.18
TEAK001507	TEAK001507	182.97	172.88	196.43	217.41	220.02	168.44	190.76	216.18	187.42	99.28	95.78	93.49	101.22	126.37	208.48	196.12	198.45	174.6	181.88	204.06	176.85	179.7	189.65	198.8	228.16	148.21	93.65	175.07	93.18	160.35	199.9	190.26	119.1	209.55	188.98	207.62
TEAK028646	TEAK028646	182.94	235.56	180.76	249.19	239.97	141.23	114.23	172.27	101.68	143.95	168.58	146.77	129.49	255.47	216.28	177.58	202.85	245.95	273.47	219.58	203.47	257.2	225.7	196.22	253.75	159.38	135.42	278.02	126.12	199.8	169.53	218.89	184.64	185.23	224.07	144.06
TEAK008370	TEAK008370	182.9	158.57	180.29	195.65	224.45	273.37	252.27	268.7	313.32	190.24	179.94	223.18	211.75	148.51	198.28	117.49	142.85	195.83	160.33	215.14	192.24	190.86	167	178.38	222.1	236.76	220.28	210.35	244.78	179.49	180.18	187.5	145.52	122.25	119.14	179.19
TEAK041059	TEAK041059	182.73	21.93	25.31	13.14	22.95	101.25	86.44	45.31	139.33	46.06	31.87	28.79	31.84	21.65	22.84	25.02	19.51	22.33	19.42	33.77	29.39	18.46	19.29	39.08	10.2	94.13	88.5	28.65	112.18	31.4	44.23	25.79	31.65	46.99	33.84	39.53
TEAK029787	TEAK029787	182.72	76.27	109.3	72.95	112.49	288.98	274.62	375.78	420.57	244.72	140.63	200.82	215.64	52.15	68.61	74.44	83.93	113.7	81.35	114.26	45.57	55.06	50.61	82.45	109.28	103.36	104.37	97.05	107.38	259.16	264.53	203.23	211	131.68	153.2	171.76
TEAK033496	TEAK033496	182.67	306.51	215.42	180.56	352.71	168.68	184.67	218.81	128.31	349.43	149.7	197.91	361.62	196.66	265.1	228.7	349.33	237.8	233.74	272.02	207.99	247.29	231.2	279.91	233.59	304.83	265.34	241.3	214.58	229.19	290.58	266.8	221.18	131.05	171.14	183.03
TEAK026213	TEAK026213	182.33	228.75	110.22	225.22	182.71	106.77	94.95	151.88	120.42	141.12	135.09	187.48	219.82	169.94	203.3	224.35	256.58	194.17	304.25	322.22	184.96	188.05	156.54	206.14	222.23	145.61	113.85	233.4	78.11	201.43	346.36	241.46	265.46	129.58	131.2	105.61
TEAK021180	TEAK021180	182.33	163.64	153.83	105.1	144.48	922.76	586.21	765.3	642.14	495.94	328.38	413.44	553.37	136.39	129.18	140.86	140.91	191.36	190.07	197.45	152.31	171.24	183.76	214.86	158.2	440.64	479.67	239.77	408.91	365.92	318.68	364.93	244.61	134.29	180.65	156.13
TEAK009237	TEAK009237	182.26	127.94	152.09	108.85	132.1	92.19	120.93	96.87	108.07	76.19	91.05	81.23	50.31	149.25	115.36	103.88	71.53	105.69	141.66	129.42	180.08	149.02	142.43	121.1	124.24	67.25	61.88	126.18	65.51	90.87	117.29	158.93	127.9	94.35	53.13	56.15
TEAK004185	TEAK004185	182.17	217.98	157.91	100.75	179.39	254.12	181.19	238.51	198.31	180.28	133.34	158.76	191.23	155.25	160.56	166.15	169.08	179.06	167.95	162.16	155.53	182.05	171.56	190.68	163.17	186.85	194.54	155.45	169.4	164.89	189.49	185.74	147.76	144.32	115.24	139.03
TEAK040752	TEAK040752	182.02	117.75	128.47	159.05	130.07	280.84	222.43	292.39	274.95	308.39	177.5	151.99	259.15	81.54	113.52	132.71	198.4	109.04	125.04	154.49	103.47	106.84	123.23	165.05	167.03	163.23	137.42	156.35	98.66	252.37	229.05	200.28	179.96	153.32	189.69	130.66
TEAK033220	TEAK033220	182.02	206.4	281.97	300.4	367.97	166.03	143.46	256.05	137.57	508.28	301.12	299.07	399.7	196.75	266.24	366.33	466.67	313.49	296.21	320.69	249.49	280.85	292.92	292.9	400.29	213.57	253.43	261.34	242.92	400	361.15	408.22	443.54	435.7	420	337.28
TEAK021952	TEAK021952	181.91	138.67	102.7	97.54	179.27	320.64	261.3	350.46	277.63	315.64	130.13	206.47	336.44	94.35	113.49	155.53	195.02	136.55	117.18	149.38	115.24	105.91	118.94	141.74	146.45	183.07	137.73	126.47	102.43	190.4	189.19	193.67	139.22	213.02	190.95	343.92
TEAK001000	TEAK001000	181.6	206.67	173.71	162.44	147.04	112.45	115.11	152.54	100.62	151.91	165.71	126.58	116.29	218.7	197.38	230.59	143.58	239.65	244.17	199.92	195.64	213.17	258.87	220.24	181.72	188.73	218.76	248.64	149.42	151.48	176.66	193.38	202.47	99.83	119.75	111
TEAK007731	TEAK007731	181.59	146.62	103.87	146.75	102.02	139.14	125.06	114.97	130.82	100.79	130.49	133.43	93.15	114.72	108.98	121.89	82.88	144.33	144.82	100.05	106.29	119.78	156.57	164.26	120.44	187.3	202.11	170.24	164.91	122.4	127.01	116.8	128.18	117.22	149.53	66.89
TEAK028561	TEAK028561	181.56	167.29	109.02	140.09	155.08	100.11	192.17	147	110.49	114.42	100.73	99.41	94.36	78.43	65.31	103.82	118.84	108.17	119.45	152.47	99.37	87.44	106.29	117.1	122.79	66.11	66.16	102.69	56.75	169.09	206.25	157.07	130.92	243.8	280.07	182.24
TEAK038757	TEAK038757	181.28	178.54	121.46	145	172.41	54.36	115.7	101.82	86.66	122.38	95.57	142.52	138.27	163.48	200.54	139.97	132.35	83.8	90.79	172.74	127.33	124.05	97.28	77.03	79.54	64.08	173.1	84.59	190.83	95.27	202.64	160.2	106.29	111.03	61.91	95.16
TEAK037640	TEAK037640	180.93	224.57	211.99	252.48	271.81	238.57	174.45	278.18	141.97	786.3	483.14	468.68	549.36	280.82	207.76	363.8	396.45	295.72	300.01	328.4	262.63	254.82	273.01	319.32	316.67	171.45	265.24	281.02	201.85	436.87	474.47	382.94	475.79	390.79	463.62	218.57
TEAK024869	TEAK024869	180.89	544.83	610.03	539.48	445.36	185.48	185.54	73.88	100.92	778.41	953.43	745.46	689.07	580.38	721.59	886.08	576.47	704	597.59	765.3	798.2	441.22	854.12	877.26	509.96	1163.69	1373.85	685.47	1124.03	493.64	724.5	410.14	946.39	235.47	595.75	231.74
TEAK039102	TEAK039102	180.85	39.76	32.53	61.48	80.14	82.88	93.38	93.13	96.25	102.89	45.6	71.29	83.72	89.05	64.18	58.68	70.1	91.66	47.42	64.55	130.24	77.82	91.96	82.95	67.29	49.39	40.66	96.52	96.31	110.19	77.9	94.48	90.05	76.28	41.75	70.53
TEAK037238	TEAK037238	180.14	70.85	88.14	61.9	66.96	228.49	167.91	107.72	200.56	68.25	70.42	107.77	105.31	59.4	50.21	24.81	24.88	50.82	46.18	42.61	52.93	53.02	43.45	49.83	38.93	103.19	82.74	64.28	77.93	60.48	66.56	50.31	45.05	274.46	147.1	396.91
TEAK026201	TEAK026201	180.07	229.77	118.21	370.73	159.5	127.02	119.73	219.1	114.81	355.87	451.28	372.16	174.09	270.16	253.32	514.78	357.06	419.34	416.9	346.99	251.37	289.08	353.48	350.81	432.42	158.45	166.88	339.44	96.78	413.86	446.1	471.42	614.02	718.64	688.53	283.7
TEAK039344	TEAK039344	180.02	32.48	70.96	37.67	72.15	12.36	11.2	6.41	1.73	12.8	7.4	4.53	5.17	4.5	10.04	13.68	33.62	0	0.87	1.04	6.03	3.23	1.35	30.84	11.97	164.54	100.29	19.81	130.57	7.82	1.76	6.65	3.82	21.58	78.98	258.36
TEAK033550	TEAK033550	179.9	25.2	28.42	23.45	16.17	73.29	49.6	37.68	50.45	25.84	59.62	47.53	24.07	21.77	21.52	13.88	10.36	31.19	28.1	29.07	24.77	21.85	22.77	23.82	19.59	37.09	50.33	29.86	43.51	32.86	39.4	31.84	31.11	106.13	54.6	167.32
TEAK035178	TEAK035178	179.89	157.21	74.27	242.32	115.65	93.76	82.93	206.94	89.96	329.01	305.46	247.1	187.21	196.3	154.52	248.87	214.87	219.46	303.66	181.43	133.84	179.53	223.04	166.72	278.5	91.96	102.16	244.95	53.08	342.56	366.05	325.33	448.97	348.88	449.44	163.13
TEAK025687	TEAK025687	179.68	56.18	33.7	74.33	71.12	23.92	29.89	40.06	34.65	34.08	32.78	30.2	16.76	51.39	42.16	59.68	47.31	46.7	50.98	45.21	49.24	51.45	47.42	37.28	63.1	25.69	27.97	39.69	30.15	36.03	57.55	48.5	55.48	180.62	193.59	106.78
TEAK031874	TEAK031874	179.59	37.91	43.37	41.9	31.2	108.34	146.41	96.4	136.54	65.24	152.12	91.38	63.91	42.67	31.28	47.12	37.13	77.16	64.2	74.96	47.6	39.79	48.7	53.52	56.76	41.1	45.39	53.87	31.11	109.42	106.83	102.06	107.06	126.1	134.85	64.4
TEAK039719	TEAK039719	179.41	93.69	71.66	180.97	74.57	343.74	222.42	146.9	229.91	213.95	256.15	247.22	220.29	97.16	85.64	95.46	129.83	202.39	149.86	165.88	83.51	104.69	80.05	119.27	209.1	82.35	116.24	112.61	105.04	225.65	186.62	200.52	227.31	313.31	240.91	508.55
TEAK036351	TEAK036351	179.27	150.45	147.35	149.38	166.19	199.57	178.82	164.11	167.62	218.97	154.91	202.87	266.68	122.75	133.5	163.21	140.06	108.97	106.64	135.64	112.92	121.09	115	141.19	166.49	192.92	153.15	156.27	135.44	164.21	204.95	165.05	131.23	117.33	155.92	136.86
TEAK032139	TEAK032139	179.22	130.19	34.96	130.43	45.22	150.34	179.05	173.27	131.56	78.56	142.62	83.9	37.02	117.81	107.7	93.03	68.01	160.47	174.77	94.78	93.56	108.77	143.23	102.17	158.07	67.98	63.44	148.87	37.56	123.78	112.4	123.02	121.72	82.6	144.98	44.99
TEAK018036	TEAK018036	179.11	163.08	293.77	135.27	271.07	875.53	702.88	442.19	550.67	436.35	269.4	227.17	510.63	212.01	161.02	220.81	197.75	207.68	157.39	291.71	281.54	152.28	283.16	218.46	262.3	385.4	294.03	275.26	224.35	276.93	308.53	221.91	182.2	154.13	249.26	260.31
TEAK009166	TEAK009166	178.84	151.62	180.42	207.8	336.36	93.09	69.05	232.05	57.05	262.31	134.85	129.7	282.06	158.85	159.24	290.71	308.2	262.15	365.89	259.85	309.42	320.44	264.97	351.47	330.01	183.52	62.24	330.36	113.19	186.46	142.24	244.88	261.75	143.15	170.42	112.51
TEAK030256	TEAK030256	178.76	56.62	137.77	84.39	81.54	102.91	106.24	91.06	106.16	67.34	112.93	98.55	46.15	83.58	96.4	100.49	58.02	103.87	105.63	127.47	101.96	72.5	120.84	85.02	91.6	54.72	71.24	97.47	71.81	104.75	120.12	83.9	104.91	166.67	138.81	64.01
TEAK020099	TEAK020099	178.56	333.23	121.57	249.85	149.82	78.94	298.33	236.48	157.82	145.81	183.66	172.77	146.61	436.69	218.67	272.72	196	308.09	357.51	268.06	308.93	451.05	332.15	186.64	422.38	116.52	104.62	297.27	122.51	298.62	417.48	322.4	207.51	89.46	67.11	136.18
TEAK018307	TEAK018307	178.54	3.52	4.91	2.33	7.59	88.14	173.35	92.43	68.99	4.94	12.98	4.81	5.63	2.76	2.17	4.55	2.65	3.71	3.72	6.3	0.6	5.74	4.51	10.29	4.53	10.31	1.68	6	6.76	27.91	45.35	18.98	37.69	198.06	159.36	63.28
TEAK017602	TEAK017602	178.47	108.81	211.9	231.88	133.98	80.54	269.34	246.24	138.98	324.08	279.07	200.32	263.15	160.24	189.91	261.87	207.41	263.41	352.29	313.85	277.42	256.03	248.96	187	287.41	180.89	100.95	258.97	117.74	470.14	491.17	401.05	400.22	102.8	202.92	70.43
TEAK002090	TEAK002090	178.46	214.86	255.56	207.82	374.26	232.85	277.86	292.23	218.83	311.66	185.86	271.49	378.22	190.04	229.46	223.22	270.98	187.2	175.9	202.3	167.91	185.41	189.98	225.1	230.57	251.72	223.83	203.82	213.28	321.53	313.49	346.68	242.3	201.51	259.97	219.83
TEAK018207	TEAK018207	178.39	105.86	146.95	78.62	97.98	309.86	239.19	213.99	282.79	211.66	166.69	184.76	211.74	79.39	87.86	92.56	85.96	115.09	101.12	126.71	85.52	81.03	81.02	133.83	81.62	231.53	210.2	117.7	209.73	159.92	157.61	142.55	151.68	128.6	138.32	115.07
TEAK034209	TEAK034209	178.22	136.51	260.34	217.34	356.98	190.88	297.55	516.91	368.82	446.24	288.97	245.52	531.51	143.78	247.7	236.35	335.38	167.43	140.21	260.04	163.87	161.99	177.3	223.06	257.12	225.21	180.48	236.16	289.03	543.24	367.53	258.21	263.87	135.19	127.81	209.97
TEAK010334	TEAK010334	178.16	110.83	122.16	127.02	177.06	129.62	177.95	334.32	293.78	285.84	164.08	158.05	333.04	93	130.74	168.17	196.53	131.07	129.97	136.84	119.74	104.98	97.85	166.18	163.81	136.03	131.76	128.85	139.43	336.13	303.05	235.18	187.78	132.6	146.65	165.93
TEAK031085	TEAK031085	178.02	66.31	146.29	121.65	122.6	42.04	134.26	161.81	131.26	133.22	109.69	108.71	77.43	58.04	78.66	39.65	49.66	50.52	27.96	52.39	138.93	44.56	91.45	54.85	42.66	104.39	71.32	60.2	64.81	82.43	119.49	68.66	42.27	12.03	24.06	24.66
TEAK028573	TEAK028573	177.76	141.64	119.6	140.69	113.61	94.78	122.68	125.66	113.22	134.85	219.61	196.34	143.09	260.33	233.45	147.53	94.2	269.17	248.04	189.74	176.42	209.9	231.86	174.27	255.48	132.94	201.43	241.13	171.59	192.66	200.19	224.7	246.63	162.35	112.97	206.44
TEAK018678	TEAK018678	177.71	93.25	72.62	89.86	71.2	308.07	166.43	207.21	234	185.14	221.95	323.81	226.65	88.12	114.56	30.79	36.39	212.44	157.7	121.75	71.42	128.88	65.38	115.49	118.38	108.74	150.24	111.74	104.14	224.01	180.27	275.39	258.29	131.34	215.56	157.65
TEAK037258	TEAK037258	177.67	170.02	149.98	145.62	175.26	223.72	203.17	225.34	181.31	303.1	178.32	180.72	328.49	132.09	145.49	146.46	224.15	140.84	112.29	189.9	168.86	146.59	137.71	204.12	143	244.38	186.28	135.98	195.86	279.44	226.46	271.24	225.36	167.12	200.9	162.42
TEAK035549	TEAK035549	177.66	87.84	153.53	45.04	146.17	347.07	396.85	360.45	450.06	288.47	140.02	260.51	335	86.44	73.84	105.97	112.48	85.64	59.35	91.47	102.81	65.9	70.72	99.06	57.4	131.68	188.26	63.81	168.66	115.31	159.62	109.1	63.77	217.94	120.51	291.92
TEAK006204	TEAK006204	177.41	33.84	489.01	50.69	518.97	185.07	103.49	68.2	58.19	37.16	51.15	41.65	43.23	17.07	87.41	37.72	53.7	34.46	24.21	61.44	49.52	19.05	62.51	118.35	5.47	318.14	185.69	91.99	329.82	40.12	54.24	53.1	9.82	98.01	219.8	700.27
TEAK032882	TEAK032882	177.26	220.56	270.62	231.49	175.98	97.53	160.42	129.25	117.19	124.17	192.29	151.02	155.91	228.32	271.23	140.94	106.65	174.14	184.58	179.99	201.7	146.46	213.67	168.15	168.14	219.71	170.98	245.96	129.14	144.16	145.67	165.1	132.46	103.52	163.62	162.33
TEAK004152	TEAK004152	177.09	209.62	165.58	174.51	348.85	97.03	152.58	215.79	125.65	308.02	146.66	155.86	313.44	143.6	301.54	244.27	370.11	157.12	204.79	256.09	191.01	205.87	174.38	238.43	254.45	219.35	175.41	185.68	191.38	281.11	270.29	273.87	190	101.35	147.59	178.08
TEAK002049	TEAK002049	176.94	119.21	181.11	83.73	228.02	102.75	89.32	146.61	124.59	107.07	189.63	143.82	208.19	141.53	168.53	182.73	170.62	113.89	131.91	195.92	162.84	214.97	180.87	223.85	149.42	306.68	129.6	164.66	190.06	239.93	131.27	205.54	115.02	89.36	149.31	128.85
TEAK004470	TEAK004470	176.41	41.65	48.7	31.19	35.55	108.97	60.11	51.09	79.05	38.11	91.71	64.56	50.37	38.03	35.88	23.87	26.41	48.41	43.11	34.28	37.57	38.57	38.81	50.57	31.94	90.12	60.91	49.56	72.5	52.94	29.01	39.28	44.82	139.37	99.07	133.47
TEAK040615	TEAK040615	176.06	16.43	9.67	12.38	3.8	27.64	24.59	22.04	37.04	33.72	35.14	23.76	17.64	5.2	7.19	6.45	9.1	18.09	12.71	8.37	4.59	4.82	8.43	14.23	14.9	17.71	16.19	15.93	10.7	16.06	20.91	11.91	34.04	70.24	79.19	56.12
TEAK035659	TEAK035659	176.02	236.41	374.14	188.43	267.28	305.71	253.34	268.14	262.33	397.64	277.53	314.52	490.2	190.9	240.39	197.26	175.63	186.7	155.74	226.99	178.11	177.39	197.98	320.35	180.65	757.44	727.23	275.58	684.71	277.91	308.63	248.14	202.16	155.3	198.83	271.62
TEAK032708	TEAK032708	175.84	1416.21	29.56	2	90.61	660.77	34.91	5.6	4.72	277.92	13.03	0.82	128.84	3.12	100.26	2.2	4.34	2.25	1.12	0.95	1.28	0.51	0.56	2261.69	1.66	1418.64	655.38	565.92	1719.12	17.16	12.31	4.33	2.07	1.52	16.65	3.1
TEAK012086	TEAK012086	175.71	179.19	220.67	352.62	241.83	166.14	404.51	438.58	210.48	425.31	232.65	270.81	398.72	97.8	374.89	442.5	576.47	532.77	261.21	398.36	235.47	254.42	263.17	291.86	407.03	241.03	222.61	227.71	222.63	518.55	458.68	439.32	559.85	152.17	163.94	280.26
TEAK028049	TEAK028049	175.63	170.28	110.56	217.57	117.08	446.91	135.77	75.82	150.07	166.74	173.78	224.53	116.69	115.96	162.83	117.36	114.97	210.05	191.53	224.25	151.15	147.17	112.7	124.61	184.88	113.39	203.47	158.31	168.32	149.43	216.19	160.17	337.69	687.3	497.66	493.97
TEAK038099	TEAK038099	175.62	88.38	121.3	114.7	70.21	60.37	93.54	96.45	87.03	81.2	173.96	110.08	69.68	78.96	154.16	59.05	43.37	121.26	108.07	83.24	68.04	80.54	99.07	91.21	134.06	119.39	157.28	195.52	206.22	156.16	75.15	76.81	112.3	109.26	109.87	163.25
TEAK004392	TEAK004392	175.56	297.2	259.58	311.49	393.32	163.74	109.77	329.03	112.04	235.41	201.63	160.56	241.07	249.97	316.98	394.57	526.84	233.58	286.98	276.55	273.59	301.6	335.83	381.25	323.39	950.41	1141.53	441.49	1035.28	246.02	184.26	347.88	308.65	407.91	181.33	241.89
TEAK010173	TEAK010173	175.47	240.48	151.52	176.49	221.53	132.51	127.8	202.38	129.35	138.36	130.32	124.81	114.47	220.58	185.98	233.98	226.67	174.68	210.32	200.54	194.78	235.18	202.53	199.61	181.47	78.54	117.88	152.16	98.27	163.91	170.23	238.39	203.99	160.37	143.37	107.44
TEAK040386	TEAK040386	175.18	47.67	27.24	65.28	28.4	57.37	41.47	72.77	25.67	70.41	52.9	60	80.59	64.01	50.12	53.32	78.74	36.05	51.24	37.76	54.44	75.34	53.41	42.57	49.97	100.48	60.22	59.37	71.87	85.09	86.89	101.29	93.8	86.2	81.12	45.93
TEAK020492	TEAK020492	175.14	127.56	214.09	147.26	180.32	247.35	344.26	337.65	316.84	506.87	254.29	288.35	450.6	108.49	140.99	206.83	271.3	175.13	164.25	208.92	139.34	112.58	122.83	212.83	197.37	237.31	203.84	164.03	217.21	285.44	288.03	249.01	224.78	179.7	199.81	156.82
TEAK027225	TEAK027225	174.72	49.46	129.58	63.63	49.89	62.61	80	44.62	74.77	24.01	43.6	33.85	26.8	34.91	55.94	32.7	33.95	30.36	21.68	26.37	60.35	23.44	40.12	38.9	24.86	97.09	31.3	41.14	45.93	23.97	33.65	34.7	51.05	94.82	127.26	377.79
TEAK004165	TEAK004165	174.52	146.69	173.96	134.26	217.33	247.43	238.42	195.34	231.87	164.06	184.52	210.5	135	71.85	105.73	138.5	81.92	158.19	164.7	191.83	201.18	168.95	156.92	105.63	138.01	79.26	95.53	101.27	95.15	217.19	205.21	241.64	179.52	109.96	78.71	73.09
TEAK032906	TEAK032906	174.37	378.71	1167.69	442.75	932.4	397.09	409.56	305.21	164.54	80.09	59.33	58.92	78.79	46.16	54.73	172.49	422	53.42	59.12	45.64	178.06	158.92	58.16	131.04	66.68	309.97	221.61	78.46	186.01	89.07	109.18	194.98	178.18	190.35	168.99	537.88
TEAK013527	TEAK013527	174.15	98.52	114.84	121.69	108.36	98.93	85.25	73.66	98.03	69.77	74.55	120.36	85.98	57.23	91.63	71.86	75.04	114.16	87.11	102.23	76.82	66.57	73.82	81.81	111.27	86.02	83.04	88.21	48.31	76.1	94.75	78.57	135.16	49	34.41	71.2
TEAK023264	TEAK023264	173.76	85.42	54.04	70.23	51.67	79.58	32.46	45.94	15.76	51.27	32.57	18.06	26.75	17.38	23	32.32	70.13	22.21	20.32	15.88	22.37	19.93	15.94	56.46	40.15	263.09	94.77	107.36	217.11	15.06	11.71	12.19	35.12	228.77	170.5	273.02
TEAK036696	TEAK036696	173.65	156.02	287.99	183.63	434.4	309.71	272.44	353.73	235.83	558.55	231.72	351.27	743.18	174.42	280.62	209.49	341.73	201.12	154.62	232.28	166.58	207.67	182.69	241.25	309.6	355.16	344.2	250.84	417.81	397.16	338.76	314.53	185.54	157.53	173.02	215.65
TEAK031919	TEAK031919	173.16	181.39	237.11	254.24	253.55	127.62	120.8	142.46	116.65	196.95	178.25	214.49	235.01	214.02	253.06	272.38	211.41	264.14	210.92	264.25	233.8	255.55	247.87	242.84	245.92	285.59	234.37	279.5	234.36	222.25	212.74	195.7	191.9	133.03	158	131.79
TEAK029422	TEAK029422	172.64	156.17	147.08	154.88	168.16	252.85	293.3	384.53	291.9	226.93	150.1	182.28	255.03	125.69	130.67	149.4	172.5	144.73	160.47	178.76	129.65	135.54	132.31	174.07	159.96	161.29	158.34	147.98	147.38	249.51	256.95	216.5	200.42	177.24	171.09	164.21
TEAK026653	TEAK026653	172.39	286.17	205.02	336.74	252.75	178.06	188.04	261.94	153.29	377.19	269.24	264.97	397.29	216	256.41	306.56	470.99	259.45	264.87	282.2	226.57	246.99	278.5	299.67	364.66	230.51	239.92	287.94	279.83	317.44	243.52	260.64	283.12	238.65	221.86	198.18
TEAK030370	TEAK030370	172.32	184.7	74.8	95.89	126.76	106.69	78.16	131.98	84.81	90.92	83.31	84.94	63.24	96.94	86.33	147.77	126.53	116.45	156.29	99.03	87.15	102.23	129.89	109.04	134.32	64.54	89.74	131.74	54.73	92.65	100.08	110.2	155.31	113.98	97.12	57.43
TEAK019287	TEAK019287	172	57.65	67.35	75.22	45.28	134.67	103.37	94.67	125.04	29.04	67.7	51.45	36.77	73.46	81.26	43.01	26.4	72.39	85.52	63.2	64.11	71.94	82.69	73.03	67.1	70.6	73.85	79.05	55.7	69.68	64.16	69.13	62.35	107.1	83.88	62.82
TEAK006408	TEAK006408	171.64	82.61	32.96	82.79	14.2	18.68	146.11	139	217.75	69.32	84.77	71.66	71.9	20.24	89.31	63.77	23.52	87.91	78.52	93.39	62.49	92.17	37.12	46.55	81.4	58.79	65.23	73.39	72.43	181.35	232.59	93.71	96.41	45.14	16.26	103.99
TEAK011508	TEAK011508	171.49	54.54	84.74	43.03	40.08	255.14	246.73	143	297.68	82.43	185.46	155.29	127.17	74.63	71.57	24.05	23.59	87.38	68.29	50.47	60.83	62.58	70.51	67.47	64.94	167.78	127.86	84.23	103.2	118.33	77.26	95.13	82.9	123.47	124.12	310.49
TEAK009127	TEAK009127	171.41	76.04	55.35	107.83	78.27	109.89	101.64	111.72	117.19	119.03	143.31	162.78	125.57	106.77	120.8	103.06	54.14	120.54	88.11	150.88	101.84	133.21	135.94	93.09	126.62	58.01	61.73	87.76	57.15	155.75	154.46	167.19	181.81	30.55	25.49	27.17
TEAK013314	TEAK013314	171.27	140.04	272.75	170.34	262.34	386.79	529.64	402.26	352.35	583.7	355.79	293.94	692.53	249.33	197.28	238.72	276.74	207.52	202.43	289.73	176.2	177.68	185.71	290.55	188.43	410.42	293.63	230.2	473.82	377	431.97	300.61	294.4	278.93	263.69	281.9
TEAK039961	TEAK039961	171.26	127.75	178.07	114.68	150.72	173.49	310.51	164.26	188.53	179.29	193.14	221.6	198.82	125.48	157.24	143.76	81.75	154.11	105.9	155.44	146.96	113.78	130.78	106.16	126.88	172.71	147.96	123.57	173.47	149.34	232.71	137.93	170.74	68.67	119.05	135.96
TEAK037298	TEAK037298	171.03	561.91	765.12	652.41	914.01	330.32	262.82	369.25	214.73	298.55	311.25	393.32	424.51	574.41	924.14	489	488.39	648.19	609.8	630.4	678.99	772.55	829.75	647.91	722.86	673.56	535.88	855.57	788.07	579.68	634.46	733.16	406.92	243.62	355.51	595.7
TEAK026576	TEAK026576	170.87	599.35	494.47	606.85	507.49	129.15	111.09	101.39	105.98	25.4	24.7	22.53	24.74	198.77	146.44	143.95	95.86	142.59	154.59	156.52	149.09	110.97	124.74	106.43	149.55	96.18	105.32	133.78	94.15	60.85	80.37	86.22	164.48	132.99	281.59	94.92
TEAK012660	TEAK012660	170.7	55.81	23.03	93.96	13.74	56.74	43.98	48.08	28.94	52.05	131.02	60.41	18.78	84.8	81.44	104.71	71.31	151.82	191.95	80.71	104.49	106.15	122.72	125.79	155.08	48.74	57.82	145.67	40.59	73.78	80.95	89.08	153.58	60.66	100.46	44.87
TEAK034520	TEAK034520	170.68	608.81	584.32	469.82	744.81	150.94	128.25	280.88	116.92	1037.5	621.8	716.72	1279.07	595	531.95	633.79	923.27	423.62	461.14	513.47	334.08	414.21	398.77	543.36	502.7	674.06	686.4	460.44	715.14	657.57	688.63	565.82	516.23	258.76	440.19	228.33
TEAK021693	TEAK021693	170.56	35.43	24.86	37.36	25.53	62.25	48.95	64.25	63.33	60.78	53.52	36.66	34.72	19.73	20.94	40.79	41.71	28.59	38.88	31.39	22.51	21.43	28.65	32.24	35.69	30.3	37.69	30.98	22.63	33.77	44.36	35.75	55.38	110.83	93.33	70.56
TEAK002888	TEAK002888	170.16	83.89	143.08	90.2	179.54	165.02	104.71	185.82	149.93	113.25	80.81	93.69	109.5	74	92.36	121.98	102.22	77.01	55.88	83.14	94.12	84.55	89.2	99.62	69.35	127.68	86.75	65.59	117.33	128.43	151.29	110.28	82.5	209.54	253.69	398.76
TEAK003459	TEAK003459	170.05	276.98	321.74	341.84	465.48	244.7	362.87	366.92	279.92	371.05	206.2	267.28	352.74	316.25	399.24	427.29	594.31	418.52	373.82	468.05	471.71	432.97	447	376.08	537.56	296.06	234.74	401.37	254.67	374.77	491.83	356.68	354.24	243.14	249.8	317.24
TEAK011141	TEAK011141	170.05	137.58	68.78	186.57	98.1	102.3	80.33	120.72	59.58	165.37	169.41	179.82	149.48	129.47	118.9	176.68	150.25	213.35	222.61	203.17	135.53	153.67	143.14	177.43	211.27	94.15	134.17	163.53	95.06	208.54	197.8	223.25	221.34	111.48	130.31	98
TEAK037208	TEAK037208	169.92	94.47	89.55	179.65	99.54	69.87	65.6	59.28	65.24	75.58	57.62	63.29	63.32	58.48	57.56	52.66	68.79	46.17	64.81	47.46	33.25	50.99	55.34	63.12	87.51	89.18	94.77	66.28	107.11	71.98	73.97	70.35	81.46	150.94	111.17	253.04
TEAK006583	TEAK006583	169.8	18.16	7.91	30.8	20.79	93.28	198.99	193.76	142.65	102.03	376.33	96.78	142.06	11.06	14.22	32.65	21.35	153.82	42.19	78.75	11.05	17.34	14.52	140.76	56.06	141.08	9.81	55.29	23.85	324.92	194.29	168.21	150.14	94.09	145.2	40.41
TEAK029299	TEAK029299	169.79	266.38	346.16	284.14	295.23	178.6	260.97	193.28	233.25	253.43	176.15	186.36	215.76	265.21	220.16	260.22	189.92	281.86	290.74	318.59	342.5	353.68	325.1	297.81	300.24	206.23	145.06	269.84	143.24	263.72	225.82	270.46	311.56	72.65	37.41	84.03
TEAK019846	TEAK019846	169.15	119.34	40.03	119.76	38.36	107.63	97.48	113.43	83.64	93.46	239.74	160.79	43.76	164.17	108.14	102.4	72.04	148.23	145.24	70.65	74.05	126.76	137.87	108.43	130.11	54.42	73.3	131.09	59.37	144.19	116.14	140.92	207.88	206	219.95	111.48
TEAK019391	TEAK019391	169.02	320.24	278.74	297.56	269.59	127.21	89.43	133.32	110.48	192.81	236.55	181.41	213.91	349.2	352.63	258.84	262.85	297.44	297.45	270.59	271.95	324.02	304.62	251.23	320.05	263.7	284.69	333.07	247.31	240.2	268.8	230.9	250.85	108.53	177.13	130.35
TEAK016566	TEAK016566	168.97	168.11	201.18	111.77	105.65	366.53	379.05	264	389.89	111	201.1	183.31	121.51	125	137.01	82.79	45.2	147.27	141.86	130.59	122.08	118.8	122.23	165.89	116.43	260.7	263.55	183.22	227.71	162.21	174.76	147.07	144.93	135.78	155.07	106.51
TEAK039348	TEAK039348	168.86	53.2	41.5	115.07	29.79	210.73	236.26	202.18	248.83	159.15	220.96	219.98	145.18	104.46	96.6	75.96	59.16	125.87	164.86	126.01	96.99	126.25	131.98	100.1	140.95	92.87	55.55	134.17	22.66	179.23	165.9	168.32	184.45	246.82	232.49	141.57
TEAK025560	TEAK025560	168.86	188.57	268.21	222.3	263.67	358	356.47	355.64	291.94	403.38	228.27	328.1	411.47	205.64	183.67	251.71	272.31	220.56	209.9	243.62	181.8	180.49	204.67	244.69	268.09	210.25	346.22	194.34	252.7	308.24	380.03	262.9	257.2	264.37	213.14	279.94
TEAK009045	TEAK009045	168.78	93.81	79.89	103.7	55.42	296.92	242.27	209.03	301.73	330.87	304.78	314.98	510.26	56.7	79.38	86.75	119.42	164.45	98.72	134.89	60.65	64.6	64.58	149.18	135.33	175.72	142.5	117.89	165.07	254.35	208.63	152.66	246.3	369.44	189.1	306.08
TEAK002526	TEAK002526	168.77	313.21	266.48	420.17	306.44	179.67	237.25	303.26	173.29	608.49	395.53	416.39	467.4	315.11	283.19	473.39	523.13	348.14	425.85	423.27	286.59	371.21	365.11	365.16	520	178.76	244.84	385.34	207.01	447.63	481.32	474.43	548.64	318.91	400.41	257.35
TEAK011624	TEAK011624	168.18	142.84	106.42	173.89	136.21	110.85	108.4	180.22	112.78	177.02	122.53	139.8	138.55	119.22	131.11	188.3	204.54	169.87	173.67	170.38	103.34	143.71	163.46	158.26	215.8	99.32	130.16	129.3	93.09	170.48	183.67	197.64	158.64	160.81	159.7	96.87
TEAK012646	TEAK012646	168.08	152.73	122	135.82	112.87	102.26	144.5	134.07	151.62	246.32	247.01	209.35	209.72	119.92	122.41	164.58	148.22	168.89	186.6	157.01	109.94	165.84	182.57	134.65	154.8	104.49	125.81	157.92	94.15	190.82	203.68	186.29	195.85	111.15	128.2	74.88
TEAK020555	TEAK020555	167.78	152.19	147.35	170.76	178.11	177.55	218.1	186.14	202.87	138.65	106.37	133.85	128.61	109.37	116.82	113.26	137.21	136.05	120.09	157.42	130.51	117.55	121.5	127.66	148.59	145.24	139.64	122.26	148	169.54	207.06	178.53	143.86	104.8	97.04	114.88
TEAK005009	TEAK005009	167.77	119.41	88.39	105.6	88.24	241.56	184.53	194.61	219.07	179.93	179.25	227.54	213.7	128.46	118.34	87	73.99	129.14	150.34	119.18	98.47	125.11	126.88	108.64	107.77	199.76	169.08	167.3	139.99	195.52	183.22	175.55	137.67	160.7	184.3	173.89
TEAK029383	TEAK029383	167.63	30.72	28.6	33.32	21.63	56.06	80.49	55.23	75.18	38.73	40.91	42.93	28.51	26.29	20.4	29.16	26.05	63.75	45.13	32.5	32.86	32.56	29.66	35.78	47.57	19.54	18.48	42	10.84	38.89	40.65	37.12	47.2	44.24	42	31.42
TEAK003806	TEAK003806	167.57	40.26	101.65	51.35	48.77	98.09	102.96	74.17	78.74	50.18	77.67	57.2	50.6	35.15	54.21	31.99	27.3	67.84	64.09	70.04	42.15	43.68	58.32	45.61	69.53	34.2	49.4	52.96	26.28	58.9	63.69	61.01	95.97	97.93	45.97	81.14
TEAK005158	TEAK005158	167.47	75.61	115.47	54.38	88.22	404.75	410.27	295.06	334.86	175.73	222.24	222	190.81	63.85	82.4	66.44	58.47	103.23	87.7	120.87	68.96	64.55	64.35	111.74	66.17	180.21	168.26	98.32	178.71	282.45	246.58	228.29	157.75	147.69	174.09	115.54
TEAK037172	TEAK037172	167.47	131.06	399.22	106.3	346.85	196.91	203.06	232.63	179.15	630.04	255.84	368.29	590.49	101.89	161.23	143.61	170.19	171.04	177.86	276.2	162.31	171.12	147.91	293.6	194.44	315.32	295.54	197.59	490.05	333.8	349.55	252.39	242.89	250.58	240	283.88
TEAK006292	TEAK006292	167.37	188.52	198.51	343.79	306.55	196.1	206.35	244.99	155.41	459.84	308.59	351.19	501.73	278.46	284.53	528.08	551.57	482.21	357.63	444.36	411.64	325.78	395.48	380.17	467.12	242.52	215.84	314	192.79	437.47	425	487.16	460.45	230.62	232.31	271.34
TEAK001469	TEAK001469	167.13	58.41	148.22	96.2	68.64	130.46	73.12	66.51	104.7	246.36	162.01	258.51	467.4	44.12	36.96	46	65.79	57.74	38.08	48.45	28.95	33.74	39.99	85.5	37.67	190.63	114.89	61.94	126.73	36.74	40.01	30.16	56.56	121.34	117.27	181.26
TEAK038641	TEAK038641	167.07	538.59	456.28	473.18	589.57	188.85	223.14	343.72	184.31	994.63	576.92	628.02	870.36	494.95	462.92	690.17	804.57	453.26	491.68	666.29	401.95	412.97	464.24	557.93	516.8	350.86	503.94	386.08	441.54	629.07	803.82	600.79	550.28	442.27	477.84	288.41
TEAK034115	TEAK034115	166.95	80.23	94.65	94.88	101.2	83.09	109.86	97.02	90.55	91.44	110.13	104.2	101.99	86.1	85.35	101.52	89.87	100.76	105.04	110.89	111.49	85.95	101.35	82.57	91.85	72.38	77.21	83.66	76.84	122.35	130.36	135.78	118.32	69.74	67.62	76.37
TEAK038986	TEAK038986	166.91	196.46	148.13	230.35	234.04	131.81	161.73	200.35	125.58	334.14	191.94	193.49	259.98	208.42	208.85	289.33	370.98	171.04	208.64	209.82	169.08	214.64	216.64	203.7	239.56	153.66	179.64	221.22	175.75	310.3	359.03	281.11	237.56	156.16	230.25	140.68
TEAK011185	TEAK011185	166.91	32.5	135.89	31.07	121.19	123.13	112.72	76.58	155.67	71.21	72.68	107.73	82.32	59.04	114.55	29.78	23.33	50.31	33.74	122.4	89.51	42.15	33.74	60.86	29.72	131.5	134.88	53.6	182.12	96.6	153.62	121.16	81.97	62.13	120.2	136.75
TEAK031683	TEAK031683	166.69	6.72	7.56	7.17	5.95	212.8	130.64	102.7	235.77	84.93	42.14	69.29	75.68	2.62	5.08	9.56	7.95	16.93	13.5	18.02	3.68	5.05	4.47	19.96	10.86	18.4	28.08	15.22	31.28	58.55	57.56	37.24	53.28	432.56	228.2	522.35
TEAK034500	TEAK034500	166.67	176.98	163.8	286.9	204.08	341.59	433.37	172.89	390.23	109.1	250.43	166.77	95.78	198.04	157.72	138.82	50.15	405.4	165.79	151.95	191.26	156.25	202.54	125.33	215.34	298.11	290.83	228.45	281.74	226.48	204.21	109.34	209.18	171.79	122.61	128.58
TEAK039304	TEAK039304	166.62	36.87	94.34	20.86	40.13	8.09	19.01	28.46	102.16	0	0	0	0	0	15.7	0	0	0	34.13	0	6.53	0	21.04	18.99	0	0	0	12.88	0	0	17.65	0	18.91	277.39	123.47	1068.53
TEAK017296	TEAK017296	166.24	104.56	171.93	132.58	93.64	301.51	441.75	280.25	368.97	139.81	185.93	193.07	149.39	97.73	125.02	95.25	71.32	143.64	151.56	156.42	106.93	99.6	109.73	138.15	135.5	146.87	152.91	151.85	160.6	174.89	216.57	163.1	158.63	176.03	192.15	212.42
TEAK003837	TEAK003837	165.96	175.9	227.93	141.8	235.03	171.51	194.98	154.63	141.21	200.93	127.59	125.28	138.87	95.89	130.32	131.17	227.08	90.23	157.76	86.2	158.82	176.93	172.04	126.58	223.28	167.29	165.68	114.45	129.97	206.1	131.69	214.56	147.32	115.95	109.17	92.06
TEAK009741	TEAK009741	165.93	75.59	92.18	98.29	93.59	86.39	127	104.19	97.3	143.16	147.04	140.4	167.35	77.37	85.84	122.05	114.08	96.83	109.58	133.17	95.94	83.95	84.66	102.54	118.35	82.59	102.88	97.18	108.89	143.39	164.85	145.42	119.69	56.15	66.37	53.04
TEAK017366	TEAK017366	165.82	9.41	10.85	10.44	18.93	81.82	105.78	110.6	75.81	61.34	81.11	59.65	38.74	16.52	13.56	34.36	23.24	44.23	46.63	43.8	23.28	28.34	25.54	55.07	30.44	12.56	14.6	43.96	8.19	105.67	76.04	121.86	88.54	123	116.46	28.8
TEAK001042	TEAK001042	165.75	74.84	79.55	67.43	88.73	113.32	89.43	102.13	96.02	198.77	230.67	187.56	228.06	87.34	122.61	100.51	79.8	130.34	126.74	148.29	142.12	133.2	144.28	171.45	103.54	162.53	144.04	120.99	136.81	188.17	137.07	211.79	190.82	52.46	51.5	42.65
TEAK030037	TEAK030037	165.74	343.19	339.15	333.14	267.86	179.17	185.16	192.98	140.49	259.72	339.66	372.27	222.13	392.09	341.85	414.08	243.04	380.3	437.88	419.76	453.59	379.57	385.18	340.46	319.75	230.73	475.57	315.6	471.69	250.16	341.1	318.2	314.39	315.63	305.34	107.97
TEAK026095	TEAK026095	165.65	253.52	202.07	316.83	171.12	118.42	136.21	174.93	131.38	135.4	263.58	222.88	153	315.62	301.46	239.54	175.11	254.98	274.88	175.2	293.75	350.93	382.53	177.32	338.39	124.88	152.95	267.46	121.14	253.58	210.89	204.12	240.84	181.76	203.83	207.67
TEAK003998	TEAK003998	165.59	94.1	103.28	80.18	133.68	142.97	193.61	159.87	168.64	208.11	99.99	118.1	182.64	84.27	95.73	128.13	159.01	83.48	74.12	126.22	125.93	81.18	100.31	137.08	87.36	134.39	121.75	92.58	94.78	93.2	129.86	97.28	99.34	136.9	107.08	108.37
TEAK004005	TEAK004005	165.49	81.28	57.82	45.84	59.51	192.62	88.46	99.73	140.19	46.38	67.39	80.4	55.63	57.03	61.5	38.1	31.27	64.36	55.6	46.43	67.16	68.79	63.82	71.74	44.49	110.52	89.27	64.83	73.86	51.46	44.97	50.78	52.02	75.06	84.27	91.46
TEAK000332	TEAK000332	165.42	175.77	245.99	91.58	213.99	124.69	176.03	111.7	153.24	89.14	133.71	137.34	76.7	187.39	194.49	155.05	103.04	189.87	219.19	249.06	276.17	251.01	188.28	198.75	109.83	127.61	153.55	144.02	132.75	104.62	136.8	188.11	120	132.58	95.94	93.05
TEAK000949	TEAK000949	165.3	329	294.61	359.38	387.46	154.42	124.62	138.42	73.55	245.29	113.56	157.53	198.14	160.2	138.3	206.18	281.03	139.85	200.06	197.3	156.05	161.15	154.98	153.2	273.61	154.77	200.95	207.34	216.76	136.54	221.37	146.12	173.58	341.07	250.97	127.98
TEAK004596	TEAK004596	165.3	351.98	259.63	400.51	482.57	115.52	165.27	227.86	166.16	213.08	156.17	170.15	213.84	225.58	342.71	370.22	385.65	321.62	347.66	348.93	268.77	378.68	300.98	308.46	516.04	224.37	208.7	328	179.42	248.91	295.68	302.11	234.18	108.31	115.91	170.29
TEAK017943	TEAK017943	165.25	47.9	29.17	31.46	50.31	135.55	108.92	93.68	121.78	67.86	48.15	62.83	63.91	47.45	43.7	31.29	31.9	62.16	52.04	71.21	53.18	72.5	52.51	52.32	59.78	32.87	24.49	43.83	29.02	122.15	112.53	143.57	101.9	57.81	87.54	54.07
TEAK028663	TEAK028663	164.86	258.1	311.8	276.28	178.18	227.27	235.9	196.83	227.4	157.42	243.64	273.18	175.38	226.63	273.27	153.88	96.61	296.4	270.23	263.28	228.92	232.07	242.56	234.65	279.43	322.56	222.17	273.65	180.91	217.52	239.74	221.67	189.2	190.29	192.47	258.26
TEAK014726	TEAK014726	164.75	742.73	444.29	932.76	683.38	124.12	297.27	444.99	198.82	1221.4	822.42	884.38	996.51	701.7	901.02	1215.39	1493.11	855.91	744.73	906.09	755.07	871.94	806.15	527.43	1159.33	241.13	384.62	603.31	345.05	1069.77	1326.52	1052.25	1014.27	209.42	234.17	272.95
TEAK013537	TEAK013537	164.64	84.84	82.89	66.96	57.2	119.03	105.25	96.61	116.03	67.97	92.84	105.62	79.01	49.78	57.67	39.86	31.59	67.62	59.97	62.41	52.75	55.86	53.83	76.1	58.08	132.47	96.38	80.85	92.27	76.95	70.98	72.86	67.06	111.49	113.93	135.75
TEAK015782	TEAK015782	164.43	190.79	139.8	194.22	151.87	148.08	117.48	167.15	146.23	67.29	83.99	89.39	53.24	206.86	231.01	220.67	142.44	237.58	274.7	196.46	310.63	329.26	301.33	207.46	230.07	116.76	101.7	227.87	79.43	113.01	120.61	166.79	125.26	103.49	103.79	105.07
TEAK040545	TEAK040545	164.33	62.76	19.24	72.31	20.27	70.79	103.93	62.26	67.78	41.6	117.05	75.67	40.9	71.68	60.8	42.24	32.68	108.77	95.8	65.56	60.22	73.35	69.14	77.22	77.49	29.18	26.04	66.21	9.14	64.85	47.52	61.2	72.93	87.02	85.68	63.78
TEAK040580	TEAK040580	164.29	182.1	162.89	230.3	218.37	158.85	173.32	336.3	220.95	248.03	171.65	188.38	222.4	127.44	175.9	201.12	209.22	157.69	159.45	192.61	137.02	150.2	131.96	166.84	217.25	138.06	123.25	162.7	118.52	312.04	251.98	249.44	234.36	185.59	212.8	111.2
TEAK008755	TEAK008755	164.2	34.54	22.34	31.23	25.69	130.54	219.25	156.5	201.93	61.58	45.04	37.41	39.64	21.63	23.8	45.66	42.46	40.39	35.48	53.92	32.22	28.96	26.56	34.94	30.8	17.69	17.24	21.69	12.7	86.29	84.27	78.28	69.58	73.45	67.2	41.82
TEAK029529	TEAK029529	163.98	127.84	153.82	118.04	157.21	172.23	203.98	160.02	160.13	130.85	107.7	129.32	155.3	99.89	99.03	91.71	71.11	98.2	86.78	151.22	105.64	99.65	81.51	107.18	90.05	128.73	137.49	111.34	167.64	156.24	249.97	147.11	107.27	72.99	89.43	85.6
TEAK029370	TEAK029370	163.88	154.77	149.19	118.95	186.49	200.72	218.29	215.94	199.75	152.13	91.48	104.44	147.07	117.45	114.92	93.67	154.69	114.38	94.7	125.38	113.6	104.78	90.66	107.25	119.35	176.74	108.54	135.63	120.34	131.73	130.93	118.96	101.79	147.75	131.84	188.11
TEAK016934	TEAK016934	163.75	244.79	331.05	323.55	269.9	31.97	45.69	66.03	73.68	0	0	0	0	0	7.75	7.06	8.07	42.92	0	0	0	0	0	0	0	22.14	0	0	15.8	0	27.36	75.73	0	152.17	306.46	88.26
TEAK001508	TEAK001508	163.64	95.82	149.13	109.51	142.37	118.35	129.44	103.59	116.8	118.26	114.33	103.29	113.92	74.8	97.71	84.34	92.57	112.68	77.66	154.14	94.47	69.69	73.44	134.01	91.68	150.19	114.09	109.96	138.6	133.88	166.27	121.88	120.3	83.01	121.33	99.59
TEAK035088	TEAK035088	163.43	265.43	222.89	293.9	211.17	75.21	73.15	139.65	70.91	297.1	275.51	235.74	234.14	307.17	290.88	531.43	546.33	370.19	403.71	350.87	286.52	347.66	339.65	382.51	427.79	158.14	170.92	317.03	130.2	273.64	280.68	362.11	419.9	334.08	303.29	198.57
TEAK029518	TEAK029518	163.35	197	178.6	144	200.63	185.82	181.48	190.85	208.5	211.47	170.61	205.77	186.4	175.98	175.06	186.29	192.92	209.19	198.42	235.36	207.03	182.63	154.38	195.21	158.14	153.73	198.66	155.83	167.11	171.33	150.92	205.15	177.75	150.26	131.17	94.65
TEAK027221	TEAK027221	163.34	157.4	193.06	122.77	136.36	65.08	10.65	42.06	20.12	19.77	30.92	37.48	29.08	187.9	139.19	98.38	102.98	89.05	173.17	79.48	133.64	250.21	200.83	185.2	96.84	124.21	258.4	162.64	174.87	35.54	18.89	42.36	31.57	201.42	170.68	158.15
TEAK007880	TEAK007880	163.27	106.39	98.46	99.59	111.02	160.11	145.98	90.17	118.4	158.56	131.4	115.26	224.53	81.21	79.36	64.79	75.15	69.97	65.76	102.94	85.08	82.81	70.61	111.26	60.25	220.45	117.82	95.22	219.13	152.67	93.64	119.66	67.5	107.2	177.1	203.23
TEAK000826	TEAK000826	163.01	298.39	218.34	298.82	250.36	133.17	125.97	154.44	124.13	251.3	282.95	272.56	295.37	260.33	315.34	259.58	266.56	287.65	258.08	248.48	225.25	281.64	272.59	274.53	367.35	284.35	217.38	324.49	243.32	232.48	197.72	213	230.22	187.13	191.28	190.92
TEAK020438	TEAK020438	162.76	107.21	97.38	83.18	91.44	194.58	192.93	166.58	211.05	126.96	127.31	132.88	113.1	104.45	89.79	93.87	95.53	110.26	106.59	101.22	100.62	101.76	95.58	105.97	106.69	130.55	132.02	105.77	106.63	140.85	132.58	137.71	131.64	130.13	138.02	107.4
TEAK029466	TEAK029466	162.63	53.17	60.52	53.74	41.7	124.49	157.25	68.69	155.02	354.55	241.94	295.68	428.77	41.88	88.03	80.38	65.75	95.27	66.5	106.26	82.44	64.38	85.18	63.55	89.04	133.38	116.82	81.25	121.98	122.53	125.27	115.7	129.13	100.41	80.47	161.32
TEAK011671	TEAK011671	162.6	131.33	102.27	112.54	138.44	34.77	37.98	30.3	25.12	50.25	21.63	20.72	26.56	64.52	53.56	62.14	132.36	50.97	56.83	62.19	48.09	55.31	51.95	61.73	83.73	45.16	93.82	43.9	107.02	35.08	66.27	32.26	54.91	77.58	116.51	81.24
TEAK007090	TEAK007090	162.54	116.13	112.23	120.13	72.44	297.3	190.34	134.71	147.55	217.56	313.48	221.99	210.73	189.75	230.19	149.15	115.65	272.09	156.03	174.07	132.2	171.06	266.94	163.56	286.65	275.96	263.36	202.54	144.71	250.98	263.4	284.79	202.36	191.72	226.29	165.86
TEAK007793	TEAK007793	162.51	166.06	150.68	155.5	134.22	125.94	96.74	121.46	112.36	104.91	168.19	151.21	106.94	156.19	164.62	139.99	113.36	185.05	183.74	148.59	149.11	153.92	181.64	159.72	146.47	132.24	165.29	179.14	118.9	166.99	178.47	201.83	203.22	184.74	200.34	126.79
TEAK014584	TEAK014584	162.48	68.32	96.08	95.83	103.63	143.45	138.23	149.12	164.16	148.46	157.23	124.74	91.72	110.07	82.62	82.35	98.15	104.41	98.45	108.74	106	101.74	111.72	112.9	114.52	91.57	132.06	104.34	124.11	106	117.91	123.96	149.95	137.34	153.67	97.21
TEAK002202	TEAK002202	162.38	99.88	130.42	108.77	88.23	66.65	80.16	49.66	77.85	41.08	80.14	74.45	46.35	95.59	69.81	23.29	19.07	62.45	62.9	46.71	62.03	57.3	65.53	56.8	50.18	96.77	90.17	74.66	71.7	73.08	70.76	66.59	55.74	83.28	94.16	125.33
TEAK013579	TEAK013579	162.11	390.71	255.41	304.6	276.67	410.59	355.21	516.81	331.11	583.74	394.04	381.01	675.07	376.68	374.86	265.36	328.09	301.64	413.63	545.77	343.71	443.27	388.6	479.51	343.47	332.48	151.42	330.23	143.36	476.43	580.46	528.38	357.27	128.45	202.58	54.37
TEAK015097	TEAK015097	162.07	131.12	178.82	150.01	131.05	238.43	196.2	203.31	271.84	138.17	212.3	173.43	177.52	129.55	149.21	105.54	74.21	144.17	129.9	107.44	130.31	122.92	154.57	131.97	128.44	292.42	251.87	170.65	198.43	148.1	139.65	125.7	148.72	128.37	164.36	173.52
TEAK002299	TEAK002299	161.89	23	145.78	53.92	67.15	135.35	555.22	179.6	351.61	77.08	47.04	27.41	88.04	5.04	7.08	22.81	35.45	27.1	17.37	19.7	21.11	13.71	10.01	29.74	13.01	68.58	29.75	20.62	37.66	17.88	24.33	6.91	22.03	259.71	44.32	331.99
TEAK028766	TEAK028766	161.6	46	70.65	48.79	56.26	71.54	93.6	91.95	103.95	105.76	118.08	121.39	96.19	41.44	46.91	54.47	42.69	56.91	72.24	93.38	46.15	47.15	40.5	81.35	61.98	84.34	70.62	66.12	85.73	139.73	141.12	127.89	123.19	89.13	137.59	59.84
TEAK034466	TEAK034466	161.48	131.42	55.89	132.33	89.61	100.51	35.68	67.49	41.34	103.65	101.13	76.18	103.11	143.6	109.45	129.24	125.28	147.64	166.12	105.86	83.3	155.38	154.18	140.84	121.04	74.42	80.21	146.28	44.96	91.63	76.58	142.02	139.79	230.2	115.18	71.96
TEAK015819	TEAK015819	161.11	0	49.47	100.85	0	11.64	0	72.36	96.01	128.93	157.12	65.97	74.31	2111.26	164.11	224.49	462.55	59.9	136.98	35.84	44.53	130.03	39.9	89.59	137.2	745.15	347.18	42.86	0	70.43	55.05	0	119.56	175.27	131.32	201.28
TEAK022650	TEAK022650	161.01	29.22	109.37	32.56	87.94	41.67	59.78	36.39	68.52	11.34	9.73	10.91	10.67	5.67	8.15	7.86	10.54	13.61	7.44	15.2	8.99	9.76	7.18	15.71	9.39	26.55	25.72	10.11	50.21	12.51	15.26	15.91	13.2	234.78	162.03	282.68
TEAK007120	TEAK007120	161	5.44	12.79	13.97	7.33	10.38	20.65	19.72	38.04	36.03	67.92	50.1	61.46	7.73	9.2	7.73	5.75	94.18	1.03	2.8	2.07	2.02	4.14	118.28	11.77	402.59	2.25	72.1	12.51	19.88	27.84	20.19	58.79	69.56	46.97	39.86
TEAK001502	TEAK001502	160.98	352.19	166.76	401.25	248.22	78.14	68.81	186.65	81.3	427.79	440.73	389.38	302.78	312.57	327	540.54	450.75	391.8	443.4	356.84	229.54	302.67	347.15	355.15	479.56	181.54	256.36	368.73	177.18	460.23	378.08	420.28	607.19	454.68	446.41	209.95
TEAK035384	TEAK035384	160.97	420.75	16.29	3.04	20.95	82.03	78.75	24.97	2.13	3954.81	161.78	727.39	3833.44	0.56	32.41	0.71	21.3	1.99	0	3.66	0	0	0	6.52	0	32.65	56.51	41.48	542.57	1.27	1.23	1.16	0	0	8.13	0
TEAK018458	TEAK018458	160.93	20.78	4.2	20.22	5.63	40.04	94.41	43.18	105.1	18.47	22.7	23.27	19.89	10.34	12.76	17.62	18.75	23.03	23.01	12.34	10.41	14	14.4	26.67	30.32	8.53	13.12	21.79	7.16	15.32	15.52	23.41	45.64	109.2	54.28	115.77
TEAK020761	TEAK020761	160.83	63.08	63.93	62.18	73.39	64.54	99.92	67.49	93.06	80.17	97.06	54.39	54.95	71.62	108.97	100.51	115.7	115.96	75.38	56.46	89.11	65.3	150.79	91	51.19	94.96	97.86	109.46	61.76	64.92	72.18	44.4	51.35	9.76	23.72	14.43
TEAK004908	TEAK004908	160.75	93.5	83.93	80.67	89.12	292.51	321.45	273.67	263.45	118.34	139.61	147.86	186.87	86.25	84.04	73.62	78.36	102.05	79.21	90.11	69.68	81.78	75.73	105.82	104.26	162.62	141.35	103.9	136.98	186.43	155.44	151.64	101	114.33	117.03	138.27
TEAK002945	TEAK002945	160.75	93.5	83.93	80.67	89.12	292.51	321.45	273.67	263.45	118.34	139.61	147.86	186.87	86.25	84.04	73.62	78.36	102.05	79.21	90.11	69.68	81.78	75.73	105.82	104.26	162.62	141.35	103.9	136.98	186.43	155.44	151.64	101	114.33	117.03	138.27
TEAK001969	TEAK001969	160.56	81.48	47.43	75.68	62.36	61.51	58.27	94.84	57.45	180.88	212.47	179.52	140.79	93.72	82.37	161.2	129.33	139.38	128.86	112.27	98.44	123.52	109.79	114.64	124.59	61.81	83.99	88.07	56.27	158.67	123.85	188.51	184.82	231.6	215.42	108.88
TEAK014095	TEAK014095	160.46	149.83	17.97	304.39	37.72	8.81	10.76	42.91	15.39	397.38	449.08	247.63	139.45	243.3	326.61	823.76	748.09	527.28	552.78	360.49	273.09	325.97	480.84	427.46	799.09	188.85	139.24	493.88	88.12	152.42	223	303.75	555.03	499.26	371.08	174.39
TEAK018155	TEAK018155	160.45	81.38	33.53	124.33	42.79	107.07	120.34	190.7	121.84	89.38	198.1	118.93	81.01	81.04	159.94	63.79	59.04	123.17	118.43	84.12	87.07	132.22	122.34	110.11	146.52	88.18	75.82	127.86	52.43	107.94	115.98	147.37	225.8	28.56	56.06	48.36
TEAK000543	TEAK000543	160.19	5.07	1.9	5.09	1.2	101.86	118.81	106.95	129.13	110.81	66.04	79.43	67.11	3.25	1.52	4.24	4.15	24.62	9.6	18.63	1.91	9.62	5.02	6.33	17.03	4.52	7.12	8.63	5.84	141.5	118.39	67.58	72.4	16.52	22.67	22.41
TEAK018855	TEAK018855	160.05	169.48	152.68	107.3	161.97	345.01	231.59	313.67	281.71	333.85	240.72	231.72	365.9	124.95	139.78	143.86	151.22	185.38	151.31	167.78	123.72	139.16	155.15	347.42	153.14	989.44	717.23	242.28	646.6	268.16	204.2	238.21	208.25	105.74	132.2	94.07
TEAK000731	TEAK000731	159.81	86.18	88.87	84.93	98.44	201.32	225.33	271.91	261.72	152.24	108.11	134.83	186.12	45.62	82.28	85.93	81.81	84.47	74.73	112.5	92.5	74.03	58.18	101.79	103.16	109.42	84.83	96.16	87.51	154.31	148.21	131.89	91.16	78.45	81.93	109.58
TEAK026681	TEAK026681	159.78	96.08	137.99	109.68	206.87	152.22	194.49	216.12	232.99	206.74	104.93	143.19	208.92	96	104.55	130.77	190.47	95.72	114.91	132.82	108.06	119.69	109.79	143.93	134.47	156.92	138.07	115.73	124	158.32	209.04	145.99	129.11	91.49	86.77	81.87
TEAK041183	TEAK041183	159.74	19.25	8.22	28.4	8.86	107.39	134.6	81.55	132.69	32.18	46.14	36	27.12	4.27	5.41	11.59	7.46	27.91	21.67	17.71	10.11	9.45	6.59	13.79	14.21	9.47	18.55	20.54	17.82	38.22	41.19	30.64	32.94	143.34	89.66	101.62
TEAK038920	TEAK038920	159.73	171.62	153.76	209.69	167.63	194.95	183.61	192.42	206.86	169.6	135.4	170.68	134.77	177.43	201.01	189.9	166.36	209.12	204.57	260.44	193.82	194.11	189.5	198.7	230.89	123.53	108.26	207.96	108.76	243.98	261.57	247.4	242.12	141.09	141.27	141.16
TEAK015021	TEAK015021	159.71	221.55	48.74	279.93	84.74	54.54	58.61	101.52	57.55	134.48	82.29	110.21	115.33	213.86	172.47	216.74	157.63	139.59	174.82	114.58	147.41	188.33	174.8	130.31	248.85	76.7	141.65	180.34	107.15	105.47	220.24	187.47	246.59	236.81	111.53	119.73
TEAK040512	TEAK040512	159.6	97.52	86.27	114.09	78	84.52	52.73	45.06	81.49	123.95	120.53	219.3	154.85	76.98	51.02	13.92	31.57	71.23	55.6	60.63	43.66	37.7	71.5	73.36	46.3	231.97	236.93	88.46	140.48	73.33	85.31	45.76	71.97	327.06	353.99	715.26
TEAK003314	TEAK003314	159.55	45.47	42.37	59.87	55.01	121.6	128.17	118.06	144.53	89.07	96.35	90.45	77.81	44.66	47.97	16.38	34.2	59.1	46.84	70.19	52.66	45.5	57.17	27.78	50.96	74.92	41.91	33.95	51.07	122.1	99.69	54.83	56.51	119.88	97.3	109.02
TEAK033525	TEAK033525	159.54	61.81	60.99	35.07	25.88	283.75	156.59	76.58	206.94	152.85	168.73	164.01	178.61	54.27	69.82	23.53	34.7	64.9	50.26	30.31	47.92	51.06	62.18	48.46	52.61	132.13	92.28	71.23	78.89	52.46	39.21	35.55	58.83	12.52	28.77	28.46
TEAK038879	TEAK038879	159.45	65.96	78.15	8.34	100.73	109.14	84.77	144.79	86.46	125.58	127.59	89.48	197.35	54.79	57.34	68.21	62.81	15.04	13.72	34.48	60	76.4	31.6	39.56	15.95	153.35	73.63	31.21	82.71	95.51	168.28	83.05	46.52	97.64	76.42	59.18
TEAK035606	TEAK035606	159.41	286.17	294.75	311.8	206.95	137.82	183.83	172.23	241.77	180.51	230.32	238.68	167.54	226.92	279.43	196.22	167.91	267.49	301.61	243.13	235.6	239.21	221.43	228.25	288.57	194.09	218.47	267.78	195.2	250.66	240.81	238.84	230.44	124.84	134.77	169.18
TEAK017074	TEAK017074	159.33	64.45	73.64	57.11	53.48	127.82	115.72	96.6	128.69	60.6	79.11	94.68	67.72	70.18	62.56	45.08	35.27	90.05	70.05	67.12	62.03	60.05	68.63	56.15	66.52	97.42	96.55	88.93	79.97	104.25	92.8	104.31	83.32	89.66	81.98	85.86
TEAK037222	TEAK037222	159.3	393.35	360.97	439.92	426.74	198.3	307.67	378.74	220.48	385.21	281.45	367.36	356.59	351.05	395.44	411.16	422.07	287.15	366.82	404.03	319.69	390.63	352.37	309.88	321.85	212.72	342.85	348.46	319.09	361.19	551.39	478.47	398.79	185.05	233.63	128.18
TEAK003247	TEAK003247	159.14	239.29	126.6	243.67	239.05	107.78	148.81	152.63	114.21	102.96	80.38	115.7	110.35	198.65	183.75	199.83	193.26	208.92	208.23	186.18	157.07	248.38	197.97	195.34	207.21	130.08	133.15	190.49	114.24	155.46	175.78	190.47	130.57	117.4	112.46	134.07
TEAK011657	TEAK011657	158.66	18.41	39.04	71.99	34.14	96.95	15.38	14.82	37.13	14.83	16.55	15.42	15.75	4.5	12.06	9.48	27.81	11.17	6.9	8.44	5.07	3.74	9.02	47.08	7.49	264.97	142.83	25.35	93.88	5.97	6.17	3.31	13.29	216.29	285.3	134.43
TEAK000126	TEAK000126	158.49	149.67	95.98	103.5	202.8	112.21	95.23	152.27	137.72	116.71	144.35	100.44	166.47	147.05	146.61	109.24	102.43	132.17	121.23	83.25	138.29	189.54	118.79	104.26	157.13	169.61	179.44	175.21	207.51	141.23	97.68	86.28	94.82	87.41	103.36	130.3
TEAK038437	TEAK038437	158.33	200.02	272.25	114.37	308.48	141.76	89.52	138.27	92.58	303.56	242.57	281.97	297.8	290.02	212.85	209.18	174.64	180.71	207.76	326.9	321.96	247.9	236.99	269.71	113.52	225.85	192.82	194.37	151.97	183.22	179.79	243.83	113.89	122.55	121.99	61.08
TEAK035166	TEAK035166	158.08	65.61	57.49	34.85	51.73	54.43	91.42	78.48	96.19	77.54	81.39	92.14	75.76	52.95	57.1	55.79	50.75	80.1	79.15	85.06	50.89	60.24	44.26	75.71	65.49	85.87	82.02	67.88	56.58	63.99	64.72	75.06	71.36	62.46	58.9	38.58
TEAK018483	TEAK018483	158.03	202.42	175.95	161.93	210.72	228.22	243.57	226.98	256.22	216.34	169.47	197.87	209.44	166.93	164.96	180.68	145.55	148.42	150.52	178.11	145.06	174.17	146.07	166.33	152.91	182.31	162.32	152.35	158.19	184.41	201.19	180.11	147.8	117.65	137	98.99
TEAK022604	TEAK022604	158.02	138.1	119.56	215.58	84.62	134.89	116.1	133.03	119.31	103.02	231.29	181.91	112.17	183.79	198.69	114.98	73.81	220.84	240.9	126.64	192.72	204.37	218.21	155.81	183.3	117.18	119.49	194.89	94.21	178.25	128.4	185.38	208.77	271.72	266.91	269.88
TEAK028670	TEAK028670	157.54	66.88	69.07	57.29	59.5	162.72	233.59	174.84	187.81	99.57	79.44	106.83	128.05	46.08	53.9	54.76	47.15	83.85	64.51	74.72	52.23	44.52	43.66	56.05	75.37	89.17	68.88	87.7	62.52	103.69	108.73	83.58	88.87	74.3	82.36	86.9
TEAK034052	TEAK034052	157.47	152.33	235.29	164.5	115.89	143.7	195.98	161.15	156.77	125.23	209.53	205.21	148.32	176.02	168.55	101.76	107.04	202.44	215.03	166.25	175.51	159.28	194.93	176.15	211.42	338.25	370.56	279.94	390.83	171.77	145.38	190.71	188.18	177.82	221.96	311.38
TEAK033795	TEAK033795	157.41	326.74	297.26	372.2	266.88	99.17	127.23	71.05	81.87	210.42	172.43	183.45	102.62	311.67	320.36	94.2	118.55	321.52	184.92	135.96	298.63	289.67	312.11	287.52	475.24	311.07	256.61	315.95	270.62	165.14	211.02	212.24	144.26	57.26	61.3	79.6
TEAK004112	TEAK004112	157.4	875.53	484.32	1401.22	1248.79	455.49	328.5	1114.76	298	1624.6	387.66	1217.92	1672.81	1740.8	2467.13	3013.32	4981.99	1235.49	1115.26	1710.13	1546.67	1562.19	1258.96	969.48	1504.77	700.23	1867	951.26	1715.18	1141.92	1886.58	2981.31	2138.36	235.57	344.25	280.28
TEAK021680	TEAK021680	157.21	128.51	124.48	242.32	106.5	42.58	31.6	58.94	32.18	234.1	348.19	262.13	167	202.77	211.74	313.15	185.77	281.2	287.41	210.64	238.18	254.24	297.97	219.5	278.69	115.1	134.39	224.72	113.08	157.85	170.4	205.02	350.54	325.43	325.74	189.15
TEAK015308	TEAK015308	157.05	50.15	209.81	51.09	289.72	234.43	254.72	92.34	170.93	29.35	37.11	30.75	19.28	4.14	2.38	1.72	3.36	21.28	6.33	16.4	3.91	2.69	2.63	22.04	4.63	162.59	98.12	45.11	216.28	78.46	73.99	37.97	31.18	559.29	991.85	2318.23
TEAK013168	TEAK013168	156.81	104.43	121	83.7	96.14	114.4	120.42	86.68	105.72	53.3	67.7	77.08	61.93	64.75	72.17	44.71	35.43	74.06	79.18	73.98	84.21	73.58	72.68	75.56	71.73	90.71	93.04	76.75	89.06	82.34	81.33	88.75	78.3	94.34	87.79	100.12
TEAK014988	TEAK014988	156.77	98.75	111.43	104.43	140.56	207.27	170.56	222.14	245.62	378.42	193.11	236.03	440.51	75.15	78.99	100.66	153.19	98.24	81.15	138.16	71.66	74.62	72.07	140.16	112.37	267.65	187.96	127.65	223.99	163.08	193.44	146.71	147.8	144.32	150.34	152.44
TEAK014985	TEAK014985	156.65	51.09	37.35	71.79	58.85	32.46	24.29	24.78	18.83	121.12	73	56.29	45.99	74.7	74.85	163.57	144.98	80.84	111.96	121.02	99.29	90.73	98.03	89.1	122.56	28.85	45.37	76.82	32.45	54.26	63.27	75.73	103.77	82.56	89.79	31.1
TEAK008075	TEAK008075	156.58	183.19	311.36	188.17	236.72	171.92	231.45	292.71	308.67	222.84	206.01	286.63	221.11	139.3	155.93	140.3	130.85	149.83	141.74	198.91	141.35	109.8	150.6	149.59	156.67	225.64	270.25	147.51	260.11	228.69	268.62	172.33	169.73	215.9	144.84	355.14
TEAK017985	TEAK017985	156.47	113.36	34.75	306.16	47.09	108.62	67.2	120.87	72.5	61.11	144.24	174.84	147.7	119.16	247.23	197.15	145.75	331.15	244.73	178.98	223.64	195.25	166.59	110.34	199.64	145.26	93.38	175.67	124.05	122.73	87.33	174.98	186.25	188.57	136.16	243.57
TEAK026609	TEAK026609	156.25	165.96	228.65	214.06	111.04	281.14	253.58	218.47	244.67	175.78	258.04	264.32	209.68	227.6	270.74	119.85	88.95	205.68	247	206.51	250.46	208.5	232.04	212.61	245.49	271.15	312.64	227.51	293.31	193.99	208.57	199.98	224.16	138.23	158.16	247.05
TEAK026840	TEAK026840	155.92	252.74	139.47	222.19	268.67	141.42	166.38	222.42	180.05	105.51	88.87	94.93	124.71	184.74	275.02	140.11	175.14	201.25	218.42	198.45	201.81	299.47	220.35	221.65	231.82	236.87	136.57	271.51	151.12	184.24	147.53	191.01	126.33	98.66	90.15	142.87
TEAK002544	TEAK002544	155.9	2946.01	2508.88	3219.86	3197.04	414.77	1081.62	944.16	371.68	4017.17	1659.49	2383.91	4708.44	4906.59	4490.3	4554.34	6030.73	2595.86	2583.93	3989.25	5516.88	4277.84	4654.63	2073.65	3617	1577.91	3213.2	3100.35	4482.76	2070.09	2414.75	2077.56	2008.39	303.61	503.55	343.46
TEAK016704	TEAK016704	155.79	212.91	197.34	164.2	220.83	275.62	172.02	236.48	199.86	266.17	169.41	300.12	394.98	190.11	143.3	166.16	179.03	124.64	121.37	166.13	124.25	130.98	125.46	162.59	123.99	233.6	216.91	142.34	215.61	165.53	145.01	156.35	121.6	242.8	149.74	332.33
TEAK040510	TEAK040510	155.73	195.34	158.65	279.58	409.06	89.13	154.77	145.77	90.07	231.2	101.31	135.56	196.35	238.61	241.38	252.56	370.69	214.45	233.29	235.65	192.41	320.18	283.7	259.03	360.63	155.46	111.45	224.05	138.49	177.03	226.59	247.2	171.61	77.66	109.6	93.6
TEAK017217	TEAK017217	155.12	14.86	18.36	13.11	17.06	35.78	42.33	62.03	38.6	34.67	73.15	53.52	48.87	10.94	13.64	16.27	13.44	27.72	22.95	20.04	16.41	13.25	8.36	24.02	18.35	16.74	10.42	14.82	9.42	55.01	44.97	69.76	43.16	42.85	39.57	36.61
TEAK014342	TEAK014342	154.84	21.76	76.03	0	56.09	165.19	252.64	47.03	94.4	12.27	109.03	147.02	31.13	75.92	73.7	77.63	19.71	66.65	70.94	90.14	99.05	31.66	47.29	57.62	80.41	62.89	154.49	135.98	236.42	63.84	42.86	10.21	11.38	145.99	15.52	86.6
TEAK039926	TEAK039926	154.83	297.18	232.75	325.79	345.01	183.16	125.9	276.59	149.05	205.47	167.12	194.86	235.14	271.47	338.26	253.17	301.89	242	239.52	222.53	170.7	239.76	249.14	257.01	337.05	276.83	239.42	262.76	214.78	290.43	276.44	310.3	240.3	164.93	184.01	166.37
TEAK025606	TEAK025606	154.62	167.32	215.74	141.01	207.79	119.5	135.84	242.4	165.13	180.84	195.66	178.15	252.91	105.31	182.82	181.05	156.33	157.07	138.72	188.63	118.62	139.85	92.88	170.28	113.85	264.58	224.62	176.72	182.26	196.56	173.41	192.73	125.53	145.67	158.11	101.71
TEAK014162	TEAK014162	154.6	401.4	1564.08	811.97	1780.56	192.3	184.1	211.1	80.94	139.03	48.82	36.44	160.92	56.53	196.1	156.65	594.91	65.7	72.53	104.22	153.48	79.47	103.12	351.77	121.16	655.36	344.28	311.37	1095.14	29.96	92.42	121.53	42.29	1011.97	1968.44	1474.16
TEAK027665	TEAK027665	154.56	188.52	348.08	228.55	188.22	582.6	190.02	132.86	367.03	86.37	118.74	173.99	130.51	72.71	44.01	28.41	27.57	48.16	39.65	24.32	53.73	47.05	51.23	50.14	37.31	203.88	193.14	87.61	169.13	64.57	49.97	64.6	55.92	731.76	442.54	2131.72
TEAK013757	TEAK013757	154.38	66.4	51.23	40.92	52.23	30.16	28.59	49.6	21.08	53.55	42.5	70.63	79.25	47.84	54.6	50.35	52.97	44.11	31.3	31.55	39.98	33.96	39.96	69.31	41.62	197.42	81.3	51.28	85.33	22.09	20.19	18.59	21.65	25.81	25.25	23.83
TEAK032881	TEAK032881	154.37	203.28	225.64	97.24	126.03	106.3	129.23	99.16	108.62	97.89	175.72	119.49	105.89	233.73	214.12	114.46	82.13	154.37	160.61	172.15	200.61	171.68	167.83	153.03	82.2	151.17	141.02	147.91	108.56	115.96	105.99	124.81	110.02	91.66	149.32	59.71
TEAK038153	TEAK038153	154.29	48.73	22.72	29.11	29.36	671	235.27	179.5	311.96	90.47	80.44	100.84	104.21	101.02	69	53.42	40.2	72.14	61.87	80.83	73.04	111.08	37.11	45.08	34.89	37.68	58.59	32.77	44.22	98.46	125.46	101.56	81.22	384.66	188.44	267.32
TEAK008476	TEAK008476	154.12	108.85	142.04	123.58	107.15	102.5	280.66	203.94	164.2	87.83	204.76	119.49	98.04	119.79	144.59	104.07	88.4	80.22	84.55	98.69	129.12	83.36	111.76	95.52	69.77	143.72	88.72	122.28	84.02	178.32	201.97	208.91	123.22	68.07	138.93	62.17
TEAK018102	TEAK018102	153.95	642.51	68.55	79.43	101.15	593.36	195.39	52.25	138.97	367.04	73.75	101.55	462.67	34.29	62.4	50.15	84.25	42.49	22.51	29.03	22.92	30.03	41.94	897.29	32.26	876.89	262.51	766.61	1424.2	153.45	57.84	18.05	22.49	52.62	84.67	229.67
TEAK004087	TEAK004087	153.76	527.97	419.61	398.29	660.73	101.63	107.13	130.26	75.43	191.98	200.99	172.46	245.03	559.02	725.3	390.69	630.58	398.45	476.22	490.66	467.15	599.39	503.69	402.94	427.47	371.34	149.27	495.43	183.6	215.41	279.12	195.07	145.02	80.03	121.92	74.12
TEAK013518	TEAK013518	153.69	142.59	88.93	123.29	110.1	119.21	128.71	160.42	129.13	154.55	179.23	169.83	153.98	131.59	135.15	196.26	151.11	186.87	169.33	159.23	133.29	169.51	152.66	155.96	170.51	78.84	74.1	139.73	51.11	185.41	163.58	195.22	167.03	189.67	177.84	110.69
TEAK007831	TEAK007831	153.64	140.82	232.3	215.2	185.96	381.5	506.64	355.25	295.55	485.35	375.6	367.22	566.49	202.57	165.44	115.14	91.2	336.8	218.07	421.96	294.75	305.59	181.15	212.25	390.35	149.19	71.89	159.92	104.44	555.43	606.98	529.6	567.71	20.68	10.37	20.01
TEAK000495	TEAK000495	153.45	174.08	157.65	110	145.23	228.75	253.5	231.2	248.51	102.8	148.91	166.11	91.29	134.87	166.34	118.27	71.65	144.04	168.22	206.65	150.33	128.3	133.35	127.27	134.24	103.22	170.24	153.21	141.31	148.65	227.43	149.43	153.08	95.97	144.55	88.67
TEAK034375	TEAK034375	153.44	332.72	292.82	304.35	443.29	183.09	202.32	231.75	119.71	524.03	230.23	178.49	476.18	450.3	366.78	432.29	532.7	236.38	276.03	283.67	334.63	447.06	368.1	355.28	450.64	359.18	355.39	381.64	334.9	460.98	311.5	182.82	272.15	200.84	255.16	123.37
TEAK032086	TEAK032086	153.36	72.18	68.72	57.81	51.32	56.51	89.12	75.15	76.58	79.65	86.48	87.58	75.23	54.38	64.61	79.34	60.63	93.19	84.58	99.48	74.45	72.53	60.48	78.55	76.04	61.71	73.22	77.27	61.04	66.14	83.1	73.89	82.33	49.01	56.08	26.94
TEAK009849	TEAK009849	153.32	92.77	101.88	92.58	74.13	135.26	246.49	133.11	185.17	123.6	135.13	182.07	128.37	72.37	106.34	111.78	75.08	154.22	107.61	112.48	134.44	105.65	109.08	119.51	104.43	165.89	137.22	104.68	133.66	108.32	151.18	136.07	89.13	81.13	112.29	90.49
TEAK036863	TEAK036863	153.3	57.13	124.5	85.41	151.89	70.49	93.61	63.7	88.14	67.36	55.06	44.93	52.95	20.09	25.1	36.67	47.48	24.17	27.12	42.34	24.77	23.01	24.02	50.83	23.55	78.49	50.28	45.31	44.31	53.15	55.25	43.85	49.26	115.29	183.16	106.43
TEAK034618	TEAK034618	153.26	114.99	121.19	129.22	68.72	114.42	110.43	118.37	124.74	157.72	219.52	183.5	91.39	133.81	164.89	126.97	99.49	180.28	193	159.74	143.97	181.91	152.33	153	195.92	99.87	149.83	163.67	105.38	158.82	130.42	151.65	229.8	186.09	187.39	126.71
TEAK015192	TEAK015192	153.25	514.14	332.1	709.11	226.55	90.38	103.96	89.35	96.1	151.78	268.33	225.24	140.11	708.83	806.89	364.99	315.25	683.86	621.27	352.64	790.51	832.78	808.18	433.06	766.67	321.83	291.38	629.71	229.5	159.37	154.08	227.83	274.79	72.25	107.05	88.37
TEAK026337	TEAK026337	152.84	39.57	57.33	93.57	51.18	138.04	20.45	13.74	48.44	44.64	25.72	46.7	50.47	6.96	8.51	7.92	36.91	8.73	7.75	6.02	7.73	6.51	10.65	19.7	7.96	76.16	42.21	29.81	63.57	13.09	6.82	7.34	9.78	1778.43	937.79	2357.59
TEAK040749	TEAK040749	152.77	270.58	163.3	408.98	125.96	85.48	80.18	129.79	59.76	215.91	542.2	323.66	181.36	353.93	387.43	390.98	237.62	509.43	560.1	345.65	324.54	342.19	510.1	408.75	591.19	253.84	224.44	550.96	152.38	286.75	263.08	293.35	430.42	384.73	360.85	189.7
TEAK029380	TEAK029380	152.71	200.69	234.5	216.99	216.41	120.06	103.71	156.39	174.35	289.36	199.02	210.73	174.93	96.32	159.03	189.19	239.31	291.79	282.79	320.45	154.76	209.97	177.16	176.36	329.5	208.39	240.5	292.23	174	285.24	304.53	274.15	286.45	139.89	171.71	211.95
TEAK005723	TEAK005723	152.64	93.29	135.87	63.97	118.93	133.11	173.99	116.88	145.54	148.18	124.25	127.01	128.82	74.23	83.11	84.15	75.01	82.47	82.8	129.87	78.94	74.21	78.04	103.73	71.52	142.8	113.5	96.54	121.13	143.91	191.01	138.48	124.35	65.8	99.85	63.48
TEAK031677	TEAK031677	152.56	92.48	117.76	113.17	68.95	99.55	65.36	95.16	109.89	150.24	91.42	135.61	156.1	73.73	69.08	43.83	58.74	79	58.7	62.45	64.93	59.41	86.65	75.27	73.17	253.01	111.04	85.65	103.37	78.12	93.17	92.28	86.88	258.91	255.69	504.49
TEAK034857	TEAK034857	152.12	197.13	88.87	196.75	72.04	161.57	105.29	161.83	119.34	93.08	205.38	163.7	93.53	279.9	232.76	107.71	83.95	253.18	260.14	154.4	185.25	245.08	243.42	185.72	229.17	125.71	152.86	243.35	85.1	197.21	187.31	184.13	251.27	188.69	246.09	131.56
TEAK031136	TEAK031136	152.01	78.61	141.66	66.56	116.54	176.75	215.29	159.4	186.65	382.01	181.72	231	322.41	73.81	134.28	193.92	170.45	91.15	83.78	115.31	174.2	87.43	206.94	152.84	77.82	201.3	117.09	133.62	135.54	109.68	114.68	113.71	87.79	106.75	138.16	95.1
TEAK003668	TEAK003668	151.99	133.58	79.24	69.29	107.65	189.55	123.23	244.9	163.45	97.04	76.67	113.12	111.67	107.73	88.15	91.99	85.89	107.72	96.85	93.29	72.35	96.18	89.05	113.28	86.02	116.96	83.09	94.59	72.38	137.73	129.07	156.72	116.32	141.55	124.66	97.82
TEAK025592	TEAK025592	151.97	188.65	287.98	309.26	140.38	99.29	85.66	83.28	93.78	124	113.5	172.04	153.43	166.9	209.24	164.65	124.18	286.03	226.84	182.46	149.09	222.34	179.01	172.52	340.67	153.14	276.48	201.21	245.22	139.66	215	156.56	178.42	175.12	196.29	327.02
TEAK000042	TEAK000042	151.95	89.96	78.96	65.6	93.79	100.49	139.09	126.62	121.25	142.46	133.05	131.39	144.66	70.09	75.88	69.16	67.88	69.14	78.3	101.53	68.19	59.55	63.4	82.69	71.46	94.99	83.49	68.57	111.67	166.42	179.36	132.67	108.47	172.28	105.39	203.04
TEAK001211	TEAK001211	151.94	163.76	205.55	119.26	121.57	177.94	199.95	138.49	192.21	161.83	221.04	201.8	166.67	139.23	199.32	121.07	104.06	172.94	168.18	221.44	162.66	137.47	146.91	196.68	127.21	272.93	280.3	215.44	261.24	157.53	197.5	133.36	171.2	64.81	82.56	70.73
TEAK000400	TEAK000400	151.62	52.36	153.17	124.56	105.19	403.15	377.57	250.65	330.45	17.62	40.14	27.53	26.49	12.5	12.2	19.84	57.3	12.72	5.69	3.94	32.16	12.04	4.63	29.13	11.84	119.59	132.02	18.09	133.19	77.82	90.95	103.31	108.66	115.59	81.46	239.29
TEAK016852	TEAK016852	151.24	76.73	81.84	84.38	66.28	194.87	169.83	117.34	190.04	75.54	79.7	82.17	81.03	65.07	66.08	59.44	46.6	67.97	68.86	82.61	62.6	66.65	78.8	80.41	79.05	143.53	104.44	77.28	121.02	99.69	112.37	87.8	82.36	132.42	126.71	153.18
TEAK037583	TEAK037583	150.99	127.23	48.03	111.15	48.77	164.81	52.73	109.71	59.81	480.56	1048.85	671.97	391.76	638.88	470.54	252.73	164.97	615.95	647.31	373.07	429.4	733.97	663.3	340.89	587.96	288.44	283.03	564.55	156.79	393.5	280.32	541.44	782.02	150.03	240.41	59.27
TEAK016926	TEAK016926	150.94	307.19	172.8	240	174.6	199.01	105.91	124.07	111.45	211.56	303.07	231.91	205.06	265.79	266.87	192.41	97.48	227.27	264.7	220.99	216.73	233.18	240.54	121.83	249.4	149.07	175.78	153.56	119.19	239.43	205.69	189.7	279.38	215.78	231.24	156.19
TEAK014211	TEAK014211	150.91	23.9	19.8	33.42	20.6	37.03	22.48	25.31	29.94	29.65	45.6	46.59	44.24	21.55	14.45	31.48	26.27	27.27	26.73	24.83	23.41	32.99	23.39	36.63	31.39	17.71	24.34	20.68	16.85	23.63	13.04	24.59	22.86	14.65	9.13	30.71
TEAK030536	TEAK030536	150.72	246.3	502.21	287.44	551.32	110.77	402.34	173.24	206.13	300.87	571.79	268.01	202.53	669.14	548.99	434.74	328.11	384.83	352.37	772.29	773	485.24	575.57	378.61	435.11	210.83	257.96	476.98	392.61	564.01	312.6	330.21	357.63	62.83	115.37	39.4
TEAK030202	TEAK030202	150.47	146.43	100.7	150	187.43	111.46	118.61	176.63	116.69	195.39	176.31	190.23	197.8	136.02	144.86	215.36	208.89	182.87	218.69	191.1	155.81	196.1	179.06	166.78	195	113.09	92.76	176.4	85.1	205.57	211.74	262.48	240.64	174.04	195.32	156.36
TEAK039854	TEAK039854	150.4	321.47	467.64	284.76	414.36	121.2	115.39	137.99	109.75	458.05	246.71	280.72	517.2	337.5	253.81	322.66	456.24	227.59	259.47	247	205.31	305.6	296.08	349.9	332.88	291.14	400.23	303.07	392.08	310.85	263.33	323.37	267.05	207.09	194.05	199.66
TEAK000703	TEAK000703	150.32	135.68	104.71	138.92	179.76	130.92	172.16	258.48	219.55	140.78	121.13	112.49	169.92	155.47	180.72	158.19	166.58	162.34	131.99	135.87	157.78	165.48	161.45	146.11	179.48	129.45	117.91	178.72	139.72	212.49	124.86	137.02	118.94	96.79	88.42	92.24
TEAK000254	TEAK000254	149.69	166.85	195.09	153.21	181.18	93.34	145.09	132.62	124.82	208.91	241.42	190.38	237.45	164.06	172.49	277.61	238.86	177.43	130.66	168.94	156.85	156.48	164.34	216.71	185.73	229.09	140.52	157.72	140.1	159.68	169.34	151.44	150.52	168.18	163.89	112.34
TEAK028399	TEAK028399	149.65	172.16	175.54	226.75	149.16	108.89	186.76	259.52	203.96	285.06	195.9	190.79	289.03	191.2	249.44	256.65	197.95	187.32	262.18	208.75	147.42	170.7	201.54	261.3	310.1	255.99	169.62	239.89	135.82	289.44	347.71	244.96	267.45	123.63	198.87	98.19
TEAK001495	TEAK001495	149.61	185.8	189.71	208.33	373.24	247.76	305.5	343.55	221.51	209.88	101.46	126.9	212.72	173.21	218.86	250.27	409.92	191.66	154.69	201.46	223.47	266.89	227.86	195.62	237.93	122.63	135.81	167.27	153.73	198.37	200.67	219.15	155.01	144.84	124.44	167.03
TEAK029752	TEAK029752	149.34	134.62	173.49	165.54	168.36	211.72	205.7	206.84	192.21	191.55	202.7	211.88	220.02	117.18	164.99	169.79	138.96	179.88	169.44	186.7	151.73	143.96	174.47	189.6	180.82	246.85	244.89	220.54	218.07	227.56	219.3	188.73	173.17	131.61	178.68	125
TEAK022499	TEAK022499	148.89	171.35	154.15	138.71	178.93	113.13	128.81	162.87	113.45	271.95	217.05	205.33	217.01	186.91	161.32	196.88	197.19	162.77	192.47	203.85	162.54	170.74	193.51	179.45	220.33	107.22	138.37	164.53	93.33	209.38	252.57	223.85	247.28	109.75	140.9	51.16
TEAK034353	TEAK034353	148.77	60.24	680.67	66.59	183.42	17.63	37.84	35.63	27.58	157.09	98.13	73.01	95.5	39.57	80.99	119.71	69.74	56.86	61.34	64.66	63.82	24.14	72.57	189.66	58.91	655.06	274.59	112.91	652.43	42.61	95.5	65.74	69.07	78.92	126.78	37.66
TEAK019362	TEAK019362	148.54	154.64	80.42	297.17	145.92	116.14	122.71	220.51	73.36	207.85	230.98	178.87	212.76	211	179.23	319.81	430.31	286.79	326.52	251	241.24	272.24	282.13	256.51	319.27	118.56	57.85	240.19	40.08	332.14	254.56	402.31	422.32	325.96	265.99	367.34
TEAK003242	TEAK003242	148.38	147.13	81	116.66	114.86	112.79	93.92	118.69	107.97	96.95	76.37	105.26	108.54	175.21	167.46	149.46	119.74	136.66	116	111.61	138.1	147.76	164.29	124.6	129.49	119.22	54.14	98.35	40.04	145.55	154.57	188.5	146.62	143.81	121.88	75.12
TEAK002225	TEAK002225	148.3	129.98	157.22	147.94	149.09	144.89	192.17	161.06	224.52	164.81	189.67	172.31	166.83	89.56	142.05	113.19	114.22	153.95	136.47	138.5	104.23	113.46	107.3	132.92	175.56	180.51	194.37	156.38	164.22	142.38	128.77	130.29	160.76	144.7	106.42	132.52
TEAK025769	TEAK025769	148.26	118.3	142.67	85.79	175.93	158.05	143.52	170.49	162.42	240	105.66	150.2	259.82	84.97	88.83	124.19	164.33	84.01	72.27	97.17	105.77	85.63	105.42	126.9	81.42	187.16	194.37	84.32	229.71	116.41	131.52	104.18	93.43	110.71	104.31	174.3
TEAK026638	TEAK026638	148.19	126.68	200.51	119.76	183.2	269.12	204.39	137.08	264.99	49.01	81.47	57.85	62.99	124.98	109.53	49.13	97.08	81.92	74.39	76.86	89.59	84.19	98.01	69.59	70.38	159.43	106.69	108.54	131.48	84.21	56.31	76.89	47.05	201.3	197.28	304.7
TEAK024868	TEAK024868	148.14	108.59	93.14	133.08	152.91	240.28	236.52	364.33	271.95	276.7	121.96	169.75	217.72	241.87	220.46	257.38	296.3	150.93	118.58	181.68	295.29	228.39	297.15	132.03	206.08	149.82	54.41	123.85	133.09	328.89	296.27	287.89	217.46	161.18	113.84	130.8
TEAK019270	TEAK019270	148.06	46	34.65	40.82	36.82	99.26	73.25	57.53	86.44	31.83	67.86	79.51	50.83	57.57	39.39	20.91	24.9	64.63	59.75	35.32	42.5	52.96	50.13	50.37	43.88	87.63	80.73	76.9	73.21	52.26	53.02	51.65	48.36	76.25	72.13	64.65
TEAK014632	TEAK014632	147.94	168.33	142.82	158.32	106.06	124.64	106.19	118.88	129.18	115.31	191.05	149.74	103.88	192.26	166.8	150.64	104.04	189.16	204.77	150.39	182.71	199.64	203.97	151.34	174.12	124.18	125.51	174.65	98.23	156.98	138.61	149.94	161.2	181.83	169.89	150.66
TEAK021886	TEAK021886	147.9	202.1	304.31	184.77	249.89	172.03	111.6	167.46	139.39	222.85	153.89	247.5	218.65	140.03	176.86	153.17	147.71	156.71	153.23	139.63	110.08	111.54	120.01	240.29	155.12	441.56	390.84	249.16	349.29	189.33	207.81	176.39	145.09	203.77	454.44	571.44
TEAK037992	TEAK037992	147.86	196.25	228.24	363.1	229.59	225.1	120.38	104.02	160.03	96.47	106.51	155.92	140.64	82.42	80.47	93.99	269.07	86.44	68.86	83.39	74.7	69.41	80.48	139.17	63.6	182.29	170.37	103.39	126.59	78.27	90.83	64.17	77.31	1336.21	590.21	1350.76
TEAK010844	TEAK010844	147.86	153.59	30.07	233.95	37.13	26.31	33.82	60.13	49.18	50.89	98.68	76.3	25.63	138.36	125.07	153.41	118.77	145.36	213.81	102.12	152.82	183.59	189.04	122.49	206.77	52.17	51.27	170.7	21.03	59.53	80.02	84.59	167.45	94.47	93.25	55.75
TEAK032202	TEAK032202	147.79	207	121.87	185.49	90.19	94.33	113.48	141.61	147.18	221.53	394.5	308.55	132.87	192.64	160.99	187.76	110.27	273.45	291.39	199.01	143.9	171.71	223.62	179.93	226.87	105.06	192.93	239.93	119.28	212.29	218.62	263.7	376.63	404.82	407.65	214.08
TEAK016471	TEAK016471	147.5	44.33	54.35	46.74	49.75	55.09	110.87	89.13	122.29	92.46	88.17	75.72	108.36	30.84	50.91	57.92	78.06	60.33	69.47	71.68	31.91	39.66	43.21	95.12	73.25	100.99	126.39	56.56	166.32	109.97	117.4	82.45	110.28	91.41	81.27	59.12
TEAK001143	TEAK001143	147.5	277.38	296.49	327.98	314.2	212.06	316.05	277.43	190.97	489.9	338.33	442.55	471.46	279.23	262.05	283.84	358.68	333.74	334.6	385.85	250.72	278.19	307.31	336.74	363.45	274.75	434.23	366.18	386.79	378.98	443.54	368.68	377.23	236.31	281.15	209.17
TEAK028237	TEAK028237	147.46	145.57	150.26	198.75	80.4	170.76	170.27	177.4	189.18	160.66	310.81	256.94	182.6	209.49	192.55	157.14	87.26	260.87	282.32	156.06	199.49	235.33	233.63	168.52	207.27	141.47	195.68	250.46	160.25	273.66	221.66	220.84	293.54	241.23	285.85	214.42
TEAK034737	TEAK034737	147.43	103.34	128.83	128.03	170.06	157.64	244.83	208.71	225.27	222.16	112.49	136.18	234.65	43.49	64.69	86.44	137.65	81.13	71.11	103.84	67.4	49.81	54.22	87.88	97.86	113.29	124.09	92.65	145.21	222.99	225.97	196.34	147.17	196.97	195.38	294.82
TEAK028532	TEAK028532	147.29	129.08	131.36	116.96	202.47	138.36	188.67	202.73	188.07	198.1	117.71	141.64	171.31	102.74	122.56	151.86	208.43	115.74	106.17	136.51	103.06	102.04	109.73	121.96	122.08	151.02	151.26	110.74	144.52	152.72	145.89	136.5	133.63	140.25	117.87	253.1
TEAK007922	TEAK007922	147.22	216.78	259.08	216.04	241.71	170.66	142.88	177.11	148.14	124.3	177.8	156.8	143.13	255.6	248.63	108.81	132.15	151.89	192.54	153.83	172.23	189.72	182.78	190.19	170.76	204.5	201.41	217.43	183.68	195.14	163.38	174.59	153.76	133.76	165.71	118
TEAK001988	TEAK001988	146.77	203.63	114.61	187.99	156.76	85.27	86.52	102.94	88.54	104.61	132.12	124.47	85	205.15	172.84	182.33	143.3	165.96	211.72	167	172.27	198.07	185.82	153.17	161.01	91.2	111.69	135.87	74.04	126.45	121.03	168.64	146.78	74.05	85.39	55.51
TEAK004922	TEAK004922	146.58	139.51	134.05	130.45	153.8	139.16	213.46	209.05	156.49	203.03	183.66	195.21	256.35	115.96	125.86	173.82	180.88	157.74	151.54	174.9	124.83	130.21	117.54	178.21	157.54	151.17	108.85	158.75	109.6	257.48	224.84	212.23	172.09	184.48	166.15	148.82
TEAK005229	TEAK005229	146.35	83.53	116.65	75.93	72.02	142.05	112.78	80.79	116.29	250	261.2	355.01	320.19	88.4	87.99	45.56	32.01	123.03	108.29	115.38	74.26	76.16	96.65	116.2	106.66	183.12	196.97	121.8	175.76	158.43	153.21	118.82	117.9	247.21	255.43	235.17
TEAK039734	TEAK039734	146.3	106.49	107.15	151.82	86.68	183.69	235.26	174.04	134.76	363.56	238.86	254.44	409.53	143.46	114.24	108.14	120.63	169.55	118.18	95.7	101.71	102.45	105.97	178.01	199.7	151.38	184.33	92.22	163.1	256.36	242.51	180.37	97.39	95.81	157.32	101.78
TEAK029810	TEAK029810	146.26	296.33	1029.35	416.61	922.45	312.62	361.1	255.7	201.68	60.49	56.7	59.57	48.79	33.87	60.58	136.38	289.91	47.19	38.86	36.7	139.65	64.58	54.78	89.54	59.71	165.44	98.63	54.58	122.92	42.18	49.62	84.36	115.88	357.86	224.7	1662.95
TEAK009078	TEAK009078	146.13	24.32	51.18	35.52	38.54	35.46	44.88	32.77	60.17	13.89	12.45	18.88	15.47	14.98	12.35	7.35	15.54	16.81	10.04	11.49	12.83	10.1	10.4	18.46	12.91	47.29	26.87	17.3	15.86	13.27	15.53	13.37	15.38	103.97	68.28	155.79
TEAK011465	TEAK011465	145.7	122.89	137.39	178.32	144.63	35.97	62.59	48.29	68.31	100.85	113.09	111.58	97.9	118.97	186.7	90.18	72.31	205.53	145.97	140.01	214.27	178.59	171.58	162.83	205.65	136.28	115.95	171.94	109.18	111.83	76.62	101.49	89.04	86.85	84.46	113.82
TEAK026758	TEAK026758	145.69	215.54	164.67	168.9	135.02	117.28	94.66	115.77	100.4	95.12	168.87	166.88	103.68	225.59	238.74	116.52	89.27	232.12	211.16	146.67	201.48	235.93	197.74	163.03	188.23	126.89	111.2	177.76	73.87	157.09	125.89	197.44	158.93	146.14	164.46	130.51
TEAK004431	TEAK004431	145.46	52.2	74.33	82.51	54.45	44.79	80.23	102.22	70.8	180.03	189.18	169.84	135.12	80.91	128.58	183.87	147.86	164.45	155.92	142.39	108.49	104.15	109.37	129.97	175.69	95.12	136.83	137.3	130.43	153.88	168.7	173.04	199.05	95.87	82.08	51.9
TEAK034265	TEAK034265	145.45	253.71	130.39	153.77	104.93	154.32	86.82	131.9	116.7	110.22	285.65	205.9	117.9	258.21	193.77	159.2	106.67	284.94	307.4	169.02	224.52	266.92	283.93	215.36	227.32	144.89	147.83	238.71	90.82	162.63	103.78	192.92	229.71	269.14	271.29	142.55
TEAK017969	TEAK017969	145.33	137.37	122.42	174.49	189.65	312.67	243.76	249.26	250.93	254.1	196.92	231.55	233.22	124.56	128.85	159.53	169.61	198.56	162.68	246.78	169.18	180.77	137.55	164	178.77	82.62	144.53	147.53	135.19	299.52	284.88	270.85	231.66	194.68	141.29	172.86
TEAK012926	TEAK012926	145.28	51.48	62.29	90.78	96.64	82.46	109.42	100.74	103.46	121.08	89.54	80.16	112.72	68.13	72.11	84.31	113.65	68.35	75.42	81.45	64.09	69.76	77.22	84	72.11	59.07	65.45	80.79	63.46	100	96.55	101.83	93.39	72.31	96.31	68.31
TEAK015181	TEAK015181	145.22	156.95	94.94	213.32	139.49	88.27	60.23	198.19	74.73	278.16	201.65	208.91	131.83	156.7	153.19	246.52	261.54	189.44	269.12	208.35	148.95	174.61	205.9	200.14	254.91	72.76	112.64	219.46	66.48	257.82	303.45	269.18	252.93	317.62	408.93	174.01
TEAK008597	TEAK008597	144.95	361.62	561.17	194.75	566.35	144.57	253.49	202.88	173.65	1418.21	772.31	976.64	1634.13	275.61	293.46	353.08	443.29	317.86	394.62	552.24	210.11	230.47	219.01	461.9	321.9	435.7	554.98	374.2	699.2	489.17	421.89	336.22	303.28	197.45	345.68	128.65
TEAK019583	TEAK019583	144.86	27.54	239.84	29.9	152.64	85.41	71.68	31.32	70.07	76.25	20.18	37.06	58.82	37.78	70.31	35.63	55.43	36.8	56.08	116.16	116.65	39.28	93.44	106.39	35.91	199.14	91.99	61.71	200.25	48.7	68.41	27.56	8.38	3.76	0	12.77
TEAK017908	TEAK017908	144.53	142.53	107.82	101.37	128.41	202.62	189.83	294.52	229.32	106.91	99.82	131.92	133.24	101.76	120.79	116.59	100.15	134.72	141.15	120.73	85.37	93.36	103.5	126	147.8	132.82	116.54	153.63	92.49	185	181.51	196.86	131.09	134.64	139.97	96.12
TEAK016512	TEAK016512	144.28	93.67	101.24	115.21	110.1	57.08	98.84	94.63	88.39	165.86	122.69	126.97	94.81	137.98	131.15	206	137.25	151.96	165.86	165.17	145.12	129.56	155.88	143.17	164.61	81.9	64.8	99.17	55.93	107.48	182.7	131.68	195.62	96.53	101.18	42.28
TEAK037218	TEAK037218	144.26	203.74	131.14	231.65	169.39	144.82	180.27	168.24	156.21	99.98	115.44	117.72	103.4	227.04	243.61	186.85	174.72	212.62	226.04	167.44	222.96	254.8	211.88	145.37	236.63	109.44	85.15	184	53.67	156.03	190.78	189.16	156	105.78	107.77	111.58
TEAK021574	TEAK021574	144.21	31.24	64.64	44.37	71.29	55.72	21.55	24.62	36.42	70.9	37	79.81	130.43	20.04	23.28	18.39	27.81	11.43	8.58	27.18	21.11	17.98	15.33	43.23	14.26	113.9	47.77	22.48	67.59	22.67	23.2	19.75	11.62	245.06	129.19	555.85
TEAK022912	TEAK022912	144.12	133.57	116.1	124.47	162.96	211.27	217.78	253.35	206.08	188.29	120.32	152.63	204.35	106.67	118.88	126.82	153.86	136.68	135.08	149.9	100.88	118.81	97.73	149.69	146.9	152.83	116.08	133.16	106.25	279.88	260.34	274	168.46	133.09	144.66	131.1
TEAK034736	TEAK034736	144.12	364.16	661.7	179.44	568.65	202.42	186.16	175.92	179.47	225.82	71.27	95.11	199.84	320.24	346.49	198.49	349.65	91.18	167.39	273.19	275.58	225.88	272.87	193.04	167.54	254.29	590.5	243.57	673.2	156.99	218.83	102.98	40.91	23.8	38	21.81
TEAK004069	TEAK004069	144.07	102.89	96.74	96.16	98.97	138.69	135.77	106.37	124.89	99.58	106.15	93.65	86.59	85.65	94.72	77.78	75.39	91.02	78.91	80.04	92.84	78.87	93.86	85.05	71.36	93.84	84.61	75.36	75.36	117.31	119.1	102.07	98.68	138.44	161.96	146.75
TEAK005287	TEAK005287	143.95	154.59	247.84	175	229.15	110.27	175.82	162.48	118.41	178.52	152.73	174.84	161.61	217.37	204.42	236.98	233.63	178.25	156.85	186.27	238.37	221.37	266.03	183.51	242.17	140.26	161.93	207.74	158.08	172.66	228.86	202.3	191.77	108.56	164.38	100.71
TEAK034293	TEAK034293	143.92	177.99	158.57	165.16	284.64	59.66	86.27	111.75	87.34	217.31	135.91	139.8	188.4	160.98	174.16	248.1	294.27	159.92	163.46	209.1	177.73	153.79	155.49	181.23	192.76	113.43	144.67	147.21	139.39	154.68	192.86	208.36	154.53	102.13	105.19	93.2
TEAK030881	TEAK030881	143.84	141.27	90.19	137.41	118.98	28.69	15.74	51.16	22.78	80.33	75.98	75.4	67.43	71.64	85.65	133.96	115.44	106.7	98.23	97.12	63.81	87.89	76.24	108.57	110.05	88.24	68.67	95.39	47.46	82.15	67.08	93.42	97.13	73.1	69.21	39.8
TEAK001288	TEAK001288	143.77	128.32	133.61	134.03	197.46	123.56	124.98	125.9	102.86	92.01	63.93	72.55	105.24	83.19	114.48	122.25	206.02	105.51	74.94	129.19	105.15	90.2	88.94	137.03	121.03	153.3	127.55	118.71	114.76	137.28	190.56	134.53	97.61	180.38	177.44	339.37
TEAK031133	TEAK031133	143.76	201.98	295.08	234.91	454.47	122.03	156.04	130.71	180.78	49.19	55.93	34.23	30.08	22.98	38.19	95.81	287.26	31.2	21.02	38.51	60.07	34.03	29.16	94.07	37.23	94.09	31	38.35	56.48	102.89	77.42	80.48	57.1	122.15	70.98	284.4
TEAK025411	TEAK025411	143.74	121.48	113.85	102.22	116.62	204.92	253.32	200.34	199.12	178.87	125.84	161.6	221.3	116.68	105.11	117.33	122.37	104.78	111.68	128.42	109.48	114.42	98.48	155.69	100.69	147.67	105.22	110.98	99.15	185.05	198.76	153.8	134.26	129.15	117.11	89.46
TEAK025754	TEAK025754	143.69	61.09	26.85	46.49	25.71	39.17	36.49	54.7	41.43	42.91	64.15	75.52	60.9	41.39	48.88	78.82	66.1	109.34	111.3	76.77	53.42	69.02	73.18	68.61	118.83	71.28	54.94	65.21	39.31	58.09	56.13	76.61	85.14	30.02	28.6	5.8
TEAK001935	TEAK001935	143.66	143.62	230.54	136.01	134.56	127.85	158.01	145.77	189.46	68.94	58.67	57.12	46.4	139.39	125.48	94.04	104.12	73.03	119.88	179.31	177.18	133.39	107.02	110.79	100.44	59.29	64.53	93.77	84.99	118.65	199.67	120.3	78.1	50.25	52.06	34.69
TEAK006839	TEAK006839	143.61	145.39	103.57	206.42	188.58	75.08	82.77	120.99	78.23	180.42	197.24	223.26	149.13	136.67	200.79	204.99	190.7	201.68	184.18	223.76	142.55	135.57	176.8	184.02	241.11	127.93	181.96	208.12	133.16	199.68	208.94	231.38	229.82	148.68	144.89	136.32
TEAK035415	TEAK035415	143.5	27.15	179.89	34.14	59.69	174.03	224.35	149.37	196.69	72.79	72.88	59.47	42.6	36.26	17.44	36.57	40.71	31.57	33.83	50.84	44.71	25.05	30.87	36.85	49.29	43.51	70.6	37.7	97.24	91.31	126.69	71.99	75.44	77.62	87.98	40.97
TEAK019557	TEAK019557	143.43	180.18	187.3	185.06	195.98	278.57	197.59	183.06	236.34	74.44	85.61	96.8	83.39	111.24	104.83	51.97	69.55	101.57	93.76	84.26	98.44	88.54	79.3	90.39	94.5	126.02	172.47	105.89	166.92	112.33	130.69	109.31	78.63	372.12	321.73	444.37
TEAK003548	TEAK003548	143.34	113.9	110.03	101.18	92.41	266.86	199.48	137.15	172.08	86.02	124.19	145.58	144.11	153.41	87.59	51.2	73.2	98.15	100.15	73.11	87.55	106.1	103.74	66.54	73.58	90.31	115.16	101.42	116.43	128.15	151.73	103.49	88.03	436.66	270.55	385.37
TEAK031038	TEAK031038	143.21	23.53	90.74	21.19	35.46	136.96	246.22	68.68	292.59	33.45	55.79	48.78	28.89	8.13	23.5	10.87	10.83	11.65	6.4	8.75	16.2	6.84	16.52	57.12	4.86	363.17	28.04	56.77	59.07	31.09	30.83	18.53	11.45	70.9	79.65	277.97
TEAK027898	TEAK027898	143.1	197.38	248.4	241.48	388.03	165.94	376.2	253.91	266.34	403.91	252.27	300.62	448.56	290.22	359.02	503	646.99	248.37	246.78	433.71	446.25	362.76	290.4	226.63	280.86	110.9	131.87	206.79	197.57	296.4	393.02	326.67	265.09	122.63	126.36	100.83
TEAK002936	TEAK002936	143.06	126.16	100.38	88.07	183.66	87.9	73.48	118.78	73.26	111.1	71.59	105.52	113.94	83.42	97.94	113.37	144.41	94.32	81.36	89.84	74.85	99.83	93.93	95.5	102.67	94.1	107.36	94.62	113.79	99.65	88.08	119.96	108.12	170.17	127.65	143.94
TEAK037018	TEAK037018	143.06	48.28	23.96	32.81	34.04	57.41	44.67	39.18	59.22	31.22	29.01	29.36	35.6	22.41	27.1	23.71	26.46	37.87	30.25	43.78	33.64	28.68	22.46	53.37	27.74	57.5	33.33	37.44	22.17	43.01	48.43	43.69	42.89	20.58	28.92	21.59
TEAK017356	TEAK017356	143.02	77.13	164.73	98.23	150.67	67.34	44.15	35.73	30.29	42.76	31.39	23.45	31.86	12.17	34.39	46.66	133.73	14.29	20.61	27.51	43.7	19.39	28.32	68.53	11.49	115.84	97.51	57.17	118.17	18.57	22.17	25.16	29.37	60.2	229.83	239.79
TEAK005550	TEAK005550	142.95	46.7	73.81	47.32	30.62	79.26	93.13	63.3	77.62	57.59	96.32	86.97	53.18	36.63	38.61	21.56	22.27	62.08	40.09	43.56	40.59	30.85	28.39	40.4	39.17	70.71	75.73	47.23	64.17	83.78	70.47	58.75	67.16	59.14	49.8	48.44
TEAK012187	TEAK012187	142.63	47.76	102.08	38.94	99.61	28.43	38.49	16.32	26.85	28.1	13.92	23.18	15.59	22.69	34.9	21.14	18.76	22.22	16.96	36.84	58.07	18.41	41.15	36.51	18.82	113.05	54.06	41.22	70.07	19.42	27.53	14.51	14.33	58.75	94.64	300.62
TEAK032544	TEAK032544	142.61	15.69	19.21	23.05	41.84	21.26	103.92	31.35	77.15	30.46	24.22	15.96	25.98	9.79	24.38	22.79	43.78	24.17	13.19	29.53	28.7	10.25	10.13	17.62	10.42	26.25	64.79	21.5	65.85	16.86	25.81	20.68	21.51	82.27	25.05	194.64
TEAK025185	TEAK025185	142.54	108.59	103.44	141.78	100.78	186.29	168.99	136.47	203.9	89.68	87.5	103.15	93.54	85.34	107.28	84.86	117.85	104.56	113.59	113.74	97.83	90.76	107.57	114.23	96.37	126.02	130.28	106.86	112.92	121.6	148.13	110.27	130.58	361.94	286.25	267.51
TEAK006076	TEAK006076	142.5	111.65	135.9	112.21	129.43	83.52	123.29	65.8	112.2	207.53	139.02	74.91	72.01	83.81	111.97	123.78	141.1	105.47	100	113.86	115.15	62.61	141.23	128.1	140.76	146.45	191.9	124.61	183.17	102.51	128.11	65.91	173.61	145	99.01	160.17
TEAK034049	TEAK034049	142.37	171.6	132.85	272.03	113.87	179.01	131.73	261.33	150.97	441.49	350.51	288.53	340.44	202.22	208.67	361.98	290.06	323.92	331.53	294.16	233.13	285.02	283.26	277.95	446.07	162.38	181.01	292.69	108.14	378.86	273.92	314.1	435.51	349.72	421.9	237.45
TEAK023033	TEAK023033	142.33	162.23	115.46	117.3	182.53	169.79	105.61	211.13	154.7	166.7	103.07	134.59	204.91	94.73	118.03	121.22	148.95	91.91	108	84.62	57.17	81.78	68.18	123.78	125.56	153.02	152.2	115.77	129.6	162.87	178.93	183.04	120.49	202.83	182.58	254.96
TEAK022204	TEAK022204	142.32	81.45	116.31	71.23	126.96	78.67	114.72	105.25	118.25	84.9	80.14	100.1	102.34	55.37	84.03	81.1	86.95	112.25	92.5	127.35	76.89	75.53	57.94	94.6	78.35	84.31	67.41	85.28	71.04	107.92	107.95	119.09	87.08	81.03	63.2	70.45
TEAK012472	TEAK012472	142.32	12.27	7.24	18.21	13.11	29.37	33.73	37.99	39.82	14.16	10.85	9.82	8.76	16.27	11.48	20.44	14.87	11.69	12.62	8.97	9.25	13.63	13.82	15.58	14.66	11.77	15.53	17.84	13	10.16	11.03	11.62	16.68	56.15	33.93	23.62
TEAK008450	TEAK008450	142.13	246.47	181.65	163.69	248.46	255.35	218.17	284.9	230.04	132.17	116.8	157.29	155.8	177.89	205.66	186.18	159.73	184.59	175.56	196.66	169.81	205.84	172.85	197.99	175.82	207.55	196.39	180.44	177.93	201.87	205.19	225.97	151.13	132.41	149.7	122.72
TEAK028401	TEAK028401	142.05	106.74	90.76	117.11	168.21	178.35	115.88	203.73	127.09	220.35	109.63	120.49	263.42	162.9	149.36	154.32	235.59	128.49	108.52	129.27	132.51	154.86	130.15	153.36	144.25	144.13	102.68	123.06	95.28	192.78	165.24	175.72	134.8	103.47	107.09	106.13
TEAK015307	TEAK015307	142.01	62.45	269.64	70.22	282.99	262.03	217.96	60.19	120.09	39.7	36.95	44.58	29.42	4.44	5.88	1.26	3.31	24.63	5.71	17.81	6.7	5.06	2.25	31.74	6.83	218.12	138.01	45.45	161.42	48.98	86.75	65.31	35.26	705.58	1099.42	2659.03
TEAK025686	TEAK025686	141.97	51.06	25.94	45.35	34.41	44.29	29.59	30.71	34.77	51.13	64.78	62.83	43.12	31.23	32.92	23.71	19.8	36.34	42.07	38.44	24.45	26.98	34.45	51.01	36.18	144.83	223.49	67.69	211.7	58.91	54.63	45.76	66.86	630.22	1345.2	933.24
TEAK001517	TEAK001517	141.88	110.85	141.64	85.18	95.21	152.65	154.71	114.53	174.12	75.75	116.61	112.93	79.21	110.61	99	45.58	38	94.29	96.66	82.22	97.53	87.46	89.69	92.23	60.56	156.08	145.04	106.81	127.14	85.56	80.22	66.44	76.24	110.12	117.85	102.45
TEAK033310	TEAK033310	141.88	103.12	97.26	108.16	183.71	115.67	129.68	272.35	146.96	166.53	78.23	78.23	179.98	132.97	175.13	156.53	223.5	93.27	99.81	97.76	105.68	138.77	119.22	125.28	164.09	113.23	75.46	137.38	86.77	213.99	141.6	131.76	96.9	96.76	105.65	105.32
TEAK034408	TEAK034408	141.79	290.28	334.52	176.69	141.24	67.51	8.55	364.55	27.76	45.61	1.39	15.41	90.38	381.42	302.61	59.97	291.36	19.12	530.15	217.83	127.19	429.59	518.56	428.11	237.78	431.53	647.93	353.07	229.59	135.2	14.23	5.73	2.18	5.85	18.55	0
TEAK028006	TEAK028006	141.74	277.39	218.66	228.84	235.03	147.29	163.56	176.02	157.06	146.28	147.38	156.01	159.67	242.93	205.47	206.89	200.73	179.24	205.3	206.02	155.28	193.13	181.63	199.09	224.98	215.22	239.52	201.93	189.76	241.55	315.55	252.1	192.7	154.9	179.29	140.82
TEAK020240	TEAK020240	141.71	62.81	57.58	48.46	62.34	93.36	93.57	105.71	73.15	76.49	143.85	87.18	64.62	55.96	58.66	80.17	74.48	70.51	77.2	70.13	74.99	70.55	58.04	69.25	67.99	34.42	48.51	46.92	48.91	80.72	82.71	99.77	80.53	41.67	54.74	25.39
TEAK012371	TEAK012371	141.66	9.02	9.16	24.56	9.98	6.16	2.66	0.49	2.81	17.9	15.76	10.32	31.33	519.02	17.08	19.74	32.86	20.28	23.82	23.67	4.56	8.19	13.69	24.67	28.73	93.41	13.35	20.54	11.34	36.89	23.35	16.05	32.91	37.99	25.11	25.94
TEAK038038	TEAK038038	141.64	151.17	94.9	169.42	97.5	36.87	52.76	116.67	42.48	193.97	278.92	112.26	113.85	221.05	161.26	217.99	198.56	244.46	253.8	181.85	185.28	212.45	237.03	183.1	168.54	83.52	134.21	197.6	86.23	123.62	175.98	185.16	258.28	253.6	262.3	54.22
TEAK032817	TEAK032817	141.64	163.41	78.07	157.84	80.57	160.03	113.25	164.18	155.5	80.48	108.61	105.28	57.99	178.99	179.77	104.47	78.2	175.36	183.68	108.93	155.47	198.59	171.89	138.59	159.1	95.04	123.71	184.42	89.89	105.16	113.1	129.69	160.42	45.77	70.84	61.43
TEAK004326	TEAK004326	141.55	204.99	275.18	146.18	286.45	235.52	337.74	321.87	294.32	400.08	149.79	179.21	314.06	186.57	173.07	186.4	359.62	124.54	117.43	165.26	156.51	136.45	117.41	139.31	141.23	197.38	189.15	129.52	191.79	265.21	301.81	158.25	187.11	120.45	159.71	107.03
TEAK020270	TEAK020270	141.4	58.65	95.06	59.88	63.45	122.77	115.13	140.39	88.84	101.73	121.62	111.78	96.28	118.3	86.03	82.74	69.77	50.79	51.83	42.5	102.96	97.04	109.93	75.83	69.33	108.57	127.62	103.98	118.54	105.65	85.23	58.21	74.3	83.02	71.96	66.61
TEAK024867	TEAK024867	141.15	99.09	146.66	68.68	143.14	251.04	326.43	281.67	356.37	289.32	162.8	207.69	278.03	75.18	111.21	117.02	143.66	122.52	94.11	150.78	77.08	83.1	69.77	134.18	119.27	185.68	160.9	111.7	168.36	224.34	240.2	184.66	167.38	244.55	186.78	260.79
TEAK027708	TEAK027708	141.11	78.67	83.04	83.97	40.43	172.77	129.5	150.79	143.82	91	159.81	100.52	84.53	104.48	90.53	42.05	30.14	117.42	130.83	65.84	75.91	98.25	115.67	84.5	95.08	107.09	85.69	121.61	68.83	127.57	90.79	118.09	112.03	101.18	124.1	90.37
TEAK037783	TEAK037783	140.86	74.21	77.78	53.35	64.08	93.2	93.58	74.69	98.57	53.07	76.29	65.86	52.58	83.53	77.8	51.88	60.77	78.22	79.81	70.2	76.8	80.34	58.07	71.15	65.41	53.24	70.54	61.82	59.93	62.4	52.58	62.53	65.27	85.2	65.99	84.24
TEAK009224	TEAK009224	140.84	164.69	186.32	105.39	131.64	181.51	193.36	159.26	192.34	188.76	244.12	348.07	301.55	167.41	161.85	112.58	68.4	145.07	132.23	175.84	139.85	141.91	123.8	210.07	97.76	433.87	335.92	204.45	397.17	153.62	148.76	129.99	113.76	154.89	149.7	255.02
TEAK019306	TEAK019306	140.8	213.42	119.03	242.69	167.89	124.26	45.26	36.81	48.76	36.03	37.79	0	23.46	36.18	27.6	16.68	56.38	64.82	36.95	37.23	29.73	33.98	59.48	119.04	42.92	90.11	72.76	44.65	71.28	42.92	102.37	7.46	66.78	377.64	192.74	183.91
TEAK038450	TEAK038450	140.54	24.35	17.66	22.17	23.27	41.26	72.17	37.17	79.66	40.31	32.72	37.35	41.32	21.18	19.8	28.14	23.82	19.7	23	26.59	29.2	22.22	21.85	21.82	28.7	27.21	28.12	27.34	38	47.87	43.92	30.47	28.1	71.1	40.29	87.41
TEAK004503	TEAK004503	140.52	21.02	13.41	21.12	17	142.68	295.12	203.55	192.51	133.95	151.34	133.43	119.88	20.76	20.23	25.24	22.18	53.83	32.8	40.94	25.58	35.28	23.93	23.48	33.5	17.74	22.68	30.37	22.01	191.71	176.33	183.77	190.32	182.49	166.17	139.83
TEAK030214	TEAK030214	140.41	143.74	344.94	196.77	249.83	52.7	132.07	109.49	109.8	74.98	67.23	62.35	49.63	127.46	127.83	126.38	121.99	114.75	124.6	159.69	152.86	112.49	99.82	111.92	197.62	66.6	81.51	161.79	132.28	123.67	181.25	140.84	154.52	50.52	53.36	85.45
TEAK030725	TEAK030725	140.28	88.73	92.23	65.44	59.03	86.77	83.38	69.56	105.02	52.88	85.28	74.23	51.1	84.22	73.96	36.74	41.9	73.91	78.82	60.96	70.65	71.6	58.13	75.75	56.29	74.42	86.59	69.07	77.01	69.7	55.99	66.6	69.23	82.69	78.68	67.92
TEAK005176	TEAK005176	140.26	297.69	218.48	361.96	263.61	232.02	152.61	277.18	142.29	485.24	376.28	417.78	386.51	340.03	317.55	547.55	480.3	436.48	411.87	415.3	389.97	366.3	432.91	387.33	464.02	180.45	309.74	295.15	252.91	298.11	315.78	390.52	432.62	340.86	277.81	188.74
TEAK032425	TEAK032425	140.23	546.31	652.37	688.45	1327.23	185.12	256.38	280.58	149.35	387.6	246.74	335.95	341.64	739.57	641.61	551.15	750.11	451.29	486.28	684.59	510.09	638.36	531.52	421.78	526.02	206.06	178.02	435.23	209.59	545.45	773.18	630.07	448.93	208.07	286.02	231.49
TEAK035664	TEAK035664	140.21	51.76	51.29	45.19	44.59	89.52	100.06	76.53	115.9	40.9	45.77	49.71	36.45	48.44	53.15	57.4	39.19	71.4	58.81	67.73	70.23	61.36	49.77	59.76	47.97	52.78	61.31	52.71	54.05	46.4	51.06	56.47	49.97	88.54	62.59	57.52
TEAK013483	TEAK013483	140.16	195.21	331.2	240.51	313.88	128.9	70.23	45.82	84.84	34.15	30.93	44.04	48.54	23.05	24.89	35.43	116.27	25.49	22.56	27.98	22.2	27.96	18.76	52.47	18.08	146.13	80.64	45.66	115.5	32.99	33.35	30.23	27.06	512.98	691.55	698.53
TEAK008649	TEAK008649	140.15	88.45	103.8	65.05	81.85	179.48	293.97	144.76	215.67	110.09	93.31	140.24	121.25	69.23	67.51	72.39	65.4	81.99	72.59	91.7	67.69	61.1	71.84	96.73	56.93	153.64	121.75	100.86	135.82	139.43	149.45	109.61	88.36	75.4	102.99	83.45
TEAK003499	TEAK003499	140.09	50.02	47.89	37.22	45.91	53.03	99.12	76.66	94.94	86.78	78.98	102.72	90.67	79.87	58.36	59.38	45.58	74.85	84.24	73.01	73.3	58.74	67.9	77.95	74.6	76.01	129.11	70.13	70.35	76.27	99.64	82.49	89.95	13.44	23.41	22.9
TEAK027782	TEAK027782	139.96	108.48	136.86	144.31	139.43	192.98	361.67	343.34	263.93	340.63	242.32	201.12	316.02	113.55	129.99	227.28	222.91	173.74	192.06	223.71	99.01	116.41	122.32	192.48	245.78	141.16	142.96	225.25	124.68	340.82	357.21	255.91	296.69	212.62	282.66	208.37
TEAK016939	TEAK016939	139.92	164.47	107.85	147.54	115.66	202.85	208.65	195.34	223.09	196.74	208.7	177.37	164.37	158.6	141.32	220.05	135.73	223.01	211.09	187.46	183.55	196.7	187.57	171.16	250.19	112.21	110.48	189.34	70.91	234.75	266.69	243.39	236.67	106.08	202.04	79.18
TEAK041252	TEAK041252	139.91	12.39	0	39.09	0.89	39.84	25.47	31.03	46.54	25.12	35.05	17.77	1.01	4.43	7.41	22.11	8.47	15.75	28.04	3.07	0	3.97	3.33	14.12	27.06	5.15	3.82	31.33	0	14.52	19.86	26.9	36.49	159.81	136.98	51.37
TEAK035075	TEAK035075	139.88	120.01	168.8	129.69	177.99	240.53	335.9	277.1	313.18	328.31	149.1	182.94	335.85	97.29	120.23	147.87	179.7	126.18	100.2	144.42	110.42	87.41	100.99	161.88	114.3	181.36	196.41	123.85	200.26	202.35	239.35	167.66	153.67	130.64	138.83	127.06
TEAK009966	TEAK009966	139.85	119.24	76.38	128.41	103.73	93.75	91.11	170.74	162.17	72.06	87.59	82.51	90.3	112.33	191.94	78.28	59.76	131.49	118.13	77.4	114.99	115.1	113.68	113.87	128.88	151.65	107.58	181.26	128.42	149.29	110.45	130.13	87.99	80.13	76.89	123.94
TEAK006718	TEAK006718	139.64	337.31	475.68	427.54	767.82	114.95	244.98	246.31	172.01	266.78	211.24	239.56	301.62	226.21	336.79	261.95	372.35	264.96	294.59	401.68	260.2	281.2	248.38	348.45	511.74	281.13	230.53	382.02	285.42	328.42	373.78	346.34	285.4	122.81	163.82	122.57
TEAK021904	TEAK021904	139.54	137.81	203.37	136.6	238.76	166.04	180.59	274.86	181.28	173.78	114.87	146.68	158.65	55.02	84.77	113.82	171.54	97.18	93.09	114.73	79.7	69.71	73.21	160.97	109.27	173.34	144.18	105.71	198.98	171.82	196.68	143.89	112.25	205.01	278.57	206.38
TEAK015014	TEAK015014	139.47	3.93	4.31	20.16	9.01	34.33	48.44	26.01	29.09	4.72	2.35	2.57	0.92	3.98	5.33	1.4	0.56	0.85	1.01	0	3.41	1.41	0.94	1.1	1.33	6.19	12.68	0.82	22.13	0.6	3.82	1.25	0.84	97.55	17.71	119.51
TEAK032924	TEAK032924	139.32	162.93	589.06	304.14	604.21	656.21	845.06	943.67	832.4	89.17	81.55	52.43	91.93	20.12	29.57	177.49	435.27	24.02	25.81	32.27	163.25	99.17	34.55	67	66.05	89.01	90.97	94.6	98.69	49.11	58.88	87.84	94.6	643.24	259.64	1010.55
TEAK036992	TEAK036992	139.24	80.18	133.6	133.67	120.25	153.8	119.66	117.96	204	333.87	224.97	207.61	326.66	51.33	98.19	102.59	122.74	313.45	97.55	133.84	63.58	54.11	117	370.63	113.63	282.13	440.52	158.41	265.83	318.49	113.77	251.52	50.52	398.65	286.95	299.75
TEAK000012	TEAK000012	139.22	42.16	36.55	35.05	33.82	128.39	148.42	111.66	116.16	57.38	46.95	48.01	54.77	38.2	33.93	32.33	25.03	43.36	39.61	54.36	33.35	36.46	29.51	42.79	50.26	51.18	64.34	46.22	62.39	75.36	103.34	65.14	52.75	47.99	41.23	38
TEAK001070	TEAK001070	139.19	88.37	79.4	70.31	69.39	88.35	96.29	86.11	91.18	86.38	114.12	95.71	86.81	97.44	83.88	94.8	61.36	85.87	92.4	84.87	91.05	99	99.94	88.49	101.31	102.04	87.99	88.25	84.36	114.89	124.75	117.27	122.28	129.23	157.63	88.51
TEAK020522	TEAK020522	139.19	134.18	107.85	109.13	105.29	178.36	195.21	158.96	233.17	106.03	129.6	121.74	93.04	105.78	100.3	100.33	67.12	109.03	113.78	120.47	114.69	97.68	108.41	109.04	111.24	127.04	166.12	122	138.71	118.67	148.72	106.85	130.48	89.5	87.59	65.51
TEAK017566	TEAK017566	139.04	167.28	122.12	119	99.49	131.34	192.78	130.99	156.48	105.68	271.86	228.45	196.32	259.62	283.24	168.99	134.84	281.66	227.86	230.05	261.19	254.35	338.64	207.93	225.51	168.94	180.46	201.24	130.68	237.91	211.66	220.89	268.83	132.18	168.74	138.65
TEAK016860	TEAK016860	139.03	111.35	127.06	115.65	57.71	213.43	158.72	167.75	157.04	126.07	292.98	192.18	129.41	166.04	129.42	72.29	42.23	149.95	161.08	103.94	125.41	122.47	142.76	133.38	135.22	126.3	123.31	165.47	93.63	174.64	130.52	169.23	161.34	174.27	206.83	129.99
TEAK035943	TEAK035943	138.94	13.84	118.47	15.42	58.38	12.36	59.07	34.51	24.07	13.99	8.19	6.81	3.47	11.36	15.46	10.64	7.12	11.23	13.18	16.28	14.4	7.59	15.49	6.25	7.46	7.75	3.96	27.57	4	12.57	23.98	12.59	10	91.26	62.53	51.25
TEAK011198	TEAK011198	138.84	115.69	107.19	75.41	125.88	112.66	110.86	90.94	112.62	83.23	61.32	74.98	69.74	89	81.12	101.95	91.57	69.33	67.71	93.35	98.02	78.58	76.96	71.44	68.38	63.3	89.44	63.53	76.41	55.41	69.76	59.18	58.68	126.18	73.2	94.55
TEAK013021	TEAK013021	138.68	107.28	69.53	65.35	64.67	67.54	70.37	36.77	64.4	197.16	211.6	197.05	237.05	74.91	85.5	106.47	75.28	96.13	104.08	99.16	99.54	84.78	91.52	119.86	55.04	128.38	44.31	71.8	56.85	151.95	147.51	145.04	100.45	97.94	116.05	61.51
TEAK004183	TEAK004183	138.61	190.87	166.65	162.67	173.87	200.89	134.67	201.97	170.45	102.11	98.31	119.16	98.83	215	222.92	176.98	141.03	213.37	184.65	169.73	194.76	239.05	201.63	148.7	207.15	151.14	165.66	201.78	145.89	146.78	137.2	172.64	126.61	111.47	98.8	148.1
TEAK038103	TEAK038103	138.57	107.95	82.66	152.34	117.12	118.6	111.86	119.4	94.45	210.05	191.32	174.55	195.72	100.23	125.78	162.22	151.12	131.21	133.36	115.01	119.07	132.49	147.65	124.45	160.15	87.62	114.7	148.25	120.15	182.48	170.57	160.6	159.77	163.85	201.64	114.7
TEAK002084	TEAK002084	138.27	134.52	160.65	188.49	111.74	77.62	110.82	120.92	108.92	73.48	180.98	126.16	46.26	200.98	295.18	172.86	131.9	242.29	172.95	164.51	267.37	209.89	226.18	106.83	199.22	96.85	90.27	174.6	60.74	138.39	80.88	152.11	183.65	152.58	98.87	191.66
TEAK003357	TEAK003357	138.16	17.58	27.9	26.22	21.18	269.83	255.19	152.93	259.27	73.74	51.92	71.71	77.15	8.8	11.86	8.62	7.48	18.54	11.82	33.19	10.42	8.89	13.54	27.03	12.58	59.98	50.19	24.49	56.29	57.59	88.32	48.37	31.43	174.37	205.69	169.86
TEAK030748	TEAK030748	138.1	95.6	76.91	91.46	45.45	101.12	94.75	71.81	86.48	64.15	120.29	103.71	55.26	109.56	102.43	68.75	50.49	123.02	135.61	98.39	116.04	103.31	111.99	89.62	90.08	74.46	102.18	111.38	81.12	80.15	75.14	80.83	130.04	96.54	113.17	58.8
TEAK036916	TEAK036916	137.88	173.27	117.42	142.55	193.04	119.22	93.58	63.61	81.57	80.41	60	67.3	81.49	70.31	59.32	99.04	186.78	89.08	71.38	106.35	91.37	77.4	55.15	108.86	77.65	45.6	60.59	48.21	54.29	70.62	68.89	58.08	59.58	78.05	80.24	39.42
TEAK003106	TEAK003106	137.82	106.03	88.85	128.62	158.77	68.23	89.2	225.18	115.03	126.41	80.88	78.88	154.61	59.62	126.16	108.34	184.71	94.23	87.29	118.25	87.19	100.83	75.51	138.93	151.32	116.46	84.03	154.15	130.89	140.22	103.54	118.45	55.56	92.44	78.07	70.22
TEAK025287	TEAK025287	137.82	143.34	113.95	138.59	194.88	145.62	228.71	177.76	179.79	203.19	182.36	258.74	345.12	86.54	161.67	248.71	162.18	164.55	201.92	193.71	78.36	150.31	209.43	222.89	255.21	157.89	161.95	208.92	143.9	212.98	304.26	203.28	316.66	119.2	105.61	84.87
TEAK006152	TEAK006152	137.56	26.19	46.57	22.09	44.25	32.78	21.3	21.03	18.23	16.04	40.61	39.59	29.65	27.78	26.96	24.08	19.06	14.26	18.11	13.17	23.97	30.76	25.82	27.39	18.51	42.46	38.61	18.73	42.05	20.16	17.69	18.02	9.22	42.29	33.57	114.88
TEAK035556	TEAK035556	137.56	201.02	205.18	202.15	191.53	107.23	148.9	165.85	126.65	239.5	200.02	219.84	257.33	219.07	221.11	257.68	261.87	240.18	264.3	230.04	197.13	228.25	211.2	208.86	286.9	159.78	194.65	223.78	172.83	215.53	232.83	239.18	282.4	176.85	183.93	140.56
TEAK037177	TEAK037177	137.55	139.78	181.21	137.34	200.68	190.43	257.44	253.71	220.9	243.85	180.05	195.12	274.58	106	124.65	139.81	157.89	126.02	108.63	167.93	133.81	115.52	126.49	152.47	150.41	214.38	202	145.1	218.44	212.05	216.58	184.85	174.24	170.91	171.11	180.33
TEAK028069	TEAK028069	137.29	201.58	159.84	150.67	147.96	136.55	133.59	149.63	148.52	154.07	127.8	150.74	145.59	168.15	152.25	150.97	148.02	147.73	139.49	157.3	144.4	143.54	126.67	165.21	141.86	132.98	157.23	137.69	131.71	156.9	174.9	156.76	125	84.51	101.7	85.5
TEAK036692	TEAK036692	137.22	120.18	110.07	109.23	181.45	128.78	149.62	193.93	159.32	157.46	103.75	136.69	190.75	97.95	136.86	162.08	203.62	152.14	133.52	165.74	127.14	135.24	102.92	163.51	148.45	137.64	122.88	145.66	126.17	186.53	166.41	197.18	132.16	139.91	137.95	102.44
TEAK005190	TEAK005190	137.05	44.92	53.5	53.9	45.05	46.41	75.92	51.53	66.71	117.59	105.83	103.01	72.6	46.07	51.47	87.23	63.58	70.78	72.76	83.65	64.93	54	56.81	64.38	68.31	40.23	46.02	58.91	36.1	89.76	85.87	94.64	123.37	122.78	130.13	73.74
TEAK029835	TEAK029835	137.03	112.36	102.79	100.22	89.44	219.75	181.77	205.45	217.87	106.12	139.13	143.8	90.6	117.73	109.14	93.37	63.58	133.89	135.7	107.58	113.39	119.13	110.57	106.65	114.97	85.09	102.45	134.01	76.67	193.19	230.46	200.49	186.82	135.99	168.76	124.74
TEAK038924	TEAK038924	136.94	85.52	158.46	80.53	128.55	121.95	243.51	92.61	249.32	151.66	102.19	131.07	128.53	64.02	127.14	60.13	53.17	63.58	63.07	116.57	102.92	69.92	74.31	91.82	53.72	186.11	177.39	81.53	202.26	81.6	149.51	87.92	92.17	20.41	23.18	28.77
TEAK036568	TEAK036568	136.85	87.24	133.95	97.73	81.92	206.55	213.42	142.04	207.94	101.47	136.41	125.09	117.49	107.55	120.3	74.02	50.34	105.19	100.65	97.36	97.7	90.32	118.24	123.28	95.21	238.8	201.03	135.34	200.41	128.27	144.28	115.79	123.39	125.14	135.1	151.81
TEAK007449	TEAK007449	136.77	171.18	163.28	254.49	373.87	50.16	35.24	107.89	36.09	106.25	73.07	66.98	105.37	273.45	432.41	446.05	591.56	324.09	270.36	235.64	516.62	547.14	537.08	218.8	580.8	158.89	105.67	363.49	177.3	151.7	113.01	128.88	124.25	73.86	65.66	186.21
TEAK022600	TEAK022600	136.68	10.17	9.46	10.21	13.87	22.21	32.47	28.42	44.89	10.36	8.19	6.91	7.39	12.44	7.77	15.14	5.13	5.82	3.43	4.06	16.86	10.43	10.5	7.5	12.91	9.51	7.6	9.42	13.76	18.16	11.66	5.76	9	126.38	46.28	26.75
TEAK040974	TEAK040974	136.66	50.65	63.22	41.32	54.55	150.95	175.83	144.15	180.08	105.21	109.42	98.97	86.49	43.66	46.19	62.45	42.74	69.35	47.91	63.95	41.57	40.03	44.59	67.27	51.5	69.58	115.73	52.17	131.4	119.61	124.08	114.4	103.94	142.28	148.81	110.26
TEAK034332	TEAK034332	136.63	56.04	31.66	94.36	45.81	572.06	419.97	249.16	370.23	254.49	172.76	188.02	217.96	60.8	30.23	46.39	112.28	82.49	50.34	57.84	50.07	85.72	40.43	36.47	89.02	18.95	23.85	46.13	21.53	163.1	190.38	165.93	188.89	1487.16	556.17	601.22
TEAK026126	TEAK026126	136.56	63.98	107.58	35.09	63.18	265.46	301.78	266.36	298.45	159.13	170.72	157.47	216.73	68.26	53.57	53.75	39.96	88.3	73.24	83.11	64.77	53.93	56.69	119.07	68.84	234.77	173.34	103.32	152.65	159.12	128.09	135.53	89.68	129.3	150.93	109.56
TEAK033771	TEAK033771	136.39	116.21	152.21	175.78	117.47	97.63	137.74	97.25	128.52	120.5	213.09	169.48	142.46	151.95	172.42	99.59	74.02	126.19	96.98	102.92	148.46	103.3	128.01	104.82	137.96	184.05	233.54	179.53	318.93	134.9	112.17	96	114.58	90.05	117.84	105.98
TEAK001170	TEAK001170	136.38	142.78	103.2	226.24	132.18	89.58	89.15	98.11	65.79	206.46	230.12	197.5	141.63	145.67	164.82	258.49	217.9	203.03	218.91	191.12	167.53	166.81	199.11	226.16	288.39	168.43	152.43	252.33	177.58	195.47	188.97	220.08	225.81	213.82	235.25	122.28
TEAK019666	TEAK019666	136.37	81.01	318.28	92.01	257.95	226.86	283.54	301.82	244.55	221.01	167.57	206.27	208.14	140.26	143.66	124.69	118.59	96.81	133.43	245.32	161.89	133.65	144.81	195.56	88.96	156.27	128.58	138.03	244.92	362.9	376.46	327.01	143.54	68.55	180.7	43.93
TEAK023506	TEAK023506	136.33	192.3	272.92	188.45	199.46	176.46	173.34	111.83	159.47	122.3	201.26	178.15	126.22	255.74	324.59	125.63	110.34	234.89	188.81	205.25	242.09	252.46	235.31	171.2	212.4	169.97	153.91	194.59	184.11	150.6	180.36	145.01	175.87	53.27	64.45	57.64
TEAK015025	TEAK015025	136.27	110.58	132.41	132.47	132.48	100.4	99.44	110.77	117.64	146.36	104.58	129.4	138.69	89.6	112.97	128.32	137.19	113.07	114.9	134.21	107.15	109.32	123.83	131.84	143.78	119.54	114.74	99.07	116.8	112.24	126.09	125.88	149.64	95.63	79.97	85.81
TEAK002912	TEAK002912	136.26	140.27	193.81	202.74	224.18	171.79	201.83	211.36	146.47	384.78	196.41	238.82	399.73	159.13	190.37	243.63	310.64	220.18	175.31	242.54	190.48	215.97	201.55	230.26	282.73	206.76	233.31	206.56	259.24	270.41	253.52	250.63	209.53	137.01	164.88	155.75
TEAK020432	TEAK020432	136.2	2100.38	3119.33	2244.42	1784.92	711.64	389.77	303.36	291.44	104.57	130.6	95	93.34	115.92	161.46	562.52	1297.36	132.4	102.24	120.21	262.3	153.78	123.82	398.87	99.43	253.28	157.4	139.85	128.2	292.35	255.91	693.48	773.74	320.04	368.72	594.7
TEAK039553	TEAK039553	136.07	119.4	239.99	96.52	160.9	249.13	383.12	253.13	302.9	119.87	109.25	147.65	117.73	96.67	123.69	81.09	65.9	88.9	92.79	101.4	121.27	104	91.26	102.62	104.64	152.96	172.75	124.33	257.84	182.43	225.06	116.08	95.96	70.98	76.95	108.78
TEAK005775	TEAK005775	135.91	79.93	84.85	86.9	74.27	94.55	158.33	99.42	140.2	110.71	116.26	115.49	85.64	71.53	77.96	96.16	64.85	109.1	101.32	131.51	97.54	84.89	78.8	91.71	91.63	51.52	60.36	91.37	48.2	161.18	199.73	146.25	158.36	58.9	98.94	40.41
TEAK012628	TEAK012628	135.86	84.04	68.22	64.21	56.66	52.71	81.93	122.47	85.47	201.92	110.97	71.16	79.32	71.66	50.27	93.61	55.29	102.82	94.29	114.32	112.06	99.97	39.99	95	60.91	52.88	66.72	73.71	28.19	101.31	157.91	118.64	114.77	107.1	157.65	40.71
TEAK032301	TEAK032301	135.83	214.43	72.69	185.96	100	100.32	107.79	77.21	82.02	171.95	164.03	181.17	141.2	178.39	190.43	192.12	243.16	259.97	244.56	300.55	208.73	225.99	151.6	117.73	249.19	87.87	149.63	145.17	106.81	148.74	315.85	171.48	279.79	49.46	59.55	65.36
TEAK005920	TEAK005920	135.61	228.08	206.09	202.04	264.05	157.42	188.22	159.87	155.75	203.5	188.26	162.09	216.75	212.63	253.64	252.67	224.04	269.5	261.32	287.06	254.6	254.98	255.3	202.05	320.81	138.95	171.6	207.16	207.1	247.32	256.24	212.33	247.39	133.21	120.66	105.06
TEAK015545	TEAK015545	135.55	178.09	116.67	96.43	91.86	62.82	48.74	65.77	60.52	86.77	132.07	95.88	65.45	191.34	120.04	84.48	69.11	119.95	141.94	105.4	121.85	149.02	129.69	112.11	81.16	69.76	94.46	116.83	60.08	87.35	72.06	94.44	128.42	113.45	130.53	53.73
[truncated: 32,966 more rows]
