# Supplementary material for: Long-term cold, freezing and drought: overlapping and specific regulatory mechanisms and signal transduction in tea plant (Camellia sinensis (L.) Kuntze)
Source: Front Plant Sci. 2023 May 10;14:1145793. doi: 10.3389/fpls.2023.1145793 (PMC10206121; doi:10.3389/fpls.2023.1145793)
Supplement: Supplementary Table 4 — Correlation of DEGs. [file Table_4.xlsx]

## Sheet: Лист1
Table S1.
Expression correlation table of selected differentially expressed genes related to photo-perception, signal transduction and cell wall remodeling pathways. The Pearson correlation coefficients are given. Positive (red) and negative (blue) correlations are highlighted in color. Significant values in pairwise comparisons (P<0.05 at N=3) are marked in bold and underlined.
ID C. sinensis	TEAK003357	TEAK005001	TEAK035949	TEAK004123	TEAK035064	TEAK034673	TEAK023639	TEAK030864	TEAK028625	TEAK034437	TEAK021471	TEAK001196	TEAK002999	TEAK019529	TEAK015133	TEAK034001	TEAK028038	TEAK023638	TEAK026063	TEAK003040	TEAK012335	TEAK021180	TEAK025352	TEAK028131	TEAK023258	TEAK033009	TEAK021733	TEAK021109	TEAK016865	TEAK040678	TEAK001567	TEAK028901	TEAK022796	TEAK022553	TEAK022253	TEAK006523	TEAK002727	TEAK023889	TEAK008451	TEAK018624	TEAK027477	TEAK009735	TEAK025911	TEAK028829	TEAK032317	TEAK033895	TEAK004370	TEAK002753	TEAK030344
TEAK003357	1	0.999721	0.999341	0.998982	0.998603	0.998587	0.998051	0.995742	0.993586	0.989783	0.986793	0.983543	0.981769	0.978025	0.973093	0.969779	0.960736	0.959779	0.959459	0.955743	0.951557	0.94392	0.935848	0.92272	0.918827	0.917559	0.910982	0.880158	0.870273	0.865467	0.84862	0.842717	0.798985	0.775555	0.77088	0.751839	0.716071	0.685844	0.646319	0.567234	0.535676	0.511645	0.462408	0.457327	0.432549	0.312119	0.182181	0.0996162	0.00200104
TEAK005001	0.999721	1	0.999919	0.999768	0.997077	0.999563	0.999245	0.993289	0.99064	0.986143	0.990341	0.987533	0.97701	0.982673	0.967385	0.975267	0.953921	0.966138	0.95254	0.96242	0.958548	0.935865	0.927271	0.913366	0.909257	0.90792	0.900994	0.868711	0.858406	0.853403	0.835899	0.829777	0.812954	0.760441	0.755633	0.736069	0.699398	0.702827	0.628131	0.586511	0.515599	0.491226	0.441355	0.436212	0.411151	0.289612	0.158925	0.0761063	-0.021599
TEAK035949	0.999341	0.999919	1	0.999961	0.996026	0.999858	0.999658	0.991739	0.988826	0.983956	0.992023	0.989453	0.974223	0.984948	0.964089	0.977996	0.950032	0.969338	0.948597	0.965792	0.96209	0.931313	0.92244	0.90812	0.903896	0.902523	0.895411	0.862348	0.85182	0.846713	0.828859	0.822621	0.820286	0.75213	0.747251	0.727411	0.690262	0.711807	0.618196	0.596753	0.504672	0.480121	0.42992	0.424746	0.399538	0.277429	0.146371	0.0634335	-0.0342978
TEAK004123	0.998982	0.999768	0.999961	1	0.995202	0.999968	0.99985	0.990569	0.987473	0.982343	0.993096	0.990692	0.972194	0.986435	0.961708	0.979799	0.947241	0.971468	0.945767	0.968043	0.964459	0.928063	0.918997	0.904391	0.900087	0.898688	0.891447	0.857847	0.847165	0.841985	0.823891	0.817572	0.8253	0.746286	0.741359	0.721328	0.683851	0.717977	0.611237	0.60381	0.497036	0.472363	0.421937	0.416742	0.391434	0.268942	0.137637	0.0546258	-0.0431143
TEAK035064	0.998603	0.997077	0.996026	0.995202	1	0.994384	0.993358	0.999222	0.998173	0.995935	0.976854	0.97262	0.990442	0.96564	0.98391	0.95553	0.974057	0.9436	0.973014	0.93886	0.933977	0.96005	0.953164	0.941802	0.9384	0.937289	0.931506	0.904014	0.895088	0.890733	0.875391	0.869991	0.766088	0.807834	0.803466	0.785634	0.75196	0.646425	0.685743	0.522917	0.579554	0.556337	0.508621	0.503686	0.479593	0.361891	0.23389	0.152062	0.0548465
TEAK034673	0.998587	0.999563	0.999858	0.999968	0.994384	1	0.999957	0.989436	0.986173	0.980809	0.994006	0.991754	0.970282	0.987722	0.959476	0.981374	0.944636	0.973342	0.943128	0.970026	0.96655	0.925042	0.915801	0.900934	0.896558	0.895136	0.887779	0.853692	0.84287	0.837625	0.819312	0.812921	0.829809	0.740916	0.735945	0.715742	0.677969	0.723545	0.60486	0.610193	0.49005	0.465268	0.414641	0.409427	0.38403	0.261197	0.129677	0.0466039	-0.0511376
TEAK023639	0.998051	0.999245	0.999658	0.99985	0.993358	0.999957	1	0.988047	0.984591	0.978955	0.994979	0.992901	0.967992	0.98913	0.956816	0.983116	0.941547	0.97543	0.939999	0.972241	0.968891	0.921473	0.91203	0.896864	0.892405	0.890956	0.883465	0.848817	0.837835	0.832514	0.81395	0.807475	0.834958	0.734645	0.729624	0.709223	0.671111	0.729926	0.597436	0.617526	0.481931	0.457025	0.40617	0.400934	0.375436	0.252218	0.12046	0.0373224	-0.0604128
TEAK030864	0.995742	0.993289	0.991739	0.990569	0.999222	0.989436	0.988047	1	0.999779	0.998713	0.967658	0.962698	0.995111	0.95464	0.990191	0.943157	0.982224	0.929809	0.981357	0.924551	0.919159	0.970338	0.96435	0.954327	0.951297	0.950306	0.945125	0.92017	0.911976	0.907965	0.893774	0.888759	0.740144	0.83045	0.82632	0.809422	0.777372	0.615833	0.713913	0.488895	0.611241	0.588675	0.54218	0.537363	0.513826	0.398373	0.272051	0.190922	0.0941812
TEAK028625	0.993586	0.99064	0.988826	0.987473	0.998173	0.986173	0.984591	0.999779	1	0.999558	0.962146	0.956803	0.996966	0.948176	0.992907	0.935969	0.98595	0.921875	0.985177	0.916344	0.910684	0.975202	0.969695	0.960391	0.957562	0.956635	0.951779	0.92819	0.920391	0.916565	0.902997	0.89819	0.725858	0.841967	0.837966	0.821576	0.790412	0.59915	0.728462	0.470466	0.627729	0.605522	0.559708	0.554957	0.53173	0.417549	0.292201	0.211496	0.115069
TEAK034437	0.989783	0.986143	0.983956	0.982343	0.995935	0.980809	0.978955	0.998713	0.999558	1	0.953615	0.947733	0.99884	0.938307	0.996004	0.925084	0.990482	0.909943	0.989843	0.904031	0.897995	0.981352	0.976533	0.968253	0.96571	0.964875	0.960481	0.938846	0.931612	0.928053	0.915375	0.910867	0.70508	0.85764	0.853825	0.838168	0.80828	0.575074	0.748515	0.444015	0.650602	0.628923	0.584106	0.579451	0.556682	0.444388	0.320514	0.24047	0.144561
TEAK021471	0.986793	0.990341	0.992023	0.993096	0.976854	0.994006	0.994979	0.967658	0.962146	0.953615	1	0.99982	0.938013	0.99888	0.922919	0.996493	0.903103	0.992582	0.901133	0.990777	0.988796	0.87797	0.866404	0.848093	0.842763	0.841036	0.83214	0.791643	0.77899	0.772888	0.751721	0.744382	0.885843	0.663055	0.657518	0.635105	0.593543	0.794671	0.514178	0.693146	0.391817	0.365711	0.312674	0.307234	0.280789	0.154104	0.0205004	-0.0628789	-0.16001
TEAK001196	0.983543	0.987533	0.989453	0.990692	0.97262	0.991754	0.992901	0.962698	0.956803	0.947733	0.99982	1	0.93127	0.999598	0.91545	0.997901	0.894795	0.99471	0.892747	0.993169	0.99145	0.868731	0.856776	0.83789	0.8324	0.830623	0.821471	0.77991	0.766956	0.760712	0.739076	0.731581	0.894485	0.648736	0.643108	0.620339	0.57817	0.806043	0.497816	0.706695	0.374294	0.34799	0.2946	0.289127	0.262532	0.135334	0.00153143	-0.0817993	-0.178706
TEAK002999	0.981769	0.97701	0.974223	0.972194	0.990442	0.970282	0.967992	0.995111	0.996966	0.99884	0.938013	0.93127	1	0.920566	0.999149	0.905724	0.995961	0.888916	0.99554	0.882398	0.875765	0.98947	0.985771	0.979167	0.977092	0.976406	0.972771	0.954338	0.948034	0.944911	0.9337	0.929683	0.670115	0.881408	0.877902	0.863459	0.835696	0.535011	0.779579	0.400352	0.686416	0.665632	0.622514	0.618025	0.59604	0.487011	0.365757	0.286933	0.192042
TEAK019529	0.978025	0.982673	0.984948	0.986435	0.96564	0.987722	0.98913	0.95464	0.948176	0.938307	0.99888	0.999598	0.920566	1	0.903672	0.999336	0.881777	0.997222	0.879614	0.996078	0.99475	0.85434	0.841812	0.822078	0.816355	0.814502	0.804974	0.761853	0.748455	0.742004	0.719682	0.711959	0.906801	0.6269	0.621139	0.597853	0.554806	0.822498	0.473028	0.726469	0.347854	0.321271	0.267389	0.261871	0.235071	0.10719	-0.0268195	-0.110022	-0.206528
TEAK015133	0.973093	0.967385	0.964089	0.961708	0.98391	0.959476	0.956816	0.990191	0.992907	0.996004	0.922919	0.91545	0.999149	0.903672	1	0.887469	0.998817	0.869265	0.998584	0.86224	0.855108	0.994598	0.991865	0.986709	0.985039	0.984482	0.981503	0.965848	0.96035	0.957608	0.947674	0.944086	0.638929	0.900142	0.896906	0.88353	0.857637	0.499709	0.804748	0.362215	0.715827	0.695847	0.654265	0.649926	0.628652	0.522622	0.403834	0.326201	0.232358
TEAK034001	0.969779	0.975267	0.977996	0.979799	0.95553	0.981374	0.983116	0.943157	0.935969	0.925084	0.996493	0.997901	0.905724	0.999336	0.887469	1	0.864006	0.999274	0.861698	0.998641	0.997818	0.834836	0.821585	0.800786	0.794769	0.792822	0.782821	0.737745	0.723794	0.717085	0.693906	0.6859	0.921559	0.598096	0.592171	0.568248	0.524124	0.842676	0.440612	0.751026	0.313462	0.286553	0.232102	0.226532	0.199499	0.0708921	-0.063225	-0.146164	-0.242042
TEAK028038	0.960736	0.953921	0.950032	0.947241	0.974057	0.944636	0.941547	0.982224	0.98595	0.990482	0.903103	0.894795	0.995961	0.881777	0.998817	0.864006	1	0.844195	0.99999	0.836587	0.828883	0.998469	0.996882	0.993445	0.992254	0.991852	0.989652	0.977306	0.972773	0.970485	0.962079	0.959003	0.600761	0.920261	0.917351	0.905263	0.881632	0.456992	0.832666	0.316455	0.74894	0.729951	0.69027	0.686118	0.665729	0.563466	0.447848	0.371788	0.279385
TEAK023638	0.959779	0.966138	0.969338	0.971468	0.9436	0.973342	0.97543	0.929809	0.921875	0.909943	0.992582	0.99471	0.888916	0.997222	0.869265	0.999274	0.844195	1	0.841739	0.999901	0.999609	0.813256	0.799268	0.777384	0.771068	0.769026	0.758545	0.711488	0.696978	0.690008	0.665967	0.657676	0.935682	0.567126	0.561039	0.536484	0.491294	0.862578	0.406088	0.775638	0.277054	0.249842	0.194873	0.189257	0.162019	0.0328353	-0.101204	-0.18375	-0.278835
TEAK026063	0.959459	0.95254	0.948597	0.945767	0.973014	0.943128	0.939999	0.981357	0.985177	0.989843	0.901133	0.892747	0.99554	0.879614	0.998584	0.861698	0.99999	0.841739	1	0.834076	0.826319	0.998711	0.997232	0.993956	0.992811	0.992423	0.990297	0.978263	0.973821	0.971576	0.963314	0.960287	0.597104	0.922038	0.919159	0.907194	0.883778	0.452925	0.835186	0.31212	0.751958	0.733065	0.693567	0.689433	0.66913	0.567233	0.451926	0.376023	0.283767
TEAK003040	0.955743	0.96242	0.965792	0.968043	0.93886	0.970026	0.972241	0.924551	0.916344	0.904031	0.990777	0.993169	0.882398	0.996078	0.86224	0.998641	0.836587	0.999901	0.834076	1	0.999903	0.805006	0.790752	0.768477	0.762053	0.759976	0.749322	0.701553	0.686842	0.679779	0.655428	0.647036	0.940543	0.555508	0.549363	0.524584	0.479018	0.869596	0.393219	0.784422	0.263537	0.236224	0.181084	0.175453	0.14815	0.0188011	-0.115161	-0.197531	-0.292289
TEAK012335	0.951557	0.958548	0.96209	0.964459	0.933977	0.96655	0.968891	0.919159	0.910684	0.897995	0.988796	0.99145	0.875765	0.99475	0.855108	0.997818	0.828883	0.999609	0.826319	0.999903	1	0.796673	0.782157	0.759498	0.752968	0.750858	0.740034	0.691569	0.676662	0.669507	0.644855	0.636363	0.945179	0.543883	0.537682	0.512686	0.466757	0.876383	0.380387	0.792977	0.250088	0.222679	0.167381	0.161737	0.134374	0.00488618	-0.128972	-0.211153	-0.305569
TEAK021180	0.94392	0.935865	0.931313	0.928063	0.96005	0.925042	0.921473	0.970338	0.975202	0.981352	0.87797	0.868731	0.98947	0.85434	0.994598	0.834836	0.998469	0.813256	0.998711	0.805006	0.796673	1	0.99972	0.998246	0.997606	0.99738	0.996073	0.987526	0.984102	0.982338	0.975693	0.973209	0.555626	0.940495	0.937964	0.927376	0.906385	0.407097	0.86202	0.263505	0.784443	0.766637	0.729232	0.725304	0.705981	0.608296	0.496614	0.422563	0.332064
TEAK025352	0.935848	0.927271	0.92244	0.918997	0.953164	0.915801	0.91203	0.96435	0.969695	0.976533	0.866404	0.856776	0.985771	0.841812	0.991865	0.821585	0.996882	0.799268	0.997232	0.790752	0.782157	0.99972	1	0.999367	0.998962	0.998811	0.997888	0.990974	0.988027	0.986488	0.980602	0.978374	0.53581	0.948267	0.945901	0.935963	0.916121	0.385384	0.873765	0.24062	0.79889	0.781606	0.745209	0.741381	0.722531	0.626895	0.517	0.443877	0.354276
TEAK028131	0.92272	0.913366	0.90812	0.904391	0.941802	0.900934	0.896864	0.954327	0.960391	0.968253	0.848093	0.83789	0.979167	0.822078	0.986709	0.800786	0.993445	0.777384	0.993956	0.768477	0.759498	0.998246	0.999367	1	0.99995	0.999913	0.999567	0.995115	0.99289	0.991691	0.986954	0.985113	0.505436	0.95896	0.956844	0.947896	0.929802	0.352316	0.890512	0.205941	0.81978	0.8033	0.768458	0.764783	0.746666	0.654213	0.547122	0.475471	0.387317
TEAK023258	0.918827	0.909257	0.903896	0.900087	0.9384	0.896558	0.892405	0.951297	0.957562	0.96571	0.842763	0.8324	0.977092	0.816355	0.985039	0.794769	0.992254	0.771068	0.992811	0.762053	0.752968	0.997606	0.998962	0.99995	1	0.999995	0.999811	0.996051	0.994028	0.992926	0.988511	0.986779	0.496799	0.961742	0.959697	0.951028	0.933429	0.342958	0.895008	0.196164	0.825454	0.809204	0.774806	0.771175	0.753268	0.661728	0.555449	0.484228	0.396499
TEAK033009	0.917559	0.90792	0.902523	0.898688	0.937289	0.895136	0.890956	0.950306	0.956635	0.964875	0.841036	0.830623	0.976406	0.814502	0.984482	0.792822	0.991852	0.769026	0.992423	0.759976	0.750858	0.99738	0.998811	0.999913	0.999995	1	0.999868	0.99633	0.994372	0.993301	0.98899	0.987293	0.494019	0.962614	0.960591	0.952013	0.934573	0.33995	0.896431	0.193025	0.827257	0.811081	0.776825	0.773209	0.755369	0.664124	0.558107	0.487026	0.399435
TEAK021733	0.910982	0.900994	0.895411	0.891447	0.931506	0.887779	0.883465	0.945125	0.951779	0.960481	0.83214	0.821471	0.972771	0.804974	0.981503	0.782821	0.989652	0.758545	0.990297	0.749322	0.740034	0.996073	0.997888	0.999567	0.999811	0.999868	1	0.997588	0.995962	0.995046	0.991263	0.989743	0.479835	0.966886	0.964978	0.956857	0.940227	0.324634	0.90351	0.177066	0.836271	0.820472	0.786949	0.783405	0.765911	0.676177	0.571508	0.501144	0.414269
TEAK021109	0.880158	0.868711	0.862348	0.857847	0.904014	0.853692	0.848817	0.92017	0.92819	0.938846	0.791643	0.77991	0.954338	0.761853	0.965848	0.737745	0.977306	0.711488	0.978263	0.701553	0.691569	0.987526	0.990974	0.995115	0.996051	0.99633	0.997588	1	0.999791	0.999547	0.998027	0.997272	0.417783	0.982268	0.980859	0.974716	0.961596	0.258203	0.931076	0.108329	0.872311	0.858173	0.827876	0.824653	0.808689	0.725681	0.627085	0.559998	0.476441
TEAK016865	0.870273	0.858406	0.85182	0.847165	0.895088	0.84287	0.837835	0.911976	0.920391	0.931612	0.77899	0.766956	0.948034	0.748455	0.96035	0.723794	0.972773	0.696978	0.973821	0.686842	0.676662	0.984102	0.988027	0.99289	0.994028	0.994372	0.995962	0.999791	1	0.999953	0.999102	0.998572	0.399127	0.985894	0.984633	0.979079	0.967004	0.238404	0.938338	0.0879887	0.882122	0.868485	0.839167	0.836041	0.820542	0.739592	0.642874	0.576813	0.494311
TEAK040678	0.865467	0.853403	0.846713	0.841985	0.890733	0.837625	0.832514	0.907965	0.916565	0.928053	0.772888	0.760712	0.944911	0.742004	0.957608	0.717085	0.970485	0.690008	0.971576	0.679779	0.669507	0.982338	0.986488	0.991691	0.992926	0.993301	0.995046	0.999547	0.999953	1	0.999465	0.999042	0.390238	0.987467	0.986277	0.981002	0.969424	0.228998	0.941639	0.0783479	0.886637	0.87324	0.844389	0.84131	0.826033	0.746068	0.650254	0.584689	0.502697
TEAK001567	0.84862	0.835899	0.828859	0.823891	0.875391	0.819312	0.81395	0.893774	0.902997	0.915375	0.751721	0.739076	0.9337	0.719682	0.947674	0.693906	0.962079	0.665967	0.963314	0.655428	0.644855	0.975693	0.980602	0.986954	0.988511	0.98899	0.991263	0.998027	0.999102	0.999465	1	0.999939	0.359917	0.992101	0.991149	0.986822	0.976931	0.197039	0.952144	0.0457013	0.901288	0.88871	0.861459	0.858539	0.844025	0.767446	0.674753	0.610908	0.530701
TEAK028901	0.842717	0.829777	0.822621	0.817572	0.869991	0.812921	0.807475	0.888759	0.89819	0.910867	0.744382	0.731581	0.929683	0.711959	0.944086	0.6859	0.959003	0.657676	0.960287	0.647036	0.636363	0.973209	0.978374	0.985113	0.986779	0.987293	0.989743	0.997272	0.998572	0.999042	0.999939	1	0.349577	0.993427	0.992556	0.988551	0.979233	0.186184	0.955467	0.0346503	0.906024	0.893726	0.867023	0.864157	0.849904	0.77449	0.682874	0.619627	0.540042
TEAK022796	0.798985	0.812954	0.820286	0.8253	0.766088	0.829809	0.834958	0.740144	0.725858	0.70508	0.885843	0.894485	0.670115	0.906801	0.638929	0.921559	0.600761	0.935682	0.597104	0.940543	0.945179	0.555626	0.53581	0.505436	0.496799	0.494019	0.479835	0.417783	0.399127	0.390238	0.359917	0.349577	1	0.240036	0.232873	0.204209	0.15237	0.985611	0.0575281	0.948458	-0.0797984	-0.107883	-0.163741	-0.169384	-0.196584	-0.321931	-0.445728	-0.518768	-0.599751
TEAK022553	0.775555	0.760441	0.75213	0.746286	0.807834	0.740916	0.734645	0.83045	0.841967	0.85764	0.663055	0.648736	0.881408	0.6269	0.900142	0.598096	0.920261	0.567126	0.922038	0.555508	0.543883	0.940495	0.948267	0.95896	0.961742	0.962614	0.966886	0.982268	0.985894	0.987467	0.992101	0.993427	0.240036	1	0.999973	0.999325	0.996003	0.0724968	0.982965	-0.0799736	0.948514	0.939203	0.918358	0.916078	0.904634	0.841808	0.762007	0.705398	0.63283
TEAK022253	0.77088	0.755633	0.747251	0.741359	0.803466	0.735945	0.729624	0.82632	0.837966	0.853825	0.657518	0.643108	0.877902	0.621139	0.896906	0.592171	0.917351	0.561039	0.919159	0.549363	0.537682	0.937964	0.945901	0.956844	0.959697	0.960591	0.964978	0.980859	0.984633	0.986277	0.991149	0.992556	0.232873	0.999973	1	0.999569	0.996635	0.0651421	0.984293	-0.08732	0.950823	0.941708	0.921251	0.91901	0.907751	0.845765	0.76676	0.710604	0.638521
TEAK006523	0.751839	0.736069	0.727411	0.721328	0.785634	0.715742	0.709223	0.809422	0.821576	0.838168	0.635105	0.620339	0.863459	0.597853	0.88353	0.568248	0.905263	0.536484	0.907194	0.524584	0.512686	0.927376	0.935963	0.947896	0.951028	0.952013	0.956857	0.974716	0.979079	0.981002	0.986822	0.988551	0.204209	0.999325	0.999569	1	0.998612	0.0358053	0.989054	-0.116541	0.95951	0.951183	0.932278	0.930192	0.919681	0.861071	0.785283	0.730963	0.66085
TEAK002727	0.716071	0.699398	0.690262	0.683851	0.75196	0.677969	0.671111	0.777372	0.790412	0.80828	0.593543	0.57817	0.835696	0.554806	0.857637	0.524124	0.881632	0.491294	0.883778	0.479018	0.466757	0.906385	0.916121	0.929802	0.933429	0.934573	0.940227	0.961596	0.967004	0.969424	0.976931	0.979233	0.15237	0.996003	0.996635	0.998612	1	-0.0168761	0.995452	-0.168686	0.973013	0.966117	0.950035	0.948234	0.939085	0.886656	0.816801	0.765888	0.699459
TEAK023889	0.685844	0.702827	0.711807	0.717977	0.646425	0.723545	0.729926	0.615833	0.59915	0.575074	0.794671	0.806043	0.535011	0.822498	0.499709	0.842676	0.456992	0.862578	0.452925	0.869596	0.876383	0.407097	0.385384	0.352316	0.342958	0.33995	0.324634	0.258203	0.238404	0.228998	0.197039	0.186184	0.985611	0.0724968	0.0651421	0.0358053	-0.0168761	1	-0.112047	0.988376	-0.247138	-0.274371	-0.328131	-0.333531	-0.359485	-0.477328	-0.590622	-0.655808	-0.726375
TEAK008451	0.646319	0.628131	0.618196	0.611237	0.685743	0.60486	0.597436	0.713913	0.728462	0.748515	0.514178	0.497816	0.779579	0.473028	0.804748	0.440612	0.832666	0.406088	0.835186	0.393219	0.380387	0.86202	0.873765	0.890512	0.895008	0.896431	0.90351	0.931076	0.938338	0.941639	0.952144	0.955467	0.0575281	0.982965	0.984293	0.989054	0.995452	-0.112047	1	-0.261815	0.99057	0.986311	0.97545	0.974174	0.967554	0.926675	0.868044	0.823655	0.764359
TEAK018624	0.567234	0.586511	0.596753	0.60381	0.522917	0.610193	0.617526	0.488895	0.470466	0.444015	0.693146	0.706695	0.400352	0.726469	0.362215	0.751026	0.316455	0.775638	0.31212	0.784422	0.792977	0.263505	0.24062	0.205941	0.196164	0.193025	0.177066	0.108329	0.0879887	0.0783479	0.0457013	0.0346503	0.948458	-0.0799736	-0.08732	-0.116541	-0.168686	0.988376	-0.261815	1	-0.391577	-0.417375	-0.467927	-0.472977	-0.497171	-0.60537	-0.706436	-0.762955	-0.82242
TEAK027477	0.535676	0.515599	0.504672	0.497036	0.579554	0.49005	0.481931	0.611241	0.627729	0.650602	0.391817	0.374294	0.686416	0.347854	0.715827	0.313462	0.74894	0.277054	0.751958	0.263537	0.250088	0.784443	0.79889	0.81978	0.825454	0.827257	0.836271	0.872311	0.882122	0.886637	0.901288	0.906024	-0.0797984	0.948514	0.950823	0.95951	0.973013	-0.247138	0.99057	-0.391577	1	0.999602	0.996424	0.995924	0.993047	0.969433	0.927882	0.893585	0.845494
TEAK009735	0.511645	0.491226	0.480121	0.472363	0.556337	0.465268	0.457025	0.588675	0.605522	0.628923	0.365711	0.34799	0.665632	0.321271	0.695847	0.286553	0.729951	0.249842	0.733065	0.236224	0.222679	0.766637	0.781606	0.8033	0.809204	0.811081	0.820472	0.858173	0.868485	0.87324	0.88871	0.893726	-0.107883	0.939203	0.941708	0.951183	0.966117	-0.274371	0.986311	-0.417375	0.999602	1	0.998411	0.998072	0.995972	0.975968	0.93803	0.905891	0.860219
TEAK025911	0.462408	0.441355	0.42992	0.421937	0.508621	0.414641	0.40617	0.54218	0.559708	0.584106	0.312674	0.2946	0.622514	0.267389	0.654265	0.232102	0.69027	0.194873	0.693567	0.181084	0.167381	0.729232	0.745209	0.768458	0.774806	0.776825	0.786949	0.827876	0.839167	0.844389	0.861459	0.867023	-0.163741	0.918358	0.921251	0.932278	0.950035	-0.328131	0.97545	-0.467927	0.996424	0.998411	1	0.999984	0.999443	0.986698	0.956071	0.92832	0.887591
TEAK028829	0.457327	0.436212	0.424746	0.416742	0.503686	0.409427	0.400934	0.537363	0.554957	0.579451	0.307234	0.289127	0.618025	0.261871	0.649926	0.226532	0.686118	0.189257	0.689433	0.175453	0.161737	0.725304	0.741381	0.764783	0.771175	0.773209	0.783405	0.824653	0.836041	0.84131	0.858539	0.864157	-0.169384	0.916078	0.91901	0.930192	0.948234	-0.333531	0.974174	-0.472977	0.995924	0.998072	0.999984	1	0.999617	0.987612	0.957732	0.930432	0.890212
TEAK032317	0.432549	0.411151	0.399538	0.391434	0.479593	0.38403	0.375436	0.513826	0.53173	0.556682	0.280789	0.262532	0.59604	0.235071	0.628652	0.199499	0.665729	0.162019	0.66913	0.14815	0.134374	0.705981	0.722531	0.746666	0.753268	0.755369	0.765911	0.808689	0.820542	0.826033	0.844025	0.849904	-0.196584	0.904634	0.907751	0.919681	0.939085	-0.359485	0.967554	-0.497171	0.993047	0.995972	0.999443	0.999617	1	0.991575	0.965324	0.940215	0.902474
TEAK033895	0.312119	0.289612	0.277429	0.268942	0.361891	0.261197	0.252218	0.398373	0.417549	0.444388	0.154104	0.135334	0.487011	0.10719	0.522622	0.0708921	0.563466	0.0328353	0.567233	0.0188011	0.00488618	0.608296	0.626895	0.654213	0.661728	0.664124	0.676177	0.725681	0.739592	0.746068	0.767446	0.77449	-0.321931	0.841808	0.845765	0.861071	0.886656	-0.477328	0.926675	-0.60537	0.969433	0.975968	0.986698	0.987612	0.991575	1	0.991006	0.97641	0.950666
TEAK004370	0.182181	0.158925	0.146371	0.137637	0.23389	0.129677	0.12046	0.272051	0.292201	0.320514	0.0205004	0.00153143	0.365757	-0.0268195	0.403834	-0.063225	0.447848	-0.101204	0.451926	-0.115161	-0.128972	0.496614	0.517	0.547122	0.555449	0.558107	0.571508	0.627085	0.642874	0.650254	0.674753	0.682874	-0.445728	0.762007	0.76676	0.785283	0.816801	-0.590622	0.868044	-0.706436	0.927882	0.93803	0.956071	0.957732	0.965324	0.991006	1	0.996522	0.983628
TEAK002753	0.0996162	0.0761063	0.0634335	0.0546258	0.152062	0.0466039	0.0373224	0.190922	0.211496	0.24047	-0.0628789	-0.0817993	0.286933	-0.110022	0.326201	-0.146164	0.371788	-0.18375	0.376023	-0.197531	-0.211153	0.422563	0.443877	0.475471	0.484228	0.487026	0.501144	0.559998	0.576813	0.584689	0.610908	0.619627	-0.518768	0.705398	0.710604	0.730963	0.765888	-0.655808	0.823655	-0.762955	0.893585	0.905891	0.92832	0.930432	0.940215	0.97641	0.996522	1	0.995223
TEAK030344	0.00200104	-0.021599	-0.0342978	-0.0431143	0.0548465	-0.0511376	-0.0604128	0.0941812	0.115069	0.144561	-0.16001	-0.178706	0.192042	-0.206528	0.232358	-0.242042	0.279385	-0.278835	0.283767	-0.292289	-0.305569	0.332064	0.354276	0.387317	0.396499	0.399435	0.414269	0.476441	0.494311	0.502697	0.530701	0.540042	-0.599751	0.63283	0.638521	0.66085	0.699459	-0.726375	0.764359	-0.82242	0.845494	0.860219	0.887591	0.890212	0.902474	0.950666	0.983628	0.995223	1
TEAK003378	-0.091206	-0.0676794	-0.0549995	-0.0461878	-0.143707	-0.0381627	-0.0288782	-0.182622	-0.203231	-0.232261	0.0713087	0.0902168	-0.278829	0.118415	-0.318203	0.154517	-0.363932	0.192048	-0.368181	0.205806	0.219404	-0.41489	-0.43629	-0.468022	-0.476818	-0.479629	-0.493815	-0.552978	-0.569891	-0.577814	-0.604198	-0.612974	0.525973	-0.699384	-0.704634	-0.725171	-0.760428	0.662162	-0.818835	0.768389	-0.889761	-0.902281	-0.925146	-0.927303	-0.937304	-0.97455	-0.995783	-0.999964	-0.996013
TEAK016701	-0.122562	-0.145949	-0.158505	-0.16721	-0.0699407	-0.175124	-0.184263	-0.0305461	-0.00954682	0.0201962	-0.281707	-0.299857	0.0683176	-0.326783	0.10941	-0.361002	0.157622	-0.396272	0.16213	-0.409122	-0.42178	0.211998	0.235048	0.269475	0.279072	0.282144	0.297686	0.363228	0.382194	0.391116	0.421007	0.431013	-0.694743	0.531467	0.537697	0.562229	0.605002	-0.80632	0.6781	-0.886869	0.772404	0.790011	0.823309	0.826543	0.841799	0.904627	0.953524	0.975315	0.992214
TEAK033801	-0.35669	-0.378638	-0.390365	-0.398473	-0.30682	-0.405827	-0.4143	-0.269046	-0.248759	-0.219844	-0.50331	-0.519611	-0.172612	-0.543625	-0.131838	-0.573846	-0.083473	-0.604632	-0.0789215	-0.615755	-0.62666	-0.0282296	-0.00458401	0.0309904	0.0409643	0.0441619	0.0603786	0.129514	0.149752	0.15931	0.191513	0.202356	-0.846786	0.313123	0.320116	0.347803	0.396698	-0.924513	0.482339	-0.971712	0.597809	0.620182	0.663408	0.667679	0.688019	0.776222	0.853606	0.894044	0.933507
TEAK031448	-0.445474	-0.466479	-0.477678	-0.485411	-0.397537	-0.492417	-0.500481	-0.361041	-0.341376	-0.313271	-0.584616	-0.5999	-0.267177	-0.622342	-0.227202	-0.650449	-0.179572	-0.678916	-0.175078	-0.689157	-0.699173	-0.124888	-0.101391	-0.0659381	-0.0559763	-0.0527805	-0.0365578	0.0328912	0.053311	0.0629689	0.0955756	0.106579	-0.894314	0.219691	0.226877	0.255385	0.305949	-0.957075	0.395251	-0.990014	0.517378	0.54131	0.587837	0.592457	0.614517	0.711527	0.799155	0.846465	0.894401
TEAK018998	-0.474681	-0.49532	-0.506316	-0.513904	-0.427502	-0.520778	-0.528686	-0.391519	-0.372106	-0.344337	-0.610984	-0.625891	-0.298728	-0.64775	-0.25911	-0.675079	-0.211832	-0.702698	-0.207366	-0.712617	-0.722311	-0.157454	-0.134058	-0.098722	-0.0887856	-0.0855973	-0.0694072	-3.92309e-16	0.0204378	0.030109	0.0627833	0.0738173	-0.908547	0.187485	0.194721	0.223446	0.27447	-0.966091	0.364824	-0.994115	0.488951	0.513361	0.560911	0.565639	0.588237	0.688031	0.778951	0.828494	0.879206
TEAK012525	-0.531075	-0.550924	-0.561481	-0.56876	-0.485553	-0.575348	-0.582921	-0.4507	-0.431852	-0.404837	-0.661315	-0.675425	-0.360335	-0.69606	-0.321553	-0.721759	-0.275122	-0.747606	-0.270728	-0.756856	-0.765878	-0.221526	-0.198405	-0.163414	-0.15356	-0.150397	-0.134323	-0.0652212	-0.0448133	-0.0351468	-0.00244294	0.00861685	-0.933861	0.123021	0.130334	0.159398	0.211169	-0.980874	0.303321	-0.999064	0.431017	0.456297	0.505721	0.51065	0.534241	0.639236	0.736393	0.790206	0.84626
TEAK008364	-0.709716	-0.692893	-0.683677	-0.677212	-0.745955	-0.67128	-0.664365	-0.77164	-0.784828	-0.802911	-0.586226	-0.570753	-0.830685	-0.547244	-0.852942	-0.516385	-0.877319	-0.483382	-0.879502	-0.471044	-0.458724	-0.902519	-0.912451	-0.926429	-0.93014	-0.93131	-0.937102	-0.959069	-0.964656	-0.96716	-0.974956	-0.977356	-0.143408	-0.995153	-0.995851	-0.998094	-0.999959	0.0259358	-0.996275	0.177611	-0.975064	-0.968416	-0.952825	-0.951072	-0.942161	-0.89081	-0.821995	-0.771683	-0.705907
TEAK036727	-0.808754	-0.822409	-0.82957	-0.834464	-0.776542	-0.838864	-0.843884	-0.75109	-0.737058	-0.716633	-0.893344	-0.901708	-0.682216	-0.913603	-0.651478	-0.927811	-0.613811	-0.941351	-0.610199	-0.945996	-0.950415	-0.569208	-0.549606	-0.519541	-0.510987	-0.508233	-0.494181	-0.43265	-0.414134	-0.405309	-0.375193	-0.364919	-0.999865	-0.255949	-0.248815	-0.220261	-0.168583	-0.982702	-0.0739186	-0.943125	0.0634146	0.0915385	0.147515	0.153173	0.180453	0.306337	0.430964	0.504656	0.586527
TEAK012910	-0.99958	-0.999985	-0.999973	-0.99987	-0.99665	-0.999708	-0.99944	-0.99265	-0.989889	-0.985233	-0.991075	-0.988368	-0.975845	-0.983659	-0.966004	-0.976446	-0.952288	-0.967516	-0.950884	-0.963871	-0.960071	-0.93395	-0.925237	-0.911156	-0.906998	-0.905646	-0.898641	-0.866025	-0.855626	-0.850578	-0.832925	-0.826754	-0.816084	-0.756926	-0.752088	-0.732406	-0.695531	-0.706655	-0.623924	-0.590873	-0.510968	-0.486519	-0.436506	-0.431351	-0.406226	-0.284443	-0.153596	-0.0707251	0.0269932
[truncated: 9 more columns]
