# Supplementary material for: Long-term cold, freezing and drought: overlapping and specific regulatory mechanisms and signal transduction in tea plant (Camellia sinensis (L.) Kuntze)
Source: Front Plant Sci. 2023 May 10;14:1145793. doi: 10.3389/fpls.2023.1145793 (PMC10206121; doi:10.3389/fpls.2023.1145793)
Supplement: Supplementary Table 5 — Enzymatic Fractions of DEGs. [file Table_5.xlsx]

## Sheet: Лист1
Table S3
Nodes of the gene network (Figure N1) with the highest connectivity. Shows the absolute number of edges (degree) in the network and the percentage of highly reliable edges.
C. sinensis ID	trivial gene id	degree	highly reliable edges	highly reliable edges (%)	Pathway
TEAK028038	PXL1	25	3	12	Ca2+-signaling
TEAK015133	PRP-F1	24	3	12.5	Cell wall remodeling and biosynthesis
TEAK026063	GATL7	23	4	17.3913	Cell wall remodeling and biosynthesis
TEAK030864	CIPK6	23	3	13.0435	Ca2+-signaling
TEAK028625	UEL-1	23	3	13.0435	Cell wall remodeling and biosynthesis
TEAK021733	ERO1	22	5	22.7273	ROS signaling
TEAK035064	4CL	22	4	18.1818	Cell wall remodeling and biosynthesis
TEAK034437	GID1C-like	22	3	13.6364	Hormone signaling
TEAK002999	DnaJ11	22	2	9.09091	Photo-perception
TEAK003357	GIL1	21	6	28.5714	Photo-perception
TEAK033009	UXS4	21	5	23.8095	Cell wall remodeling and biosynthesis
TEAK028131	TTL3	21	5	23.8095	Hormone signaling
TEAK023258	GALT6	21	5	23.8095	Phenylpropanoid pathway
TEAK025352	Strap	20	6	30	Ca2+-signaling
TEAK021180	CRT	20	6	30	Ca2+-signaling
TEAK005001	CXE11	20	6	30	ROS signaling
TEAK004123	CHUP1	20	5	25	Photo-perception
TEAK040678	UDP-Arap	20	4	20	Cell wall remodeling and biosynthesis
TEAK035949	TBL32	20	4	20	Cell wall remodeling and biosynthesis

## Sheet: Лист3
6	TEAK003357
6	TEAK005001
6	TEAK021180
6	TEAK025352
5	TEAK004123
5	TEAK021109
5	TEAK021733
5	TEAK023258
5	TEAK023639
5	TEAK028131
5	TEAK033009
5	TEAK034001
5	TEAK034673
5	TEAK035949
4	TEAK001567
4	TEAK016865
4	TEAK019529
4	TEAK023638
4	TEAK026063
4	TEAK028901
4	TEAK035064
4	TEAK040678
3	TEAK001196
3	TEAK003040
3	TEAK006523
3	TEAK009735
3	TEAK012335
3	TEAK015133
3	TEAK025911
3	TEAK028038
3	TEAK028625
3	TEAK028829
3	TEAK030864
3	TEAK034437
2	TEAK002999
2	TEAK018998
2	TEAK021471
2	TEAK022253
2	TEAK022553
2	TEAK032317
1	TEAK002727
1	TEAK012525
1	TEAK027477
1	TEAK031448

## Sheet: Лист2
TEAK033009	TEAK023258	0.999995
TEAK026063	TEAK028038	0.99999
TEAK025911	TEAK028829	0.999984
TEAK022253	TEAK022553	0.999973
TEAK034673	TEAK004123	0.999968
TEAK035949	TEAK004123	0.999961
TEAK034673	TEAK023639	0.999957
TEAK016865	TEAK040678	0.999953
TEAK023258	TEAK028131	0.99995
TEAK001567	TEAK028901	0.999939
TEAK035949	TEAK005001	0.999919
TEAK033009	TEAK028131	0.999913
TEAK012335	TEAK003040	0.999903
TEAK003040	TEAK023638	0.999901
TEAK033009	TEAK021733	0.999868
TEAK035949	TEAK034673	0.999858
TEAK023639	TEAK004123	0.99985
TEAK001196	TEAK021471	0.99982
TEAK023258	TEAK021733	0.999811
TEAK021109	TEAK016865	0.999791
TEAK028625	TEAK030864	0.999779
TEAK005001	TEAK004123	0.999768
TEAK005001	TEAK003357	0.999721
TEAK025352	TEAK021180	0.99972
TEAK035949	TEAK023639	0.999658
TEAK032317	TEAK028829	0.999617
TEAK012335	TEAK023638	0.999609
TEAK027477	TEAK009735	0.999602
TEAK001196	TEAK019529	0.999598
TEAK022253	TEAK006523	0.999569
TEAK021733	TEAK028131	0.999567
TEAK005001	TEAK034673	0.999563
TEAK028625	TEAK034437	0.999558
TEAK021109	TEAK040678	0.999547
TEAK001567	TEAK040678	0.999465
TEAK031448	TEAK018998	0.999459
TEAK025911	TEAK032317	0.999443
TEAK028131	TEAK025352	0.999367
TEAK035949	TEAK003357	0.999341
TEAK019529	TEAK034001	0.999336
TEAK022553	TEAK006523	0.999325
TEAK034001	TEAK023638	0.999274
TEAK005001	TEAK023639	0.999245
TEAK035064	TEAK030864	0.999222
TEAK015133	TEAK002999	0.999149
TEAK001567	TEAK016865	0.999102
TEAK028901	TEAK040678	0.999042
TEAK004123	TEAK003357	0.998982
TEAK023258	TEAK025352	0.998962
TEAK019529	TEAK021471	0.99888
TEAK034437	TEAK002999	0.99884
TEAK015133	TEAK028038	0.998817
TEAK033009	TEAK025352	0.998811
TEAK034437	TEAK030864	0.998713
TEAK026063	TEAK021180	0.998711
TEAK003040	TEAK034001	0.998641
TEAK002727	TEAK006523	0.998612
TEAK035064	TEAK003357	0.998603
TEAK034673	TEAK003357	0.998587
TEAK026063	TEAK015133	0.998584
TEAK028901	TEAK016865	0.998572
TEAK028038	TEAK021180	0.998469
TEAK025911	TEAK009735	0.998411
TEAK028131	TEAK021180	0.998246
TEAK035064	TEAK028625	0.998173
TEAK009735	TEAK028829	0.998072
TEAK023639	TEAK003357	0.998051
TEAK021109	TEAK001567	0.998027
TEAK001196	TEAK034001	0.997901
TEAK021733	TEAK025352	0.997888
TEAK012525	TEAK018998	0.997871
TEAK012335	TEAK034001	0.997818
TEAK023258	TEAK021180	0.997606
TEAK021109	TEAK021733	0.997588
TEAK033009	TEAK021180	0.99738
TEAK021109	TEAK028901	0.997272
TEAK026063	TEAK025352	0.997232
TEAK019529	TEAK023638	0.997222
TEAK035064	TEAK005001	0.997077
