# Supplementary material for: Long-term cold, freezing and drought: overlapping and specific regulatory mechanisms and signal transduction in tea plant (Camellia sinensis (L.) Kuntze)
Source: Front Plant Sci. 2023 May 10;14:1145793. doi: 10.3389/fpls.2023.1145793 (PMC10206121; doi:10.3389/fpls.2023.1145793)
Supplement: Supplementary Table 6 — Gene network details. [file Table_6.xlsx]

## Sheet: Лист1
	Table S2.
	Enzymatic fraction of selected differentially expressed genes. The reactions and relatrd pathway is predicted by homology with Arabidopsis thaliana L.
	ID C. sinensis	A. thaliana homolog (TAIR ID)	A. thaliana homolog trivial name	EC number	Enzyme name	Reaction	pathway A.thaliana
	TEAK002753	AT3G24503	ALDH2C4	[EC:1.2.1.68]	Coniferyl-aldehyde dehydrogenase	coniferyl aldehyde + H2O + NAD(P)+ = ferulate + NAD(P)H + 2 H+	ath00940 Phenylpropanoid biosynthesis ath01110 Biosynthesis of secondary metabolites
	TEAK021733	AT1G72280	ERO1	[EC:1.8.4.-]	GSH-dependent disulfide-bond oxidoreductase	jasmonoyl-L-amino acid + H2O = jasmonate + L-amino acid	ath04141 Protein processing in endoplasmic reticulum
	TEAK040678	AT3G08900	UDP-Arap	[EC:2.4.1.- 5.4.99.30]	UDP-arabinopyranose mutase	UDP-L-arabinose <=> UDP-L-arabinofuranose	ath00520 Amino sugar and nucleotide sugar metabolism ath01100 Metabolic pathways ath01250 Biosynthesis of nucleotide sugars
	TEAK023258	AT1G74800	GALT6	[EC:2.4.1.-]	Hydroxyproline-o-galactosyltransferase	UDP-alpha-D-galactose + N-acetyl-alpha-D-galactosaminyl-R = UDP + beta-D-galactosyl-(1->3)-N-acetyl-alpha-D-galactosaminyl-R
	TEAK025911	AT1G32170	XTH30	[EC:2.4.1.207]	Xyloglucan endotransglycosylase	xyloglucan xyloglucanotransferase
	TEAK012525	AT5G15740	RRT1	[EC:2.4.1.351]	Rg-I rhamnosyltransferase 1	UDP-beta-L-rhamnose + alpha-D-galacturonosyl-[(1->2)-alpha-L-rhamnosyl-(1->4)-alpha-D-galacturonosyl]n = UDP + [(1->2)-alpha-L-rhamnosyl-(1->4)-alpha-D-galacturonosyl]n+1 [RN:R11972]
	TEAK028038	AT5G20480	PXL1	[EC:2.7.11.1]	Predicted leucine-rich repeat receptor kinase	ATP + protein = ADP + a phosphoprotein	ath04626 Plant-pathogen interaction
	TEAK030344	AT5G08590	SAPK3	[EC:2.7.11.1]	Serine/threonine kinase	ATP + protein = ADP + a phosphoprotein	ath04016 MAPK signaling pathway - plant ath04075 Plant hormone signal transduction
	TEAK008364	AT1G27680	AGPS1	[EC:2.7.7.27]	Glucose-1-phosphate adenylyltransferase	ATP + alpha-D-glucose 1-phosphate = diphosphate + ADP-alpha-D-glucose	ath00500 Starch and sucrose metabolism ath00520 Amino sugar and nucleotide sugar metabolism ath01100 Metabolic pathways ath01110 Biosynthesis of secondary metabolites ath01250 Biosynthesis of nucleotide sugars
	TEAK034437	AT3G63010	GID1C-like	[EC:3.-.-.-]	Gibberellin receptor gid1		ath04075 Plant hormone signal transduction
	TEAK022796	AT1G11580	PPME	[EC:3.1.1.11]	Pectinesterase-like pme	pectin + H2O = methanol + pectate	ath00040 Pentose and glucuronate interconversions ath01100 Metabolic pathways
	TEAK031448	AT2G29380	probable protein phosphatase 2C 24 (2g29380)	[EC:3.1.3.16]	Highly aba-induced pp2c protein	protein-serine/threonine phosphate + H2O = protein-serine/threonine + phosphate	ath04016 MAPK signaling pathway - plant ath04075 Plant hormone signal transduction
	TEAK027477	AT4G18010	INPP5A2	[EC:3.1.3.56]	Inositol(1,4,5)p3 5-phosphatase II	D-myo-Inositol 1,4,5-trisphosphate + H2O <=> 1D-myo-Inositol 1,4-bisphosphate + Orthophosphate	ath03010 Ribosome
	TEAK016865	AT5G04885	BGLU	[EC:3.2.1.21]	Beta-glucosidase	β-D-Glucoside + H20 -> β-D-Glucose + alcohol	map00460 Cyanoamino acid metabolism map00500 Starch and sucrose metabolism map00946 Degradation of flavonoids map00999 Biosynthesis of various plant secondary metabolites map01100 Metabolic pathways map01110 Biosynthesis of secondary metabolites
	TEAK033801	AT2G28305	LOG3-like	[EC:3.2.2.-]	Lysine decarboxylase family protein	pyrimidine 5'-nucleotide + H2O = D-ribose 5-phosphate + pyrimidine base
	TEAK021471	AT5G42270	FTSH	[EC:3.4.24.-]	Ftsh protein
	TEAK003378	AT1G44350	ILR1-like6	[EC:3.5.1.127]	Jasmonoyl-l-amino acid hydrolase	jasmonoyl-L-amino acid + H2O = jasmonate + L-amino acid
	TEAK008451	AT5G42020	BIP5-like	[EC:3.6.4.10]	ATP phosphohydrolase	ATP + H2O = ADP + phosphate	ath03060 Protein export ath04141 Protein processing in endoplasmic reticulum
	TEAK028901	AT3G62830	UXS2	[EC:4.1.1.35]	UDP-glucuronate decarboxylase	UDP-D-glucuronate = UDP-D-xylose + CO2	ath00520 Amino sugar and nucleotide sugar metabolism ath01100 Metabolic pathways ath01250 Biosynthesis of nucleotide sugars
	TEAK033009	AT3G62830	UXS4	[EC:4.1.1.35]	UDP-glucuronate decarboxylase	UDP-D-glucuronate = UDP-D-xylose + CO2	ath00520 Amino sugar and nucleotide sugar metabolism ath01100 Metabolic pathways ath01250 Biosynthesis of nucleotide sugars
	TEAK021109	AT1G63000	rfbC	[EC:5.1.3.- 1.1.1.-]	Nucleotide-rhamnose synthase/epimerase-reductase	UDP-4-dehydro-6-deoxy-D-glucose <=> UDP-4-keto-rhamnose	map00520 Amino sugar and nucleotide sugar metabolism map00523 Polyketide sugar unit biosynthesis map01100 Metabolic pathways map01110 Biosynthesis of secondary metabolites map01250 Biosynthesis of nucleotide sugars
	TEAK028625	AT1G30620	UEL-1	[EC:5.1.3.5]	UDP-arabinose 4-epimerase	UDP-L-arabinose = UDP-D-xylose	ath00520 Amino sugar and nucleotide sugar metabolism ath01100 Metabolic pathways ath01250 Biosynthesis of nucleotide sugars
	TEAK012335	AT4G00110	GAE3	[EC:5.1.3.6]	UDP-glucuronate 4-epimerase	UDP-glucuronate = UDP-D-galacturonate	ath00053 Ascorbate and aldarate metabolism ath00520 Amino sugar and nucleotide sugar metabolism ath01100 Metabolic pathways ath01240 Biosynthesis of cofactors ath01250 Biosynthesis of nucleotide sugars
	TEAK022553	AT3G54690	API	[EC:5.3.1.13]	Arabinose-5-phosphate isomerase	D-arabinose 5-phosphate = D-ribulose 5-phosphate	ath01100 Metabolic pathways ath01250 Biosynthesis of nucleotide sugars
	TEAK035064	AT5G63380	4CL	[EC:6.2.1.12]	4-coumarate:coa ligase	ATP + 4-coumarate + CoA = AMP + diphosphate + 4-coumaroyl-CoA	ath00130 Ubiquinone and other terpenoid-quinone biosynthesis ath00940 Phenylpropanoid biosynthesis ath01100 Metabolic pathways ath01110 Biosynthesis of secondary metabolites
